# Supplementary material for: Strategies for Enriching Variant Coverage in Candidate Disease Loci on a Multiethnic Genotyping Array
Source: PLoS One. 2016 Dec 14;11(12):e0167758. doi: 10.1371/journal.pone.0167758 (PMC5156387; doi:10.1371/journal.pone.0167758)
Supplement: S1 Table — (TXT) [file pone.0167758.s001.txt]

chr	GRCh37_Pos	id	target.SNP	on.MEGA
1	6179806	1:6179806	rs846111	1
1	6181401	1:6181401	rs846111	1
1	6181880	1:6181880	rs846111	1
1	6182301	1:6182301	rs846111	1
1	6182444	1:6182444	rs846111	1
1	6183430	1:6183430	rs846111	1
1	6184933	1:6184933	rs846111	1
1	6186283	1:6186283	rs846111	0
1	6189751	1:6189751	rs846111	1
1	6193323	1:6193323	rs846111	1
1	6194115	1:6194115	rs846111	1
1	6203446	1:6203446	rs846111	1
1	6204932	1:6204932	rs846111	1
1	6210719	1:6210719	rs846111	1
1	6211008	1:6211008	rs846111	1
1	6213960	1:6213960	rs846111	1
1	6214467	1:6214467	rs846111	1
1	6215999	1:6215999	rs846111	0
1	6216147	1:6216147	rs846111	1
1	6216528	1:6216528	rs846111	1
1	6219685	1:6219685	rs846111	1
1	6221827	1:6221827	rs846111	1
1	6222196	1:6222196	rs846111	1
1	6223070	1:6223070	rs846111	1
1	6223932	1:6223932	rs846111	1
1	6224258	1:6224258	rs846111	1
1	6227988	1:6227988	rs846111	1
1	6229093	1:6229093	rs846111	1
1	6230852	1:6230852	rs846111	1
1	6231098	1:6231098	rs846111	1
1	6232745	1:6232745	rs846111	1
1	6236899	1:6236899	rs846111	1
1	6237397	1:6237397	rs846111	1
1	6237799	1:6237799	rs846111	1
1	6240513	1:6240513	rs846111	0
1	6243494	1:6243494	rs846111	1
1	6257826	1:6257826	rs846111	1
1	6259078	1:6259078	rs846111	1
1	6260182	1:6260182	rs846111	1
1	6261081	1:6261081	rs846111	1
1	6264243	1:6264243	rs846111	0
1	6266924	1:6266924	rs846111	0
1	6269108	1:6269108	rs846111	1
1	6269662	1:6269662	rs846111	1
1	6269919	1:6269919	rs846111	1
1	6280915	1:6280915	rs846111	1
1	6291747	1:6291747	rs846111	1
1	6297246	1:6297246	rs846111	1
1	6300504	1:6300504	rs846111	1
1	6303953	1:6303953	rs846111	0
1	6304144	1:6304144	rs846111	0
1	6306395	1:6306395	rs846111	1
1	6307630	1:6307630	rs846111	1
1	6312136	1:6312136	rs846111	1
1	6316894	1:6316894	rs846111	1
1	6322419	1:6322419	rs846111	1
1	6322519	1:6322519	rs846111	1
1	6328129	1:6328129	rs846111	1
1	6328740	1:6328740	rs846111	1
1	6330015	1:6330015	rs846111	1
1	6331008	1:6331008	rs846111	1
1	6334004	1:6334004	rs846111	1
1	6334541	1:6334541	rs846111	1
1	6335457	1:6335457	rs846111	1
1	6336711	1:6336711	rs846111	1
1	6339299	1:6339299	rs846111	1
1	6346542	1:6346542	rs846111	1
1	6347102	1:6347102	rs846111	1
1	6347149	1:6347149	rs846111	1
1	6347306	1:6347306	rs846111	1
1	6354665	1:6354665	rs846111	1
1	6364963	1:6364963	rs846111	0
1	17207612	1:17207612	rs2284746	0
1	17207711	1:17207711	rs2284746	1
1	17213883	1:17213883	rs2284746	1
1	17215225	1:17215225	rs2284746	0
1	17216824	1:17216824	rs2284746	0
1	17218782	1:17218782	rs2284746	0
1	17219627	1:17219627	rs2284746	0
1	17223616	1:17223616	rs2284746	0
1	17231276	1:17231276	rs2284746	1
1	17237586	1:17237586	rs2284746	0
1	17244962	1:17244962	rs2284746	1
1	17250422	1:17250422	rs2284746	1
1	17258127	1:17258127	rs2284746	1
1	17262474	1:17262474	rs2284746	1
1	17273181	1:17273181	rs2284746	0
1	17274454	1:17274454	rs2284746	1
1	17276668	1:17276668	rs2284746	1
1	17281045	1:17281045	rs2284746	1
1	17292870	1:17292870	rs2284746	1
1	17294654	1:17294654	rs2284746	1
1	17297062	1:17297062	rs2284746	1
1	17298354	1:17298354	rs2284746	1
1	17300352	1:17300352	rs2284746	0
1	17303189	1:17303189	rs2284746	1
1	17306699	1:17306699	rs2284746	1
1	17308271	1:17308271	rs2284746	1
1	17326227	1:17326227	rs2284746	0
1	17334792	1:17334792	rs2284746	0
1	17350201	1:17350201	rs2284746	1
1	17389370	1:17389370	rs2284746	1
1	17391666	1:17391666	rs2284746	1
1	17396810	1:17396810	rs2284746	1
1	21812552	1:21812552	rs2242420	0
1	21812666	1:21812666	rs2242420	0
1	21817365	1:21817365	rs2242420	1
1	21818530	1:21818530	rs2242420	1
1	21822227	1:21822227	rs2242420	1
1	21831224	1:21831224	rs2242420	1
1	21832268	1:21832268	rs2242420	1
1	21832496	1:21832496	rs2242420	1
1	21832624	1:21832624	rs2242420	1
1	21835607	1:21835607	rs2242420	1
1	21844520	1:21844520	rs2242420	0
1	21844861	1:21844861	rs2242420	1
1	21849395	1:21849395	rs2242420	1
1	21850131	1:21850131	rs2242420	1
1	21852697	1:21852697	rs2242420	1
1	21854506	1:21854506	rs2242420	0
1	21864463	1:21864463	rs2242420	1
1	21867882	1:21867882	rs2242420	1
1	21869189	1:21869189	rs2242420	0
1	21870774	1:21870774	rs2242420	1
1	21878922	1:21878922	rs2242420	0
1	21881372	1:21881372	rs2242420	1
1	21882595	1:21882595	rs2242420	1
1	21885333	1:21885333	rs2242420	1
1	21885578	1:21885578	rs2242420	1
1	21889899	1:21889899	rs2242420	1
1	21891183	1:21891183	rs2242420	0
1	21894785	1:21894785	rs2242420	1
1	21897427	1:21897427	rs2242420	0
1	21901938	1:21901938	rs2242420	1
1	21902436	1:21902436	rs2242420	1
1	21903637	1:21903637	rs2242420	1
1	21909618	1:21909618	rs2242420	1
1	21913986	1:21913986	rs2242420	1
1	21916695	1:21916695	rs2242420	1
1	21917533	1:21917533	rs2242420	1
1	21918444	1:21918444	rs2242420	1
1	21926716	1:21926716	rs2242420	1
1	21927419	1:21927419	rs2242420	1
1	21929175	1:21929175	rs2242420	0
1	21929792	1:21929792	rs2242420	1
1	21933327	1:21933327	rs2242420	0
1	21933467	1:21933467	rs2242420	1
1	21934678	1:21934678	rs2242420	1
1	21936700	1:21936700	rs2242420	1
1	21938828	1:21938828	rs2242420	1
1	21947237	1:21947237	rs2242420	0
1	21953051	1:21953051	rs2242420	1
1	21955913	1:21955913	rs2242420	1
1	21956665	1:21956665	rs2242420	1
1	21975180	1:21975180	rs2242420	1
1	21977079	1:21977079	rs2242420	1
1	21979446	1:21979446	rs2242420	1
1	21980091	1:21980091	rs2242420	1
1	21983893	1:21983893	rs2242420	1
1	21989043	1:21989043	rs2242420	1
1	21995044	1:21995044	rs2242420	1
1	22000645	1:22000645	rs2242420	0
1	22393524	1:22393524	rs7521902	1
1	22395813	1:22395813	rs7521902	1
1	22401719	1:22401719	rs7521902	1
1	22402194	1:22402194	rs7521902	1
1	22404827	1:22404827	rs7521902	1
1	22410754	1:22410754	rs7521902	0
1	22424075	1:22424075	rs7521902	1
1	22424264	1:22424264	rs7521902	1
1	22433986	1:22433986	rs7521902	0
1	22441982	1:22441982	rs7521902	1
1	22449360	1:22449360	rs7521902	1
1	22455083	1:22455083	rs7521902	1
1	22476514	1:22476514	rs7521902	1
1	22478999	1:22478999	rs7521902	0
1	22480219	1:22480219	rs7521902	1
1	22480694	1:22480694	rs7521902	1
1	22480729	1:22480729	rs7521902	1
1	22483412	1:22483412	rs7521902	1
1	22484545	1:22484545	rs7521902	1
1	22490713	1:22490713	rs7521902	1
1	22492722	1:22492722	rs7521902	1
1	22495481	1:22495481	rs7521902	0
1	22495663	1:22495663	rs7521902	1
1	22503282	1:22503282	rs7521902	1
1	22503528	1:22503528	rs7521902	1
1	22504272	1:22504272	rs7521902	1
1	22506818	1:22506818	rs7521902	1
1	22508114	1:22508114	rs7521902	0
1	22515169	1:22515169	rs7521902	1
1	22517559	1:22517559	rs7521902	1
1	22523928	1:22523928	rs7521902	1
1	22524059	1:22524059	rs7521902	1
1	22529225	1:22529225	rs7521902	0
1	22530581	1:22530581	rs7521902	1
1	22531419	1:22531419	rs7521902	1
1	22531931	1:22531931	rs7521902	1
1	22532007	1:22532007	rs7521902	1
1	22532915	1:22532915	rs7521902	1
1	22538327	1:22538327	rs7521902	1
1	22544275	1:22544275	rs7521902	1
1	22547015	1:22547015	rs7521902	1
1	22555282	1:22555282	rs7521902	1
1	22556224	1:22556224	rs7521902	1
1	22559931	1:22559931	rs7521902	1
1	22567236	1:22567236	rs7521902	1
1	22569656	1:22569656	rs7521902	1
1	22573660	1:22573660	rs7521902	1
1	22575824	1:22575824	rs7521902	1
1	22576461	1:22576461	rs7521902	1
1	22577374	1:22577374	rs7521902	1
1	22580614	1:22580614	rs7521902	1
1	22586241	1:22586241	rs7521902	1
1	25470603	1:25470603	rs1043879	1
1	25472548	1:25472548	rs1043879	1
1	25473590	1:25473590	rs1043879	1
1	25476186	1:25476186	rs1043879	1
1	25478812	1:25478812	rs1043879	1
1	25482432	1:25482432	rs1043879	1
1	25482789	1:25482789	rs1043879	1
1	25486847	1:25486847	rs1043879	1
1	25491606	1:25491606	rs1043879	0
1	25497883	1:25497883	rs1043879	1
1	25500618	1:25500618	rs1043879	1
1	25501484	1:25501484	rs1043879	1
1	25510233	1:25510233	rs1043879	1
1	25511382	1:25511382	rs1043879	0
1	25513931	1:25513931	rs1043879	1
1	25517902	1:25517902	rs1043879	1
1	25518645	1:25518645	rs1043879	1
1	25521615	1:25521615	rs1043879	1
1	25521694	1:25521694	rs1043879	1
1	25529482	1:25529482	rs1043879	1
1	25530714	1:25530714	rs1043879	1
1	25552030	1:25552030	rs1043879	0
1	25563291	1:25563291	rs1043879	1
1	25584976	1:25584976	rs3091242	1
1	25584976	1:25584976	rs1043879	1
1	25596845	1:25596845	rs3091242	1
1	25596845	1:25596845	rs1043879	1
1	25600252	1:25600252	rs1043879	0
1	25600252	1:25600252	rs3091242	0
1	25601115	1:25601115	rs3091242	1
1	25601115	1:25601115	rs1043879	1
1	25604290	1:25604290	rs1043879	0
1	25604290	1:25604290	rs3091242	0
1	25604951	1:25604951	rs1043879	1
1	25604951	1:25604951	rs3091242	1
1	25608401	1:25608401	rs3091242	1
1	25608401	1:25608401	rs1043879	1
1	25612841	1:25612841	rs3091242	1
1	25612841	1:25612841	rs1043879	1
1	25614392	1:25614392	rs3091242	1
1	25614392	1:25614392	rs1043879	1
1	25614441	1:25614441	rs1043879	1
1	25614441	1:25614441	rs3091242	1
1	25615978	1:25615978	rs1043879	0
1	25615978	1:25615978	rs3091242	0
1	25620471	1:25620471	rs1043879	0
1	25620471	1:25620471	rs3091242	0
1	25625864	1:25625864	rs3091242	1
1	25625864	1:25625864	rs1043879	1
1	25626355	1:25626355	rs1043879	0
1	25626355	1:25626355	rs3091242	0
1	25627323	1:25627323	rs1043879	0
1	25627323	1:25627323	rs3091242	0
1	25631774	1:25631774	rs1043879	1
1	25631774	1:25631774	rs3091242	1
1	25632022	1:25632022	rs1043879	0
1	25632022	1:25632022	rs3091242	0
1	25634797	1:25634797	rs1043879	0
1	25634797	1:25634797	rs3091242	0
1	25648508	1:25648508	rs1043879	0
1	25648508	1:25648508	rs3091242	0
1	25663956	1:25663956	rs1043879	0
1	25663956	1:25663956	rs3091242	0
1	25667219	1:25667219	rs1043879	1
1	25667219	1:25667219	rs3091242	1
1	25669358	1:25669358	rs3091242	1
1	25669358	1:25669358	rs10903129	1
1	25669358	1:25669358	rs1043879	1
1	25681312	1:25681312	rs3091242	1
1	25681312	1:25681312	rs10903129	1
1	25684706	1:25684706	rs3091242	1
1	25684706	1:25684706	rs10903129	1
1	25688137	1:25688137	rs3091242	1
1	25688137	1:25688137	rs10903129	1
1	25702284	1:25702284	rs10903129	0
1	25702284	1:25702284	rs3091242	0
1	25704980	1:25704980	rs10903129	1
1	25704980	1:25704980	rs3091242	1
1	25712680	1:25712680	rs10903129	1
1	25712680	1:25712680	rs3091242	1
1	25713225	1:25713225	rs3091242	1
1	25713225	1:25713225	rs10903129	1
1	25717374	1:25717374	rs10903129	1
1	25717374	1:25717374	rs3091242	1
1	25727770	1:25727770	rs3091242	1
1	25727770	1:25727770	rs10903129	1
1	25754829	1:25754829	rs10903129	1
1	25754829	1:25754829	rs3091242	1
1	25757221	1:25757221	rs10903129	1
1	25757221	1:25757221	rs3091242	1
1	25757312	1:25757312	rs3091242	1
1	25757312	1:25757312	rs10903129	1
1	25764474	1:25764474	rs10903129	1
1	25764474	1:25764474	rs3091242	1
1	25780049	1:25780049	rs10903129	0
1	25786812	1:25786812	rs10903129	1
1	25788456	1:25788456	rs10903129	1
1	25795580	1:25795580	rs10903129	0
1	25796238	1:25796238	rs10903129	0
1	25833398	1:25833398	rs10903129	0
1	25851629	1:25851629	rs10903129	1
1	25854608	1:25854608	rs10903129	1
1	25855025	1:25855025	rs10903129	1
1	25858030	1:25858030	rs10903129	1
1	25868115	1:25868115	rs10903129	1
1	39307959	1:39307959	RHBDL2	1
1	39314049	1:39314049	RHBDL2	1
1	39315627	1:39315627	RHBDL2	1
1	39316099	1:39316099	RHBDL2	1
1	39327064	1:39327064	RHBDL2	1
1	39331112	1:39331112	RHBDL2	1
1	39339164	1:39339164	RHBDL2	1
1	39340046	1:39340046	RHBDL2	1
1	39340607	1:39340607	RHBDL2	0
1	39342322	1:39342322	RHBDL2	1
1	39343391	1:39343391	RHBDL2	1
1	39353456	1:39353456	RHBDL2	1
1	39372843	1:39372843	RHBDL2	1
1	39383487	1:39383487	RHBDL2	1
1	39388408	1:39388408	RHBDL2	0
1	39392488	1:39392488	RHBDL2	1
1	39395943	1:39395943	RHBDL2	1
1	39396852	1:39396852	RHBDL2	1
1	39398510	1:39398510	RHBDL2	1
1	39403170	1:39403170	RHBDL2	1
1	39411986	1:39411986	RHBDL2	0
1	39417029	1:39417029	RHBDL2	0
1	39426966	1:39426966	RHBDL2	1
1	39429026	1:39429026	RHBDL2	1
1	39443289	1:39443289	RHBDL2	1
1	39451248	1:39451248	RHBDL2	1
1	43756486	1:43756486	MPL	1
1	43756512	1:43756512	MPL	1
1	43762426	1:43762426	MPL	1
1	43765815	1:43765815	MPL	1
1	43767122	1:43767122	MPL	1
1	43767569	1:43767569	MPL	1
1	43767841	1:43767841	MPL	1
1	43768167	1:43768167	MPL	0
1	43770518	1:43770518	MPL	1
1	43775995	1:43775995	MPL	1
1	43784364	1:43784364	MPL	0
1	43786250	1:43786250	MPL	1
1	43788950	1:43788950	MPL	1
1	43791031	1:43791031	MPL	0
1	43808720	1:43808720	MPL	0
1	43811065	1:43811065	MPL	1
1	43817353	1:43817353	MPL	1
1	43822885	1:43822885	MPL	1
1	43826099	1:43826099	MPL	1
1	43831545	1:43831545	MPL	1
1	43836078	1:43836078	MPL	1
1	43847033	1:43847033	MPL	0
1	43847091	1:43847091	MPL	1
1	43858386	1:43858386	MPL	1
1	43859668	1:43859668	MPL	1
1	53612165	1:53612165	CPT2	1
1	53612380	1:53612380	CPT2	1
1	53619927	1:53619927	CPT2	1
1	53623735	1:53623735	CPT2	1
1	53626801	1:53626801	CPT2	1
1	53628061	1:53628061	CPT2	1
1	53633461	1:53633461	CPT2	0
1	53635851	1:53635851	CPT2	0
1	53638446	1:53638446	CPT2	1
1	53640239	1:53640239	CPT2	1
1	53647016	1:53647016	CPT2	1
1	53647772	1:53647772	CPT2	1
1	53652710	1:53652710	CPT2	1
1	53652951	1:53652951	CPT2	1
1	53657653	1:53657653	CPT2	1
1	53658313	1:53658313	CPT2	0
1	53661048	1:53661048	CPT2	1
1	53673204	1:53673204	CPT2	1
1	53675055	1:53675055	CPT2	1
1	53678728	1:53678728	CPT2	1
1	53681287	1:53681287	CPT2	1
1	53690097	1:53690097	CPT2	1
1	53703670	1:53703670	CPT2	1
1	53712223	1:53712223	CPT2	1
1	53713498	1:53713498	CPT2	1
1	55396099	1:55396099	rs11206510	0
1	55396904	1:55396904	rs11206510	1
1	55402920	1:55402920	rs11206510	1
1	55404100	1:55404100	rs11206510	0
1	55405523	1:55405523	rs11206510	1
1	55405523	1:55405523	PCSK9	1
1	55405663	1:55405663	PCSK9	1
1	55405663	1:55405663	rs11206510	1
1	55406204	1:55406204	PCSK9	1
1	55406204	1:55406204	rs11206510	1
1	55406687	1:55406687	rs11206510	0
1	55406687	1:55406687	PCSK9	0
1	55415883	1:55415883	PCSK9	1
1	55415883	1:55415883	rs11206510	1
1	55416040	1:55416040	PCSK9	1
1	55416040	1:55416040	rs11206510	1
1	55417093	1:55417093	PCSK9	1
1	55417093	1:55417093	rs11206510	1
1	55417676	1:55417676	PCSK9	1
1	55417676	1:55417676	rs11206510	1
1	55419040	1:55419040	PCSK9	1
1	55419040	1:55419040	rs11206510	1
1	55420120	1:55420120	rs11206510	0
1	55420120	1:55420120	PCSK9	0
1	55422471	1:55422471	PCSK9	1
1	55422471	1:55422471	rs11206510	1
1	55426574	1:55426574	rs11206510	1
1	55426574	1:55426574	PCSK9	1
1	55428637	1:55428637	rs11206510	1
1	55428637	1:55428637	PCSK9	1
1	55431933	1:55431933	rs11206510	1
1	55431933	1:55431933	PCSK9	1
1	55435953	1:55435953	rs11206510	1
1	55435953	1:55435953	PCSK9	1
1	55437512	1:55437512	rs11206510	1
1	55437512	1:55437512	PCSK9	1
1	55444143	1:55444143	rs11206510	0
1	55444143	1:55444143	PCSK9	0
1	55447704	1:55447704	PCSK9	1
1	55447704	1:55447704	rs11206510	1
1	55448414	1:55448414	rs11206510	1
1	55448414	1:55448414	PCSK9	1
1	55452640	1:55452640	rs11206510	0
1	55452640	1:55452640	PCSK9	0
1	55453841	1:55453841	PCSK9	1
1	55453841	1:55453841	rs11206510	1
1	55456039	1:55456039	PCSK9	1
1	55456039	1:55456039	rs11206510	1
1	55460315	1:55460315	PCSK9	1
1	55460315	1:55460315	rs11206510	1
1	55461815	1:55461815	PCSK9	1
1	55461815	1:55461815	rs11206510	1
1	55462293	1:55462293	rs11206510	1
1	55462293	1:55462293	PCSK9	1
1	55462672	1:55462672	PCSK9	1
1	55462672	1:55462672	rs11206510	1
1	55464061	1:55464061	rs11206510	1
1	55464061	1:55464061	PCSK9	1
1	55476919	1:55476919	rs11206510	1
1	55476919	1:55476919	PCSK9	1
1	55477186	1:55477186	PCSK9	1
1	55477186	1:55477186	rs11206510	1
1	55477635	1:55477635	PCSK9	1
1	55477635	1:55477635	rs11206510	1
1	55478353	1:55478353	PCSK9	1
1	55478353	1:55478353	rs11206510	1
1	55480074	1:55480074	rs11206510	1
1	55480074	1:55480074	PCSK9	1
1	55481104	1:55481104	PCSK9	1
1	55481104	1:55481104	rs11206510	1
1	55481748	1:55481748	rs11206510	1
1	55481748	1:55481748	PCSK9	1
1	55483690	1:55483690	PCSK9	1
1	55483690	1:55483690	rs11206510	1
1	55483991	1:55483991	PCSK9	1
1	55483991	1:55483991	rs11206510	1
1	55485042	1:55485042	rs11206510	1
1	55485042	1:55485042	PCSK9	1
1	55485200	1:55485200	rs11206510	1
1	55485200	1:55485200	PCSK9	1
1	55491023	1:55491023	rs11206510	0
1	55491023	1:55491023	PCSK9	0
1	55497605	1:55497605	rs11206510	1
1	55497605	1:55497605	PCSK9	1
1	55500382	1:55500382	PCSK9	1
1	55500382	1:55500382	rs11206510	1
1	55500978	1:55500978	PCSK9	1
1	55500978	1:55500978	rs11206510	1
1	55502146	1:55502146	PCSK9	1
1	55502146	1:55502146	rs11206510	1
1	55502672	1:55502672	PCSK9	1
1	55502672	1:55502672	rs11206510	1
1	55503054	1:55503054	rs11206510	1
1	55503054	1:55503054	PCSK9	1
1	55509009	1:55509009	PCSK9	1
1	55509009	1:55509009	rs11206510	1
1	55511327	1:55511327	PCSK9	1
1	55511327	1:55511327	rs11206510	1
1	55512882	1:55512882	rs11206510	0
1	55512882	1:55512882	PCSK9	0
1	55513043	1:55513043	PCSK9	1
1	55513043	1:55513043	rs11206510	1
1	55513183	1:55513183	rs11206510	1
1	55513183	1:55513183	PCSK9	1
1	55515485	1:55515485	rs11206510	1
1	55515485	1:55515485	PCSK9	1
1	55517301	1:55517301	PCSK9	1
1	55517301	1:55517301	rs11206510	1
1	55518198	1:55518198	PCSK9	1
1	55518198	1:55518198	rs11206510	1
1	55522869	1:55522869	PCSK9	1
1	55522869	1:55522869	rs11206510	1
1	55528377	1:55528377	PCSK9	1
1	55528377	1:55528377	rs11206510	1
1	55530105	1:55530105	PCSK9	1
1	55530105	1:55530105	rs11206510	1
1	55531528	1:55531528	rs11206510	1
1	55531528	1:55531528	PCSK9	1
1	55535688	1:55535688	rs11206510	1
1	55535688	1:55535688	PCSK9	1
1	55536386	1:55536386	PCSK9	1
1	55536386	1:55536386	rs11206510	1
1	55537966	1:55537966	rs11206510	1
1	55537966	1:55537966	PCSK9	1
1	55576102	1:55576102	PCSK9	1
1	55576102	1:55576102	rs11206510	1
1	55578669	1:55578669	PCSK9	1
1	55578669	1:55578669	rs11206510	1
1	55583210	1:55583210	rs11206510	0
1	55583210	1:55583210	PCSK9	0
1	55585189	1:55585189	rs11206510	1
1	55585189	1:55585189	PCSK9	1
1	55592865	1:55592865	rs11206510	0
1	55592865	1:55592865	PCSK9	0
1	55595758	1:55595758	rs11206510	1
1	55595758	1:55595758	PCSK9	1
1	61799460	1:61799460	rs2207790	1
1	61800724	1:61800724	rs2207790	1
1	61800852	1:61800852	rs2207790	1
1	61802170	1:61802170	rs2207790	1
1	61807411	1:61807411	rs2207790	1
1	61807906	1:61807906	rs2207790	1
1	61807924	1:61807924	rs2207790	1
1	61812028	1:61812028	rs2207790	1
1	61814122	1:61814122	rs2207790	1
1	61821800	1:61821800	rs2207790	1
1	61827731	1:61827731	rs2207790	1
1	61829000	1:61829000	rs2207790	1
1	61833142	1:61833142	rs2207790	1
1	61833691	1:61833691	rs2207790	1
1	61834548	1:61834548	rs2207790	1
1	61836887	1:61836887	rs2207790	1
1	61837509	1:61837509	rs2207790	1
1	61841528	1:61841528	rs2207790	1
1	61842292	1:61842292	rs2207790	1
1	61849351	1:61849351	rs2207790	0
1	61851906	1:61851906	rs2207790	1
1	61854010	1:61854010	rs2207790	1
1	61854282	1:61854282	rs2207790	1
1	61859285	1:61859285	rs2207790	1
1	61862566	1:61862566	rs2207790	1
1	61867143	1:61867143	rs2207790	1
1	61869813	1:61869813	rs2207790	1
1	61872824	1:61872824	rs2207790	1
1	61875373	1:61875373	rs2207790	1
1	61883027	1:61883027	rs2207790	1
1	61892718	1:61892718	rs2207790	1
1	61898628	1:61898628	rs2207790	1
1	61905226	1:61905226	rs2207790	1
1	61909587	1:61909587	rs2207790	1
1	61909945	1:61909945	rs2207790	1
1	61910142	1:61910142	rs2207790	1
1	61914526	1:61914526	rs2207790	1
1	61916676	1:61916676	rs2207790	1
1	61925186	1:61925186	rs2207790	0
1	61935604	1:61935604	rs2207790	1
1	61936966	1:61936966	rs2207790	1
1	61937417	1:61937417	rs2207790	1
1	61950343	1:61950343	rs2207790	0
1	61953781	1:61953781	rs2207790	1
1	61954335	1:61954335	rs2207790	1
1	61956671	1:61956671	rs2207790	1
1	61959652	1:61959652	rs2207790	1
1	61966650	1:61966650	rs2207790	1
1	61969440	1:61969440	rs2207790	0
1	61971111	1:61971111	rs2207790	1
1	61973600	1:61973600	rs2207790	1
1	61976890	1:61976890	rs2207790	1
1	61978390	1:61978390	rs2207790	1
1	61980487	1:61980487	rs2207790	1
1	61981860	1:61981860	rs2207790	1
1	61987278	1:61987278	rs2207790	1
1	61987967	1:61987967	rs2207790	1
1	61988427	1:61988427	rs2207790	1
1	61988624	1:61988624	rs2207790	1
1	61989012	1:61989012	rs2207790	1
1	61992098	1:61992098	rs2207790	1
1	61997247	1:61997247	rs2207790	1
1	62953183	1:62953183	rs1748195	1
1	62953373	1:62953373	rs1748195	1
1	62960289	1:62960289	rs1748195	1
1	62974656	1:62974656	rs1748195	1
1	62990309	1:62990309	rs1748195	1
1	62991383	1:62991383	rs1748195	1
1	62999237	1:62999237	rs1748195	1
1	63004393	1:63004393	rs1748195	1
1	63004999	1:63004999	rs1748195	1
1	63008190	1:63008190	rs1748195	1
1	63010901	1:63010901	rs1748195	0
1	63032060	1:63032060	rs1748195	1
1	63032060	1:63032060	rs10889353	1
1	63032218	1:63032218	rs1748195	1
1	63032218	1:63032218	rs10889353	1
1	63035289	1:63035289	rs10889353	0
1	63035289	1:63035289	rs1748195	0
1	63040848	1:63040848	rs1748195	1
1	63040848	1:63040848	rs10889353	1
1	63073113	1:63073113	rs10889353	1
1	63073113	1:63073113	rs1748195	1
1	63075123	1:63075123	rs10889353	1
1	63075123	1:63075123	rs1748195	1
1	63078676	1:63078676	rs1748195	1
1	63078676	1:63078676	rs10889353	1
1	63092886	1:63092886	rs10889353	1
1	63092886	1:63092886	rs12130333	1
1	63092886	1:63092886	rs1748195	1
1	63095677	1:63095677	rs1748195	1
1	63095677	1:63095677	rs10889353	1
1	63095677	1:63095677	rs12130333	1
1	63102541	1:63102541	rs12130333	1
1	63102541	1:63102541	rs10889353	1
1	63102541	1:63102541	rs1748195	1
1	63111761	1:63111761	rs1748195	1
1	63111761	1:63111761	rs12130333	1
1	63111761	1:63111761	rs10889353	1
1	63121240	1:63121240	rs10889353	0
1	63121240	1:63121240	rs12130333	0
1	63121240	1:63121240	rs1748195	0
1	63126604	1:63126604	rs12130333	1
1	63126604	1:63126604	rs10889353	1
1	63126604	1:63126604	rs1748195	1
1	63129825	1:63129825	rs12130333	1
1	63129825	1:63129825	rs1748195	1
1	63129825	1:63129825	rs10889353	1
1	63133411	1:63133411	rs10889353	1
1	63133411	1:63133411	rs12130333	1
1	63133411	1:63133411	rs1748195	1
1	63135166	1:63135166	rs10889353	0
1	63135166	1:63135166	rs12130333	0
1	63135166	1:63135166	rs1748195	0
1	63154675	1:63154675	rs10889353	1
1	63154675	1:63154675	rs12130333	1
1	63169799	1:63169799	rs10889353	1
1	63169799	1:63169799	rs12130333	1
1	63173220	1:63173220	rs12130333	1
1	63173220	1:63173220	rs10889353	1
1	63179705	1:63179705	rs12130333	1
1	63179705	1:63179705	rs10889353	1
1	63213759	1:63213759	rs12130333	1
1	63213759	1:63213759	rs10889353	1
1	63219338	1:63219338	rs12130333	1
1	63225277	1:63225277	rs12130333	1
1	63236990	1:63236990	rs12130333	0
1	63243497	1:63243497	rs12130333	1
1	63245204	1:63245204	rs12130333	1
1	63246649	1:63246649	rs12130333	1
1	63250003	1:63250003	rs12130333	1
1	63254881	1:63254881	rs12130333	1
1	63261652	1:63261652	rs12130333	1
1	63262291	1:63262291	rs12130333	1
1	63273529	1:63273529	rs12130333	1
1	63276972	1:63276972	rs12130333	1
1	63286437	1:63286437	rs12130333	1
1	63289623	1:63289623	rs12130333	1
1	63289831	1:63289831	rs12130333	1
1	64028095	1:64028095	rs2749097	1
1	64030436	1:64030436	rs2749097	1
1	64045528	1:64045528	rs2749097	1
1	64049073	1:64049073	rs2749097	1
1	64053650	1:64053650	rs2749097	1
1	64055069	1:64055069	rs2749097	1
1	64059717	1:64059717	rs2749097	1
1	64060262	1:64060262	rs2749097	1
1	64062878	1:64062878	rs2749097	1
1	64066405	1:64066405	rs2749097	1
1	64073387	1:64073387	rs2749097	1
1	64075150	1:64075150	rs2749097	1
1	64077115	1:64077115	rs2749097	1
1	64081021	1:64081021	rs2749097	1
1	64084219	1:64084219	rs2749097	1
1	64084222	1:64084222	rs2749097	1
1	64086521	1:64086521	rs2749097	1
1	64086762	1:64086762	rs2749097	1
1	64097621	1:64097621	rs2749097	1
1	64098803	1:64098803	rs2749097	1
1	64101408	1:64101408	rs2749097	1
1	64103049	1:64103049	rs2749097	1
1	64105555	1:64105555	rs2749097	1
1	64105775	1:64105775	rs2749097	0
1	64106080	1:64106080	rs2749097	1
1	64109683	1:64109683	rs2749097	1
1	64111304	1:64111304	rs2749097	1
1	64112266	1:64112266	rs2749097	1
1	64115969	1:64115969	rs2749097	1
1	64127599	1:64127599	rs2749097	1
1	64128758	1:64128758	rs2749097	0
1	64134481	1:64134481	rs2749097	1
1	64134982	1:64134982	rs2749097	1
1	64142380	1:64142380	rs2749097	1
1	64146653	1:64146653	rs2749097	1
1	64147471	1:64147471	rs2749097	1
1	64153838	1:64153838	rs2749097	1
1	64154108	1:64154108	rs2749097	1
1	64155312	1:64155312	rs2749097	1
1	64158139	1:64158139	rs2749097	1
1	64168488	1:64168488	rs2749097	0
1	64175896	1:64175896	rs2749097	1
1	64176492	1:64176492	rs2749097	1
1	64178221	1:64178221	rs2749097	1
1	64189719	1:64189719	rs2749097	1
1	64193150	1:64193150	rs2749097	1
1	64194207	1:64194207	rs2749097	1
1	64198118	1:64198118	rs2749097	1
1	64198232	1:64198232	rs2749097	1
1	64198880	1:64198880	rs2749097	1
1	64200186	1:64200186	rs2749097	1
1	64200553	1:64200553	rs2749097	1
1	64200930	1:64200930	rs2749097	1
1	64202182	1:64202182	rs2749097	1
1	64203964	1:64203964	rs2749097	0
1	64208945	1:64208945	rs2749097	1
1	64214794	1:64214794	rs2749097	1
1	64218726	1:64218726	rs2749097	1
1	64220636	1:64220636	rs2749097	1
1	65836615	1:65836615	LEPR	1
1	65839416	1:65839416	LEPR	1
1	65840476	1:65840476	LEPR	1
1	65848034	1:65848034	LEPR	1
1	65859190	1:65859190	LEPR	1
1	65859446	1:65859446	LEPR	1
1	65861210	1:65861210	LEPR	1
1	65861934	1:65861934	LEPR	1
1	65867834	1:65867834	LEPR	1
1	65870055	1:65870055	LEPR	1
1	65872812	1:65872812	LEPR	1
1	65872981	1:65872981	LEPR	1
1	65873854	1:65873854	LEPR	1
1	65877338	1:65877338	LEPR	1
1	65881115	1:65881115	LEPR	1
1	65881115	1:65881115	rs11208659	1
1	65884783	1:65884783	LEPR	1
1	65884783	1:65884783	rs11208659	1
1	65890676	1:65890676	rs11208659	1
1	65890676	1:65890676	LEPR	1
1	65891183	1:65891183	LEPR	1
1	65891183	1:65891183	rs11208659	1
1	65892321	1:65892321	rs11208659	1
1	65892321	1:65892321	LEPR	1
1	65894665	1:65894665	rs11208659	1
1	65894665	1:65894665	LEPR	1
1	65894665	1:65894665	rs1751492	1
1	65900103	1:65900103	rs1751492	1
1	65900103	1:65900103	LEPR	1
1	65900103	1:65900103	rs11208659	1
1	65900659	1:65900659	rs11208659	1
1	65900659	1:65900659	LEPR	1
1	65900659	1:65900659	rs1751492	1
1	65904748	1:65904748	LEPR	1
1	65904748	1:65904748	rs11208659	1
1	65904748	1:65904748	rs1751492	1
1	65910742	1:65910742	LEPR	1
1	65910742	1:65910742	rs1751492	1
1	65910742	1:65910742	rs11208659	1
1	65911223	1:65911223	rs1751492	1
1	65911223	1:65911223	rs11208659	1
1	65911223	1:65911223	LEPR	1
1	65928723	1:65928723	rs11208659	0
1	65928723	1:65928723	rs1751492	0
1	65928723	1:65928723	LEPR	0
1	65931280	1:65931280	LEPR	1
1	65931280	1:65931280	rs1751492	1
1	65931280	1:65931280	rs11208659	1
1	65938332	1:65938332	LEPR	1
1	65938332	1:65938332	rs1751492	1
1	65938332	1:65938332	rs11208659	1
1	65938669	1:65938669	LEPR	1
1	65938669	1:65938669	rs1751492	1
1	65938669	1:65938669	rs11208659	1
1	65940079	1:65940079	rs11208659	0
1	65940079	1:65940079	rs1751492	0
1	65940079	1:65940079	LEPR	0
1	65942120	1:65942120	LEPR	1
1	65942120	1:65942120	rs11208659	1
1	65942120	1:65942120	rs1751492	1
1	65950228	1:65950228	LEPR	1
1	65950228	1:65950228	rs1751492	1
1	65950228	1:65950228	rs11208659	1
1	65961186	1:65961186	rs11208659	1
1	65961186	1:65961186	LEPR	1
1	65961186	1:65961186	rs1751492	1
1	65980755	1:65980755	rs1751492	1
1	65980755	1:65980755	rs11208659	1
1	65980755	1:65980755	LEPR	1
1	65982388	1:65982388	rs11208659	1
1	65982388	1:65982388	rs1751492	1
1	65982388	1:65982388	LEPR	1
1	65982876	1:65982876	rs1751492	1
1	65982876	1:65982876	LEPR	1
1	65982876	1:65982876	rs11208659	1
1	65991097	1:65991097	rs11208659	0
1	65991097	1:65991097	rs1751492	0
1	65991097	1:65991097	LEPR	0
1	65994474	1:65994474	rs11208659	1
1	65994474	1:65994474	LEPR	1
1	65994474	1:65994474	rs1751492	1
1	65995492	1:65995492	rs1751492	1
1	65995492	1:65995492	LEPR	1
1	65995492	1:65995492	rs11208659	1
1	66006266	1:66006266	rs1751492	1
1	66006266	1:66006266	rs1892534	1
1	66006266	1:66006266	LEPR	1
1	66006266	1:66006266	rs11208659	1
1	66012164	1:66012164	rs11208659	0
1	66012164	1:66012164	rs1751492	0
1	66012164	1:66012164	rs1892534	0
1	66012164	1:66012164	LEPR	0
1	66030581	1:66030581	rs1892534	1
1	66030581	1:66030581	LEPR	1
1	66030581	1:66030581	rs11208659	1
1	66030581	1:66030581	rs1751492	1
1	66040594	1:66040594	LEPR	1
1	66040594	1:66040594	rs1751492	1
1	66040594	1:66040594	rs11208659	1
1	66040594	1:66040594	rs1892534	1
1	66043565	1:66043565	rs1892534	1
1	66043565	1:66043565	rs11208659	1
1	66043565	1:66043565	rs1751492	1
1	66043565	1:66043565	LEPR	1
1	66072448	1:66072448	rs1892534	1
1	66072448	1:66072448	LEPR	1
1	66072448	1:66072448	rs11208659	1
1	66072448	1:66072448	rs1751492	1
1	66072629	1:66072629	rs1751492	1
1	66072629	1:66072629	rs1892534	1
1	66072629	1:66072629	LEPR	1
1	66072629	1:66072629	rs11208659	1
1	66073357	1:66073357	rs1751492	1
1	66073357	1:66073357	rs11208659	1
1	66073357	1:66073357	rs1892534	1
1	66073357	1:66073357	LEPR	1
1	66078230	1:66078230	rs11208659	0
1	66078230	1:66078230	rs1892534	0
1	66078230	1:66078230	rs1751492	0
1	66078230	1:66078230	LEPR	0
1	66089759	1:66089759	rs1892534	1
1	66089759	1:66089759	LEPR	1
1	66089759	1:66089759	rs1751492	1
1	66109233	1:66109233	rs1892534	0
1	66109233	1:66109233	LEPR	0
1	66111800	1:66111800	LEPR	1
1	66111800	1:66111800	rs1892534	1
1	66145753	1:66145753	rs1892534	1
1	66145753	1:66145753	LEPR	1
1	66155972	1:66155972	rs1892534	1
1	66155972	1:66155972	LEPR	1
1	66159877	1:66159877	LEPR	1
1	66159877	1:66159877	rs1892534	1
1	66160454	1:66160454	LEPR	1
1	66160454	1:66160454	rs1892534	1
1	66173384	1:66173384	rs1892534	1
1	66173384	1:66173384	LEPR	1
1	66174285	1:66174285	rs1892534	1
1	66174285	1:66174285	LEPR	1
1	66177862	1:66177862	LEPR	1
1	66177862	1:66177862	rs1892534	1
1	66191515	1:66191515	LEPR	1
1	66191515	1:66191515	rs1892534	1
1	66194165	1:66194165	rs1892534	1
1	66194165	1:66194165	LEPR	1
1	66197132	1:66197132	LEPR	1
1	66197132	1:66197132	rs1892534	1
1	66201632	1:66201632	rs1892534	1
1	66201632	1:66201632	LEPR	1
1	70236419	1:70236419	rs2226284	1
1	70237884	1:70237884	rs2226284	1
1	70240550	1:70240550	rs2226284	1
1	70243265	1:70243265	rs2226284	1
1	70243376	1:70243376	rs2226284	1
1	70243606	1:70243606	rs2226284	1
1	70244227	1:70244227	rs2226284	1
1	70246801	1:70246801	rs2226284	1
1	70250650	1:70250650	rs2226284	1
1	70261921	1:70261921	rs2226284	0
1	70267577	1:70267577	rs2226284	1
1	70269097	1:70269097	rs2226284	1
1	70270840	1:70270840	rs2226284	1
1	70271325	1:70271325	rs2226284	1
1	70273810	1:70273810	rs2226284	1
1	70275330	1:70275330	rs2226284	1
1	70278657	1:70278657	rs2226284	1
1	70282183	1:70282183	rs2226284	1
1	70285732	1:70285732	rs2226284	1
1	70285816	1:70285816	rs2226284	1
1	70292109	1:70292109	rs2226284	1
1	70307421	1:70307421	rs2226284	1
1	70319299	1:70319299	rs2226284	1
1	70323152	1:70323152	rs2226284	0
1	70323214	1:70323214	rs2226284	0
1	70323524	1:70323524	rs2226284	0
1	70337845	1:70337845	rs2226284	1
1	70339191	1:70339191	rs2226284	1
1	70343966	1:70343966	rs2226284	1
1	70347242	1:70347242	rs2226284	1
1	70366838	1:70366838	rs2226284	1
1	70370126	1:70370126	rs2226284	1
1	70384792	1:70384792	rs2226284	1
1	70410818	1:70410818	rs2226284	1
1	70414376	1:70414376	rs2226284	1
1	70430352	1:70430352	rs2226284	0
1	72651615	1:72651615	rs3101336	1
1	72651615	1:72651615	NEGR1	1
1	72652464	1:72652464	rs3101336	1
1	72652464	1:72652464	NEGR1	1
1	72654177	1:72654177	rs3101336	1
1	72654177	1:72654177	NEGR1	1
1	72657058	1:72657058	NEGR1	1
1	72657058	1:72657058	rs3101336	1
1	72661307	1:72661307	rs3101336	1
1	72661307	1:72661307	NEGR1	1
1	72664121	1:72664121	NEGR1	1
1	72664121	1:72664121	rs3101336	1
1	72666000	1:72666000	rs3101336	1
1	72666000	1:72666000	NEGR1	1
1	72678581	1:72678581	NEGR1	1
1	72678581	1:72678581	rs3101336	1
1	72682853	1:72682853	NEGR1	1
1	72682853	1:72682853	rs3101336	1
1	72686098	1:72686098	NEGR1	1
1	72686098	1:72686098	rs3101336	1
1	72686292	1:72686292	NEGR1	1
1	72686292	1:72686292	rs3101336	1
1	72691853	1:72691853	rs3101336	1
1	72691853	1:72691853	NEGR1	1
1	72704688	1:72704688	NEGR1	1
1	72704688	1:72704688	rs3101336	1
1	72705673	1:72705673	NEGR1	1
1	72705673	1:72705673	rs3101336	1
1	72707572	1:72707572	rs3101336	1
1	72707572	1:72707572	NEGR1	1
1	72708956	1:72708956	rs3101336	1
1	72708956	1:72708956	NEGR1	1
1	72740073	1:72740073	rs3101336	1
1	72740073	1:72740073	NEGR1	1
1	72746391	1:72746391	NEGR1	1
1	72746391	1:72746391	rs3101336	1
1	72756099	1:72756099	rs3101336	1
1	72756099	1:72756099	NEGR1	1
1	72756698	1:72756698	rs3101336	1
1	72756698	1:72756698	NEGR1	1
1	72756831	1:72756831	rs3101336	1
1	72756831	1:72756831	NEGR1	1
1	72758311	1:72758311	NEGR1	1
1	72758311	1:72758311	rs3101336	1
1	72765741	1:72765741	rs3101336	1
1	72765741	1:72765741	NEGR1	1
1	72767449	1:72767449	rs3101336	1
1	72767449	1:72767449	NEGR1	1
1	72771186	1:72771186	rs3101336	1
1	72771186	1:72771186	NEGR1	1
1	72773026	1:72773026	NEGR1	1
1	72773026	1:72773026	rs3101336	1
1	72777085	1:72777085	rs3101336	1
1	72777085	1:72777085	NEGR1	1
1	72798417	1:72798417	rs3101336	1
1	72798417	1:72798417	NEGR1	1
1	72813876	1:72813876	NEGR1	1
1	72813876	1:72813876	rs3101336	1
1	72829015	1:72829015	NEGR1	1
1	72829015	1:72829015	rs3101336	1
1	72842546	1:72842546	rs3101336	1
1	72842546	1:72842546	NEGR1	1
1	72842892	1:72842892	rs3101336	1
1	72842892	1:72842892	NEGR1	1
1	72846614	1:72846614	NEGR1	1
1	72846614	1:72846614	rs3101336	1
1	72847620	1:72847620	rs3101336	1
1	72847620	1:72847620	NEGR1	1
1	74892337	1:74892337	rs1514175	1
1	74892841	1:74892841	rs1514175	1
1	74895355	1:74895355	rs1514175	1
1	74895816	1:74895816	rs1514175	1
1	74900837	1:74900837	rs1514175	1
1	74900897	1:74900897	rs1514175	1
1	74906411	1:74906411	rs1514175	1
1	74906841	1:74906841	rs1514175	1
1	74926794	1:74926794	rs1514175	1
1	74931829	1:74931829	rs1514175	0
1	74939177	1:74939177	rs1514175	1
1	74941242	1:74941242	rs1514175	1
1	74941688	1:74941688	rs1514175	1
1	74953987	1:74953987	rs1514175	1
1	74968029	1:74968029	rs1514175	1
1	74968941	1:74968941	rs1514175	1
1	74970369	1:74970369	rs1514175	1
1	74976622	1:74976622	rs1514175	1
1	74983055	1:74983055	rs1514175	1
1	74983651	1:74983651	rs1514175	1
1	74983912	1:74983912	rs1514175	1
1	74985685	1:74985685	rs1514175	1
1	74986019	1:74986019	rs1514175	1
1	74989009	1:74989009	rs1514175	1
1	74990001	1:74990001	rs1514175	1
1	74990803	1:74990803	rs1514175	1
1	74994879	1:74994879	rs1514175	1
1	74995826	1:74995826	rs1514175	1
1	75015939	1:75015939	rs1514175	1
1	75016515	1:75016515	rs1514175	1
1	75018960	1:75018960	rs1514175	1
1	75019044	1:75019044	rs1514175	1
1	75025133	1:75025133	rs1514175	1
1	75027661	1:75027661	rs1514175	1
1	75029379	1:75029379	rs1514175	1
1	75037863	1:75037863	rs1514175	1
1	75039962	1:75039962	rs1514175	1
1	75046292	1:75046292	rs1514175	1
1	75049378	1:75049378	rs1514175	1
1	75070287	1:75070287	rs1514175	1
1	75073468	1:75073468	rs1514175	0
1	75076257	1:75076257	rs1514175	1
1	75078224	1:75078224	rs1514175	1
1	75086245	1:75086245	rs1514175	1
1	94956345	1:94956345	rs12029080	1
1	94958012	1:94958012	rs12029080	1
1	94970815	1:94970815	rs12029080	1
1	94994622	1:94994622	rs12029080	1
1	94994784	1:94994784	rs12029080	1
1	95003423	1:95003423	rs12029080	1
1	95005758	1:95005758	rs12029080	1
1	95007811	1:95007811	rs12029080	1
1	95011853	1:95011853	rs12029080	1
1	95014802	1:95014802	rs12029080	1
1	95015388	1:95015388	rs12029080	1
1	95017380	1:95017380	rs12029080	1
1	95024411	1:95024411	rs12029080	0
1	95028736	1:95028736	rs12029080	1
1	95037603	1:95037603	rs12029080	1
1	95044206	1:95044206	rs12029080	1
1	95044444	1:95044444	rs12029080	1
1	95053427	1:95053427	rs12029080	1
1	95054050	1:95054050	rs12029080	1
1	95055221	1:95055221	rs12029080	1
1	95058989	1:95058989	rs12029080	1
1	95059231	1:95059231	rs12029080	1
1	95059475	1:95059475	rs12029080	1
1	95061217	1:95061217	rs12029080	1
1	95065921	1:95065921	rs12029080	1
1	95071089	1:95071089	rs12029080	0
1	95076789	1:95076789	rs12029080	1
1	95085728	1:95085728	rs12029080	1
1	95085740	1:95085740	rs12029080	1
1	95085959	1:95085959	rs12029080	1
1	95086228	1:95086228	rs12029080	1
1	95087418	1:95087418	rs12029080	1
1	95087824	1:95087824	rs12029080	1
1	95092605	1:95092605	rs12029080	1
1	95095352	1:95095352	rs12029080	1
1	95096608	1:95096608	rs12029080	1
1	95096969	1:95096969	rs12029080	1
1	95102591	1:95102591	rs12029080	1
1	95103564	1:95103564	rs12029080	1
1	95104073	1:95104073	rs12029080	1
1	95104785	1:95104785	rs12029080	1
1	95105272	1:95105272	rs12029080	1
1	95107221	1:95107221	rs12029080	1
1	95109016	1:95109016	rs12029080	1
1	95110961	1:95110961	rs12029080	1
1	95111177	1:95111177	rs12029080	1
1	95115243	1:95115243	rs12029080	0
1	95115765	1:95115765	rs12029080	1
1	95116383	1:95116383	rs12029080	1
1	95116705	1:95116705	rs12029080	1
1	95119564	1:95119564	rs12029080	1
1	95121103	1:95121103	rs12029080	1
1	95122284	1:95122284	rs12029080	1
1	95123055	1:95123055	rs12029080	1
1	95123474	1:95123474	rs12029080	1
1	95128407	1:95128407	rs12029080	1
1	95132338	1:95132338	rs12029080	1
1	95134336	1:95134336	rs12029080	1
1	95136342	1:95136342	rs12029080	1
1	95136361	1:95136361	rs12029080	1
1	95136696	1:95136696	rs12029080	1
1	95144981	1:95144981	rs12029080	1
1	95145447	1:95145447	rs12029080	1
1	95151109	1:95151109	rs12029080	1
1	95454566	1:95454566	rs9437689	1
1	95460168	1:95460168	rs9437689	1
1	95465732	1:95465732	rs9437689	1
1	95469844	1:95469844	rs9437689	1
1	95479795	1:95479795	rs9437689	1
1	95483207	1:95483207	rs9437689	1
1	95490826	1:95490826	rs9437689	1
1	95494236	1:95494236	rs9437689	1
1	95496585	1:95496585	rs9437689	1
1	95499012	1:95499012	rs9437689	1
1	95499155	1:95499155	rs9437689	1
1	95502114	1:95502114	rs9437689	1
1	95509362	1:95509362	rs9437689	1
1	95510028	1:95510028	rs9437689	1
1	95510439	1:95510439	rs9437689	1
1	95524484	1:95524484	rs9437689	1
1	95530262	1:95530262	rs9437689	1
1	95532590	1:95532590	rs9437689	1
1	95541040	1:95541040	rs9437689	1
1	95541060	1:95541060	rs9437689	1
1	95561268	1:95561268	rs9437689	1
1	95577624	1:95577624	rs9437689	1
1	95579611	1:95579611	rs9437689	1
1	95598186	1:95598186	rs9437689	1
1	95599803	1:95599803	rs9437689	1
1	95602221	1:95602221	rs9437689	1
1	95618600	1:95618600	rs9437689	1
1	95644108	1:95644108	rs9437689	0
1	95648356	1:95648356	rs9437689	1
1	109718158	1:109718158	rs660240	0
1	109720563	1:109720563	rs646776	1
1	109720563	1:109720563	rs660240	1
1	109724916	1:109724916	rs646776	1
1	109724916	1:109724916	rs660240	1
1	109724916	1:109724916	rs599839	1
1	109730082	1:109730082	rs646776	1
1	109730082	1:109730082	rs660240	1
1	109730082	1:109730082	rs599839	1
1	109730404	1:109730404	rs660240	1
1	109730404	1:109730404	rs599839	1
1	109730404	1:109730404	rs646776	1
1	109732387	1:109732387	rs599839	1
1	109732387	1:109732387	rs646776	1
1	109732387	1:109732387	rs660240	1
1	109735100	1:109735100	rs599839	1
1	109735100	1:109735100	rs646776	1
1	109735100	1:109735100	rs660240	1
1	109739245	1:109739245	rs646776	1
1	109739245	1:109739245	rs599839	1
1	109739245	1:109739245	rs660240	1
1	109742069	1:109742069	rs660240	1
1	109742069	1:109742069	rs646776	1
1	109742069	1:109742069	rs599839	1
1	109750608	1:109750608	rs660240	1
1	109750608	1:109750608	rs646776	1
1	109750608	1:109750608	rs599839	1
1	109751214	1:109751214	rs646776	1
1	109751214	1:109751214	rs660240	1
1	109751214	1:109751214	rs599839	1
1	109754718	1:109754718	rs599839	1
1	109754718	1:109754718	rs660240	1
1	109754718	1:109754718	rs646776	1
1	109754718	1:109754718	SORT1	1
1	109765649	1:109765649	rs660240	1
1	109765649	1:109765649	rs599839	1
1	109765649	1:109765649	SORT1	1
1	109765649	1:109765649	rs646776	1
1	109770595	1:109770595	rs660240	1
1	109770595	1:109770595	SORT1	1
1	109770595	1:109770595	rs599839	1
1	109770595	1:109770595	rs646776	1
1	109779530	1:109779530	rs660240	1
1	109779530	1:109779530	rs646776	1
1	109779530	1:109779530	rs599839	1
1	109779530	1:109779530	SORT1	1
1	109795974	1:109795974	rs599839	1
1	109795974	1:109795974	rs660240	1
1	109795974	1:109795974	rs646776	1
1	109795974	1:109795974	SORT1	1
1	109800086	1:109800086	rs599839	0
1	109800086	1:109800086	rs660240	0
1	109800086	1:109800086	rs646776	0
1	109800086	1:109800086	SORT1	0
1	109804073	1:109804073	rs599839	1
1	109804073	1:109804073	rs646776	1
1	109804073	1:109804073	SORT1	1
1	109804073	1:109804073	rs660240	1
1	109814721	1:109814721	rs646776	1
1	109814721	1:109814721	rs660240	1
1	109814721	1:109814721	rs599839	1
1	109814721	1:109814721	SORT1	1
1	109824070	1:109824070	SORT1	1
1	109824070	1:109824070	rs646776	1
1	109824070	1:109824070	rs599839	1
1	109824070	1:109824070	rs660240	1
1	109826246	1:109826246	rs599839	1
1	109826246	1:109826246	rs646776	1
1	109826246	1:109826246	SORT1	1
1	109826246	1:109826246	rs660240	1
1	109827054	1:109827054	rs660240	1
1	109827054	1:109827054	rs646776	1
1	109827054	1:109827054	SORT1	1
1	109827054	1:109827054	rs599839	1
1	109827387	1:109827387	rs646776	1
1	109827387	1:109827387	SORT1	1
1	109827387	1:109827387	rs660240	1
1	109827387	1:109827387	rs599839	1
1	109832340	1:109832340	SORT1	0
1	109832340	1:109832340	rs599839	0
1	109832340	1:109832340	rs660240	0
1	109832340	1:109832340	rs646776	0
1	109834039	1:109834039	rs660240	1
1	109834039	1:109834039	rs599839	1
1	109834039	1:109834039	SORT1	1
1	109834039	1:109834039	rs646776	1
1	109834595	1:109834595	rs660240	1
1	109834595	1:109834595	SORT1	1
1	109834595	1:109834595	rs599839	1
1	109834595	1:109834595	rs646776	1
1	109834940	1:109834940	rs660240	1
1	109834940	1:109834940	rs599839	1
1	109834940	1:109834940	rs646776	1
1	109834940	1:109834940	SORT1	1
1	109840753	1:109840753	rs599839	1
1	109840753	1:109840753	SORT1	1
1	109840753	1:109840753	rs660240	1
1	109840753	1:109840753	rs646776	1
1	109841323	1:109841323	SORT1	1
1	109841323	1:109841323	rs646776	1
1	109841323	1:109841323	rs599839	1
1	109841323	1:109841323	rs660240	1
1	109843115	1:109843115	rs660240	1
1	109843115	1:109843115	rs646776	1
1	109843115	1:109843115	rs599839	1
1	109843115	1:109843115	SORT1	1
1	109843119	1:109843119	rs646776	1
1	109843119	1:109843119	SORT1	1
1	109843119	1:109843119	rs599839	1
1	109843119	1:109843119	rs660240	1
1	109843775	1:109843775	rs660240	1
1	109843775	1:109843775	SORT1	1
1	109843775	1:109843775	rs599839	1
1	109843775	1:109843775	rs646776	1
1	109857815	1:109857815	rs599839	1
1	109857815	1:109857815	SORT1	1
1	109857815	1:109857815	rs660240	1
1	109857815	1:109857815	rs646776	1
1	109859968	1:109859968	rs646776	1
1	109859968	1:109859968	SORT1	1
1	109859968	1:109859968	rs599839	1
1	109859968	1:109859968	rs660240	1
1	109860121	1:109860121	rs660240	1
1	109860121	1:109860121	SORT1	1
1	109860121	1:109860121	rs646776	1
1	109860121	1:109860121	rs599839	1
1	109868429	1:109868429	rs599839	0
1	109868429	1:109868429	SORT1	0
1	109868429	1:109868429	rs646776	0
1	109868429	1:109868429	rs660240	0
1	109910504	1:109910504	rs599839	1
1	109910504	1:109910504	SORT1	1
1	109910504	1:109910504	rs646776	1
1	109910504	1:109910504	rs660240	1
1	109912051	1:109912051	SORT1	1
1	109912051	1:109912051	rs599839	1
1	109912051	1:109912051	rs660240	1
1	109912051	1:109912051	rs646776	1
1	109926599	1:109926599	SORT1	1
1	109933418	1:109933418	SORT1	0
1	109942924	1:109942924	SORT1	1
1	109985878	1:109985878	SORT1	1
1	118765002	1:118765002	rs7534091	1
1	118767906	1:118767906	rs7534091	1
1	118776527	1:118776527	rs7534091	1
1	118777637	1:118777637	rs7534091	1
1	118787806	1:118787806	rs7534091	1
1	118788248	1:118788248	rs7534091	1
1	118789061	1:118789061	rs7534091	1
1	118795286	1:118795286	rs7534091	1
1	118798741	1:118798741	rs7534091	1
1	118799017	1:118799017	rs7534091	1
1	118800079	1:118800079	rs7534091	1
1	118814461	1:118814461	rs7534091	1
1	118819338	1:118819338	rs7534091	1
1	118827765	1:118827765	rs7534091	0
1	118834473	1:118834473	rs7534091	1
1	118835534	1:118835534	rs7534091	1
1	118836572	1:118836572	rs7534091	0
1	118839067	1:118839067	rs7534091	1
1	118841636	1:118841636	rs7534091	1
1	118841637	1:118841637	rs7534091	0
1	118842617	1:118842617	rs7534091	1
1	118846391	1:118846391	rs7534091	1
1	118846512	1:118846512	rs7534091	1
1	118847241	1:118847241	rs7534091	1
1	118849056	1:118849056	rs7534091	1
1	118851390	1:118851390	rs7534091	1
1	118853652	1:118853652	rs7534091	1
1	118854718	1:118854718	rs7534091	1
1	118858439	1:118858439	rs7534091	1
1	118858795	1:118858795	rs7534091	1
1	118860505	1:118860505	rs7534091	1
1	118861742	1:118861742	rs7534091	1
1	118864336	1:118864336	rs7534091	1
1	118866841	1:118866841	rs7534091	1
1	118867305	1:118867305	rs7534091	1
1	118874838	1:118874838	rs7534091	1
1	118885156	1:118885156	rs7534091	1
1	118886004	1:118886004	rs7534091	1
1	118891586	1:118891586	rs7534091	1
1	118895391	1:118895391	rs7534091	0
1	118895912	1:118895912	rs7534091	0
1	118898610	1:118898610	rs7534091	1
1	118904945	1:118904945	rs7534091	1
1	118905210	1:118905210	rs7534091	1
1	118906688	1:118906688	rs7534091	0
1	118917378	1:118917378	rs7534091	1
1	118930333	1:118930333	rs7534091	1
1	118936388	1:118936388	rs7534091	1
1	118937390	1:118937390	rs7534091	1
1	118939846	1:118939846	rs7534091	1
1	118940275	1:118940275	rs7534091	1
1	118943575	1:118943575	rs7534091	1
1	118949649	1:118949649	rs7534091	1
1	118956525	1:118956525	rs7534091	1
1	118962662	1:118962662	rs7534091	1
1	145677807	1:145677807	PDZK1	1
1	145678329	1:145678329	PDZK1	1
1	145683323	1:145683323	PDZK1	1
1	145698637	1:145698637	PDZK1	1
1	145703115	1:145703115	PDZK1	1
1	145713305	1:145713305	PDZK1	1
1	145714656	1:145714656	PDZK1	1
1	145721297	1:145721297	PDZK1	1
1	145728093	1:145728093	PDZK1	1
1	145731146	1:145731146	PDZK1	1
1	145732578	1:145732578	PDZK1	1
1	145732946	1:145732946	PDZK1	1
1	145740514	1:145740514	PDZK1	1
1	145745492	1:145745492	PDZK1	1
1	145754722	1:145754722	PDZK1	1
1	145758640	1:145758640	PDZK1	1
1	145777849	1:145777849	PDZK1	0
1	145782108	1:145782108	PDZK1	1
1	145793458	1:145793458	PDZK1	0
1	145795253	1:145795253	PDZK1	0
1	145796039	1:145796039	PDZK1	0
1	145804799	1:145804799	PDZK1	0
1	145809791	1:145809791	PDZK1	0
1	149818310	1:149818310	rs11205303	1
1	149820656	1:149820656	rs11205303	1
1	149847774	1:149847774	rs11205303	0
1	149847974	1:149847974	rs11205303	1
1	149848140	1:149848140	rs11205303	1
1	149848645	1:149848645	rs11205303	1
1	149855296	1:149855296	rs11205303	1
1	149860098	1:149860098	rs11205303	1
1	149865698	1:149865698	rs11205303	1
1	149871744	1:149871744	rs11205303	1
1	149872979	1:149872979	rs11205303	0
1	149878407	1:149878407	rs11205303	1
1	149879026	1:149879026	rs11205303	1
1	149884338	1:149884338	rs11205303	1
1	149901018	1:149901018	rs11205303	1
1	149913456	1:149913456	rs11205303	1
1	149915683	1:149915683	rs11205303	1
1	149922148	1:149922148	rs11205303	1
1	149923761	1:149923761	rs11205303	1
1	149934463	1:149934463	rs11205303	1
1	149953677	1:149953677	rs11205303	1
1	149959285	1:149959285	rs11205303	1
1	149962986	1:149962986	rs11205303	1
1	149998652	1:149998652	rs11205303	1
1	149999059	1:149999059	rs11205303	1
1	150003092	1:150003092	rs11205303	1
1	150003827	1:150003827	rs11205303	1
1	154327245	1:154327245	rs4129267	1
1	154327245	1:154327245	IL6R	1
1	154336874	1:154336874	rs4129267	1
1	154336874	1:154336874	IL6R	1
1	154340438	1:154340438	rs4129267	1
1	154340438	1:154340438	IL6R	1
1	154341127	1:154341127	rs4129267	0
1	154341127	1:154341127	IL6R	0
1	154343320	1:154343320	rs4129267	1
1	154343320	1:154343320	IL6R	1
1	154352711	1:154352711	rs4129267	1
1	154352711	1:154352711	IL6R	1
1	154353010	1:154353010	rs4129267	1
1	154353010	1:154353010	IL6R	1
1	154355875	1:154355875	IL6R	1
1	154355875	1:154355875	rs4129267	1
1	154361406	1:154361406	IL6R	1
1	154361406	1:154361406	rs4129267	1
1	154361709	1:154361709	IL6R	1
1	154361709	1:154361709	rs4129267	1
1	154364375	1:154364375	IL6R	1
1	154364375	1:154364375	rs4129267	1
1	154374951	1:154374951	rs4129267	0
1	154374951	1:154374951	IL6R	0
1	154377569	1:154377569	rs4129267	1
1	154377569	1:154377569	IL6R	1
1	154380361	1:154380361	rs4129267	1
1	154380361	1:154380361	IL6R	1
1	154381021	1:154381021	rs4129267	1
1	154381021	1:154381021	IL6R	1
1	154384279	1:154384279	IL6R	1
1	154384279	1:154384279	rs4129267	1
1	154390078	1:154390078	IL6R	1
1	154390078	1:154390078	rs4129267	1
1	154392851	1:154392851	IL6R	1
1	154392851	1:154392851	rs4129267	1
1	154393325	1:154393325	IL6R	1
1	154393325	1:154393325	rs4129267	1
1	154393652	1:154393652	IL6R	1
1	154393652	1:154393652	rs4129267	1
1	154409434	1:154409434	IL6R	1
1	154409434	1:154409434	rs4129267	1
1	154415660	1:154415660	IL6R	1
1	154415660	1:154415660	rs4129267	1
1	154415848	1:154415848	IL6R	1
1	154415848	1:154415848	rs4129267	1
1	154416069	1:154416069	rs4129267	1
1	154416069	1:154416069	IL6R	1
1	154416549	1:154416549	IL6R	0
1	154416549	1:154416549	rs4129267	0
1	154419517	1:154419517	rs4129267	1
1	154419517	1:154419517	IL6R	1
1	154427299	1:154427299	IL6R	1
1	154427299	1:154427299	rs4129267	1
1	154427665	1:154427665	rs4129267	1
1	154427665	1:154427665	IL6R	1
1	154433897	1:154433897	IL6R	1
1	154433897	1:154433897	rs4129267	1
1	154436882	1:154436882	rs4129267	1
1	154436882	1:154436882	IL6R	1
1	154441484	1:154441484	rs4129267	1
1	154441484	1:154441484	IL6R	1
1	154448849	1:154448849	IL6R	1
1	154448849	1:154448849	rs4129267	1
1	154450510	1:154450510	IL6R	1
1	154450510	1:154450510	rs4129267	1
1	154478763	1:154478763	rs4129267	1
1	154478763	1:154478763	IL6R	1
1	154479043	1:154479043	IL6R	1
1	154479043	1:154479043	rs4129267	1
1	154480123	1:154480123	IL6R	1
1	154480123	1:154480123	rs4129267	1
1	154487898	1:154487898	rs4129267	0
1	154487898	1:154487898	IL6R	0
1	154501090	1:154501090	IL6R	1
1	154501090	1:154501090	rs4129267	1
1	154513387	1:154513387	rs4129267	1
1	154513387	1:154513387	IL6R	1
1	154516404	1:154516404	IL6R	1
1	154516404	1:154516404	rs4129267	1
1	154718367	1:154718367	rs13376333	1
1	154722284	1:154722284	rs13376333	1
1	154723119	1:154723119	rs13376333	1
1	154723854	1:154723854	rs13376333	1
1	154731880	1:154731880	rs13376333	1
1	154738238	1:154738238	rs13376333	1
1	154739241	1:154739241	rs13376333	0
1	154740910	1:154740910	rs13376333	1
1	154741346	1:154741346	rs13376333	1
1	154756600	1:154756600	rs13376333	1
1	154758989	1:154758989	rs13376333	1
1	154759143	1:154759143	rs13376333	1
1	154760313	1:154760313	rs13376333	1
1	154760459	1:154760459	rs13376333	0
1	154762586	1:154762586	rs13376333	1
1	154763421	1:154763421	rs13376333	1
1	154763715	1:154763715	rs13376333	1
1	154763843	1:154763843	rs13376333	1
1	154765922	1:154765922	rs13376333	1
1	154766100	1:154766100	rs13376333	1
1	154769174	1:154769174	rs13376333	1
1	154769750	1:154769750	rs13376333	1
1	154770156	1:154770156	rs13376333	1
1	154770857	1:154770857	rs13376333	1
1	154773154	1:154773154	rs13376333	1
1	154773309	1:154773309	rs13376333	1
1	154774300	1:154774300	rs13376333	1
1	154776422	1:154776422	rs13376333	1
1	154779926	1:154779926	rs13376333	1
1	154780502	1:154780502	rs13376333	0
1	154786859	1:154786859	rs13376333	1
1	154787136	1:154787136	rs13376333	1
1	154790427	1:154790427	rs13376333	1
1	154791769	1:154791769	rs13376333	1
1	154797336	1:154797336	rs13376333	1
1	154798417	1:154798417	rs13376333	0
1	154798784	1:154798784	rs13376333	1
1	154802487	1:154802487	rs13376333	1
1	154804179	1:154804179	rs13376333	1
1	154807867	1:154807867	rs13376333	1
1	154813515	1:154813515	rs13376333	1
1	154813926	1:154813926	rs13376333	1
1	154816573	1:154816573	rs13376333	1
1	154817499	1:154817499	rs13376333	1
1	154819474	1:154819474	rs13376333	1
1	154820748	1:154820748	rs13376333	0
1	154821874	1:154821874	rs13376333	1
1	154824704	1:154824704	rs13376333	1
1	154824892	1:154824892	rs13376333	0
1	154826289	1:154826289	rs13376333	1
1	154826626	1:154826626	rs13376333	1
1	154827911	1:154827911	rs13376333	1
1	154830231	1:154830231	rs13376333	1
1	154834546	1:154834546	rs13376333	1
1	154835734	1:154835734	rs13376333	1
1	154843882	1:154843882	rs13376333	1
1	154845190	1:154845190	rs13376333	1
1	154858536	1:154858536	rs13376333	1
1	154862454	1:154862454	rs13376333	1
1	154868172	1:154868172	rs13376333	1
1	154907129	1:154907129	rs13376333	1
1	156769916	1:156769916	rs12566888	1
1	156772360	1:156772360	rs12566888	1
1	156773209	1:156773209	rs12566888	1
1	156778777	1:156778777	rs12566888	1
1	156780873	1:156780873	rs12566888	1
1	156781313	1:156781313	rs12566888	1
1	156782368	1:156782368	rs12566888	1
1	156785733	1:156785733	rs12566888	1
1	156790342	1:156790342	rs12566888	1
1	156793219	1:156793219	rs12566888	1
1	156793813	1:156793813	rs12566888	1
1	156793990	1:156793990	rs12566888	1
1	156799912	1:156799912	rs12566888	1
1	156802053	1:156802053	rs12566888	1
1	156805219	1:156805219	rs12566888	1
1	156806485	1:156806485	rs12566888	1
1	156808167	1:156808167	rs12566888	1
1	156809059	1:156809059	rs12566888	1
1	156809702	1:156809702	rs12566888	1
1	156810901	1:156810901	rs12566888	1
1	156811806	1:156811806	rs12566888	1
1	156817550	1:156817550	rs12566888	1
1	156817865	1:156817865	rs12566888	1
1	156820408	1:156820408	rs12566888	1
1	156820814	1:156820814	rs12566888	1
1	156821832	1:156821832	rs12566888	1
1	156824811	1:156824811	rs12566888	1
1	156827576	1:156827576	rs12566888	1
1	156835350	1:156835350	rs12566888	1
1	156836158	1:156836158	rs12566888	1
1	156837707	1:156837707	rs12566888	1
1	156838983	1:156838983	rs12566888	1
1	156839724	1:156839724	rs12566888	1
1	156844818	1:156844818	rs12566888	1
1	156847324	1:156847324	rs12566888	1
1	156847916	1:156847916	rs12566888	1
1	156848968	1:156848968	rs12566888	1
1	156858005	1:156858005	rs12566888	1
1	156858049	1:156858049	rs12566888	1
1	156859906	1:156859906	rs12566888	1
1	156860118	1:156860118	rs12566888	1
1	156866310	1:156866310	rs12566888	1
1	156875718	1:156875718	rs12566888	1
1	156876339	1:156876339	rs12566888	1
1	156897733	1:156897733	rs12566888	1
1	156905682	1:156905682	rs12566888	0
1	156912236	1:156912236	rs12566888	1
1	156912696	1:156912696	rs12566888	1
1	156915012	1:156915012	rs12566888	1
1	156918137	1:156918137	rs12566888	1
1	156921118	1:156921118	rs12566888	1
1	156940577	1:156940577	rs12566888	1
1	156950656	1:156950656	rs12566888	1
1	158871212	1:158871212	rs4657616	1
1	158871754	1:158871754	rs4657616	1
1	158872306	1:158872306	rs4657616	1
1	158873779	1:158873779	rs4657616	1
1	158876758	1:158876758	rs4657616	1
1	158878370	1:158878370	rs4657616	1
1	158882122	1:158882122	rs4657616	0
1	158883283	1:158883283	rs4657616	1
1	158885333	1:158885333	rs4657616	0
1	158891824	1:158891824	rs4657616	1
1	158896074	1:158896074	rs4657616	1
1	158904896	1:158904896	rs4657616	1
1	158909164	1:158909164	rs4657616	1
1	158911575	1:158911575	rs4657616	1
1	158913331	1:158913331	rs4657616	1
1	158919260	1:158919260	rs4657616	1
1	158934736	1:158934736	rs4657616	0
1	158942272	1:158942272	rs4657616	1
1	158947054	1:158947054	rs4657616	1
1	158962380	1:158962380	rs4657616	1
1	158966182	1:158966182	rs4657616	1
1	158967107	1:158967107	rs4657616	1
1	158968496	1:158968496	rs4657616	1
1	158980213	1:158980213	rs4657616	1
1	158984054	1:158984054	rs4657616	1
1	158988992	1:158988992	rs4657616	1
1	158991344	1:158991344	rs4657616	1
1	158993690	1:158993690	rs4657616	1
1	159005585	1:159005585	rs4657616	1
1	159012546	1:159012546	rs4657616	1
1	159013803	1:159013803	rs4657616	1
1	159016433	1:159016433	rs4657616	1
1	159016491	1:159016491	rs4657616	1
1	159018714	1:159018714	rs4657616	1
1	159020844	1:159020844	rs4657616	1
1	159028417	1:159028417	rs4657616	1
1	159032702	1:159032702	rs4657616	1
1	159036276	1:159036276	rs4657616	1
1	159039744	1:159039744	rs4657616	1
1	159045762	1:159045762	rs4657616	1
1	159062810	1:159062810	rs4657616	1
1	159082859	1:159082859	rs12075	0
1	159082859	1:159082859	DARC	0
1	159089273	1:159089273	DARC	1
1	159089273	1:159089273	rs12075	1
1	159094844	1:159094844	rs12075	1
1	159094844	1:159094844	DARC	1
1	159100441	1:159100441	rs12075	1
1	159100441	1:159100441	DARC	1
1	159104696	1:159104696	DARC	1
1	159104696	1:159104696	rs12075	1
1	159118516	1:159118516	DARC	1
1	159118516	1:159118516	rs12075	1
1	159120063	1:159120063	rs12075	0
1	159120063	1:159120063	DARC	0
1	159125440	1:159125440	rs12075	0
1	159125440	1:159125440	DARC	0
1	159130400	1:159130400	DARC	1
1	159130400	1:159130400	rs12075	1
1	159138410	1:159138410	rs12075	1
1	159138410	1:159138410	DARC	1
1	159145556	1:159145556	rs12075	1
1	159145556	1:159145556	DARC	1
1	159146930	1:159146930	rs12075	1
1	159146930	1:159146930	DARC	1
1	159149590	1:159149590	DARC	1
1	159149590	1:159149590	rs12075	1
1	159155060	1:159155060	rs12075	1
1	159155060	1:159155060	DARC	1
1	159156916	1:159156916	DARC	1
1	159156916	1:159156916	rs12075	1
1	159170533	1:159170533	DARC	1
1	159170533	1:159170533	rs12075	1
1	159177974	1:159177974	rs12075	1
1	159177974	1:159177974	DARC	1
1	159179652	1:159179652	DARC	1
1	159179652	1:159179652	rs12075	1
1	159189155	1:159189155	DARC	1
1	159189155	1:159189155	rs12075	1
1	159189978	1:159189978	DARC	1
1	159189978	1:159189978	rs12075	1
1	159201770	1:159201770	DARC	1
1	159201770	1:159201770	rs12075	1
1	159202009	1:159202009	rs12075	0
1	159202009	1:159202009	DARC	0
1	159202308	1:159202308	rs12075	1
1	159202308	1:159202308	DARC	1
1	159211081	1:159211081	DARC	1
1	159211081	1:159211081	rs12075	1
1	159216286	1:159216286	DARC	1
1	159216286	1:159216286	rs12075	1
1	159219550	1:159219550	DARC	1
1	159219550	1:159219550	rs12075	1
1	159225452	1:159225452	rs12075	1
1	159225452	1:159225452	DARC	1
1	159232245	1:159232245	rs12075	1
1	159232245	1:159232245	DARC	1
1	159237524	1:159237524	rs12075	1
1	159237524	1:159237524	DARC	1
1	159249922	1:159249922	DARC	1
1	159249922	1:159249922	rs12075	1
1	159251141	1:159251141	DARC	1
1	159251141	1:159251141	rs12075	1
1	159256453	1:159256453	DARC	1
1	159256453	1:159256453	rs12075	1
1	159262944	1:159262944	DARC	1
1	159262944	1:159262944	rs12075	1
1	159269539	1:159269539	DARC	1
1	159269539	1:159269539	rs12075	1
1	159269571	1:159269571	rs12075	1
1	159269571	1:159269571	DARC	1
1	159585167	1:159585167	rs3093059	0
1	159585167	1:159585167	CRP	0
1	159588076	1:159588076	rs3093059	0
1	159588076	1:159588076	CRP	0
1	159600245	1:159600245	rs3093059	1
1	159600245	1:159600245	CRP	1
1	159600245	1:159600245	rs7553007	1
1	159608839	1:159608839	CRP	1
1	159608839	1:159608839	rs7553007	1
1	159608839	1:159608839	rs3093059	1
1	159614788	1:159614788	rs3093059	1
1	159614788	1:159614788	CRP	1
1	159614788	1:159614788	rs7553007	1
1	159635247	1:159635247	rs3093059	1
1	159635247	1:159635247	rs7553007	1
1	159635247	1:159635247	CRP	1
1	159640367	1:159640367	rs7553007	1
1	159640367	1:159640367	CRP	1
1	159640367	1:159640367	rs3093059	1
1	159641376	1:159641376	CRP	1
1	159641376	1:159641376	rs3093059	1
1	159641376	1:159641376	rs7553007	1
1	159642018	1:159642018	rs7553007	1
1	159642018	1:159642018	rs3093059	1
1	159642018	1:159642018	CRP	1
1	159642339	1:159642339	rs7553007	1
1	159642339	1:159642339	rs3093059	1
1	159642339	1:159642339	CRP	1
1	159654885	1:159654885	rs7553007	0
1	159654885	1:159654885	rs3093059	0
1	159654885	1:159654885	CRP	0
1	159655740	1:159655740	rs7553007	1
1	159655740	1:159655740	CRP	1
1	159655740	1:159655740	rs3093059	1
1	159657862	1:159657862	rs7553007	1
1	159657862	1:159657862	rs3093059	1
1	159657862	1:159657862	CRP	1
1	159658880	1:159658880	rs3093059	1
1	159658880	1:159658880	CRP	1
1	159658880	1:159658880	rs7553007	1
1	159662264	1:159662264	CRP	1
1	159662264	1:159662264	rs7553007	1
1	159662264	1:159662264	rs3093059	1
1	159667777	1:159667777	rs3093059	1
1	159667777	1:159667777	CRP	1
1	159667777	1:159667777	rs7553007	1
1	159668290	1:159668290	CRP	1
1	159668290	1:159668290	rs3093059	1
1	159668290	1:159668290	rs7553007	1
1	159670262	1:159670262	rs3093059	1
1	159670262	1:159670262	CRP	1
1	159670262	1:159670262	rs7553007	1
1	159673183	1:159673183	CRP	0
1	159673183	1:159673183	rs3093059	0
1	159673183	1:159673183	rs7553007	0
1	159684605	1:159684605	CRP	1
1	159684605	1:159684605	rs3093059	1
1	159684605	1:159684605	rs7553007	1
1	159686760	1:159686760	CRP	0
1	159686760	1:159686760	rs3093059	0
1	159686760	1:159686760	rs7553007	0
1	159703857	1:159703857	CRP	0
1	159703857	1:159703857	rs3093059	0
1	159703857	1:159703857	rs7553007	0
1	159706176	1:159706176	CRP	0
1	159706176	1:159706176	rs7553007	0
1	159706176	1:159706176	rs3093059	0
1	159708117	1:159708117	rs3093059	1
1	159708117	1:159708117	CRP	1
1	159708117	1:159708117	rs7553007	1
1	159708145	1:159708145	rs3093059	1
1	159708145	1:159708145	CRP	1
1	159708145	1:159708145	rs7553007	1
1	159710872	1:159710872	rs7553007	1
1	159710872	1:159710872	rs3093059	1
1	159710872	1:159710872	CRP	1
1	159713549	1:159713549	rs7553007	1
1	159713549	1:159713549	CRP	1
1	159713549	1:159713549	rs3093059	1
1	159725183	1:159725183	CRP	1
1	159725183	1:159725183	rs7553007	1
1	159725183	1:159725183	rs3093059	1
1	159733697	1:159733697	rs3093059	1
1	159733697	1:159733697	rs7553007	1
1	159733697	1:159733697	CRP	1
1	159736010	1:159736010	CRP	0
1	159736010	1:159736010	rs7553007	0
1	159736010	1:159736010	rs3093059	0
1	159751511	1:159751511	CRP	1
1	159751511	1:159751511	rs7553007	1
1	159751511	1:159751511	rs3093059	1
1	159754908	1:159754908	rs3093059	1
1	159754908	1:159754908	rs7553007	1
1	159754908	1:159754908	CRP	1
1	159757303	1:159757303	CRP	1
1	159757303	1:159757303	rs7553007	1
1	159757303	1:159757303	rs3093059	1
1	159758649	1:159758649	rs3093059	0
1	159758649	1:159758649	rs7553007	0
1	159758649	1:159758649	CRP	0
1	159760390	1:159760390	rs3093059	1
1	159760390	1:159760390	rs7553007	1
1	159760390	1:159760390	CRP	1
1	159761070	1:159761070	CRP	1
1	159761070	1:159761070	rs7553007	1
1	159761070	1:159761070	rs3093059	1
1	159762290	1:159762290	rs7553007	1
1	159762290	1:159762290	rs3093059	1
1	159762290	1:159762290	CRP	1
1	159762409	1:159762409	rs7553007	1
1	159762409	1:159762409	rs3093059	1
1	159762409	1:159762409	CRP	1
1	159763616	1:159763616	rs3093059	1
1	159763616	1:159763616	rs7553007	1
1	159763616	1:159763616	CRP	1
1	159769720	1:159769720	rs3093059	1
1	159769720	1:159769720	CRP	1
1	159769720	1:159769720	rs7553007	1
1	159770830	1:159770830	rs3093059	1
1	159770830	1:159770830	rs7553007	1
1	159770830	1:159770830	CRP	1
1	159774110	1:159774110	rs3093059	0
1	159774110	1:159774110	CRP	0
1	159774110	1:159774110	rs7553007	0
1	159775338	1:159775338	rs3093059	1
1	159775338	1:159775338	rs7553007	1
1	159775338	1:159775338	CRP	1
1	159785820	1:159785820	rs7553007	1
1	159790355	1:159790355	rs7553007	1
1	159790730	1:159790730	rs7553007	1
1	161846757	1:161846757	rs2340727	1
1	161846947	1:161846947	rs2340727	1
1	161847528	1:161847528	rs2340727	1
1	161849180	1:161849180	rs2340727	1
1	161865763	1:161865763	rs2340727	0
1	161881788	1:161881788	rs2340727	1
1	161882189	1:161882189	rs2340727	1
1	161883083	1:161883083	rs2340727	1
1	161891739	1:161891739	rs2340727	1
1	161892400	1:161892400	rs2340727	1
1	161896364	1:161896364	rs2340727	1
1	161896597	1:161896597	rs2340727	1
1	161898352	1:161898352	rs2340727	1
1	161898991	1:161898991	rs2340727	1
1	161901208	1:161901208	rs2340727	1
1	161902851	1:161902851	rs2340727	1
1	161905424	1:161905424	rs2340727	1
1	161913682	1:161913682	rs2340727	1
1	161921151	1:161921151	rs2880058	1
1	161921151	1:161921151	rs2340727	1
1	161942509	1:161942509	rs12143842	1
1	161942509	1:161942509	rs2340727	1
1	161942509	1:161942509	rs2880058	1
1	161942885	1:161942885	rs2880058	1
1	161942885	1:161942885	rs2340727	1
1	161942885	1:161942885	rs12143842	1
1	161947385	1:161947385	rs12143842	1
1	161947385	1:161947385	rs2880058	1
1	161947385	1:161947385	rs2340727	1
1	161948996	1:161948996	rs2880058	1
1	161948996	1:161948996	rs2340727	1
1	161948996	1:161948996	rs12143842	1
1	161950789	1:161950789	rs12143842	0
1	161950789	1:161950789	rs2340727	0
1	161950789	1:161950789	rs2880058	0
1	161952131	1:161952131	rs12143842	1
1	161952131	1:161952131	rs2340727	1
1	161952131	1:161952131	rs2880058	1
1	161953018	1:161953018	rs2340727	1
1	161953018	1:161953018	rs12143842	1
1	161953018	1:161953018	rs2880058	1
1	161953108	1:161953108	rs12143842	0
1	161953108	1:161953108	rs2340727	0
1	161953108	1:161953108	rs2880058	0
1	161956153	1:161956153	rs2880058	1
1	161956153	1:161956153	rs2340727	1
1	161956153	1:161956153	rs12143842	1
1	161961052	1:161961052	rs12143842	0
1	161961052	1:161961052	rs2340727	0
1	161961052	1:161961052	rs2880058	0
1	161963916	1:161963916	rs2880058	1
1	161963916	1:161963916	rs2340727	1
1	161963916	1:161963916	rs12143842	1
1	161968404	1:161968404	rs2340727	1
1	161968404	1:161968404	rs12143842	1
1	161968404	1:161968404	rs2880058	1
1	161972290	1:161972290	rs12143842	1
1	161972290	1:161972290	rs2880058	1
1	161972290	1:161972290	rs2340727	1
1	161977499	1:161977499	rs2340727	1
1	161977499	1:161977499	rs12143842	1
1	161977499	1:161977499	rs2880058	1
1	161985835	1:161985835	rs10494366	1
1	161985835	1:161985835	rs12143842	1
1	161985835	1:161985835	rs2340727	1
1	161985835	1:161985835	rs2880058	1
1	161996396	1:161996396	rs2340727	1
1	161996396	1:161996396	rs12143842	1
1	161996396	1:161996396	rs10494366	1
1	161996396	1:161996396	rs2880058	1
1	161996759	1:161996759	rs2340727	1
1	161996759	1:161996759	rs2880058	1
1	161996759	1:161996759	rs10494366	1
1	161996759	1:161996759	rs12143842	1
1	162002852	1:162002852	rs12143842	1
1	162002852	1:162002852	rs2880058	1
1	162002852	1:162002852	rs2340727	1
1	162002852	1:162002852	rs10494366	1
1	162006272	1:162006272	rs12143842	1
1	162006272	1:162006272	rs2340727	1
1	162006272	1:162006272	rs10494366	1
1	162006272	1:162006272	rs2880058	1
1	162008107	1:162008107	rs10494366	0
1	162008107	1:162008107	rs2340727	0
1	162008107	1:162008107	rs2880058	0
1	162008107	1:162008107	rs12143842	0
1	162010693	1:162010693	rs12143842	1
1	162010693	1:162010693	rs2340727	1
1	162010693	1:162010693	rs2880058	1
1	162010693	1:162010693	rs10494366	1
1	162011086	1:162011086	rs10494366	0
1	162011086	1:162011086	rs2340727	0
1	162011086	1:162011086	rs2880058	0
1	162011086	1:162011086	rs12143842	0
1	162012519	1:162012519	rs10494366	0
1	162012519	1:162012519	rs12143842	0
1	162012519	1:162012519	rs2340727	0
1	162012519	1:162012519	rs2880058	0
1	162016599	1:162016599	rs10494366	1
1	162016599	1:162016599	rs2340727	1
1	162016599	1:162016599	rs2880058	1
1	162016599	1:162016599	rs12143842	1
1	162016663	1:162016663	rs10494366	1
1	162016663	1:162016663	rs2340727	1
1	162016663	1:162016663	rs12143842	1
1	162016663	1:162016663	rs2880058	1
1	162019607	1:162019607	rs2340727	1
1	162019607	1:162019607	rs2880058	1
1	162019607	1:162019607	rs12143842	1
1	162019607	1:162019607	rs10494366	1
1	162019673	1:162019673	rs10494366	0
1	162019673	1:162019673	rs12143842	0
1	162019673	1:162019673	rs2340727	0
1	162019673	1:162019673	rs2880058	0
1	162030031	1:162030031	rs2880058	1
1	162030031	1:162030031	rs12143842	1
1	162030031	1:162030031	rs2340727	1
1	162030031	1:162030031	rs10494366	1
1	162031855	1:162031855	rs12143842	1
1	162031855	1:162031855	rs10494366	1
1	162031855	1:162031855	rs2880058	1
1	162031855	1:162031855	rs2340727	1
1	162033581	1:162033581	rs12143842	1
1	162033581	1:162033581	rs2880058	1
1	162033581	1:162033581	rs12029454	1
1	162033581	1:162033581	rs10494366	1
1	162033581	1:162033581	rs2340727	1
1	162036151	1:162036151	rs2880058	1
1	162036151	1:162036151	rs12029454	1
1	162036151	1:162036151	rs2340727	1
1	162036151	1:162036151	rs12143842	1
1	162036151	1:162036151	rs10494366	1
1	162038663	1:162038663	rs10494366	1
1	162038663	1:162038663	rs2340727	1
1	162038663	1:162038663	rs12029454	1
1	162038663	1:162038663	rs12143842	1
1	162038663	1:162038663	rs2880058	1
1	162040595	1:162040595	rs2340727	1
1	162040595	1:162040595	rs12143842	1
1	162040595	1:162040595	rs12029454	1
1	162040595	1:162040595	rs10494366	1
1	162040595	1:162040595	rs2880058	1
1	162040626	1:162040626	rs2340727	1
1	162040626	1:162040626	rs12143842	1
1	162040626	1:162040626	rs12029454	1
1	162040626	1:162040626	rs2880058	1
1	162040626	1:162040626	rs10494366	1
1	162042169	1:162042169	rs10494366	1
1	162042169	1:162042169	rs2880058	1
1	162042169	1:162042169	rs12029454	1
1	162042169	1:162042169	rs2340727	1
1	162042169	1:162042169	rs12143842	1
1	162044604	1:162044604	rs10494366	1
1	162044604	1:162044604	rs12143842	1
1	162044604	1:162044604	rs12029454	1
1	162044604	1:162044604	rs2880058	1
1	162044604	1:162044604	rs2340727	1
1	162050650	1:162050650	rs12029454	1
1	162050650	1:162050650	rs10494366	1
1	162050650	1:162050650	rs12143842	1
1	162050650	1:162050650	rs2880058	1
1	162051162	1:162051162	rs2880058	1
1	162051162	1:162051162	rs10494366	1
1	162051162	1:162051162	rs12029454	1
1	162051162	1:162051162	rs12143842	1
1	162053001	1:162053001	rs12029454	1
1	162053001	1:162053001	rs12143842	1
1	162053001	1:162053001	rs2880058	1
1	162053001	1:162053001	rs10494366	1
1	162057399	1:162057399	rs2880058	1
1	162057399	1:162057399	rs12029454	1
1	162057399	1:162057399	rs10494366	1
1	162057399	1:162057399	rs12143842	1
1	162058711	1:162058711	rs10494366	0
1	162058711	1:162058711	rs2880058	0
1	162058711	1:162058711	rs12029454	0
1	162058711	1:162058711	rs12143842	0
1	162060899	1:162060899	rs10494366	1
1	162060899	1:162060899	rs12143842	1
1	162060899	1:162060899	rs2880058	1
1	162060899	1:162060899	rs12029454	1
1	162061887	1:162061887	rs12029454	1
1	162061887	1:162061887	rs10494366	1
1	162061887	1:162061887	rs2880058	1
1	162061887	1:162061887	rs12143842	1
1	162065725	1:162065725	rs12143842	1
1	162065725	1:162065725	rs10494366	1
1	162065725	1:162065725	rs12029454	1
1	162065725	1:162065725	rs2880058	1
1	162067416	1:162067416	rs2880058	1
1	162067416	1:162067416	rs12029454	1
1	162067416	1:162067416	rs10494366	1
1	162067416	1:162067416	rs12143842	1
1	162101157	1:162101157	rs4657175	1
1	162101157	1:162101157	rs12029454	1
1	162101157	1:162101157	rs2880058	1
1	162101157	1:162101157	rs12143842	1
1	162101157	1:162101157	rs10494366	1
[truncated: 26,466 more rows]
