# Supplementary material for: Strategies for Enriching Variant Coverage in Candidate Disease Loci on a Multiethnic Genotyping Array
Source: PLoS One. 2016 Dec 14;11(12):e0167758. doi: 10.1371/journal.pone.0167758 (PMC5156387; doi:10.1371/journal.pone.0167758)
Supplement: S2 Table — (TXT) [file pone.0167758.s002.txt]

Chr	GRCh37_Pos	rsID	Allele1	Allele2	Info	MarkerName	MegaChip.PassedQC
1	39353668	.	A	C	AS1=0.000462;stop_gained	1:39353668	NA
1	39384896	.	C	A	HA3=0.000514;stop_gained	1:39384896	NA
1	43804375	.	CT	C	EA2=0.000242;frameshift_variant	1:43804375	NA
1	43814569	.	CT	C	AA4=0.000721,EA2=0.000247;frameshift_variant	1:43814569	NA
1	43817942	rs369156948	C	T	AA5=0.000529;stop_gained	1:43817942	1
1	55529091	.	T	TC	AA4=0.000469;frameshift_variant	1:55529091	NA
1	145747086	.	C	T	HA1=0.000395;stop_gained	1:145747086	NA
1	154437704	.	C	T	AS1=0.000462;stop_gained	1:154437704	NA
1	159683913	.	GC	G	AA4=0.000707;frameshift_variant	1:159683913	NA
1	177901690	rs191139047	G	A	AA3=0.000980,AS1=0.000469,EA1=0.000778,HA1=0.000792,SA1=0.000683;stop_gained	1:177901690	1
1	177901944	.	G	A	AA5=0.000552,EA1=0.000330;stop_gained	1:177901944	NA
1	177923497	.	C	T	EA1=0.000331,SA1=0.000903;stop_gained	1:177923497	NA
1	177937080	.	G	A	AS1=0.000462,SA1=0.000451;stop_gained	1:177937080	NA
1	230372444	.	C	T	EA1=0.000220;stop_gained	1:230372444	NA
1	243663073	.	C	T	SA1=0.000676;stop_gained	1:243663073	NA
1	248129378	.	C	T	AA5=0.000529;stop_gained	1:248129378	NA
10	16893339	.	TAC	T	AA5=0.000359;frameshift_variant	10:16893339	NA
10	16946054	.	A	T	EA1=0.000550;stop_gained;AT_CG	10:16946054	NA
10	16948208	rs137998687	G	A	EA2=0.000465,EA3=0.000439;stop_gained	10:16948208	1
10	16957052	.	G	A	SA1=0.000676;stop_gained	10:16957052	NA
10	16960686	.	ATAACCTC	A	AA4=0.000469,EA2=0.000485,HA1=0.000264;frameshift_variant	10:16960686	NA
10	16967309	.	CA	C	EA3=0.000178;frameshift_variant	10:16967309	NA
10	16979600	.	TGGTA	T	AA4=0.000938,EA2=0.000242;frameshift_variant	10:16979600	NA
10	16982151	rs143944436	G	A	EA2=0.000349;stop_gained	10:16982151	1
10	17026170	rs145661597	G	A	EA2=0.000465;stop_gained	10:17026170	NA
10	91143363	.	G	A	HA1=0.000922,HA3=0.000514;stop_gained	10:91143363	NA
10	91143692	.	C	T	AA5=0.000529;stop_gained	10:91143692	NA
10	91162616	.	C	CA	EA2=0.000606,EA3=0.000639,HA1=0.000264;frameshift_variant	10:91162616	NA
11	822522	.	G	GC	EA3=0.000175;frameshift_variant	11:822522	NA
11	823533	.	C	T	EA1=0.000440,SA1=0.000451;stop_gained	11:823533	NA
11	824039	.	AC	A	HA1=0.000659;frameshift_variant	11:824039	NA
11	824671	.	C	T	AS1=0.000462;stop_gained	11:824671	NA
11	5248205	rs63750783	C	T	SA1=0.000451;stop_gained	11:5248205	1
11	8060565	rs200417768	C	T	AS1=0.000923;stop_gained	11:8060565	1
11	47270298	.	G	A	EA1=0.000660,SA1=0.000451;stop_gained	11:47270298	NA
11	47270331	.	T	A	AA3=0.000482,HA3=0.000514;stop_gained;AT_CG	11:47270331	NA
11	47306641	.	C	CA	EA3=0.000704;frameshift_variant	11:47306641	1
11	64332746	.	C	A	AA5=0.000352;stop_gained	11:64332746	NA
11	64366007	.	C	T	AA3=0.000482,AS1=0.000692,EA1=0.000991,HA3=0.000515,SA1=0.000676;stop_gained	11:64366007	NA
11	64366395	.	G	A	AA3=0.000482;stop_gained	11:64366395	NA
11	64367901	.	AC	A	AA4=0.000469;frameshift_variant	11:64367901	NA
11	72468924	rs371252313	G	T	EA3=0.000175;stop_gained	11:72468924	1
12	21294542	.	G	T	HA1=0.000264;stop_gained	12:21294542	NA
12	21294563	rs376829525	A	T	AA3=0.000723,AA5=0.000359;stop_gained;AT_CG	12:21294563	1
12	21349909	rs183501729	C	T	AS1=0.000462,HA1=0.000264;stop_gained	12:21349909	1
12	21350011	.	C	CA	AA4=0.000469;frameshift_variant	12:21350011	NA
12	21350013	.	AAAAG	A	EA3=0.000176;frameshift_variant	12:21350013	NA
12	21370166	.	TG	T	EA3=0.000176;frameshift_variant	12:21370166	NA
12	21375278	.	C	G	HA1=0.000395;stop_gained;AT_CG	12:21375278	NA
12	21391924	rs183624077	T	A	AS1=0.000923;stop_gained;AT_CG	12:21391924	1
12	112227633	.	T	G	AS1=0.000462;stop_gained	12:112227633	NA
12	112230485	.	C	T	AS1=0.000462;stop_gained	12:112230485	NA
12	118199300	.	T	TG	AA4=0.000786,EA2=0.000881;frameshift_variant	12:118199300	NA
12	121416807	rs143753579	A	T	EA3=0.000175;stop_gained;AT_CG	12:121416807	1
14	61747575	.	G	T	AA3=0.000482,AS1=0.000462,EA1=0.000771,HA3=0.000772,SA1=0.000901;stop_gained	14:61747575	NA
15	42640309	.	G	GT	HA1=0.000264;frameshift_variant	15:42640309	NA
15	42686530	.	G	A	AA3=0.000485,EA1=0.000555,SA1=0.000682;stop_gained	15:42686530	NA
15	42702836	.	C	G	EA1=0.000330;stop_gained;AT_CG	15:42702836	1
15	51504721	.	T	TA	EA3=0.000351;frameshift_variant	15:51504721	NA
15	51529152	rs371981915	C	T	EA3=0.000176;stop_gained	15:51529152	1
15	60849091	rs188207974	G	A	HA1=0.000264,HA3=0.000514;stop_gained	15:60849091	1
15	60919453	.	CTG	C	EA3=0.000175;frameshift_variant	15:60919453	NA
15	78873256	rs367611089	CAAAAT	C	AA4=0.000704;frameshift_variant	15:78873256	NA
15	78882254	.	TCA	T	EA3=0.000176;frameshift_variant	15:78882254	NA
15	78882385	.	TG	T	EA2=0.000606;frameshift_variant	15:78882385	NA
15	78882435	.	T	A	SA1=0.000901;stop_gained;AT_CG	15:78882435	NA
15	78882607	.	TTGAC	T	AA5=0.000368;frameshift_variant	15:78882607	NA
15	78893654	.	CTTCT	C	EA2=0.000363;frameshift_variant	15:78893654	1
15	78894075	.	CAG	C	EA2=0.000606;frameshift_variant	15:78894075	NA
15	78922209	.	A	AG	EA2=0.000485;frameshift_variant	15:78922209	NA
15	89859688	.	TAAATG	T	AA4=0.000704;frameshift_variant	15:89859688	NA
15	89865210	.	CAGAGCTGACCTGGG	C	AA4=0.000469;frameshift_variant	15:89865210	NA
15	89869943	.	C	A	HA1=0.000395;stop_gained	15:89869943	NA
16	919975	.	TG	T	AA4=0.000479,AA5=0.000355;frameshift_variant	16:919975	NA
16	921215	.	G	A	AS1=0.000462;stop_gained	16:921215	NA
16	929572	.	G	A	EA3=0.000263;stop_gained	16:929572	NA
16	929604	.	CA	C	HA1=0.000264;frameshift_variant	16:929604	NA
16	53682877	.	G	T	HA1=0.000264;stop_gained	16:53682877	NA
16	53682980	.	G	A	EA3=0.000175;stop_gained	16:53682980	NA
16	53686889	.	C	CT	AA4=0.000704;frameshift_variant	16:53686889	NA
16	53691524	.	AT	A	AA4=0.000705,EA2=0.000728;frameshift_variant	16:53691524	NA
16	53726197	.	G	A	HA3=0.000771;stop_gained	16:53726197	NA
16	54317574	.	TG	T	HA1=0.000527;frameshift_variant	16:54317574	NA
17	7536524	rs5030659	GA	G	EA3=0.000529;frameshift_variant	17:7536524	NA
17	45351805	rs75427428	C	T	AA5=0.000352;stop_gained	17:45351805	1
17	45369553	.	G	T	SA1=0.000676;stop_gained	17:45369553	NA
17	45405716	.	A	T	AS1=0.000462;stop_gained;AT_CG	17:45405716	NA
17	45412715	rs201488583	A	T	EA2=0.000233;stop_gained;AT_CG	17:45412715	1
17	45419298	rs374908244	C	G	AA3=0.000482,AA5=0.000353;stop_gained;AT_CG	17:45419298	1
2	31135094	.	G	A	HA1=0.000264;stop_gained	2:31135094	1
2	31152299	.	G	C	AS1=0.000692;stop_gained;AT_CG	2:31152299	1
2	31165103	.	CA	C	EA2=0.000242,EA3=0.000175;frameshift_variant	2:31165103	NA
2	66736220	.	CTA	C	AA5=0.000653;frameshift_variant	2:66736220	NA
2	66795895	.	CTT	C	EA2=0.000253;frameshift_variant	2:66795895	NA
2	136548271	.	T	TGA	EA3=0.000265;frameshift_variant	2:136548271	NA
2	136590737	.	G	A	AA3=0.000482;stop_gained	2:136590737	1
2	140992400	.	CG	C	AA5=0.000534;frameshift_variant	2:140992400	NA
2	141115596	.	G	A	HA1=0.000264;stop_gained	2:141115596	NA
2	142567911	.	G	A	HA1=0.000396;stop_gained	2:142567911	NA
2	165542528	rs3841875	TG	T	EA3=0.000180;frameshift_variant	2:165542528	NA
2	165636180	.	TTCTC	T	AA5=0.000532;frameshift_variant	2:165636180	NA
2	169758059	.	G	A	EA3=0.000221;stop_gained	2:169758059	NA
2	169758971	rs143855780	C	T	EA2=0.000233;stop_gained	2:169758971	1
2	169761055	.	G	A	HA1=0.000264;stop_gained	2:169761055	NA
2	169764442	.	C	A	HA3=0.000771;stop_gained	2:169764442	NA
20	43052909	.	C	T	AS1=0.000462;stop_gained	20:43052909	NA
20	57598848	.	CGA	C	EA2=0.000363;frameshift_variant	20:57598848	1
20	57599184	.	CG	C	AA4=0.000938,EA2=0.000848;frameshift_variant	20:57599184	1
20	57599749	.	C	T	AA5=0.000353;stop_gained	20:57599749	NA
20	61982249	rs112748821	G	A	EA2=0.000233;stop_gained	20:61982249	1
21	43510544	.	G	A	HA1=0.000264;stop_gained	21:43510544	NA
21	43524146	.	CT	C	AA4=0.000704,AA5=0.000530;frameshift_variant	21:43524146	NA
21	43528424	.	G	C	HA1=0.000264;stop_gained;AT_CG	21:43528424	NA
22	31654445	.	G	A	EA3=0.000175;stop_gained	22:31654445	NA
22	36623779	.	G	A	EA1=0.000220,EA3=0.000263;stop_gained	22:36623779	NA
22	36623932	rs200563532	G	A	HA1=0.000264;stop_gained	22:36623932	1
22	36627452	.	TTC	T	EA2=0.000242;frameshift_variant	22:36627452	NA
22	36661744	.	C	T	HA3=0.000771;stop_gained	22:36661744	1
3	12447606	.	T	TG	EA3=0.000284;frameshift_variant	3:12447606	NA
3	12475484	.	AC	A	HA1=0.000922;frameshift_variant	3:12475484	NA
3	38591991	.	G	A	HA1=0.000395,HA3=0.000514;stop_gained	3:38591991	NA
3	38739381	.	AT	A	AA5=0.000354;frameshift_variant	3:38739381	NA
3	38739949	.	G	A	AS1=0.000462;stop_gained	3:38739949	1
3	38750969	.	CT	C	EA3=0.000190;frameshift_variant	3:38750969	NA
3	38755468	.	G	GA	EA3=0.000183;frameshift_variant	3:38755468	NA
3	38830472	.	G	A	EA3=0.000175;stop_gained	3:38830472	NA
4	69870588	.	CTT	C	EA2=0.000363;frameshift_variant	4:69870588	NA
4	69885685	.	G	GT	EA2=0.000607;frameshift_variant	4:69885685	NA
4	84362515	rs371635045	A	T	AA4=0.000454;stop_gained;AT_CG	4:84362515	1
4	84374390	.	AT	A	EA3=0.000176;frameshift_variant	4:84374390	NA
4	89013483	.	C	T	HA1=0.000395,HA3=0.000514;stop_gained	4:89013483	NA
4	89042896	.	TC	T	EA3=0.000175;frameshift_variant	4:89042896	NA
4	89052320	.	AC	A	EA3=0.000176;frameshift_variant	4:89052320	NA
4	100266336	.	TC	T	AA5=0.000353;frameshift_variant	4:100266336	NA
4	106157807	.	AC	A	EA2=0.000363;frameshift_variant	4:106157807	NA
4	155532958	.	G	A	AS1=0.000462;stop_gained	4:155532958	NA
5	67593424	.	C	T	EA1=0.000220;stop_gained	5:67593424	NA
5	95746486	.	G	A	AS1=0.000462;stop_gained	5:95746486	NA
5	95757659	.	TC	T	EA2=0.000242;frameshift_variant	5:95757659	NA
5	153674388	.	C	T	EA1=0.000220;stop_gained	5:153674388	NA
5	153709229	.	AGT	A	AA4=0.000469;frameshift_variant	5:153709229	NA
5	176402397	.	G	A	AS1=0.000462;stop_gained	5:176402397	NA
6	25811928	.	TCTGATAA	T	EA3=0.000178;frameshift_variant	6:25811928	NA
6	26094422	.	A	AG	AA5=0.000706;frameshift_variant	6:26094422	NA
6	32149170	.	C	T	AS1=0.000462;stop_gained	6:32149170	NA
6	32149333	.	CAT	C	EA3=0.000176;frameshift_variant	6:32149333	NA
6	32150136	.	AGGGCTGG	A	AA5=0.000532,EA2=0.000798;frameshift_variant	6:32150136	NA
6	32150377	.	G	A	HA1=0.000396;stop_gained	6:32150377	NA
6	32150929	.	C	T	EA3=0.000175;stop_gained	6:32150929	NA
6	32151451	.	AGGACACG	A	EA2=0.000500;frameshift_variant	6:32151451	NA
6	32151524	.	TG	T	AA4=0.000601;frameshift_variant	6:32151524	NA
6	39033594	.	C	T	EA1=0.000660;stop_gained	6:39033594	NA
6	39041529	.	C	A	EA1=0.000220;stop_gained	6:39041529	1
6	84799102	.	C	T	EA3=0.000175;stop_gained	6:84799102	NA
6	134498910	.	A	C	HA1=0.000264;stop_gained	6:134498910	NA
7	44561363	.	G	T	AA3=0.000482;stop_gained	7:44561363	NA
7	44573425	rs138892205	G	A	HA1=0.000264;stop_gained	7:44573425	1
7	44578536	.	A	ATGCAGCAG	AA4=0.000469;frameshift_variant	7:44578536	NA
7	44578696	.	C	A	AS1=0.000923,HA3=0.000771;stop_gained	7:44578696	1
7	80141158	.	G	A	EA1=0.000330;stop_gained	7:80141158	NA
7	80290398	.	G	T	AA3=0.000963,AA5=0.000353;stop_gained	7:80290398	NA
7	80290450	.	A	AT	AA4=0.000704;frameshift_variant	7:80290450	NA
7	80290477	.	C	G	EA3=0.000175;stop_gained;AT_CG	7:80290477	1
7	80290503	.	ACAGTTCT	A	AA5=0.000356;frameshift_variant	7:80290503	1
7	80292321	.	T	TATCA	AA4=0.000469,EA2=0.000363,EA3=0.000176;frameshift_variant	7:80292321	1
7	80293728	.	A	AAT	AA5=0.000358;frameshift_variant	7:80293728	NA
7	80293802	.	TAAAGGTA	T	AA4=0.000704;frameshift_variant	7:80293802	NA
7	80293812	.	AG	A	AA5=0.000540;frameshift_variant	7:80293812	NA
7	80295786	.	C	A	AA5=0.000355;stop_gained	7:80295786	1
7	80299305	.	AGGTATTGCAGTTCTTTTCTTCT	A	EA2=0.000363;frameshift_variant	7:80299305	NA
7	80300328	.	TG	T	AA4=0.000938,AA5=0.000712;frameshift_variant	7:80300328	NA
7	80301300	.	AT	A	AA4=0.000704,AA5=0.000363;frameshift_variant	7:80301300	NA
7	80302138	.	T	TCAAGC	EA2=0.000243;frameshift_variant	7:80302138	NA
7	80302672	.	GTATT	G	EA3=0.000184;frameshift_variant	7:80302672	NA
7	80303335	.	A	T	HA1=0.000527;stop_gained;AT_CG	7:80303335	1
7	80303371	.	C	CTGAT	AA5=0.000534;frameshift_variant	7:80303371	NA
7	80303453	.	CAATAA	C	AA4=0.000939,AA5=0.000723;frameshift_variant	7:80303453	1
7	116140373	rs368012050	G	A	EA1=0.000550;stop_gained	7:116140373	1
7	122634907	.	CAG	C	AA4=0.000469;frameshift_variant	7:122634907	NA
7	122635385	.	AC	A	HA1=0.000395;frameshift_variant	7:122635385	NA
8	1497785	.	ACCTGGAC	A	EA2=0.000512;frameshift_variant	8:1497785	NA
8	42611863	rs56229628	AT	A	EA2=0.000848,EA3=0.000263;frameshift_variant	8:42611863	NA
8	118159220	.	TAAAGATC	T	AA4=0.000469;frameshift_variant	8:118159220	NA
9	742215	.	CG	C	HA1=0.000659;frameshift_variant	9:742215	NA
9	744581	.	C	T	AA5=0.000529;stop_gained	9:744581	NA
9	744644	.	G	GA	AA5=0.000870;frameshift_variant	9:744644	NA
9	745218	.	C	T	EA3=0.000175;stop_gained	9:745218	NA
9	5055750	.	C	T	SA1=0.000451;stop_gained	9:5055750	NA
9	111641011	rs376078668	G	A	HA3=0.000514;stop_gained	9:111641011	1
9	111698641	.	CAATT	C	EA3=0.000176;frameshift_variant	9:111698641	NA
9	111732759	.	G	A	AS1=0.000692;stop_gained	9:111732759	1
9	111739309	.	CTT	C	HA1=0.000922;frameshift_variant	9:111739309	NA
9	136131219	.	C	T	AS1=0.000462;stop_gained	9:136131219	NA
9	136131264	.	T	TG	EA3=0.000176;frameshift_variant	9:136131264	NA
9	136131301	.	A	AC	HA1=0.000264;frameshift_variant	9:136131301	NA
9	136294835	.	GC	G	AA4=0.000946;frameshift_variant	9:136294835	NA
9	136302888	.	CAT	C	HA1=0.000264;frameshift_variant	9:136302888	NA
9	136307601	rs370121816	C	T	HA1=0.000264;stop_gained	9:136307601	NA
9	136324160	.	C	CA	EA3=0.000352;frameshift_variant	9:136324160	1
9	136324267	.	GA	G	AA4=0.000939;frameshift_variant	9:136324267	NA
9	139228982	.	CTTCT	C	EA3=0.000177;frameshift_variant	9:139228982	NA
9	139568251	rs373878123	G	A	EA1=0.000220;stop_gained	9:139568251	NA
9	139568271	.	AG	A	AA5=0.000532;frameshift_variant	9:139568271	NA
X	153761997	rs202181505	C	A	EA3=0.000612;stop_gained	X:153761997	1
1	43818443	.	A	G	AS1=0.000692;stop_lost	1:43818443	NA
1	177927974	.	C	T	HA1=0.000264;splicing_variant	1:177927974	NA
10	16870803	rs374982220	C	T	EA1=0.000220;splicing_variant	10:16870803	1
10	16996386	.	G	C	AS1=0.000462;splicing_variant;AT_CG	10:16996386	NA
11	68552282	rs148059333	C	T	EA1=0.000440;splicing_variant	11:68552282	NA
11	72415381	.	T	C	EA1=0.000440;splicing_variant	11:72415381	NA
12	21325726	.	G	A	SA1=0.000451;splicing_variant	12:21325726	NA
12	21353607	.	G	A	HA1=0.000264;splicing_variant	12:21353607	NA
12	112230400	.	A	G	SA1=0.000676;splicing_variant	12:112230400	NA
13	113769972	.	A	G	HA1=0.000264;splicing_variant	13:113769972	NA
13	113771190	.	G	T	AS1=0.000462;splicing_variant	13:113771190	NA
13	113771911	.	G	A	AA5=0.000529;splicing_variant	13:113771911	NA
15	42694011	rs374188055	G	A	EA2=0.000233;splicing_variant	15:42694011	1
15	78879032	.	G	A	HA1=0.000264;splicing_variant	15:78879032	NA
15	89862458	rs138917386	C	T	AA5=0.000529;splicing_variant	15:89862458	1
15	89870397	.	C	T	AA5=0.000529;splicing_variant	15:89870397	NA
17	7534516	.	A	C	HA1=0.000661;splicing_variant	17:7534516	NA
19	19378429	.	C	T	HA1=0.000264;splicing_variant	19:19378429	NA
2	31147164	.	CT	C	EA2=0.000242;splicing_variant	2:31147164	NA
2	31168648	.	C	T	EA3=0.000177;splicing_variant	2:31168648	NA
2	165477744	.	C	T	HA1=0.000791;splicing_variant	2:165477744	NA
2	165636164	rs187445915	C	G	AA5=0.000705;splicing_variant;AT_CG	2:165636164	1
2	219677646	rs397515353	G	A	EA1=0.000550;splicing_variant	2:219677646	1
2	219678911	.	G	A	EA3=0.000263,SA1=0.000451;splicing_variant	2:219678911	NA
2	219679482	.	T	A	AA5=0.000352;splicing_variant;AT_CG	2:219679482	NA
20	43031286	.	T	C	HA3=0.000771;splicing_variant	20:43031286	NA
20	61987437	.	C	T	AA5=0.000352;splicing_variant	20:61987437	NA
21	43491502	.	G	C	AS1=0.000692;splicing_variant;AT_CG	21:43491502	1
21	43496357	.	G	A	AA3=0.000482;splicing_variant	21:43496357	NA
21	43528405	.	C	T	HA1=0.000527;splicing_variant	21:43528405	NA
21	43536096	rs371384125	G	A	EA2=0.000243,HA3=0.000514;splicing_variant	21:43536096	1
22	36651046	.	G	T	SA1=0.000451;splicing_variant	22:36651046	NA
22	36655713	.	A	G	EA3=0.000350;splicing_variant	22:36655713	NA
3	38603905	.	C	T	AS1=0.000462,EA1=0.000330;splicing_variant	3:38603905	NA
3	38753651	.	C	G	HA1=0.000527;splicing_variant;AT_CG	3:38753651	NA
4	100264213	.	C	T	HA1=0.000271;splicing_variant	4:100264213	NA
4	106158509	.	G	A	HA1=0.000264;splicing_variant	4:106158509	NA
5	14751177	.	C	T	HA3=0.000771;splicing_variant	5:14751177	NA
6	25811865	.	C	T	SA1=0.000451;splicing_variant	6:25811865	NA
6	25819737	.	A	G	EA3=0.000175;splicing_variant	6:25819737	NA
6	25826862	.	C	A	HA3=0.000772;splicing_variant	6:25826862	NA
6	26093461	.	G	A	AS1=0.000692;splicing_variant	6:26093461	NA
6	32148970	rs370335494	T	G	EA2=0.000233;stop_lost	6:32148970	1
6	32149332	.	A	G	EA1=0.000220;stop_lost	6:32149332	NA
6	32150344	.	C	T	EA1=0.000330;splicing_variant	6:32150344	NA
6	50803770	.	CTAG	C	AA4=0.000469,EA2=0.000848;splicing_variant	6:50803770	NA
6	84798808	.	A	G	HA1=0.000527;splicing_variant	6:84798808	NA
6	154411314	.	G	T	AA5=0.000353;splicing_variant	6:154411314	NA
6	154412622	.	G	C	HA1=0.000659;stop_lost;AT_CG	6:154412622	NA
6	154414580	.	A	C	HA1=0.000264;stop_lost	6:154414580	NA
7	27149815	.	G	A	EA3=0.000175;splicing_variant	7:27149815	NA
7	44571352	rs370722232	A	C	EA2=0.000233,HA1=0.000264;splicing_variant	7:44571352	1
7	44576440	rs200525569	C	T	AA5=0.000353;splicing_variant	7:44576440	1
7	80295758	rs143762577	G	C	AA4=0.000454;splicing_variant;AT_CG	7:80295758	1
7	80299340	.	T	C	HA1=0.000659;splicing_variant	7:80299340	NA
7	80300482	.	T	G	AS1=0.000462;splicing_variant	7:80300482	NA
7	80302669	rs373811940	A	G	EA3=0.000185;splicing_variant	7:80302669	1
7	80303298	.	G	C	AS1=0.000462;splicing_variant;AT_CG	7:80303298	1
7	150648209	.	C	CTGGGGGCG	HA1=0.000264;splicing_variant	7:150648209	NA
8	42614258	.	T	C	EA3=0.000175;splicing_variant	8:42614258	NA
8	118147639	.	T	A	AA3=0.000482;splicing_variant;AT_CG	8:118147639	NA
9	111701827	.	A	T	EA3=0.000175;splicing_variant;AT_CG	9:111701827	NA
9	111701965	rs372315766	G	T	AA5=0.000353;stop_lost	9:111701965	1
9	139244038	.	G	A	EA3=0.000175;splicing_variant	9:139244038	NA
9	139257937	.	A	C	EA1=0.000550,SA1=0.000901;splicing_variant	9:139257937	NA
X	153770668	.	G	GT	EA3=0.000176;splicing_variant	X:153770668	NA
X	153775003	.	C	T	HA1=0.000676;splicing_variant	X:153775003	NA
1	39353641	.	C	A	HA1=0.000264;synonymous_variant	1:39353641	NA
1	39361647	rs371953902	A	G	AA4=0.000454,AA8=0.001445;synonymous_variant	1:39361647	1
1	39361725	.	G	A	HA1=0.001054;synonymous_variant	1:39361725	NA
1	39381254	.	T	G	AS1=0.000692;synonymous_variant	1:39381254	NA
1	39381329	.	C	T	AA3=0.000482,AA5=0.000529;synonymous_variant	1:39381329	NA
1	39384675	rs374378749	C	T	EA2=0.000233,HA3=0.000771;synonymous_variant	1:39384675	1
1	39384927	.	G	A	SA1=0.000451;synonymous_variant	1:39384927	NA
1	39395095	.	C	T	AA2=0.002770;synonymous_variant	1:39395095	NA
1	39395107	rs75563930	C	T	AA1=0.095482,AA2=0.132957,AA8=0.084768;synonymous_variant	1:39395107	1
1	43803579	.	G	A	SA1=0.000451;synonymous_variant	1:43803579	NA
1	43803900	rs6086	G	A	AA1=0.010523,AA2=0.007533,AA3=0.012381,AA4=0.012029,AA5=0.013928,AA8=0.012857,EA2=0.000233,HA1=0.000791,HA2=0.012987,HA3=0.002311;synonymous_variant	1:43803900	1
1	43804237	.	G	C	SA1=0.000451;synonymous_variant;AT_CG	1:43804237	NA
1	43804273	.	C	T	AS1=0.000692;synonymous_variant	1:43804273	NA
1	43804318	rs370001905	G	A	AA3=0.000963,EA3=0.000175;synonymous_variant	1:43804318	1
1	43804958	.	C	A	AA3=0.000723;synonymous_variant	1:43804958	NA
1	43805093	rs17572791	T	C	AA1=0.028580,AA2=0.009091,AA3=0.025605,AA4=0.025647,AA5=0.027268,AA8=0.014968,HA1=0.000791,HA3=0.001798;synonymous_variant	1:43805093	1
1	43805099	rs147130173	G	A	EA1=0.000220,EA2=0.000465,EA3=0.000350,HA1=0.001054,HA3=0.000771;synonymous_variant	1:43805099	1
1	43805108	.	G	A	AS1=0.000462;synonymous_variant	1:43805108	NA
1	43806167	rs138636505	G	T	AA3=0.000963,AA4=0.001135,AA5=0.001057;synonymous_variant	1:43806167	1
1	43812254	.	T	C	HA1=0.000791;synonymous_variant	1:43812254	NA
1	43812494	rs148945299	G	A	AA2=0.012681,AA3=0.002165,AA4=0.000454,AA5=0.000705,AA8=0.001445;synonymous_variant	1:43812494	1
1	43814612	.	C	A	AA3=0.001690,AS1=0.002092,EA1=0.002116,SA1=0.001133;synonymous_variant	1:43814612	NA
1	43814633	.	G	T	AS1=0.002323,EA1=0.000897,HA3=0.001037;synonymous_variant	1:43814633	NA
1	43814639	.	G	A	AA3=0.001694,AS1=0.001630,EA1=0.001901,SA1=0.001587;synonymous_variant	1:43814639	NA
1	43814651	.	G	A	AA5=0.000363;synonymous_variant	1:43814651	NA
1	43814953	rs140091584	C	T	AA2=0.002927,AA3=0.000482,AA4=0.002951,AA5=0.001410,AA8=0.002166;synonymous_variant	1:43814953	1
1	43815001	rs137990502	G	A	AA2=0.001927,AA4=0.001135,AA5=0.001057,AA8=0.002166;synonymous_variant	1:43815001	1
1	43817891	rs146372205	C	T	EA1=0.000330,EA2=0.001047,EA3=0.000277;synonymous_variant	1:43817891	1
1	43817894	rs143100182	A	C	AA3=0.000723;synonymous_variant	1:43817894	1
1	43817953	.	G	A	HA1=0.000395;synonymous_variant	1:43817953	NA
1	43817971	rs377715574	C	T	AA3=0.000482,AA5=0.000352;synonymous_variant	1:43817971	1
1	43818200	.	A	G	AA5=0.000529;synonymous_variant	1:43818200	NA
1	43818329	rs143457144	C	T	EA1=0.000660,EA2=0.000581,EA3=0.000350,SA1=0.000451;synonymous_variant	1:43818329	1
1	43818338	rs140794721	C	T	AA4=0.000454,AA5=0.000352;synonymous_variant	1:43818338	1
1	53662621	.	G	T	AA3=0.000978,AS1=0.001426,EA1=0.000691,SA1=0.001142;synonymous_variant	1:53662621	NA
1	53662624	.	C	A	AA3=0.002923,AS1=0.004503,EA1=0.001145,SA1=0.000457;synonymous_variant	1:53662624	NA
1	53662633	.	G	T	AA3=0.000736,AS1=0.001191,EA1=0.000689,HA3=0.001030,SA1=0.000912;synonymous_variant	1:53662633	NA
1	53662648	.	C	T	AA1=0.009804;synonymous_variant	1:53662648	NA
1	53662702	.	C	A	AA3=0.002077,AS1=0.001706,EA1=0.003933,HA3=0.003322,SA1=0.001515;synonymous_variant	1:53662702	NA
1	53668082	rs147846614	A	G	AA4=0.000454,EA3=0.000350,HA1=0.000922,HA3=0.002054;synonymous_variant	1:53668082	1
1	53675718	rs200301403	A	G	HA1=0.000264;synonymous_variant	1:53675718	1
1	53675733	.	G	C	SA1=0.000451;synonymous_variant;AT_CG	1:53675733	NA
1	53675745	rs375573986	A	G	AA3=0.000482,AA4=0.000908,AA5=0.000705,AA8=0.001445;synonymous_variant	1:53675745	1
1	53675857	rs2229292	C	T	AA1=0.059380,AA2=0.077955,AA3=0.057701,AA4=0.076033,AA5=0.063120,AA8=0.050172,EA2=0.000349,EA3=0.000175,HA1=0.001974,HA3=0.004866;synonymous_variant	1:53675857	1
1	53675934	rs140853350	T	C	AA3=0.000723,AA4=0.001362,AS1=0.010059;synonymous_variant	1:53675934	1
1	53675973	.	G	A	HA1=0.000264;synonymous_variant	1:53675973	NA
1	53676039	.	G	A	SA1=0.000451;synonymous_variant	1:53676039	NA
1	53676192	rs138855128	C	T	AA5=0.000353,EA3=0.000177;synonymous_variant	1:53676192	1
1	53676198	rs138575554	C	T	HA1=0.000264;synonymous_variant	1:53676198	1
1	53676216	rs202145705	C	T	EA3=0.000175;synonymous_variant	1:53676216	1
1	53676237	.	C	T	SA1=0.000451;synonymous_variant	1:53676237	NA
1	53676249	.	G	A	EA1=0.000220;synonymous_variant	1:53676249	NA
1	53676282	.	G	A	AS1=0.000462;synonymous_variant	1:53676282	NA
1	53676351	.	T	C	SA1=0.000451;synonymous_variant	1:53676351	NA
1	53676357	.	C	T	EA3=0.000175;synonymous_variant	1:53676357	NA
1	53676378	.	T	C	AA3=0.000723,AA5=0.000529;synonymous_variant	1:53676378	NA
1	53676489	rs369847007	C	G	AA3=0.000482;synonymous_variant;AT_CG	1:53676489	1
1	53676630	rs187044944	A	G	AA2=0.004541;synonymous_variant	1:53676630	1
1	53676681	rs143075786	C	T	AS1=0.000462,EA2=0.000233,HA1=0.000395;synonymous_variant	1:53676681	1
1	53676738	rs201681645	C	T	EA3=0.000175;synonymous_variant	1:53676738	1
1	53676750	rs140771069	G	A	AS1=0.002993;synonymous_variant	1:53676750	1
1	53676768	rs192779168	C	A	AA2=0.004600,AA3=0.000482,AA5=0.000352;synonymous_variant	1:53676768	1
1	53676774	rs149557870	G	A	AA4=0.000454;synonymous_variant	1:53676774	1
1	53676843	.	T	C	EA1=0.000440;synonymous_variant	1:53676843	NA
1	53676858	rs150953507	G	T	AA1=0.004628,AA2=0.008419,AA3=0.004798,AA4=0.006128,AA5=0.003514,AA8=0.005040,EA1=0.000220;synonymous_variant	1:53676858	1
1	53676864	rs140798841	C	T	AA2=0.003759,AA4=0.000454;synonymous_variant	1:53676864	1
1	53676891	rs201663642	C	T	AS1=0.001384;synonymous_variant	1:53676891	1
1	53676924	rs113493395	T	C	AA3=0.001204,AA4=0.000908,AA5=0.000529,EA1=0.014967,EA2=0.004887,EA3=0.003678,HA1=0.000264,HA3=0.000514;synonymous_variant	1:53676924	1
1	53676948	rs148110518	G	A	AA3=0.000482,HA1=0.000659;synonymous_variant	1:53676948	1
1	53678964	rs141814677	T	G	EA1=0.000220,EA2=0.000233;synonymous_variant	1:53678964	1
1	53679057	rs77565483	G	A	AA1=0.026746,AA2=0.035778,AA3=0.026291,AA4=0.026328,AA5=0.027101,AA8=0.029494,EA1=0.002088,EA2=0.001860,EA3=0.002965,HA1=0.005768,HA3=0.007914;synonymous_variant	1:53679057	1
1	53679066	rs141146189	G	A	AA2=0.009158,AA3=0.001204,AA4=0.001589,AA5=0.000705;synonymous_variant	1:53679066	1
1	53679096	rs147953465	T	C	AA3=0.000482,AA4=0.000908,AA5=0.000705,EA1=0.003511,EA2=0.004535,EA3=0.003833,HA1=0.003155,HA3=0.005884,SA1=0.000901;synonymous_variant	1:53679096	1
1	53679129	.	G	C	HA3=0.000771;synonymous_variant;AT_CG	1:53679129	NA
1	53679141	.	T	C	SA1=0.004490;synonymous_variant	1:53679141	NA
1	53679168	.	T	C	HA1=0.000395;synonymous_variant	1:53679168	NA
1	53679204	.	A	G	EA3=0.000175;synonymous_variant	1:53679204	NA
1	55505546	.	G	A	AA3=0.003372,AS1=0.002078,EA1=0.003315,HA3=0.003669,SA1=0.003186;synonymous_variant	1:55505546	NA
1	55505576	.	C	G	AA1=0.017561,AA2=0.020561;synonymous_variant;AT_CG	1:55505576	NA
1	55505579	.	G	C	AA1=0.004573,AA2=0.005941;synonymous_variant;AT_CG	1:55505579	NA
1	55505585	.	C	A	AA3=0.003367,AS1=0.007115,EA1=0.002121,HA3=0.001035,SA1=0.000680;synonymous_variant	1:55505585	NA
1	55505651	rs28385701	C	T	AA3=0.002646,AA4=0.001829,AA5=0.001069,AA8=0.005040,AS1=0.001616,EA1=0.014581,EA2=0.009368,EA3=0.009449,HA1=0.006683,HA3=0.021706,SA1=0.013583;synonymous_variant	1:55505651	1
1	55505663	.	C	A	AA3=0.000723,AS1=0.001846,EA1=0.001213,HA3=0.001030,SA1=0.000677;synonymous_variant	1:55505663	NA
1	55505669	.	C	T	AA3=0.000482,AS1=0.001154,EA1=0.000442,HA3=0.000772,SA1=0.000903;synonymous_variant	1:55505669	NA
1	55505678	.	C	A	AA3=0.000964,AS1=0.003226,EA1=0.001655,HA3=0.001029,SA1=0.001127;synonymous_variant	1:55505678	NA
1	55505714	.	C	A	AA3=0.001447,AS1=0.001386,EA1=0.001771,HA3=0.000515,SA1=0.000679;synonymous_variant	1:55505714	NA
1	55509533	rs146563151	T	C	AA1=0.007482,AA2=0.001880,AA3=0.006705,AA4=0.004312,AA5=0.004388,AA8=0.002166,HA3=0.000514;synonymous_variant	1:55509533	NA
1	55509575	rs373551845	G	A	AA4=0.000454,AA5=0.000352;synonymous_variant	1:55509575	1
1	55509584	rs147865087	G	A	EA2=0.000465;synonymous_variant	1:55509584	1
1	55509635	.	C	T	SA1=0.000451;synonymous_variant	1:55509635	NA
1	55509644	rs79805678	G	A	AS1=0.021026;synonymous_variant	1:55509644	1
1	55509692	rs72646503	C	T	EA1=0.000220;synonymous_variant	1:55509692	1
1	55512261	.	G	A	HA3=0.000771;synonymous_variant	1:55512261	NA
1	55512318	rs373018373	C	T	HA3=0.000514;synonymous_variant	1:55512318	NA
1	55518036	rs200856421	C	T	AS1=0.001844;synonymous_variant	1:55518036	1
1	55518370	rs7552471	C	T	AA1=0.067370,AA2=0.094203,AA3=0.079245,AA4=0.073536,AA5=0.072900,AA8=0.054720,EA2=0.000233,EA3=0.000350,HA1=0.003678,HA3=0.002054;synonymous_variant	1:55518370	1
1	55518382	rs370145766	C	T	AA2=0.001988,AA3=0.000723;synonymous_variant	1:55518382	1
1	55518385	rs41297883	C	T	AA1=0.008917,AA2=0.009980,AA3=0.008604,AA4=0.006358,AA5=0.008045,AA8=0.005755,EA1=0.002307,EA2=0.004072,EA3=0.003052,HA1=0.003678,HA3=0.004866,SA1=0.016415;synonymous_variant	1:55518385	1
1	55521751	.	C	T	HA1=0.000264;synonymous_variant	1:55521751	NA
1	55521802	.	C	T	EA1=0.000221,SA1=0.000676;synonymous_variant	1:55521802	NA
1	55521805	.	C	G	HA1=0.000264;synonymous_variant;AT_CG	1:55521805	NA
1	55521835	.	C	T	EA1=0.000332;synonymous_variant	1:55521835	NA
1	55521850	.	C	A	AA3=0.001686,AS1=0.002536,EA1=0.002429,SA1=0.001802;synonymous_variant	1:55521850	NA
1	55521853	.	A	G	AA3=0.001205,AS1=0.001847,EA1=0.000554,HA3=0.000773,SA1=0.000677;synonymous_variant	1:55521853	NA
1	55521859	.	C	G	AA3=0.000964,AS1=0.005759,EA1=0.000887,HA3=0.001030,SA1=0.001353;synonymous_variant;AT_CG	1:55521859	NA
1	55523021	.	C	T	AA3=0.000482;synonymous_variant	1:55523021	NA
1	55523033	rs509504	A	G	AA1=0.947582,AA2=0.952715,AA3=0.949634,AA4=0.940536,AA5=0.055787,AA8=0.959056,EA2=0.999767,EA3=0.000262,HA1=0.998157,HA3=0.998458;synonymous_variant	1:55523033	1
1	55523126	rs139683719	C	T	SA1=0.000451;synonymous_variant	1:55523126	NA
1	55523180	rs149097297	C	T	AA4=0.000681,EA1=0.000220,EA3=0.000263;synonymous_variant	1:55523180	NA
1	55523734	rs200091654	C	T	HA1=0.000527;synonymous_variant	1:55523734	1
1	55523854	rs28362262	C	T	AA3=0.022620,AA4=0.029051,AA5=0.024592,EA1=0.000220,EA2=0.000233,EA3=0.000175,HA1=0.000922,HA3=0.001285;synonymous_variant	1:55523854	NA
1	55524281	rs142229832	T	C	AA4=0.000908;synonymous_variant	1:55524281	1
1	55524308	rs147599496	C	T	AA3=0.001685,AA4=0.000681,AA5=0.000532,EA1=0.001210,EA2=0.000233,EA3=0.000178,HA1=0.000264;synonymous_variant	1:55524308	1
1	55525173	.	G	A	AA2=0.001808;synonymous_variant	1:55525173	NA
1	55525183	.	C	A	AA3=0.001451,AS1=0.004149,EA1=0.001659,HA3=0.001296,SA1=0.000903;synonymous_variant	1:55525183	NA
1	55525203	.	G	A	AA3=0.001209,EA1=0.000444,HA3=0.000521,SA1=0.001131;synonymous_variant	1:55525203	NA
1	55525215	.	C	T	SA1=0.003167;synonymous_variant	1:55525215	NA
1	55525218	.	C	T	AA3=0.001697,AS1=0.000694,EA1=0.001334,SA1=0.001134;synonymous_variant	1:55525218	NA
1	55527073	.	G	A	AA5=0.000529;synonymous_variant	1:55527073	NA
1	55527094	.	G	A	AA3=0.000482,AS1=0.000462,EA1=0.000660;synonymous_variant	1:55527094	NA
1	55527157	rs374856617	C	T	EA1=0.000220,HA1=0.000264,HA3=0.001028;synonymous_variant	1:55527157	NA
1	55527202	.	G	A	HA1=0.001054;synonymous_variant	1:55527202	NA
1	55527214	rs145264023	G	A	AA2=0.002865,AA3=0.001444,AA4=0.000456,AA8=0.001445,AS1=0.000692,EA1=0.000550,HA1=0.001317,HA3=0.001028,SA1=0.001126;synonymous_variant	1:55527214	1
1	55529047	rs28362285	C	T	AA3=0.014727,AA4=0.012256,AA5=0.015107,EA1=0.000440,EA2=0.000349,EA3=0.000437,HA1=0.000922,HA3=0.000514;synonymous_variant	1:55529047	1
1	55529056	rs199815786	C	T	AS1=0.001844;synonymous_variant	1:55529056	1
1	55529092	.	C	G	AA5=0.000352;synonymous_variant;AT_CG	1:55529092	NA
1	55529107	rs145770391	C	T	AA2=0.012048,AA3=0.002885,AA4=0.002724,AA5=0.002638;synonymous_variant	1:55529107	1
1	55529122	rs138178437	C	T	AA3=0.000963,AA4=0.002043,AA5=0.001408,HA1=0.000264;synonymous_variant	1:55529122	1
1	55529137	rs139894975	G	A	AA4=0.000681;synonymous_variant	1:55529137	1
1	55529158	rs371914056	C	T	AA3=0.000482,SA1=0.000676;synonymous_variant	1:55529158	1
1	55529191	.	C	G	HA1=0.000395;synonymous_variant;AT_CG	1:55529191	NA
1	55529206	rs142524469	C	T	EA1=0.000220,EA3=0.000178;synonymous_variant	1:55529206	1
1	65890990	rs13306523	C	T	AA3=0.000963,AA4=0.001135,AA5=0.000352,AA8=0.002166,AS1=0.036707,EA1=0.024490,EA2=0.000581,EA3=0.001048,HA1=0.000791,HA3=0.000771,SA1=0.001126;synonymous_variant	1:65890990	1
1	65895611	.	A	G	SA1=0.000451;synonymous_variant	1:65895611	NA
1	65897500	.	C	T	HA1=0.000264;synonymous_variant	1:65897500	NA
1	65897509	.	T	C	AA5=0.000529;synonymous_variant	1:65897509	NA
1	65897557	.	C	T	SA1=0.002699;synonymous_variant	1:65897557	NA
1	65897584	rs373533129	T	C	HA1=0.000395;synonymous_variant	1:65897584	1
1	66031263	.	A	G	HA1=0.000264;synonymous_variant	1:66031263	NA
1	66031284	rs147768538	T	C	AA1=0.007512,AA2=0.009242,AA3=0.008130,AA4=0.007497,AA5=0.009261,AA8=0.006470,HA1=0.000264,HA3=0.001542;synonymous_variant	1:66031284	1
1	66036295	rs376850470	G	A	AA4=0.000454,AA5=0.000705;synonymous_variant	1:66036295	1
1	66038046	.	C	T	AA5=0.000354;synonymous_variant	1:66038046	NA
1	66038077	.	T	C	SA1=0.000903;synonymous_variant	1:66038077	NA
1	66058427	.	T	C	EA1=0.000330;synonymous_variant	1:66058427	NA
1	66058439	rs140347630	G	A	AA3=0.000482,AA5=0.000353,EA1=0.000550,EA2=0.001047,EA3=0.001934;synonymous_variant	1:66058439	1
1	66058463	rs144587092	C	T	EA3=0.000176,SA1=0.000901;synonymous_variant	1:66058463	1
1	66062177	.	T	C	AS1=0.000692;synonymous_variant	1:66062177	NA
1	66067109	rs1805134	T	C	AA1=0.235381,AA2=0.265460,AA3=0.252613,AA4=0.316387,AA5=0.246248,AA8=0.230084,AS1=0.056028,EA1=0.191705,EA2=0.206512,EA3=0.156779,HA1=0.094123,HA2=0.044025,HA3=0.132396,SA1=0.263665;synonymous_variant	1:66067109	1
1	66067289	rs186348396	A	G	AS1=0.000462;synonymous_variant	1:66067289	1
1	66067608	rs190804135	A	G	EA1=0.000220,EA2=0.000233;synonymous_variant	1:66067608	1
1	66070844	.	C	T	HA3=0.000514;synonymous_variant	1:66070844	NA
1	66074467	rs199507516	A	G	EA1=0.000330;synonymous_variant	1:66074467	1
1	66074533	rs2228301	C	T	AS1=0.001614;synonymous_variant	1:66074533	1
1	66074554	.	T	C	HA1=0.000264;synonymous_variant	1:66074554	NA
1	66075770	.	A	G	HA3=0.000771;synonymous_variant	1:66075770	NA
1	66081708	.	C	T	HA1=0.000264;synonymous_variant	1:66081708	NA
1	66081741	rs192825082	C	T	AS1=0.001614;synonymous_variant	1:66081741	1
1	66081792	rs370451876	G	A	AS1=0.000462;synonymous_variant	1:66081792	1
1	66081840	rs377348673	G	A	EA1=0.000550,EA3=0.000352;synonymous_variant	1:66081840	NA
1	66083654	.	C	T	AS1=0.000462;synonymous_variant	1:66083654	NA
1	66083672	.	T	G	AS1=0.000462;synonymous_variant	1:66083672	NA
1	66083804	rs13306528	A	C	AS1=0.007564;synonymous_variant	1:66083804	1
1	66087085	.	A	G	EA3=0.000175;synonymous_variant	1:66087085	NA
1	66101876	.	A	G	HA1=0.000264;synonymous_variant	1:66101876	NA
1	66101882	rs149383510	G	A	HA1=0.000264;synonymous_variant	1:66101882	1
1	66101945	.	T	G	AS1=0.000462;synonymous_variant	1:66101945	NA
1	66102128	rs138826362	C	T	AA2=0.005505,AA4=0.000454,AA8=0.001445,EA3=0.000180;synonymous_variant	1:66102128	1
1	66102158	rs1805095	C	T	AA1=0.019571,AA2=0.029703,AA3=0.023081,AA4=0.019746,AA5=0.017807,AA8=0.021246,EA3=0.000181,HA1=0.000659;synonymous_variant	1:66102158	1
1	66102224	rs6413506	A	G	AA1=0.043262,AA2=0.057192,AA3=0.057058,AA4=0.055833,AA5=0.048619,AA8=0.040944,EA2=0.000349,HA1=0.001711,HA3=0.003079;synonymous_variant	1:66102224	1
1	66102233	.	G	A	SA1=0.000451;synonymous_variant	1:66102233	NA
1	66102269	.	T	C	EA3=0.000179;synonymous_variant	1:66102269	NA
1	66102278	rs34130975	T	C	AA4=0.000455,EA1=0.000880,EA2=0.000233,EA3=0.000539;synonymous_variant	1:66102278	1
1	66102503	.	G	A	AA3=0.000482;synonymous_variant	1:66102503	NA
1	66102521	.	C	G	EA1=0.000220;synonymous_variant;AT_CG	1:66102521	NA
1	66102533	rs147177319	G	A	EA2=0.000349;synonymous_variant	1:66102533	1
1	66102617	rs61781316	A	G	AA3=0.001204,AA4=0.000454,AA5=0.000532,EA1=0.002307,EA2=0.005465,EA3=0.003428,HA1=0.000924,HA3=0.001542,SA1=0.002250;synonymous_variant	1:66102617	1
1	66102623	rs193922651	C	T	AA2=0.005535,HA3=0.000514;synonymous_variant	1:66102623	NA
1	66102638	.	A	G	AA5=0.000357;synonymous_variant	1:66102638	NA
1	71873174	.	G	A	HA1=0.001317,HA3=0.001028;synonymous_variant	1:71873174	NA
1	71873219	rs144477627	G	A	AA1=0.017084,AA2=0.011905,AA3=0.011439,AA4=0.016795,AA5=0.014442,AA8=0.010737,EA2=0.000465,EA3=0.000525,HA1=0.001711,HA3=0.005120;synonymous_variant	1:71873219	1
1	71873225	rs148447259	G	A	AA2=0.004995,EA1=0.001978,EA2=0.000698,EA3=0.000175,SA1=0.002250;synonymous_variant	1:71873225	1
1	72058543	rs3795696	A	T	AA1=0.088794,AA2=0.070905,AA3=0.105842,AA4=0.102133,AA5=0.101252,AS1=0.070217,EA1=0.000330,EA2=0.001047,EA3=0.000961,HA1=0.065089,HA2=0.100592,HA3=0.036449,SA1=0.042953;synonymous_variant;AT_CG	1:72058543	1
1	72058552	rs1413368	G	A	AA1=0.768391,AA2=0.774951,AA3=0.754182,AA4=0.701316,AA5=0.238748,AA8=0.787913,AS1=0.889117,EA1=0.996489,EA2=0.996860,EA3=0.002094,HA1=0.928161,HA2=0.899408,HA3=0.955966,SA1=0.903055;synonymous_variant	1:72058552	NA
1	72058564	.	G	A	HA1=0.000264;synonymous_variant	1:72058564	NA
1	72076744	rs369017807	C	T	EA1=0.000330,EA3=0.000175;synonymous_variant	1:72076744	1
1	72076780	.	G	A	EA1=0.000220;synonymous_variant	1:72076780	NA
1	72076795	rs61729931	G	T	AA1=0.038166,AA2=0.036969,AA3=0.040703,AA4=0.039492,AA5=0.039538,AA8=0.042936,EA2=0.000349,EA3=0.000350,HA1=0.001974,HA3=0.001285;synonymous_variant	1:72076795	1
1	72163737	.	A	G	HA1=0.000264;synonymous_variant	1:72163737	NA
1	72163761	rs201170592	C	T	AA3=0.000723,AA5=0.000354,EA1=0.000220,EA2=0.000233,EA3=0.000614,HA1=0.000527,HA3=0.001028;synonymous_variant	1:72163761	1
1	72163806	rs34844534	A	G	AA1=0.006546,AA2=0.001946,AA3=0.007893,AA4=0.007490,AA5=0.009480,AA8=0.003605;synonymous_variant	1:72163806	1
1	72241889	rs147627099	C	T	EA2=0.000349;synonymous_variant	1:72241889	NA
1	72241895	.	T	C	SA1=0.000676;synonymous_variant	1:72241895	NA
1	72241904	rs376581650	G	A	SA1=0.006498;synonymous_variant	1:72241904	1
1	72241925	rs139658965	G	A	AS1=0.023235,SA1=0.000676;synonymous_variant	1:72241925	1
1	72400778	rs201298622	C	T	EA3=0.000175;synonymous_variant	1:72400778	1
1	72400820	rs200181663	C	T	EA1=0.000770;synonymous_variant	1:72400820	1
1	72400931	rs376667297	C	T	EA2=0.000233;synonymous_variant	1:72400931	1
1	72748016	.	G	A	SA1=0.002026;synonymous_variant	1:72748016	NA
1	72748148	.	A	C	AS1=0.000462;synonymous_variant	1:72748148	NA
1	109856674	rs375013982	G	A	AA3=0.001204,AA4=0.000454,AA5=0.001057;synonymous_variant	1:109856674	1
1	109857311	rs373252991	T	C	AA3=0.000482,AA4=0.000681,AA5=0.001233;synonymous_variant	1:109857311	1
1	109857338	.	G	A	EA3=0.000262;synonymous_variant	1:109857338	NA
1	109859481	rs374355693	C	T	AA2=0.002822,AA4=0.000454,AS1=0.004369,HA1=0.000395;synonymous_variant	1:109859481	1
1	109860504	.	G	A	SA1=0.001351;synonymous_variant	1:109860504	NA
1	109865589	.	G	T	HA1=0.000264;synonymous_variant	1:109865589	NA
1	109865610	.	G	A	HA1=0.000264;synonymous_variant	1:109865610	NA
1	109867600	.	A	G	AA5=0.000352;synonymous_variant	1:109867600	NA
1	109867651	.	A	G	SA1=0.000676;synonymous_variant	1:109867651	NA
1	109867669	rs368130901	G	A	EA1=0.000660;synonymous_variant	1:109867669	1
1	109869637	rs201347823	G	A	SA1=0.039220;synonymous_variant	1:109869637	1
1	109869778	rs368640868	G	A	AA2=0.003945;synonymous_variant	1:109869778	1
1	109870134	rs372753900	A	G	AA4=0.000454;synonymous_variant	1:109870134	1
1	109878868	.	C	T	SA1=0.000451;synonymous_variant	1:109878868	NA
1	109883350	rs150785768	G	A	HA1=0.000264;synonymous_variant	1:109883350	1
1	109883383	.	G	A	HA3=0.000514;synonymous_variant	1:109883383	NA
1	109883395	rs147358109	G	A	AA4=0.000454;synonymous_variant	1:109883395	1
1	109883404	rs368931894	C	T	EA3=0.000175;synonymous_variant	1:109883404	1
1	109883413	rs185560022	G	A	HA1=0.000659;synonymous_variant	1:109883413	1
1	109884646	rs374853209	A	G	AA3=0.000723,AA4=0.001135,AA5=0.000352;synonymous_variant	1:109884646	1
1	109884712	.	G	A	AA2=0.004822;synonymous_variant	1:109884712	NA
1	109884775	.	T	C	AA1=0.300230,AA2=0.306233;synonymous_variant	1:109884775	1
1	109888457	.	T	C	HA1=0.001974,HA3=0.001542;synonymous_variant	1:109888457	NA
1	109897085	rs374268414	C	T	AS1=0.000462;synonymous_variant	1:109897085	1
1	109897100	rs72646560	T	C	AA1=0.040319,AA2=0.085911,AA3=0.045779,AA4=0.046981,AA5=0.052614,AA8=0.036934,AS1=0.001153,EA1=0.061971,EA2=0.055233,EA3=0.061944,HA1=0.010438,HA3=0.015205,SA1=0.062975;synonymous_variant	1:109897100	1
1	109897103	rs11142	A	G	AA1=0.760921,AA2=0.758555,AA3=0.755143,AA4=0.668407,AA5=0.250397,AA8=0.761013,AS1=0.969765,EA1=0.788505,EA2=0.727791,EA3=0.226075,HA1=0.918271,HA3=0.880580,SA1=0.773417;synonymous_variant	1:109897103	1
1	109897995	.	A	G	SA1=0.005830;synonymous_variant	1:109897995	NA
1	109910092	rs200794014	G	C	EA1=0.001649,EA2=0.000233;synonymous_variant;AT_CG	1:109910092	1
1	109912185	rs145159492	T	C	EA2=0.000698,EA3=0.000175;synonymous_variant	1:109912185	1
1	109940503	rs72646553	G	C	AA8=0.134253;synonymous_variant;AT_CG	1:109940503	1
1	145747082	rs150154026	C	G	AA5=0.000352;synonymous_variant;AT_CG	1:145747082	1
1	145747232	.	G	C	AS1=0.003223;synonymous_variant;AT_CG	1:145747232	NA
1	154401679	rs2228144	G	A	AA3=0.055340,AA4=0.065365,AA5=0.060460,AS1=0.103148,EA1=0.144579,EA2=0.162674,EA3=0.139839,HA1=0.057537,HA2=0.013158,HA3=0.086507,SA1=0.133138;synonymous_variant	1:154401679	1
1	154401691	.	G	C	EA1=0.000440;synonymous_variant;AT_CG	1:154401691	NA
1	154401712	rs34099703	C	T	AA3=0.032875,AA4=0.030186,AA5=0.030924,AS1=0.000692,EA2=0.000233,HA1=0.001580,HA3=0.001798;synonymous_variant	1:154401712	1
1	154401754	.	C	G	AS1=0.000462;synonymous_variant;AT_CG	1:154401754	NA
1	154401796	rs2229237	C	T	AA1=0.078470,AA2=0.107769,AA3=0.087148,AA4=0.093963,AA5=0.078049,AA8=0.059864,EA1=0.011752,EA2=0.008605,EA3=0.010406,HA1=0.007460,HA3=0.011950,SA1=0.001576;synonymous_variant	1:154401796	1
1	154401871	rs113787847	A	G	AA2=0.003704,AA3=0.000723,AA4=0.000681,AA5=0.000529;synonymous_variant	1:154401871	1
1	154401886	rs200004280	C	T	EA3=0.000175,SA1=0.000676;synonymous_variant	1:154401886	1
1	154402966	rs143961356	C	T	AA4=0.000454;synonymous_variant	1:154402966	1
1	154403032	rs150254983	T	A	AA2=0.002045,AA3=0.003842,AA4=0.002497,AA5=0.003339,AA8=0.002886;synonymous_variant;AT_CG	1:154403032	1
1	154403053	rs373789486	G	A	AA3=0.000723,AA5=0.000529;synonymous_variant	1:154403053	1
1	154407085	.	A	G	AA5=0.000352;synonymous_variant	1:154407085	NA
1	154407473	.	T	A	AS1=0.000462;synonymous_variant;AT_CG	1:154407473	NA
1	154408477	.	C	T	HA1=0.000264;synonymous_variant	1:154408477	1
1	154408480	rs150076029	C	T	EA2=0.000233,HA3=0.001798;synonymous_variant	1:154408480	1
1	154408483	rs34825392	C	G	AA1=0.004133,AA3=0.001685,HA3=0.000514;synonymous_variant;AT_CG	1:154408483	NA
1	154408501	.	C	T	EA1=0.000220;synonymous_variant	1:154408501	NA
1	154420626	rs372039120	C	T	AA5=0.000352;synonymous_variant	1:154420626	1
1	154422407	.	C	T	EA1=0.000440,HA1=0.000527;synonymous_variant	1:154422407	NA
1	154426995	rs375670252	A	G	EA3=0.000262;synonymous_variant	1:154426995	1
1	154437649	.	C	T	AA5=0.000352;synonymous_variant	1:154437649	NA
1	154437694	rs146099074	G	A	SA1=0.001126;synonymous_variant	1:154437694	1
1	154437757	.	C	T	SA1=0.002250;synonymous_variant	1:154437757	NA
1	154437841	rs2228147	C	T	AA2=0.001815,AA3=0.005514,AA4=0.003858,AA5=0.003689,AA8=0.002166;synonymous_variant	1:154437841	1
1	159174758	.	C	T	AA5=0.000352;synonymous_variant	1:159174758	NA
1	159175253	rs376855885	G	A	AA8=0.001445;synonymous_variant	1:159175253	1
1	159175316	.	C	G	SA1=0.000451;synonymous_variant;AT_CG	1:159175316	NA
1	159175376	.	C	A	EA3=0.000175;synonymous_variant	1:159175376	NA
1	159175449	.	C	T	AS1=0.000462;synonymous_variant	1:159175449	NA
1	159175505	.	C	T	AS1=0.000462;synonymous_variant	1:159175505	NA
1	159175613	.	G	T	EA3=0.000175;synonymous_variant	1:159175613	NA
1	159175763	.	C	G	SA1=0.000901;synonymous_variant;AT_CG	1:159175763	NA
1	159175799	.	T	C	AS1=0.000462;synonymous_variant	1:159175799	NA
1	159175832	rs191616307	G	A	AS1=0.002074;synonymous_variant	1:159175832	1
1	159175937	rs148074680	T	C	AA3=0.000963,AA4=0.000681,AA5=0.001233;synonymous_variant	1:159175937	1
1	159175943	rs386426366	G	A	AA1=0.003190,AA3=0.000482,AA4=0.001589,AA5=0.002111,AA8=0.005040,EA1=0.005039,EA2=0.006860,EA3=0.006948,HA1=0.003155,HA3=0.017446,SA1=0.000901;synonymous_variant	1:159175943	1
1	159176024	.	G	A	HA3=0.001028;synonymous_variant	1:159176024	NA
1	159176090	.	C	T	SA1=0.000901;synonymous_variant	1:159176090	NA
1	159176129	.	G	A	SA1=0.000451;synonymous_variant	1:159176129	NA
1	159176141	.	C	T	AA3=0.000482,AA5=0.000529;synonymous_variant	1:159176141	NA
1	159176165	.	C	A	SA1=0.001351;synonymous_variant	1:159176165	NA
1	159683399	rs146931195	G	A	AA5=0.000705;synonymous_variant	1:159683399	1
1	159683438	rs1800947	C	G	AA1=0.015561,AA3=0.010732,AA4=0.012029,AA8=0.017070,AS1=0.060941,EA1=0.060709,EA2=0.060233,HA1=0.015193,HA3=0.018687,SA1=0.014009;synonymous_variant;AT_CG	1:159683438	1
1	159683504	.	C	G	HA3=0.000514;synonymous_variant;AT_CG	1:159683504	NA
1	159683540	.	G	A	AA2=0.002710,AA3=0.000482;synonymous_variant	1:159683540	NA
1	159683630	rs35661750	G	A	AS1=0.001614,EA2=0.000233;synonymous_variant	1:159683630	1
1	159683711	.	A	G	AA2=0.001828;synonymous_variant	1:159683711	NA
1	159683744	rs370584143	G	A	SA1=0.000676;synonymous_variant	1:159683744	1
1	159683798	.	G	T	AS1=0.000462;synonymous_variant	1:159683798	NA
1	159683801	.	C	T	AS1=0.000923;synonymous_variant	1:159683801	NA
1	159683861	rs36061058	C	T	AA1=0.017093,AA2=0.010830,AA3=0.017992,AA4=0.016568,AA5=0.017483,AA8=0.013562,HA1=0.000659;synonymous_variant	1:159683861	1
1	159683876	rs370716776	T	C	SA1=0.000451;synonymous_variant	1:159683876	1
1	159683885	rs35500644	A	C	AA1=0.018782,AA2=0.027803,AA3=0.020774,AA4=0.019519,AA5=0.012795,AA8=0.010737,HA3=0.000514;synonymous_variant	1:159683885	1
1	177902364	.	G	A	AA3=0.000723,AS1=0.000693,EA1=0.000661,HA3=0.000514;synonymous_variant	1:177902364	NA
1	177902379	rs149216709	G	A	AA3=0.010029,AA4=0.006323,AA5=0.007700,AS1=0.001384,EA1=0.000550,HA1=0.000659,SA1=0.001576;synonymous_variant	1:177902379	1
1	177902388	rs3813647	G	A	AA3=0.097280,AA4=0.110041,AA5=0.090472,AS1=0.023686,EA1=0.149864,EA2=0.179272,EA3=0.145904,HA1=0.068076,HA3=0.121808,SA1=0.087467;synonymous_variant	1:177902388	1
1	177902406	rs34329337	G	A	AA1=0.022357,AA2=0.036970,AA3=0.019617,AA4=0.021277,AA5=0.019872,AA8=0.022631,HA1=0.000791,HA3=0.000771;synonymous_variant	1:177902406	1
1	177902417	rs372904665	G	T	AA3=0.000963,AA5=0.000354,AS1=0.001154,EA1=0.000880,SA1=0.000451;synonymous_variant	1:177902417	1
1	177902631	rs375305713	C	T	EA2=0.000241;synonymous_variant	1:177902631	1
1	177902643	rs369332659	G	A	EA1=0.000330,EA2=0.000242;synonymous_variant	1:177902643	1
1	177902730	rs373528898	G	A	EA3=0.000175;synonymous_variant	1:177902730	1
1	177906353	rs60742235	G	A	AA3=0.009315,AA4=0.006640,AA5=0.007564,HA1=0.000395,HA3=0.001542;synonymous_variant	1:177906353	1
1	177906359	.	G	A	SA1=0.000676;synonymous_variant	1:177906359	NA
1	177906362	.	T	A	AS1=0.000923;synonymous_variant;AT_CG	1:177906362	NA
1	177906416	.	G	A	AA5=0.000529;synonymous_variant	1:177906416	NA
1	177906464	rs200274747	C	T	AA5=0.000529;synonymous_variant	1:177906464	1
1	177906473	.	C	T	EA1=0.000220,HA1=0.000395;synonymous_variant	1:177906473	NA
1	177906512	rs199596568	C	T	AS1=0.000923,EA1=0.000330;synonymous_variant	1:177906512	1
1	177906539	.	G	A	HA1=0.000264;synonymous_variant	1:177906539	NA
1	177906599	.	G	A	AS1=0.000462,EA1=0.000220,HA1=0.000922,HA3=0.001286;synonymous_variant	1:177906599	NA
1	177908853	.	G	A	HA1=0.001185;synonymous_variant	1:177908853	NA
1	177908859	rs182040536	C	T	AS1=0.001154,EA1=0.007215,EA3=0.000350,SA1=0.000676;synonymous_variant	1:177908859	1
1	177908892	.	A	G	AA3=0.000723;synonymous_variant	1:177908892	NA
1	177911101	rs186574985	G	A	EA1=0.002088;synonymous_variant	1:177911101	1
1	177911131	.	G	A	HA1=0.000264,SA1=0.000451;synonymous_variant	1:177911131	NA
1	177911173	.	C	T	SA1=0.002026;synonymous_variant	1:177911173	NA
1	177913738	.	A	G	AA2=0.002695;synonymous_variant	1:177913738	NA
1	177913747	.	G	A	AS1=0.000692,HA3=0.000514;synonymous_variant	1:177913747	NA
1	177913756	.	C	T	AA2=0.003822;synonymous_variant	1:177913756	NA
1	177913792	.	A	G	AA3=0.000482,AA5=0.000705;synonymous_variant	1:177913792	NA
1	177915569	.	C	T	AA3=0.001206,AS1=0.000925,EA1=0.000665,HA3=0.001030,SA1=0.001352;synonymous_variant	1:177915569	NA
1	177915596	.	G	A	HA1=0.000923;synonymous_variant	1:177915596	NA
1	177915605	.	G	A	AA3=0.004082,AS1=0.003683,EA1=0.003297,HA3=0.002312,SA1=0.003372;synonymous_variant	1:177915605	NA
1	177915614	.	C	A	AA3=0.001926,AS1=0.002535,EA1=0.001212,HA3=0.000515,SA1=0.000676;synonymous_variant	1:177915614	NA
1	177917009	.	C	A	AA3=0.000970,AS1=0.003257,EA1=0.000893,HA3=0.000518,SA1=0.000906;synonymous_variant	1:177917009	NA
1	177917021	.	C	A	AA3=0.000972,AS1=0.001861,EA1=0.001673,HA3=0.002580;synonymous_variant	1:177917021	NA
1	177917024	.	C	A	AA3=0.000486,AS1=0.000931,EA1=0.000671,HA3=0.001292,SA1=0.000682;synonymous_variant	1:177917024	NA
1	177917657	.	A	G	AA2=0.004634;synonymous_variant	1:177917657	NA
1	177921049	.	C	T	AA3=0.000963,AS1=0.000693,EA1=0.000550;synonymous_variant	1:177921049	NA
1	177921073	.	C	T	AA3=0.000723,AA5=0.000529,AS1=0.000692,EA1=0.000550,SA1=0.000676;synonymous_variant	1:177921073	NA
1	177921112	rs369142539	C	T	AA3=0.000723,AA5=0.000529,AS1=0.000692,EA1=0.000440,EA2=0.000824,EA3=0.000700,HA1=0.000922;synonymous_variant	1:177921112	1
1	177921118	.	C	T	AA3=0.000963,AS1=0.000462,EA1=0.000550,HA1=0.000659;synonymous_variant	1:177921118	NA
1	177923434	.	G	T	HA1=0.001055;synonymous_variant	1:177923434	NA
1	177923440	rs12129817	T	G	AA1=0.163066,AA2=0.159773,AA3=0.157895,AA4=0.184156,AA5=0.157253,AA8=0.158343,AS1=0.020417,EA1=0.200459,EA2=0.230090,EA3=0.190091,HA1=0.170913,HA2=0.117647,HA3=0.178564,SA1=0.185730;synonymous_variant	1:177923440	1
1	177923473	.	G	T	AA3=0.001445,AS1=0.002540,EA1=0.000881,HA3=0.001286,SA1=0.000902;synonymous_variant	1:177923473	NA
1	177927270	.	C	T	AS1=0.002534;synonymous_variant	1:177927270	NA
1	177927396	rs376183957	G	A	AA4=0.000512;synonymous_variant	1:177927396	1
1	177928011	rs369591529	C	T	HA1=0.000264;synonymous_variant	1:177928011	1
1	177928017	.	A	G	EA3=0.000176;synonymous_variant	1:177928017	NA
1	177928037	rs199661078	G	A	EA1=0.000330,EA2=0.000848,EA3=0.000350,HA3=0.001028,SA1=0.002699;synonymous_variant	1:177928037	1
1	177928065	rs369765718	T	C	SA1=0.000451;synonymous_variant	1:177928065	1
1	177928080	.	C	T	AS1=0.000462;synonymous_variant	1:177928080	NA
1	177929521	rs35891059	G	A	AA1=0.013612,AA2=0.002760,AA3=0.010260,AA4=0.012548,AA5=0.009604,AA8=0.016370,AS1=0.046885,EA1=0.048806,EA2=0.058565,EA3=0.059075,HA1=0.018761,HA3=0.039070,SA1=0.030621;synonymous_variant	1:177929521	1
1	177930738	rs200730118	A	G	AS1=0.000462;synonymous_variant	1:177930738	1
1	177930789	.	G	A	HA3=0.000514;synonymous_variant	1:177930789	1
1	177930855	rs200542708	A	G	AA3=0.000482,AA5=0.000529,AS1=0.006197,SA1=0.001576;synonymous_variant	1:177930855	1
1	177930864	rs56212473	T	A	AA1=0.033555,AA2=0.042457,AA3=0.036469,AA4=0.034261,AA5=0.036091,AA8=0.029494,EA2=0.000241,EA3=0.000178,HA1=0.001448,HA3=0.002054;synonymous_variant;AT_CG	1:177930864	1
1	177930867	rs17850449	T	C	AA4=0.000517,EA1=0.002197,EA2=0.002656,EA3=0.002668,HA1=0.000791,HA3=0.001798,SA1=0.011592;synonymous_variant	1:177930867	1
1	177933351	.	C	T	HA3=0.000514;synonymous_variant	1:177933351	NA
1	177933354	rs374687099	C	T	AA4=0.000520,AS1=0.001614,EA2=0.000243,HA1=0.000527;synonymous_variant	1:177933354	1
1	177933372	rs201996138	G	A	EA1=0.001429,EA2=0.000364;synonymous_variant	1:177933372	1
1	177934214	rs376682415	A	G	AA2=0.001852;synonymous_variant	1:177934214	1
1	177934271	.	G	A	AS1=0.000923;synonymous_variant	1:177934271	NA
1	177935041	.	C	T	AA3=0.000963,AS1=0.000463,EA1=0.000880;synonymous_variant	1:177935041	NA
1	177935050	rs1889981	T	A	AA1=0.100583,AA2=0.045113,AA3=0.095311,AA4=0.101508,AA5=0.090180,AA8=0.120306,AS1=0.255726,EA1=0.175701,EA2=0.234795,EA3=0.184557,HA1=0.188095,HA2=0.222798,HA3=0.155034,SA1=0.196594;synonymous_variant;AT_CG	1:177935050	1
1	177936850	.	G	A	AS1=0.000462;synonymous_variant	1:177936850	NA
1	177936862	.	T	C	AS1=0.000692;synonymous_variant	1:177936862	NA
1	177936931	rs371686934	G	A	EA1=0.000330,EA2=0.000474,EA3=0.000699;synonymous_variant	1:177936931	NA
1	177936958	.	A	C	AA1=0.007500,AA2=0.013902;synonymous_variant	1:177936958	NA
1	177936967	.	T	C	AA8=0.001445;synonymous_variant	1:177936967	NA
1	177937009	rs35959058	G	A	AA1=0.057956,AA2=0.078880,AA3=0.056630,AA4=0.061825,AA5=0.057181,AA8=0.061141,AS1=0.036922,EA1=0.046109,EA2=0.056915,EA3=0.057688,HA1=0.017998,HA3=0.041204,SA1=0.026778;synonymous_variant	1:177937009	1
1	177937099	rs377667922	G	C	AA4=0.000531;synonymous_variant;AT_CG	1:177937099	1
1	230203039	rs370099426	C	A	AA2=0.027778,AA8=0.001447;synonymous_variant	1:230203039	1
1	230203054	.	C	A	AA3=0.001461,AS1=0.002330,EA1=0.001550;synonymous_variant	1:230203054	NA
1	230203078	.	G	T	AA3=0.002177,AS1=0.002548,EA1=0.001579,HA3=0.000772,SA1=0.001361;synonymous_variant	1:230203078	NA
1	230203084	.	C	T	AA3=0.000726,AS1=0.000929,EA1=0.000452;synonymous_variant	1:230203084	NA
1	230203105	.	G	T	AA3=0.001451,AS1=0.002316,EA1=0.001131,SA1=0.000905;synonymous_variant	1:230203105	NA
1	230314023	.	A	G	SA1=0.000451;synonymous_variant	1:230314023	NA
1	230371790	rs146944992	G	A	AA2=0.001894,AA3=0.001444,AA4=0.002270,AA5=0.002988,AA8=0.001445;synonymous_variant	1:230371790	1
1	230371793	rs142508727	G	A	AA2=0.002828,EA3=0.000175;synonymous_variant	1:230371793	1
1	230371835	rs138909324	G	A	AA2=0.005597,AA3=0.000723,AA4=0.001362,AA5=0.001584;synonymous_variant	1:230371835	1
1	230372108	.	G	A	AA1=0.015107,AA2=0.018682;synonymous_variant	1:230372108	NA
1	230372111	.	A	G	EA1=0.000220;synonymous_variant	1:230372111	NA
1	230372117	rs34897003	G	A	AA1=0.016082,AA2=0.021475,AA3=0.010496,AA4=0.016341,AA5=0.012883,AA8=0.013562,EA1=0.016141,EA2=0.008488,EA3=0.009621,HA1=0.004463,HA3=0.015455,SA1=0.002923;synonymous_variant	1:230372117	1
1	230372446	rs112475476	A	T	AA4=0.000454;synonymous_variant;AT_CG	1:230372446	1
1	230379074	rs140249782	G	A	AS1=0.001153;synonymous_variant	1:230379074	1
1	230379080	rs112101154	C	T	AA2=0.005455,AA3=0.000963,AA4=0.001135,AA5=0.001091;synonymous_variant	1:230379080	NA
1	230379125	rs151298982	C	T	SA1=0.001351;synonymous_variant	1:230379125	1
1	230379128	.	G	A	SA1=0.000451;synonymous_variant	1:230379128	NA
1	230379170	.	G	A	AA2=0.001838,SA1=0.001801;synonymous_variant	1:230379170	NA
1	230381838	.	C	T	SA1=0.000451;synonymous_variant	1:230381838	NA
1	230384970	rs1923950	G	A	AA1=0.094849,AA2=0.055147,AA3=0.086142,AA4=0.099183,AA5=0.086046,AA8=0.082337,AS1=0.104447,EA1=0.142965,EA2=0.159419,EA3=0.133939,HA1=0.066699,HA2=0.025974,HA3=0.073217,SA1=0.123369;synonymous_variant	1:230384970	1
1	230386215	.	T	C	SA1=0.001801;synonymous_variant	1:230386215	NA
1	230386269	rs145315149	C	T	EA1=0.000220,EA2=0.000233,EA3=0.000175;synonymous_variant	1:230386269	NA
1	230398716	rs151097882	C	T	AA3=0.001925,AA4=0.001816,AA5=0.000881,AA8=0.002166;synonymous_variant	1:230398716	1
1	230398740	.	T	C	SA1=0.000901;synonymous_variant	1:230398740	NA
1	230401071	.	T	C	HA1=0.000791;synonymous_variant	1:230401071	NA
1	230401104	.	G	A	SA1=0.000901;synonymous_variant	1:230401104	NA
1	230410211	.	G	A	AS1=0.000692;synonymous_variant	1:230410211	NA
1	230410217	rs16851310	G	A	AA1=0.085175,AA2=0.155556,AA3=0.094125,AA4=0.098275,AA5=0.090734,AA8=0.069360,EA1=0.000330,EA2=0.001163,EA3=0.000175,HA1=0.005768,HA3=0.005375,SA1=0.003596;synonymous_variant	1:230410217	1
1	230410220	.	G	A	SA1=0.002475;synonymous_variant	1:230410220	NA
1	230410232	.	T	C	AS1=0.000462;synonymous_variant	1:230410232	NA
1	230410235	.	G	A	AA2=0.002822;synonymous_variant	1:230410235	NA
1	230415057	.	A	G	AS1=0.000462;synonymous_variant	1:230415057	NA
1	230415079	.	C	T	SA1=0.000451;synonymous_variant	1:230415079	NA
1	230415153	rs138294898	T	C	AS1=0.002534;synonymous_variant	1:230415153	1
1	230415168	.	G	A	AS1=0.000692,HA3=0.000771;synonymous_variant	1:230415168	NA
1	230415189	rs143668024	C	T	AA1=0.003184,AA2=0.001825,AA3=0.002405,AA4=0.001362,AA5=0.001057,HA1=0.000264;synonymous_variant	1:230415189	1
1	243652385	.	C	T	HA1=0.000659,HA2=0.019608;synonymous_variant	1:243652385	NA
1	243668575	rs148332912	G	C	AA1=0.008366,AA2=0.005181,AA3=0.013321,AA4=0.011348,AA5=0.011847,AA8=0.008608,HA3=0.000514;synonymous_variant;AT_CG	1:243668575	1
1	243668593	rs150573714	C	T	AA4=0.000454,EA1=0.000550;synonymous_variant	1:243668593	1
1	243668632	rs142844303	A	G	AA3=0.003603,AA4=0.004993,AA5=0.005436;synonymous_variant	1:243668632	1
1	243708827	.	A	G	AA3=0.000723;synonymous_variant	1:243708827	NA
1	243716090	.	T	C	HA1=0.000922,HA3=0.001028;synonymous_variant	1:243716090	NA
1	243716150	rs199771220	G	A	AS1=0.001614;synonymous_variant	1:243716150	1
1	243727130	rs201347487	G	A	EA3=0.000176,HA1=0.000264;synonymous_variant	1:243727130	1
1	243736228	.	C	T	AA1=0.009272,AA2=0.021645;synonymous_variant	1:243736228	NA
1	243736240	rs150205993	G	A	AA3=0.001204,AA4=0.000908,AA5=0.001295;synonymous_variant	1:243736240	1
1	243736255	rs77764554	G	A	AA3=0.000963,AA4=0.000681,AA5=0.000720,AS1=0.000692;synonymous_variant	1:243736255	NA
1	243778461	.	A	G	AA5=0.000362;synonymous_variant	1:243778461	NA
1	243800952	.	A	G	EA3=0.000182;synonymous_variant	1:243800952	NA
1	248128645	.	A	G	AA2=0.001845;synonymous_variant	1:248128645	NA
1	248128717	rs147594575	A	G	AA3=0.000723,AA4=0.000454,AA5=0.000705;synonymous_variant	1:248128717	1
1	248128864	rs116459004	G	T	AA1=0.026203,AA2=0.061224,AA3=0.025834,AA4=0.024739,AA5=0.029598,AA8=0.015670,EA3=0.000262,HA1=0.000922;synonymous_variant	1:248128864	1
1	248128981	rs74153216	G	A	AA1=0.023152,AA2=0.027826,AA3=0.023311,AA4=0.028370,AA5=0.022406,AA8=0.028812,EA1=0.000440,EA2=0.000349,HA1=0.000659,HA3=0.000514;synonymous_variant	1:248128981	1
1	248128996	rs200302588	C	T	EA1=0.000440,HA1=0.000264;synonymous_variant	1:248128996	1
1	248129020	rs41308168	C	T	AA1=0.005735,AA2=0.003559,AA3=0.002885,AA4=0.003858,AA5=0.004040,AA8=0.006470,AS1=0.085533,EA1=0.021652,EA2=0.017907,EA3=0.017104,HA1=0.004733,HA2=0.038462,HA3=0.013706,SA1=0.028058;synonymous_variant	1:248129020	1
1	248129062	.	C	T	AS1=0.000462;synonymous_variant	1:248129062	NA
1	248129116	rs146643100	A	G	EA1=0.000220,EA2=0.000349,EA3=0.000175;synonymous_variant	1:248129116	1
1	248129167	rs41308166	G	A	AA3=0.000963,AA4=0.001362,AA5=0.000705,EA1=0.003730,EA2=0.005116,EA3=0.005912,HA1=0.001317,HA3=0.001542;synonymous_variant	1:248129167	1
1	248129173	rs74153217	G	A	AA1=0.023456,AA2=0.027458,AA3=0.022850,AA4=0.027916,AA5=0.021908,AA8=0.028129,EA1=0.000440,EA2=0.000233,HA1=0.000659,HA3=0.000514;synonymous_variant	1:248129173	1
1	248129233	rs146632661	A	G	AA2=0.005435,AA4=0.000454,AA5=0.000352;synonymous_variant	1:248129233	1
1	248129236	rs75127345	A	G	AA1=0.010549,AA2=0.009009,AA3=0.011675,AA4=0.013164,AA5=0.013394,AA8=0.007897,HA1=0.000264;synonymous_variant	1:248129236	1
1	248129251	rs148880648	C	T	EA1=0.000330,EA2=0.001860,EA3=0.000612,HA1=0.000264,HA3=0.001028;synonymous_variant	1:248129251	1
1	248129302	rs74153219	A	G	AA1=0.023707,AA2=0.026643,AA3=0.022620,AA4=0.027916,AA5=0.022069,AA8=0.028129,EA1=0.000330,EA2=0.000233,HA1=0.000659,HA3=0.000514;synonymous_variant	1:248129302	1
1	248129485	rs374751470	A	G	EA3=0.000262;synonymous_variant	1:248129485	1
1	248129512	rs199815384	C	T	AS1=0.001384;synonymous_variant	1:248129512	1
1	248129578	rs368829890	A	G	EA3=0.000262;synonymous_variant	1:248129578	1
10	16867001	rs146137990	G	A	EA1=0.000220,EA2=0.000233;synonymous_variant	10:16867001	1
10	16870924	rs142314056	A	T	AA4=0.000454;synonymous_variant;AT_CG	10:16870924	1
10	16870927	rs145909413	C	T	EA1=0.001100,EA2=0.000465,EA3=0.000175,HA1=0.000659,HA3=0.001028;synonymous_variant	10:16870927	1
10	16870957	rs376461109	G	A	AA5=0.000529;synonymous_variant	10:16870957	1
10	16870963	.	C	T	AA2=0.001869,AS1=0.000462;synonymous_variant	10:16870963	NA
10	16870981	.	G	T	AA3=0.000482;synonymous_variant	10:16870981	NA
10	16870993	rs145569358	G	A	EA1=0.001868,EA2=0.001279,EA3=0.001746,HA3=0.000514,SA1=0.000901;synonymous_variant	10:16870993	1
10	16871038	rs376007864	T	A	EA1=0.000220;synonymous_variant;AT_CG	10:16871038	1
10	16873354	.	T	C	SA1=0.000451;synonymous_variant	10:16873354	NA
10	16873396	rs141937843	G	A	AA3=0.012616,AA4=0.007263,AA5=0.010298,EA1=0.004821,EA2=0.001628,EA3=0.001049,HA1=0.001317,HA3=0.004611;synonymous_variant	10:16873396	1
10	16877025	.	G	A	AA5=0.000352;synonymous_variant	10:16877025	NA
10	16877088	.	C	T	SA1=0.004490;synonymous_variant	10:16877088	NA
10	16877094	rs372592269	G	A	AA8=0.001445,HA1=0.000264;synonymous_variant	10:16877094	1
10	16877130	rs147730705	G	A	AA1=0.005348,AA2=0.003704,AA3=0.003842,AA4=0.001589,AA5=0.002638,AA8=0.002166,HA1=0.001317,HA3=0.000514,SA1=0.000676;synonymous_variant	10:16877130	1
10	16878295	rs139596037	G	T	AA3=0.000482,AA4=0.001135,AA5=0.000529,AA8=0.001445,EA1=0.000440,EA2=0.003140,EA3=0.002445,HA1=0.001974,HA3=0.001542;synonymous_variant	10:16878295	1
10	16878337	rs147563157	C	G	EA1=0.000220,EA2=0.000233;synonymous_variant;AT_CG	10:16878337	NA
10	16878376	rs113079734	G	A	AA4=0.000681,AA5=0.000352;synonymous_variant	10:16878376	1
10	16882374	rs80308930	C	T	AA1=0.008020,AA2=0.007605,AA3=0.005037,AA4=0.004085,AA5=0.004039,AA8=0.004323,EA3=0.000175,HA3=0.000514;synonymous_variant	10:16882374	1
10	16882419	rs375963302	C	T	EA1=0.000220;synonymous_variant	10:16882419	1
10	16882464	rs143405367	T	C	EA1=0.000330;synonymous_variant	10:16882464	1
10	16882485	.	T	C	SA1=0.001351;synonymous_variant	10:16882485	NA
10	16882506	rs376882010	A	G	AA4=0.000908;synonymous_variant	10:16882506	1
10	16882518	rs703064	T	C	AA3=0.719140,AA4=0.641398,AA5=0.268998,AS1=0.668417,EA1=0.810459,EA2=0.752442,EA3=0.199914,HA1=0.751561,HA3=0.763215,SA1=0.718639;synonymous_variant	10:16882518	1
10	16883005	rs370784621	C	T	AA3=0.001444,AA4=0.000681,AA5=0.001233,AA8=0.002166;synonymous_variant	10:16883005	1
10	16883020	.	C	T	AA5=0.000352,EA1=0.000220;synonymous_variant	10:16883020	NA
10	16893300	rs200457480	G	A	AS1=0.001614,EA1=0.001210;synonymous_variant	10:16893300	1
10	16893372	rs199499934	C	T	AS1=0.001153;synonymous_variant	10:16893372	1
10	16911765	rs371453690	A	T	AA4=0.000454;synonymous_variant;AT_CG	10:16911765	1
10	16911774	rs376662992	G	A	SA1=0.000451;synonymous_variant	10:16911774	1
10	16911822	rs200124646	G	A	AA2=0.001859,AA3=0.000482,AA5=0.000529;synonymous_variant	10:16911822	1
10	16916393	rs200089816	G	A	SA1=0.000451;synonymous_variant	10:16916393	1
10	16916402	rs117936668	G	A	AS1=0.016356,HA3=0.001028,SA1=0.000676;synonymous_variant	10:16916402	NA
10	16916405	rs117755237	G	A	AS1=0.016356,HA1=0.003547,HA3=0.001028,SA1=0.000676;synonymous_variant	10:16916405	1
10	16916444	rs146539020	G	A	AA2=0.002791,AA3=0.000963,AA4=0.000454;synonymous_variant	10:16916444	1
10	16918924	rs140524729	G	A	AA2=0.022308,AA3=0.001444,AA4=0.001362,AA5=0.001936,EA1=0.000220,EA3=0.000350;synonymous_variant	10:16918924	1
10	16919065	rs150730481	G	A	AA4=0.000454,AA5=0.000529;synonymous_variant	10:16919065	1
10	16919089	rs370685424	G	A	AA3=0.000723,AA4=0.000681,AA5=0.000881,SA1=0.000451;synonymous_variant	10:16919089	1
10	16932470	rs369599232	G	A	SA1=0.000451;synonymous_variant	10:16932470	1
10	16932509	.	C	T	HA1=0.000527;synonymous_variant	10:16932509	NA
10	16932512	.	A	C	AS1=0.001153;synonymous_variant	10:16932512	NA
10	16941028	rs201227730	G	A	AS1=0.000692;synonymous_variant	10:16941028	1
10	16941115	rs147986316	G	A	AA2=0.001876,AA3=0.000482,AA5=0.000529,AA8=0.001445;synonymous_variant	10:16941115	1
10	16942694	.	G	A	AA2=0.001876;synonymous_variant	10:16942694	NA
10	16943382	rs147742103	G	T	AA3=0.001444,AA4=0.000454,AA5=0.000529,AS1=0.011190;synonymous_variant	10:16943382	1
10	16946056	rs140160866	T	C	AA3=0.000723,AA4=0.000454;synonymous_variant	10:16946056	1
10	16948314	.	T	C	HA1=0.000264;synonymous_variant	10:16948314	NA
10	16948350	rs368055206	G	A	EA3=0.000263;synonymous_variant	10:16948350	1
10	16949544	rs150846323	G	A	EA3=0.000175;synonymous_variant	10:16949544	1
10	16949550	rs3740165	T	C	AA3=0.146853,AA4=0.171811,AS1=0.116327,EA1=0.035676,EA2=0.035581,HA1=0.021419,HA3=0.035732,SA1=0.051348;synonymous_variant	10:16949550	1
10	16949595	.	T	C	HA1=0.000264;synonymous_variant	10:16949595	NA
10	16955834	rs201001705	C	T	EA1=0.001539,EA2=0.000465,EA3=0.001664;synonymous_variant	10:16955834	1
10	16955852	rs189314395	C	T	AA8=0.001445;synonymous_variant	10:16955852	1
10	16955888	rs144942741	C	T	EA2=0.000233,EA3=0.000176,SA1=0.000676;synonymous_variant	10:16955888	1
10	16955909	rs148976047	G	A	AA3=0.000482,AA4=0.000908,AA5=0.001233;synonymous_variant	10:16955909	NA
10	16957083	.	G	A	AS1=0.002304;synonymous_variant	10:16957083	1
10	16957164	rs369069102	G	T	EA3=0.000175;synonymous_variant	10:16957164	1
10	16957923	rs145537365	C	T	AA5=0.000352,EA2=0.000233;synonymous_variant	10:16957923	1
10	16960697	rs115303408	T	A	AA3=0.016829,AA4=0.020200,AA5=0.018345,EA2=0.000698,EA3=0.000263,HA1=0.001448,HA3=0.002823;synonymous_variant;AT_CG	10:16960697	NA
10	16961982	.	G	A	HA3=0.007661;synonymous_variant	10:16961982	NA
10	16962018	.	C	A	AS1=0.000923;synonymous_variant	10:16962018	1
10	16962054	.	C	T	AS1=0.000692,HA1=0.000264;synonymous_variant	10:16962054	NA
10	16962108	.	A	G	AS1=0.000462;synonymous_variant	10:16962108	NA
10	16967304	rs150129378	C	T	EA2=0.000233;synonymous_variant	10:16967304	1
10	16967325	rs11254278	C	T	AA1=0.006718,AA2=0.007107,AA3=0.004798,AA4=0.003631,AA5=0.003864,AA8=0.005755,AS1=0.083210,EA1=0.010352,EA2=0.008372,EA3=0.008325,HA1=0.001580,HA3=0.001542,SA1=0.036715;synonymous_variant	10:16967325	1
10	16967595	.	C	A	SA1=0.000451;synonymous_variant	10:16967595	NA
10	16967679	.	G	T	HA1=0.001185;synonymous_variant	10:16967679	NA
10	16967736	.	G	A	HA3=0.000771;synonymous_variant	10:16967736	NA
10	16967763	.	T	A	EA1=0.000220;synonymous_variant;AT_CG	10:16967763	NA
10	16970202	rs75737363	C	T	AA1=0.005934,AA2=0.008772,AA3=0.006229,AA4=0.005447,AA5=0.004738,AA8=0.002886,EA2=0.000233;synonymous_variant	10:16970202	1
10	16970247	.	C	T	AS1=0.000692;synonymous_variant	10:16970247	NA
10	16975117	rs141470763	C	T	AS1=0.000462;synonymous_variant	10:16975117	1
10	16975171	rs149569558	G	A	EA1=0.001759,EA2=0.000233;synonymous_variant	10:16975171	1
10	16975228	.	C	T	AS1=0.000692;synonymous_variant	10:16975228	NA
10	16975243	rs139153235	C	G	AA3=0.002885,AA4=0.002270,AA5=0.002813;synonymous_variant;AT_CG	10:16975243	1
10	16975246	.	G	A	EA3=0.000177;synonymous_variant	10:16975246	NA
10	16979655	rs181991723	C	T	AS1=0.003223;synonymous_variant	10:16979655	1
10	16979661	rs1801234	T	C	AA1=0.743214,AA2=0.797665,AA3=0.763904,AA4=0.685883,AA5=0.222069,AA8=0.758091,AS1=0.669243,EA1=0.277601,EA2=0.421163,EA3=0.287251,HA1=0.750445,HA2=0.808511,HA3=0.697165,SA1=0.310313;synonymous_variant	10:16979661	NA
10	16979676	.	G	A	AS1=0.001384;synonymous_variant	10:16979676	1
10	16979721	rs376536525	T	C	EA3=0.000176;synonymous_variant	10:16979721	1
10	16981031	.	G	A	EA1=0.000220;synonymous_variant	10:16981031	NA
10	16982056	.	C	T	AS1=0.000462;synonymous_variant	10:16982056	NA
10	16982155	rs148649437	C	A	AA3=0.001204,AA4=0.002043,AA5=0.000881,AA8=0.002166;synonymous_variant	10:16982155	1
10	16982182	rs147772422	A	G	EA2=0.000233,EA3=0.000263;synonymous_variant	10:16982182	1
10	16982224	rs199509575	C	T	AS1=0.000462;synonymous_variant	10:16982224	1
10	16989248	.	G	C	AA5=0.000352;synonymous_variant;AT_CG	10:16989248	NA
10	16989272	rs61841454	G	A	AA1=0.017470,AA2=0.002247,AA3=0.013321,AA4=0.017703,AA5=0.015961,AA8=0.014968,EA1=0.071655,EA2=0.088140,EA3=0.079388,HA1=0.017871,HA3=0.029471,SA1=0.037969;synonymous_variant	10:16989272	1
10	16990490	rs182162293	G	A	AA3=0.002405,AA4=0.001135,AA5=0.001760,EA2=0.000233;synonymous_variant	10:16990490	1
10	16990538	rs370581324	G	A	AS1=0.003911;synonymous_variant	10:16990538	1
10	16990552	rs2271468	G	A	AA1=0.110053,AA2=0.080689,AA3=0.125264,AA4=0.136178,AA5=0.124015,AA8=0.126422,AS1=0.150980,EA1=0.019540,EA2=0.016279,EA3=0.016625,HA1=0.258216,HA2=0.327434,HA3=0.170898,SA1=0.023563;synonymous_variant	10:16990552	1
10	16990568	.	T	C	AA2=0.001946;synonymous_variant	10:16990568	NA
10	16992013	.	G	A	EA1=0.000330;synonymous_variant	10:16992013	NA
10	16992058	.	C	T	SA1=0.000676;synonymous_variant	10:16992058	NA
10	16992069	rs144472791	T	G	AA1=0.009527,AA3=0.008841,AA4=0.009305,AA5=0.009085,AA8=0.008608;synonymous_variant	10:16992069	1
10	16994372	rs114958584	G	A	AA3=0.033776,AA4=0.031548,AA5=0.031751,HA1=0.000527;synonymous_variant	10:16994372	1
10	16996491	.	C	T	HA1=0.000264;synonymous_variant	10:16996491	NA
10	16996503	rs200115233	C	T	AA8=0.001445;synonymous_variant	10:16996503	1
10	16996542	rs113941731	G	A	AA3=0.000963,AA4=0.000454,AA5=0.000705;synonymous_variant	10:16996542	1
10	17024507	rs151197305	A	C	AA3=0.001685,AA4=0.002724,AA5=0.002116,AA8=0.001445;synonymous_variant	10:17024507	1
10	17024615	rs1801229	A	T	AA3=0.309242,AA4=0.473899,AA5=0.312949,AS1=0.680283,EA1=0.882862,EA2=0.889651,EA3=0.088977,HA1=0.324124,HA2=0.283019,HA3=0.729491,SA1=0.811791;synonymous_variant;AT_CG	10:17024615	1
10	17024636	.	G	A	SA1=0.000451;synonymous_variant	10:17024636	NA
10	17026126	.	C	A	SA1=0.000676;synonymous_variant	10:17026126	1
10	17026159	.	G	A	HA1=0.001054,SA1=0.000451;synonymous_variant	10:17026159	NA
10	17032471	.	G	A	SA1=0.004490;synonymous_variant	10:17032471	NA
10	17032477	.	G	A	AS1=0.000462;synonymous_variant	10:17032477	NA
10	17032483	rs150663813	G	A	AA3=0.005514,AA4=0.004539,AA5=0.005436;synonymous_variant	10:17032483	1
10	17061977	rs374551155	A	G	AA3=0.000482;synonymous_variant	10:17061977	1
10	17083107	rs144532564	T	C	AA4=0.000681;synonymous_variant	10:17083107	1
10	17085872	.	T	C	HA1=0.000264;synonymous_variant	10:17085872	NA
10	17085944	.	A	G	AS1=0.001153;synonymous_variant	10:17085944	NA
10	17087075	rs112675306	G	A	AA2=0.004107,AA3=0.000723,AA4=0.000454,AA5=0.000881,HA1=0.000264;synonymous_variant	10:17087075	1
10	17087081	.	G	A	EA1=0.000220;synonymous_variant	10:17087081	NA
10	17087147	.	T	A	SA1=0.004714;synonymous_variant;AT_CG	10:17087147	NA
10	17087150	.	G	A	SA1=0.002475;synonymous_variant	10:17087150	NA
10	17087156	rs1873469	G	A	AA3=0.221910,AA4=0.272356,AA5=0.219928,EA1=0.006128,EA2=0.005116,EA3=0.006430,HA1=0.014425,HA3=0.020912,SA1=0.006498;synonymous_variant	10:17087156	1
10	17087183	rs143531829	G	A	AA3=0.003364,AA4=0.002497,AA5=0.002112;synonymous_variant	10:17087183	1
10	17087976	.	G	A	HA1=0.000264;synonymous_variant	10:17087976	NA
10	17088006	rs1801228	T	C	AA1=0.010182,AA2=0.003429,AA3=0.007180,AA4=0.014753,AA5=0.007700,AA8=0.008608,AS1=0.016580,EA1=0.050298,EA2=0.039186,EA3=0.030056,HA1=0.016980,HA3=0.039308,SA1=0.164027;synonymous_variant	10:17088006	1
10	17089490	rs142560894	T	C	EA1=0.000770,EA2=0.000930,EA3=0.000700;synonymous_variant	10:17089490	1
10	17089520	rs146001133	G	A	AA5=0.000705;synonymous_variant	10:17089520	1
10	17110074	.	T	C	SA1=0.000901;synonymous_variant	10:17110074	NA
10	17110080	.	A	C	SA1=0.000451;synonymous_variant	10:17110080	NA
10	17110110	rs148712017	G	A	EA1=0.000440;synonymous_variant	10:17110110	1
10	17110122	.	G	A	SA1=0.000451;synonymous_variant	10:17110122	1
10	17110149	rs201802902	G	A	EA2=0.000698,SA1=0.007165;synonymous_variant	10:17110149	1
10	17110209	rs147077130	G	A	AA4=0.000454,EA1=0.000330;synonymous_variant	10:17110209	1
10	17110215	rs147722747	G	A	EA2=0.000233;synonymous_variant	10:17110215	1
10	17110722	rs386833778	G	A	EA2=0.000349;synonymous_variant	10:17110722	NA
10	17113428	.	A	G	HA1=0.000264;synonymous_variant	10:17113428	NA
10	17113440	rs143471343	T	C	SA1=0.000451;synonymous_variant	10:17113440	1
10	17113479	rs17432826	G	A	AA1=0.005509,AA3=0.004321,AA4=0.004539,AA5=0.004743,AA8=0.006470,EA1=0.024490,EA2=0.024884,EA3=0.028120,HA1=0.005507,HA3=0.009179,SA1=0.020543;synonymous_variant	10:17113479	1
10	17113563	rs1801225	C	T	AA1=0.109990,AA2=0.042084,AA3=0.096887,AA4=0.108261,AA8=0.151627,AS1=0.688942,EA1=0.286903,EA2=0.452209,HA1=0.689768,HA2=0.669604,HA3=0.328495,SA1=0.314789;synonymous_variant	10:17113563	NA
10	17113923	.	G	A	SA1=0.000902;synonymous_variant	10:17113923	1
10	17126315	.	G	A	AA3=0.000723,AA5=0.000529;synonymous_variant	10:17126315	1
10	17126363	rs377548534	A	G	AA4=0.000681,AA5=0.000529;synonymous_variant	10:17126363	1
10	17126432	rs112672544	C	T	AA4=0.000681;synonymous_variant	10:17126432	1
10	17127603	rs143693723	T	C	AA1=0.007433,AA2=0.005086,AA3=0.010968,AA4=0.010894,AA5=0.008915,AA8=0.005040,EA3=0.000175,HA1=0.000264;synonymous_variant	10:17127603	1
10	17127624	.	G	A	HA1=0.000264;synonymous_variant	10:17127624	NA
10	17127657	.	G	A	SA1=0.000676;synonymous_variant	10:17127657	NA
10	17127690	rs148107237	C	T	AS1=0.005741,EA2=0.000233,SA1=0.000451;synonymous_variant	10:17127690	1
10	17127693	.	T	A	HA1=0.000264;synonymous_variant;AT_CG	10:17127693	1
10	17127741	.	C	T	SA1=0.000451;synonymous_variant	10:17127741	NA
10	17130184	rs201938886	G	A	EA1=0.000220,EA2=0.000233,EA3=0.000262;synonymous_variant	10:17130184	1
10	17130199	rs41289311	G	A	AA1=0.015920,AA2=0.010124,AA3=0.009788,AA4=0.012029,AA5=0.010468,AA8=0.010737,AS1=0.016580,EA1=0.050000,EA2=0.039535,EA3=0.029948,HA1=0.017362,HA3=0.038595,SA1=0.145500;synonymous_variant	10:17130199	1
10	17130205	rs373952482	C	T	AA5=0.000352;synonymous_variant	10:17130205	NA
10	17130316	rs140184467	G	A	AA1=0.010292,AA2=0.005701,AA3=0.011204,AA4=0.009532,AA8=0.009319,HA1=0.001054,HA3=0.002311;synonymous_variant	10:17130316	1
10	17142125	.	A	G	AA2=0.006289;synonymous_variant	10:17142125	NA
10	17145136	.	A	G	AS1=0.000462;synonymous_variant	10:17145136	NA
10	17145199	rs144057253	G	A	EA2=0.000233;synonymous_variant	10:17145199	1
10	17146590	rs12571671	A	G	AA1=0.080566,AA2=0.064604,AA3=0.078836,AA4=0.091466,AA5=0.079545,AA8=0.068733,AS1=0.183481,EA1=0.061389,EA2=0.025698,EA3=0.030154,HA1=0.130973,HA2=0.208333,HA3=0.083491,SA1=0.093252;synonymous_variant	10:17146590	1
10	17146599	rs201404467	A	G	EA2=0.000233,EA3=0.000612,SA1=0.000451;synonymous_variant	10:17146599	1
10	17152970	rs150309054	G	A	AA1=0.014249,AA2=0.007890,AA3=0.020080,AA4=0.016568,AA5=0.017325,AA8=0.014265,EA1=0.000550,EA2=0.000349,HA1=0.000922,HA3=0.001285;synonymous_variant	10:17152970	1
10	17152994	rs1801223	G	A	AA1=0.172167,AA2=0.104530,AA3=0.178126,AA4=0.216977,AA5=0.176333,AA8=0.169970,AS1=0.183019,EA1=0.199965,EA2=0.186860,EA3=0.161333,HA1=0.181524,HA2=0.216495,HA3=0.167880,SA1=0.139864;synonymous_variant	10:17152994	1
10	17156030	rs142466038	T	C	EA1=0.000660,EA2=0.000349,SA1=0.000676;synonymous_variant	10:17156030	1
10	17156039	.	C	T	EA3=0.000175;synonymous_variant	10:17156039	NA
10	17156081	.	T	A	AS1=0.000462;synonymous_variant;AT_CG	10:17156081	NA
10	17156096	rs139348777	G	A	AA2=0.003009,AA3=0.000963,AA4=0.001135,AA5=0.000705,HA1=0.000659;synonymous_variant	10:17156096	1
10	17156174	.	G	A	EA3=0.000262;synonymous_variant	10:17156174	NA
10	17157497	.	C	T	SA1=0.000451;synonymous_variant	10:17157497	NA
10	17157533	rs142553474	C	T	AA1=0.017479,AA2=0.031220,AA3=0.021698,AA4=0.019746,AA5=0.018685,AA8=0.010737,EA3=0.000175,HA1=0.000791;synonymous_variant	10:17157533	1
10	17157572	rs41289313	G	A	AA1=0.029982,AA2=0.027624,AA3=0.026062,AA4=0.024285,AA5=0.025597,AA8=0.023322,AS1=0.018141,EA1=0.085766,EA2=0.082326,EA3=0.070934,HA1=0.027817,HA3=0.060672,SA1=0.158634;synonymous_variant	10:17157572	1
10	17164569	rs386500087	G	A	AA1=0.003942,AA5=0.002988,AA8=0.003605,EA3=0.013223;synonymous_variant	10:17164569	1
10	17165617	.	G	T	HA1=0.000264;synonymous_variant	10:17165617	NA
10	17171207	rs370127775	C	T	EA2=0.000233,EA3=0.000269;synonymous_variant	10:17171207	1
10	17171216	.	C	G	AA3=0.000482;synonymous_variant;AT_CG	10:17171216	NA
10	61412557	rs145767510	G	A	AS1=0.002304,EA1=0.000440,EA2=0.000698,EA3=0.000874;synonymous_variant	10:61412557	1
10	61412614	rs201663287	G	A	AA2=0.004946;synonymous_variant	10:61412614	1
10	61413451	.	G	A	HA1=0.000264;synonymous_variant	10:61413451	NA
10	61413497	rs77799409	G	C	AA3=0.002165,AA4=0.001135,AA5=0.002462,AA8=0.002166,EA1=0.014112,EA2=0.008488,EA3=0.007646,HA1=0.001974,HA3=0.009432,SA1=0.001801;synonymous_variant;AT_CG	10:61413497	1
10	61413502	.	A	G	HA1=0.000264;synonymous_variant	10:61413502	NA
10	61413587	.	C	A	HA1=0.000264;synonymous_variant	10:61413587	NA
10	61413620	.	T	G	SA1=0.001351;synonymous_variant	10:61413620	NA
10	61413662	rs150571837	A	T	AA4=0.000454;synonymous_variant;AT_CG	10:61413662	1
10	61413701	.	C	T	AA2=0.002735;synonymous_variant	10:61413701	NA
10	61413914	rs144345262	A	G	EA2=0.000465,HA3=0.000514;synonymous_variant	10:61413914	1
10	61413929	rs35511253	C	T	AA1=0.080157,AA2=0.083192,AA3=0.101386,AA4=0.095325,AA5=0.096301,AA8=0.078667,EA1=0.000440,EA2=0.000698,EA3=0.000699,HA1=0.004855,HA3=0.006392;synonymous_variant	10:61413929	1
10	61414319	rs151099964	A	G	EA1=0.000220;synonymous_variant	10:61414319	1
10	61414340	rs368640774	G	A	AA2=0.003141,AA4=0.000454;synonymous_variant	10:61414340	1
10	61424037	rs2306162	C	T	AA3=0.000482,AS1=0.001844,EA1=0.000440;synonymous_variant	10:61424037	1
10	61443954	.	A	G	AA5=0.000529;synonymous_variant	10:61443954	NA
10	61443960	.	T	C	HA1=0.000264;synonymous_variant	10:61443960	NA
10	61443996	.	G	A	SA1=0.000451;synonymous_variant	10:61443996	NA
10	61444026	rs200684224	G	A	AS1=0.000923;synonymous_variant	10:61444026	1
10	63661474	rs140010870	G	A	HA1=0.000264,HA3=0.000514;synonymous_variant	10:63661474	NA
10	63661944	rs375185221	C	T	AA4=0.000454;synonymous_variant	10:63661944	1
10	63661998	rs180942152	A	G	AS1=0.000462;synonymous_variant	10:63661998	1
10	63699962	rs368857563	C	T	SA1=0.000451;synonymous_variant	10:63699962	1
10	63700040	rs370446097	C	T	EA2=0.000698,EA3=0.000351;synonymous_variant	10:63700040	1
10	63700046	rs201766196	A	C	EA1=0.000440;synonymous_variant	10:63700046	1
10	63700092	.	C	T	EA1=0.000220;synonymous_variant	10:63700092	NA
10	63700100	.	G	A	SA1=0.000676;synonymous_variant	10:63700100	NA
10	63759975	rs150105654	C	T	EA1=0.001539,EA2=0.000698;synonymous_variant	10:63759975	1
10	63760025	rs147803333	G	T	HA1=0.000264;synonymous_variant	10:63760025	1
10	63760043	rs141100435	G	A	EA1=0.000550,EA2=0.000581,EA3=0.001223;synonymous_variant	10:63760043	1
10	63760070	.	C	T	EA1=0.000440,HA3=0.000515;synonymous_variant	10:63760070	NA
10	63810648	.	G	A	AA1=0.004415,AA2=0.007812;synonymous_variant	10:63810648	NA
10	63810684	rs368575697	A	G	EA2=0.000233,HA3=0.003079;synonymous_variant	10:63810684	1
10	63810732	rs150752704	C	T	AA1=0.007934,AA2=0.001873,AA3=0.009551,AA4=0.009986,AA5=0.009434,AA8=0.005040,HA1=0.000264,HA3=0.001028;synonymous_variant	10:63810732	1
10	63810798	.	C	T	AS1=0.000463;synonymous_variant	10:63810798	NA
10	63810829	rs118127014	C	T	AA1=0.003137,AA8=0.002166;synonymous_variant	10:63810829	1
10	63816899	rs148235347	C	T	AA4=0.001362,AA5=0.000354;synonymous_variant	10:63816899	1
10	63817028	rs183936093	A	G	AS1=0.000462;synonymous_variant	10:63817028	NA
10	63817040	.	G	A	EA3=0.000526;synonymous_variant	10:63817040	NA
10	63829503	rs200917027	C	T	AS1=0.001844;synonymous_variant	10:63829503	1
10	63829524	.	C	T	AS1=0.001845;synonymous_variant	10:63829524	NA
10	63829539	rs76296217	C	T	AA1=0.019361,AA3=0.014024,AA4=0.018838,AA5=0.016496,AA8=0.025388,EA1=0.063422,EA2=0.075814,EA3=0.065006,HA1=0.020408,HA3=0.023618,SA1=0.012472;synonymous_variant	10:63829539	1
10	63845530	.	G	A	SA1=0.000451;synonymous_variant	10:63845530	NA
10	63850692	.	A	G	AA5=0.000353;synonymous_variant	10:63850692	NA
10	63850737	.	G	A	AA1=0.003357;synonymous_variant	10:63850737	NA
10	63850776	rs115015787	C	T	AA1=0.005192,AA2=0.001859,AA3=0.002645,AA4=0.002951,AA5=0.003689,AA8=0.003605,EA3=0.000175;synonymous_variant	10:63850776	1
10	63850821	.	G	A	AA2=0.001869;synonymous_variant	10:63850821	NA
10	63850836	.	C	T	AS1=0.000462;synonymous_variant	10:63850836	NA
10	63851034	rs117297247	G	A	AA2=0.001821,AA3=0.000723,AA4=0.000454,AA5=0.001233,AA8=0.004323,AS1=0.058286,EA1=0.001759,EA2=0.000233,EA3=0.000437,HA1=0.076023,HA2=0.155556,HA3=0.040731,SA1=0.002699;synonymous_variant	10:63851034	1
10	63851103	.	C	T	HA1=0.000264,HA3=0.001798;synonymous_variant	10:63851103	NA
10	63851130	rs140716429	C	T	AA3=0.000482,AA4=0.000454,AA5=0.000529,AS1=0.000462,EA1=0.001429,EA2=0.001163,EA3=0.003052;synonymous_variant	10:63851130	1
10	63851145	rs371667723	G	A	AA2=0.002740,AA3=0.000482,AA4=0.000454,AA5=0.001408,SA1=0.000676;synonymous_variant	10:63851145	1
10	63851181	rs374936299	G	A	EA2=0.000233;synonymous_variant	10:63851181	1
10	63851217	.	C	T	AA3=0.000482,AA5=0.000352;synonymous_variant	10:63851217	NA
10	63851223	rs369275660	C	T	EA2=0.000233,HA1=0.000395;synonymous_variant	10:63851223	1
10	63851229	.	C	T	AS1=0.000462;synonymous_variant	10:63851229	NA
10	63851247	rs148872830	G	A	EA2=0.000233,EA3=0.000175;synonymous_variant	10:63851247	1
10	63851427	rs148078376	C	A	AA4=0.001362,AA5=0.000881;synonymous_variant	10:63851427	1
10	63851457	.	G	A	EA1=0.000220;synonymous_variant	10:63851457	NA
10	63851463	.	C	T	AA1=0.005445,AA2=0.005415;synonymous_variant	10:63851463	NA
10	63851511	rs201037509	G	A	AS1=0.005512;synonymous_variant	10:63851511	1
10	63851622	.	C	T	HA1=0.000264;synonymous_variant	10:63851622	NA
10	63851754	.	C	T	EA3=0.000262;synonymous_variant	10:63851754	NA
10	63851784	rs145088760	C	A	AA5=0.000352,EA2=0.000233,EA3=0.000350;synonymous_variant	10:63851784	1
10	63851799	.	G	A	EA3=0.000175;synonymous_variant	10:63851799	NA
10	63851877	rs368683439	G	A	EA3=0.000175;synonymous_variant	10:63851877	1
10	63851883	rs200573289	G	A	EA1=0.000990,EA2=0.000349,EA3=0.000262,HA1=0.000659;synonymous_variant	10:63851883	1
10	63851958	rs117023200	G	A	AA3=0.001204,AA4=0.001362,AA5=0.000359,AS1=0.010286,HA1=0.005507,HA3=0.001028,SA1=0.000451;synonymous_variant	10:63851958	1
10	63851964	.	G	A	AA1=0.005686,AA2=0.004509;synonymous_variant	10:63851964	NA
10	63851976	rs61743661	C	T	AA5=0.000358;synonymous_variant	10:63851976	1
10	63852012	rs375622493	G	A	AA2=0.002745,AA3=0.000482,AA4=0.000454,AA5=0.000708;synonymous_variant	10:63852012	1
10	63852015	.	C	T	AS1=0.001384;synonymous_variant	10:63852015	NA
10	63852135	rs61743750	G	A	AA1=0.037515,AA2=0.016919,AA3=0.036245,AA4=0.035179,AA5=0.034412,AA8=0.034242,EA2=0.000581,EA3=0.000525,HA1=0.001185,HA3=0.001798;synonymous_variant	10:63852135	1
10	63852180	.	C	T	SA1=0.008941;synonymous_variant	10:63852180	NA
10	63852294	.	A	T	AS1=0.000462;synonymous_variant;AT_CG	10:63852294	NA
10	63852348	.	G	A	SA1=0.000451;synonymous_variant	10:63852348	NA
10	63852360	.	C	G	SA1=0.000451;synonymous_variant;AT_CG	10:63852360	NA
10	63852441	rs202018538	C	G	AS1=0.003682;synonymous_variant;AT_CG	10:63852441	1
10	63852591	rs370448395	G	A	AA2=0.005405,AA3=0.000482,AA5=0.001233;synonymous_variant	10:63852591	1
10	63852663	rs138233030	T	C	AA3=0.000482,AA4=0.000454;synonymous_variant	10:63852663	1
10	63852720	.	T	C	HA1=0.000791;synonymous_variant	10:63852720	NA
10	63852729	.	T	C	AA2=0.001838;synonymous_variant	10:63852729	NA
10	90974666	.	C	T	AA3=0.000482,AA5=0.000352;synonymous_variant	10:90974666	NA
10	90974672	rs116827211	T	C	AA1=0.006108,AA2=0.008483,AA3=0.006943,AA4=0.007717,AA5=0.007874,AA8=0.005040,EA2=0.000233,HA1=0.000659,HA3=0.001028;synonymous_variant	10:90974672	1
10	90974717	rs137932212	T	C	AA4=0.000908,AA5=0.000881;synonymous_variant	10:90974717	1
10	90974729	.	G	A	AA2=0.001862;synonymous_variant	10:90974729	NA
10	90974777	rs376895620	C	T	AS1=0.001614;synonymous_variant	10:90974777	1
10	90974789	.	G	A	AS1=0.000462;synonymous_variant	10:90974789	NA
10	90982271	rs145066614	G	A	EA1=0.000330,EA2=0.000698,EA3=0.000876,HA3=0.000514;synonymous_variant	10:90982271	1
10	90983507	rs145037134	T	G	AA2=0.013333,AA3=0.003842,AA4=0.005901,AA5=0.004738,AA8=0.002886,HA3=0.000771;synonymous_variant	10:90983507	1
10	90984867	.	T	C	SA1=0.000451;synonymous_variant	10:90984867	NA
10	90984870	.	T	C	AA5=0.000352;synonymous_variant	10:90984870	NA
10	90984909	rs143930279	G	A	EA1=0.000220,EA2=0.000698,HA3=0.000514;synonymous_variant	10:90984909	1
10	90984945	.	C	T	AS1=0.000923;synonymous_variant	10:90984945	NA
10	90986728	.	A	G	AA2=0.002066;synonymous_variant	10:90986728	NA
10	90987989	rs201603238	G	C	AS1=0.008246,EA1=0.000220,EA3=0.000175,SA1=0.001576;synonymous_variant;AT_CG	10:90987989	1
10	90988013	.	G	C	AA5=0.000352;synonymous_variant;AT_CG	10:90988013	NA
10	90988043	rs371133960	G	A	AA4=0.000454,AA8=0.001445,AS1=0.000462,HA3=0.000514;synonymous_variant	10:90988043	1
10	91005527	.	T	A	AS1=0.000462;synonymous_variant;AT_CG	10:91005527	NA
10	91007330	rs377437637	G	A	AA5=0.000352,EA3=0.000262;synonymous_variant	10:91007330	1
10	91065833	rs201448549	C	T	EA2=0.000236,EA3=0.000525,HA1=0.000395,HA3=0.001285;synonymous_variant	10:91065833	1
10	91066013	rs146813717	T	C	AA2=0.001789,EA1=0.001978,EA2=0.000814,EA3=0.000266,HA3=0.011699;synonymous_variant	10:91066013	1
10	91066049	rs377432691	C	T	AA5=0.000530;synonymous_variant	10:91066049	1
10	91066136	.	G	A	HA1=0.000264;synonymous_variant	10:91066136	NA
10	91066187	.	G	A	AA2=0.002695;synonymous_variant	10:91066187	NA
10	91066220	rs76066326	A	G	EA1=0.001759,EA2=0.000356,EA3=0.000619;synonymous_variant	10:91066220	1
10	91066229	rs201932463	A	G	AA2=0.001805;synonymous_variant	10:91066229	1
10	91066320	.	C	A	AA5=0.000353;synonymous_variant	10:91066320	NA
10	91066460	rs954439	T	A	AA1=0.839481,AA2=0.871508,AA3=0.859333,AA4=0.826778,AA5=0.142684,AA8=0.804424,AS1=0.881156,EA1=0.330483,EA2=0.485305,EA3=0.322208,HA1=0.682076,HA2=0.700461,HA3=0.690844,SA1=0.691085;synonymous_variant;AT_CG	10:91066460	1
10	91066469	rs373734660	T	C	AA2=0.004550,AA3=0.000482,AA4=0.000505,AA5=0.001233;synonymous_variant	10:91066469	1
10	91066667	rs150267128	C	T	AS1=0.000462,SA1=0.000451;synonymous_variant	10:91066667	1
10	91066724	rs114752135	T	C	AA4=0.000515,AA5=0.000353;synonymous_variant	10:91066724	1
10	91066814	.	T	G	HA1=0.000395;synonymous_variant	10:91066814	NA
10	91066820	rs374921431	G	A	HA3=0.000514;synonymous_variant	10:91066820	1
10	91066844	.	T	C	EA1=0.000330;synonymous_variant	10:91066844	NA
10	91066952	rs375964120	C	T	AA2=0.001838;synonymous_variant	10:91066952	NA
10	91066958	.	G	A	EA3=0.000175;synonymous_variant	10:91066958	NA
10	91067021	.	G	A	AS1=0.000692;synonymous_variant	10:91067021	1
10	91067024	.	A	G	HA1=0.000527;synonymous_variant	10:91067024	NA
10	91067084	.	G	A	AS1=0.000462;synonymous_variant	10:91067084	NA
10	91098421	rs142684332	G	A	AA2=0.003824,AA3=0.000482,AA4=0.001135,AA5=0.001409,HA1=0.000264;synonymous_variant	10:91098421	1
10	91098673	rs79100808	C	T	AA1=0.007019,AA2=0.018936,AA3=0.006467,AA4=0.005447,AA5=0.006481,AA8=0.002886;synonymous_variant	10:91098673	1
10	91098721	rs61737943	C	T	AA2=0.004575,AA3=0.000963,AA4=0.000454,AA5=0.000352;synonymous_variant	10:91098721	1
10	91098805	rs148538816	C	T	AA2=0.002700,EA1=0.000220,EA2=0.000698,EA3=0.000895,HA1=0.000264,HA3=0.001285,SA1=0.000676;synonymous_variant	10:91098805	1
10	91098850	rs150635335	A	G	AA2=0.008130,AA3=0.001925,AA4=0.001816,AA5=0.001791,AA8=0.001445;synonymous_variant	10:91098850	1
10	91098877	rs34847428	G	A	AA1=0.006823,AA2=0.001802,AA3=0.001925,AA4=0.003404,AA5=0.003035,AA8=0.001445,AS1=0.000923,EA1=0.014967,EA2=0.017791,EA3=0.016818,HA1=0.002892,HA3=0.007661,SA1=0.029972;synonymous_variant	10:91098877	1
10	91099030	.	C	T	AA2=0.001808;synonymous_variant	10:91099030	NA
10	91099036	rs375379157	C	T	HA1=0.000659;synonymous_variant	10:91099036	1
10	91099435	rs386423116	G	A	AA1=0.033150,AA2=0.057592,AA3=0.036245,AA4=0.036541,AA5=0.038155,AA8=0.033566,AS1=0.000923,EA1=0.013684,EA2=0.015814,EA3=0.012866,HA1=0.005377,HA3=0.009936;synonymous_variant	10:91099435	NA
10	91099438	.	A	G	HA1=0.000395,HA2=0.012987;synonymous_variant	10:91099438	NA
10	91099513	rs138219383	T	C	EA2=0.000349;synonymous_variant	10:91099513	1
10	91099525	.	T	C	AA5=0.000353;synonymous_variant	10:91099525	NA
10	91099637	rs61853145	C	T	AA3=0.001444,AA4=0.001135,AA5=0.001408,AA8=0.002166,EA1=0.006672,EA2=0.009186,EA3=0.007810,HA1=0.003678,HA3=0.015455,SA1=0.014229;synonymous_variant	10:91099637	NA
10	91099678	.	A	T	AS1=0.000692;synonymous_variant;AT_CG	10:91099678	NA
10	91099753	rs201016661	G	A	AA3=0.000482;synonymous_variant	10:91099753	1
10	91099831	.	C	T	EA3=0.000175;synonymous_variant	10:91099831	NA
10	91143205	rs74146920	C	T	AA1=0.031921,AA2=0.032316,AA3=0.031972,AA4=0.029732,AA5=0.034577,AA8=0.028812,EA2=0.000233,HA1=0.000659,HA3=0.000514;synonymous_variant	10:91143205	1
10	91143271	.	G	A	AA5=0.000529;synonymous_variant	10:91143271	NA
10	91143448	rs12262020	G	A	AA2=0.008961,AA3=0.001204,AA4=0.000908,AA5=0.001057,EA1=0.000550,EA2=0.000465,HA1=0.001185,HA3=0.001542;synonymous_variant	10:91143448	1
10	91143529	rs55902039	T	A	AA1=0.876482,AA2=0.931092,AA3=0.899783,AA4=0.872901,AA5=0.097227,AA8=0.837068,AS1=0.879902,EA1=0.674840,EA2=0.489535,EA3=0.328143,HA1=0.682751,HA2=0.706977,HA3=0.698544,SA1=0.686165;synonymous_variant;AT_CG	10:91143529	1
10	91143553	.	G	A	HA1=0.001054,HA3=0.000771;synonymous_variant	10:91143553	NA
10	91143572	rs201423042	C	T	AA5=0.000529;synonymous_variant	10:91143572	1
10	91143583	.	C	T	AA2=0.001838;synonymous_variant	10:91143583	NA
10	91143604	rs191011735	T	C	AA2=0.004583;synonymous_variant	10:91143604	1
10	91143631	.	C	A	SA1=0.000901;synonymous_variant	10:91143631	NA
10	91143632	rs142964444	C	T	AA1=0.015980,AA2=0.021429,AA3=0.015896,AA4=0.019065,AA5=0.019234,AA8=0.018466,EA1=0.000550,EA2=0.000698,EA3=0.000352,HA1=0.002105,HA3=0.005884;synonymous_variant	10:91143632	1
10	91143637	.	T	C	SA1=0.001126;synonymous_variant	10:91143637	NA
10	91144040	rs145160679	T	C	EA1=0.000660,EA3=0.000178;synonymous_variant	10:91144040	1
10	91144138	.	C	T	AS1=0.000462;synonymous_variant	10:91144138	NA
10	91144156	rs147587910	T	C	AA4=0.000454,AA5=0.000354;synonymous_variant	10:91144156	NA
10	91144216	.	C	T	EA3=0.000266;synonymous_variant	10:91144216	NA
10	91144297	.	A	G	HA1=0.000264;synonymous_variant	10:91144297	NA
10	91162104	rs149440394	G	A	AA3=0.000482,AA5=0.000529,EA2=0.000465,EA3=0.000699;synonymous_variant	10:91162104	1
10	91162110	.	C	T	EA1=0.000440;synonymous_variant	10:91162110	NA
10	91162173	rs149743791	C	T	AA1=0.011782,AA2=0.010969,AA3=0.010968,AA4=0.012029,AA5=0.013398,AA8=0.011445,EA2=0.000465,EA3=0.000262,HA1=0.000922,HA3=0.003590;synonymous_variant	10:91162173	1
10	91162182	rs41284944	C	T	AA1=0.106709,AA2=0.127419,AA3=0.117447,AA4=0.132093,AA5=0.119665,AA8=0.099674,AS1=0.082238,EA1=0.029805,EA2=0.029767,EA3=0.023586,HA1=0.016725,HA3=0.034534,SA1=0.007832;synonymous_variant	10:91162182	1
10	91162482	.	G	T	AS1=0.000462;synonymous_variant	10:91162482	NA
10	91162497	rs386578857	A	G	AA1=0.988547,AA2=0.997300,AA3=0.992582,AA4=0.989333,AA5=0.007524,AA8=0.982232,EA1=0.942997,EA2=0.942791,EA3=0.048159,HA1=0.978960,HA3=0.968594,SA1=0.988188;synonymous_variant	10:91162497	1
10	91162509	.	G	A	HA3=0.000514;synonymous_variant	10:91162509	NA
10	91162614	.	C	A	AA2=0.001805;synonymous_variant	10:91162614	NA
10	91162677	rs303210	C	T	AA1=0.065672,AA2=0.029982,AA3=0.051452,AA4=0.057649,AA5=0.051713,AA8=0.068105,AS1=0.304418,EA1=0.173387,EA2=0.192674,EA3=0.152005,HA2=0.330396,HA3=0.204829,SA1=0.253787;synonymous_variant	10:91162677	1
10	91162731	rs201554379	A	G	AA5=0.000353;synonymous_variant	10:91162731	1
10	91162849	.	T	C	SA1=0.001126;synonymous_variant	10:91162849	NA
10	91162857	.	A	G	SA1=0.006052;synonymous_variant	10:91162857	NA
10	91162971	rs41284946	G	A	AA1=0.003535,AA3=0.001444,AA4=0.003404,AA5=0.002638,AA8=0.002166,EA1=0.017312,EA2=0.012442,EA3=0.010742,HA1=0.002633,HA3=0.005375,SA1=0.001351;synonymous_variant	10:91162971	1
10	91163070	rs199627586	G	A	AA3=0.000963,AA4=0.000454,AA5=0.001585;synonymous_variant	10:91163070	1
10	104629912	rs111560337	G	C	AA2=0.005607,AA4=0.000505;synonymous_variant;AT_CG	10:104629912	1
10	104632247	.	C	T	EA3=0.000175;synonymous_variant	10:104632247	NA
10	104632307	rs370458438	G	T	HA3=0.000771;synonymous_variant	10:104632307	NA
10	104634376	.	T	C	AA3=0.000723,AS1=0.001384,EA1=0.000880,SA1=0.001351;synonymous_variant	10:104634376	NA
10	104636737	rs374230034	C	T	EA2=0.000243;synonymous_variant	10:104636737	1
10	104636749	rs377312367	C	T	AA4=0.000792,AA5=0.000529;synonymous_variant	10:104636749	1
10	104638203	.	C	T	SA1=0.002699;synonymous_variant	10:104638203	NA
10	104638224	.	C	T	SA1=0.001126;synonymous_variant	10:104638224	NA
10	104638691	.	T	C	EA3=0.000175;synonymous_variant	10:104638691	NA
10	104650360	rs369644096	T	C	AA3=0.000963,AA4=0.001083,AA5=0.000529;synonymous_variant	10:104650360	1
10	104650363	.	T	A	SA1=0.000451;synonymous_variant;AT_CG	10:104650363	NA
10	104678324	.	G	T	AA1=0.003425;synonymous_variant	10:104678324	NA
10	104678327	rs202027427	C	T	AS1=0.003683;synonymous_variant	10:104678327	1
10	104678351	.	G	T	AA3=0.001206,AS1=0.001845,EA1=0.001238,SA1=0.000678;synonymous_variant	10:104678351	NA
10	104678474	.	G	A	AA3=0.000724,EA1=0.000442,SA1=0.000903;synonymous_variant	10:104678474	NA
10	104678492	.	G	T	AA5=0.000353;synonymous_variant	10:104678492	NA
10	104678510	.	G	T	AS1=0.000693,EA1=0.001102,SA1=0.000676;synonymous_variant	10:104678510	NA
10	104678534	.	C	T	EA1=0.000330,SA1=0.001801;synonymous_variant	10:104678534	NA
10	104678579	rs375416482	G	T	AA3=0.000482,AS1=0.006425,EA1=0.000551,HA3=0.000771,SA1=0.000451;synonymous_variant	10:104678579	1
10	104678597	rs142276906	C	T	AA1=0.004180,AA2=0.014257,AA3=0.004803,AA4=0.007336,AA5=0.006501,AA8=0.002166,AS1=0.000462,EA1=0.000221;synonymous_variant	10:104678597	1
10	104678600	.	C	T	AS1=0.000693,EA1=0.000442;synonymous_variant	10:104678600	NA
10	104678603	.	G	A	AS1=0.000693,EA1=0.000882,SA1=0.000451;synonymous_variant	10:104678603	NA
10	104678627	.	G	C	AS1=0.000462;synonymous_variant;AT_CG	10:104678627	NA
10	104678663	.	G	A	AS1=0.001384;synonymous_variant	10:104678663	NA
10	104678801	rs117691462	C	T	AA3=0.001444,AA4=0.000454,AA5=0.000529,AA8=0.001447,EA1=0.006454,EA2=0.005353,EA3=0.006955,HA1=0.000395,HA3=0.001285;synonymous_variant	10:104678801	1
10	104678807	.	C	T	EA3=0.000175,SA1=0.000451;synonymous_variant	10:104678807	NA
10	104678846	.	C	G	AA5=0.000363;synonymous_variant;AT_CG	10:104678846	NA
10	104678888	.	C	T	SA1=0.000451;synonymous_variant	10:104678888	NA
10	104678894	.	G	A	AA3=0.000482;synonymous_variant	10:104678894	NA
10	104678900	.	C	G	SA1=0.001351;synonymous_variant;AT_CG	10:104678900	NA
10	104678960	.	C	T	AA5=0.000533;synonymous_variant	10:104678960	NA
10	104679038	rs367789750	C	T	HA3=0.009432;synonymous_variant	10:104679038	1
10	104679041	rs148386496	G	T	EA2=0.000233,EA3=0.000175;synonymous_variant	10:104679041	1
10	104679047	.	C	T	SA1=0.000676;synonymous_variant	10:104679047	NA
10	104679140	rs140279763	C	T	EA1=0.000220,EA2=0.000581,EA3=0.001153;synonymous_variant	10:104679140	1
10	104679239	.	C	G	HA3=0.000514;synonymous_variant;AT_CG	10:104679239	NA
10	104679290	rs112549758	T	G	AA4=0.000454,AA5=0.000353;synonymous_variant	10:104679290	NA
10	104679293	.	C	T	SA1=0.000901;synonymous_variant	10:104679293	NA
10	104679371	rs2297785	C	T	AA3=0.001444,AA4=0.001135,AA5=0.000353,AS1=0.075182,EA1=0.003730,EA2=0.000814,EA3=0.000716,SA1=0.014448;synonymous_variant	10:104679371	1
10	104679480	rs113308552	C	T	AA4=0.000454,AA5=0.000352;synonymous_variant	10:104679480	1
10	104679722	.	G	A	AA2=0.006323;synonymous_variant	10:104679722	1
10	104679752	rs144140948	C	T	EA2=0.000814,EA3=0.000699;synonymous_variant	10:104679752	1
10	104679764	.	C	A	AS1=0.000692;synonymous_variant	10:104679764	NA
10	104679848	.	A	G	AS1=0.000462;synonymous_variant	10:104679848	NA
10	104809540	rs371434890	C	T	AA3=0.000963,AA4=0.000532,AA5=0.000881;synonymous_variant	10:104809540	1
10	104809606	.	C	T	EA3=0.000350;synonymous_variant	10:104809606	NA
10	104814216	rs114898118	A	G	AA3=0.001444,AA5=0.000353;synonymous_variant	10:104814216	1
10	104816706	rs368187595	C	T	AA5=0.000352,EA3=0.000350;synonymous_variant	10:104816706	1
10	104828436	rs375325496	C	T	AA5=0.000881;synonymous_variant	10:104828436	1
10	104831583	.	A	G	AS1=0.000462;synonymous_variant	10:104831583	NA
10	104835895	rs201183107	C	G	AA3=0.000482,EA1=0.000220;synonymous_variant;AT_CG	10:104835895	NA
10	104835904	.	C	T	HA1=0.000395;synonymous_variant	10:104835904	NA
10	104835916	.	C	T	EA1=0.000330,SA1=0.000901;synonymous_variant	10:104835916	NA
10	104835919	rs943037	C	T	AA1=0.042485,AA2=0.018149,AA3=0.037587,AA4=0.037500,AA5=0.038481,AA8=0.048864,AS1=0.215153,EA1=0.076563,EA2=0.086437,EA3=0.076587,HA1=0.201222,HA2=0.166667,HA3=0.147872,SA1=0.168885;synonymous_variant	10:104835919	1
10	104835964	rs189582508	G	A	AA3=0.001204,AS1=0.000462,EA1=0.000880,HA3=0.000515,SA1=0.000902;synonymous_variant	10:104835964	NA
10	104835985	.	C	T	AA3=0.000482,AS1=0.001384,EA1=0.000220,SA1=0.000902;synonymous_variant	10:104835985	NA
10	104835994	rs370749106	G	A	AA3=0.001686,AS1=0.001154,EA1=0.001322,HA3=0.001808,SA1=0.000677;synonymous_variant	10:104835994	1
10	104836009	.	G	A	AA3=0.001932,AS1=0.002311,EA1=0.001771,HA3=0.000783,SA1=0.001137;synonymous_variant	10:104836009	NA
10	104836012	rs373895299	T	C	EA3=0.000262;synonymous_variant	10:104836012	1
10	104836730	.	C	A	EA3=0.000178;synonymous_variant	10:104836730	NA
10	104836814	rs372091245	C	T	EA3=0.000176;synonymous_variant	10:104836814	1
10	104836818	rs376765519	T	C	EA1=0.000880,EA2=0.000238,EA3=0.000616;synonymous_variant	10:104836818	1
10	104836829	.	G	A	AA2=0.001855;synonymous_variant	10:104836829	NA
10	104836838	.	T	C	AA8=0.001445;synonymous_variant	10:104836838	NA
10	104836841	.	C	T	EA3=0.000177;synonymous_variant	10:104836841	NA
10	104836853	rs35647154	C	T	AA1=0.026591,AA2=0.018282,AA3=0.023311,AA4=0.023048,AA5=0.019274,AA8=0.035590,EA1=0.065638,EA2=0.069145,EA3=0.062122,HA1=0.029683,HA3=0.047316,SA1=0.017287;synonymous_variant	10:104836853	1
10	104836874	.	C	T	SA1=0.017940;synonymous_variant	10:104836874	NA
10	104836928	.	C	T	HA1=0.000264;synonymous_variant	10:104836928	NA
11	819748	rs192598547	C	T	AA3=0.000487,AA4=0.000461,EA1=0.001678,EA2=0.001891,HA3=0.000775;synonymous_variant	11:819748	1
11	819757	.	G	T	AA3=0.001946,AS1=0.004165,EA1=0.002905,HA1=0.001321,HA3=0.001292,SA1=0.000910;synonymous_variant	11:819757	NA
11	819763	.	C	T	AA3=0.006760,AS1=0.002318,EA1=0.002784,HA3=0.003093,SA1=0.005425;synonymous_variant	11:819763	NA
11	819766	.	C	A	AA3=0.000486,AS1=0.002548,EA1=0.002005,HA3=0.001032,SA1=0.000454;synonymous_variant	11:819766	NA
11	819775	.	C	A	AA3=0.000728,AS1=0.001854,EA1=0.001015,HA3=0.002059,SA1=0.000907;synonymous_variant	11:819775	NA
11	819790	.	C	A	AA3=0.002667,AS1=0.003700,EA1=0.001801,HA3=0.001547,SA1=0.001360;synonymous_variant	11:819790	1
11	819799	.	C	A	AA3=0.000971,AS1=0.002317,EA1=0.001455,HA3=0.001035,SA1=0.000455;synonymous_variant	11:819799	NA
11	821686	rs200701730	C	A	SA1=0.030184;synonymous_variant	11:821686	1
11	821690	rs149334466	C	T	AA4=0.000454;synonymous_variant	11:821690	1
11	821722	.	C	T	SA1=0.000451;synonymous_variant	11:821722	NA
11	821731	rs370529626	C	T	EA3=0.000175;synonymous_variant	11:821731	1
11	821800	rs141674273	C	T	AA2=0.003711,AA3=0.000482,AA4=0.000681,AA5=0.000881,EA2=0.000233;synonymous_variant	11:821800	1
11	821809	rs142174851	C	T	EA1=0.000220,EA2=0.000582,EA3=0.000612,HA1=0.000659,HA3=0.005884;synonymous_variant	11:821809	1
11	821839	rs143992505	C	T	AA5=0.001057,EA1=0.001759,EA2=0.000582,EA3=0.000175,HA1=0.000791,HA3=0.005884;synonymous_variant	11:821839	1
11	821963	.	T	C	SA1=0.000451;synonymous_variant	11:821963	NA
11	822402	rs147314508	C	T	AA3=0.000963,AA4=0.000908,AA5=0.000881,EA1=0.000220,EA2=0.000465,EA3=0.000350;synonymous_variant	11:822402	1
11	822438	.	T	C	AS1=0.000692;synonymous_variant	11:822438	NA
11	822474	rs149864883	G	A	EA2=0.000233;synonymous_variant	11:822474	1
11	822501	rs200897893	C	T	AS1=0.000923;synonymous_variant	11:822501	1
11	822588	.	C	G	AA3=0.039370,AS1=0.203312,EA1=0.006346,HA3=0.005375,SA1=0.138360;synonymous_variant;AT_CG	11:822588	NA
11	822597	rs371893260	G	A	HA1=0.000264;synonymous_variant	11:822597	1
11	823532	rs146584016	G	T	EA2=0.000233;synonymous_variant	11:823532	1
11	823556	rs144220751	C	T	EA3=0.000350;synonymous_variant	11:823556	1
11	823577	rs140959695	G	A	EA2=0.000233;synonymous_variant	11:823577	NA
11	823699	rs372502231	C	T	EA2=0.000235,EA3=0.000347;synonymous_variant	11:823699	1
11	823707	.	G	A	AA1=0.004303;synonymous_variant	11:823707	NA
11	823713	.	C	T	AA2=0.007557;synonymous_variant	11:823713	NA
11	823717	.	T	C	HA3=0.005629;synonymous_variant	11:823717	NA
11	823749	.	C	G	EA1=0.000220;synonymous_variant;AT_CG	11:823749	NA
11	823809	.	C	A	AA8=0.099674;synonymous_variant	11:823809	1
11	823827	.	G	A	AS1=0.000923,HA1=0.001185,HA3=0.000771;synonymous_variant	11:823827	NA
11	823833	rs376781834	C	T	AS1=0.000462;synonymous_variant	11:823833	1
11	823839	rs141190104	C	T	EA1=0.001649,EA2=0.000467,EA3=0.000193,SA1=0.000451;synonymous_variant	11:823839	1
11	824032	.	G	A	AA2=0.002890;synonymous_variant	11:824032	NA
11	824371	.	G	A	AA3=0.001754,AS1=0.009218,EA1=0.002713,HA3=0.001369,SA1=0.001181;synonymous_variant	11:824371	NA
11	824410	rs150770244	G	A	AA4=0.000473,AA5=0.001257,EA2=0.004882,EA3=0.006673;synonymous_variant	11:824410	1
11	824524	.	C	T	AA1=0.015146;synonymous_variant	11:824524	NA
11	824607	.	C	T	AA8=0.001445;synonymous_variant	11:824607	NA
11	824649	.	C	T	SA1=0.001801;synonymous_variant	11:824649	NA
11	824667	.	G	A	EA1=0.000221;synonymous_variant	11:824667	NA
11	824679	.	G	T	HA1=0.000527;synonymous_variant	11:824679	NA
11	824712	.	G	T	HA1=0.000395;synonymous_variant	11:824712	1
11	824715	.	C	A	AA3=0.001204,AS1=0.003452,EA1=0.001323,SA1=0.000676;synonymous_variant	11:824715	NA
11	824760	.	C	A	HA1=0.001055;synonymous_variant	11:824760	NA
11	824805	rs1138694	C	T	AA1=0.258116,AA2=0.291793,AA4=0.179064,AA8=0.232649,EA2=0.096083;synonymous_variant	11:824805	NA
11	824856	.	G	C	AA1=0.010685,AA2=0.002844;synonymous_variant;AT_CG	11:824856	NA
11	824859	.	G	C	AA1=0.010322,AA2=0.004704;synonymous_variant;AT_CG	11:824859	NA
11	5246840	rs36020563	G	A	AA1=0.003808,AA2=0.002735,AA3=0.004798,AA4=0.002726,AA5=0.002989,AA8=0.005040,HA1=0.000264;synonymous_variant	11:5246840	NA
11	5246870	rs113082294	C	G	AA3=0.000723,AA4=0.000909,AA8=0.001445,EA1=0.001868,EA2=0.005235,HA1=0.003547,HA3=0.002311;synonymous_variant;AT_CG	11:5246870	NA
11	5246948	rs193922562	G	A	AA3=0.001204,AA4=0.000454;synonymous_variant	11:5246948	1
11	5247828	rs34515413	G	A	EA1=0.001649,EA2=0.000698;synonymous_variant	11:5247828	NA
11	5247848	.	G	A	AS1=0.000692;synonymous_variant	11:5247848	NA
11	5247876	rs145669504	G	T	AS1=0.003452;synonymous_variant	11:5247876	NA
11	5247915	rs112287010	G	A	EA2=0.000233,EA3=0.000612;synonymous_variant	11:5247915	NA
11	5247957	.	A	G	AS1=0.000462;synonymous_variant	11:5247957	NA
11	5248177	rs33951465	A	T	AA5=0.000352;synonymous_variant;AT_CG	11:5248177	NA
11	5248207	.	C	T	EA3=0.000175;synonymous_variant	11:5248207	NA
11	5248243	rs713040	A	G	AA1=0.881761,AA2=0.881029,AA3=0.882553,AA4=0.863925,AA5=0.113196,AA8=0.863210,AS1=0.327324,EA1=0.845388,EA2=0.840856,EA3=0.136146,HA1=0.721187,HA2=0.315315,HA3=0.769810,SA1=0.711261;synonymous_variant	11:5248243	1
11	8060483	rs147860705	G	A	EA3=0.000350;synonymous_variant	11:8060483	1
11	8061198	.	A	G	AA3=0.000482,AA5=0.000354,EA1=0.000220;synonymous_variant	11:8061198	NA
11	8061201	.	C	T	EA1=0.000220;synonymous_variant	11:8061201	NA
11	8061219	rs75997657	G	A	AA1=0.056431,AA2=0.051051,AA3=0.066186,AA4=0.063438,AA5=0.062290,AA8=0.052776,AS1=0.000692,EA1=0.004167,EA2=0.001398,EA3=0.000637,HA1=0.002761,HA3=0.003845,SA1=0.000451;synonymous_variant	11:8061219	1
11	8061231	rs17847539	G	A	AA1=0.025502,AA3=0.020080,AA4=0.021601,AA5=0.019476,AA8=0.036934,AS1=0.193819,EA1=0.081513,EA2=0.084363,EA3=0.063537,HA1=0.298288,HA2=0.746114,HA3=0.212882,SA1=0.083919;synonymous_variant	11:8061231	1
11	8103072	.	G	A	AA2=0.014085;synonymous_variant	11:8103072	NA
11	8103093	.	C	T	EA1=0.000221;synonymous_variant	11:8103093	NA
11	8111190	.	G	A	SA1=0.001351;synonymous_variant	11:8111190	NA
11	8111639	rs61733961	G	A	AA3=0.000482,AA4=0.001138,AA5=0.001057,EA1=0.001539,EA2=0.001980,EA3=0.001747,HA1=0.058590,HA2=0.038961,HA3=0.030212,SA1=0.000451;synonymous_variant	11:8111639	1
11	8111732	rs142823236	C	T	EA2=0.000233;synonymous_variant	11:8111732	1
11	8111744	.	C	G	EA1=0.000440;synonymous_variant;AT_CG	11:8111744	NA
11	8115636	rs376785618	G	A	AA8=0.002166,EA1=0.000440,EA2=0.000233;synonymous_variant	11:8115636	1
11	8115699	rs4758289	T	C	AA3=0.259682,AA4=0.345298,AA5=0.256790,AS1=0.679856,EA1=0.221699,EA2=0.299465,EA3=0.228018,HA1=0.733108,HA2=0.888889,HA3=0.308541,SA1=0.288625;synonymous_variant	11:8115699	1
11	8115726	.	A	G	SA1=0.000451;synonymous_variant	11:8115726	NA
11	8117103	.	G	A	HA1=0.000264;synonymous_variant	11:8117103	NA
11	8117130	rs151180468	C	T	EA1=0.000220,EA2=0.000233;synonymous_variant	11:8117130	1
11	8117139	rs201857968	C	T	EA1=0.000330;synonymous_variant	11:8117139	1
11	8117166	rs374471490	C	T	HA3=0.000514;synonymous_variant	11:8117166	1
11	8117181	.	G	A	AA3=0.000723,EA1=0.000220;synonymous_variant	11:8117181	NA
11	8118251	.	C	T	HA1=0.000264;synonymous_variant	11:8118251	NA
11	8118317	rs201231532	C	T	AS1=0.002993;synonymous_variant	11:8118317	1
11	8118831	rs145901970	C	T	EA2=0.000233;synonymous_variant	11:8118831	1
11	8118853	rs149151250	C	T	AS1=0.000462;synonymous_variant	11:8118853	NA
11	8118912	.	G	C	AA5=0.000529;synonymous_variant;AT_CG	11:8118912	NA
11	8119365	.	G	A	HA1=0.000264;synonymous_variant	11:8119365	NA
11	8120312	rs143129826	T	C	AA3=0.000963,AA4=0.002726,AA5=0.001936,AA8=0.002166,HA3=0.000514;synonymous_variant	11:8120312	1
11	8122058	rs138124865	C	T	AA4=0.000454,EA1=0.000330,EA2=0.000466;synonymous_variant	11:8122058	1
11	8122091	rs72848487	C	T	AA1=0.009039,AA3=0.007180,AA4=0.006815,AA5=0.005438,AA8=0.007897,EA1=0.030426,EA2=0.038059,EA3=0.034477,HA1=0.006159,HA3=0.011950,SA1=0.030396;synonymous_variant	11:8122091	1
11	8122139	rs200227654	C	T	AS1=0.003911;synonymous_variant	11:8122139	1
11	8122414	rs17847537	G	A	AA2=0.001832,AA3=0.000482,AS1=0.034129,SA1=0.000451;synonymous_variant	11:8122414	1
11	8122543	rs151125191	C	T	EA1=0.001649,EA2=0.000698;synonymous_variant	11:8122543	NA
11	8123034	rs200511292	G	A	EA2=0.000233,EA3=0.000175;synonymous_variant	11:8123034	1
11	8123058	.	C	T	AA1=0.009095,AA2=0.013035;synonymous_variant	11:8123058	NA
11	8123082	.	C	A	HA1=0.000264;synonymous_variant	11:8123082	NA
11	8123094	rs150185181	C	T	AA3=0.000723,AA4=0.000682,AA5=0.001057,AA8=0.001445;synonymous_variant	11:8123094	1
11	8123100	rs147880022	G	A	AA2=0.001901,AA4=0.000909,EA1=0.000440,EA2=0.000233,EA3=0.000437,SA1=0.001801;synonymous_variant	11:8123100	1
11	8123112	.	G	T	AS1=0.000462;synonymous_variant	11:8123112	NA
11	8123142	.	C	T	EA3=0.000175;synonymous_variant	11:8123142	NA
11	8123157	rs186542220	G	A	AA2=0.001942,AS1=0.000923,HA1=0.000396;synonymous_variant	11:8123157	1
11	47261673	rs147453428	G	A	EA1=0.000440,EA2=0.000465,EA3=0.000350;synonymous_variant	11:47261673	1
11	47261691	rs2228401	G	A	AA1=0.022658,AA2=0.017660,AA3=0.026291,AA4=0.028396,AA5=0.023600,AA8=0.019163,EA2=0.000233,HA1=0.000922,HA3=0.001028;synonymous_variant	11:47261691	1
11	47261739	rs377695691	G	T	EA3=0.000786;synonymous_variant	11:47261739	NA
11	47264386	rs140392764	C	T	AA1=0.003382,AA3=0.003364,AA4=0.003862,AA5=0.002638,AA8=0.001445;synonymous_variant	11:47264386	1
11	47264404	.	G	T	HA3=0.000514;synonymous_variant	11:47264404	NA
11	47264867	.	G	A	SA1=0.000676;synonymous_variant	11:47264867	NA
11	47266807	.	C	T	HA3=0.004611;synonymous_variant	11:47266807	NA
11	47266889	.	G	A	HA1=0.002630,HA3=0.001798;synonymous_variant	11:47266889	NA
11	47266913	.	C	A	HA1=0.000264;synonymous_variant	11:47266913	NA
11	47267061	rs369792561	C	T	AS1=0.000692;synonymous_variant	11:47267061	1
11	47267079	rs10838677	C	T	AA1=0.026144,AA2=0.045650,AA3=0.025376,AA4=0.022944,AA5=0.022743,AA8=0.025388,AS1=0.035205,EA1=0.036699,EA2=0.035947,EA3=0.034623,HA1=0.009146,HA3=0.016949,SA1=0.132290;synonymous_variant	11:47267079	1
11	47267100	.	T	C	HA1=0.000264;synonymous_variant	11:47267100	NA
11	47267209	rs375076117	C	G	AA4=0.000454;synonymous_variant;AT_CG	11:47267209	NA
11	47267358	.	G	T	SA1=0.000451;synonymous_variant	11:47267358	1
11	47269129	rs45603841	C	T	AA1=0.023447,AA2=0.036750,AA8=0.025388;synonymous_variant	11:47269129	1
11	47269159	rs4752973	T	C	AA1=0.297894,AA2=0.294201,AA3=0.304027,AA4=0.419355,AA8=0.298833,AS1=0.768685,EA1=0.200387,EA2=0.185086,HA1=0.319882,HA2=0.763819,HA3=0.225279,SA1=0.258280;synonymous_variant	11:47269159	1
11	47269198	rs151129607	C	T	AA1=0.003394,AA2=0.002967;synonymous_variant	11:47269198	NA
11	47269207	rs372895853	A	C	AS1=0.003452;synonymous_variant	11:47269207	1
11	47269661	rs369555944	T	A	AA3=0.000482,AA4=0.000454,AA5=0.000881,AA8=0.001445;synonymous_variant;AT_CG	11:47269661	1
11	47270248	.	C	G	AS1=0.000462;synonymous_variant;AT_CG	11:47270248	NA
11	47270335	.	C	T	HA1=0.000527;synonymous_variant	11:47270335	NA
11	47295522	.	G	A	HA3=0.000514;synonymous_variant	11:47295522	NA
11	47296193	rs145554787	C	T	SA1=0.001126;synonymous_variant	11:47296193	1
11	47296285	.	C	T	SA1=0.000676;synonymous_variant	11:47296285	NA
11	47296468	rs138027707	C	G	AA3=0.000963,AA4=0.000454,EA1=0.000440,EA2=0.001512,EA3=0.000620,HA1=0.000395;synonymous_variant;AT_CG	11:47296468	1
11	47296507	.	T	C	AA5=0.000353;synonymous_variant	11:47296507	NA
11	47296546	.	G	A	AS1=0.000462,HA1=0.000264;synonymous_variant	11:47296546	NA
11	47296646	.	C	T	EA1=0.000440,EA3=0.000175;synonymous_variant	11:47296646	NA
11	47296669	.	C	T	SA1=0.000901;synonymous_variant	11:47296669	NA
11	47297483	.	G	A	AS1=0.000462;synonymous_variant	11:47297483	NA
11	47297511	rs149380973	C	T	AS1=0.000692;synonymous_variant	11:47297511	1
11	47297564	rs74698331	A	G	AA3=0.000482,AA4=0.000454,AA5=0.000529,EA1=0.000330,EA2=0.001163,EA3=0.001135,HA1=0.001185;synonymous_variant	11:47297564	1
11	47297609	.	C	T	HA1=0.000264;synonymous_variant	11:47297609	NA
11	47297705	rs371806452	T	G	SA1=0.001801;synonymous_variant	11:47297705	1
11	47297720	.	C	G	HA1=0.000264;synonymous_variant;AT_CG	11:47297720	NA
11	47298294	rs147651255	G	A	AA3=0.003124,AA4=0.002726,AA5=0.002813,AA8=0.005040,HA1=0.000395;synonymous_variant	11:47298294	1
11	47298348	rs374625071	C	T	AA5=0.000352;synonymous_variant	11:47298348	1
11	47298402	rs34602269	A	G	AA3=0.002405,AA4=0.003408,AA5=0.003689,AS1=0.000462,EA1=0.013255,EA2=0.017217,EA3=0.016473,HA1=0.005377,HA3=0.029471,SA1=0.001351;synonymous_variant	11:47298402	1
11	47300597	rs112202533	A	G	AA1=0.004425,AA2=0.008571,AA3=0.003603,AA4=0.003635,AA5=0.002988,AA8=0.001445;synonymous_variant	11:47300597	1
11	47303194	.	G	A	AA5=0.000352;synonymous_variant	11:47303194	NA
11	47303242	rs145712827	G	A	EA3=0.000175;synonymous_variant	11:47303242	1
11	47303998	rs368312898	C	G	EA2=0.000233;synonymous_variant;AT_CG	11:47303998	1
11	47304064	rs375285005	G	A	EA3=0.000175;synonymous_variant	11:47304064	1
11	47304079	.	C	G	AS1=0.000462;synonymous_variant;AT_CG	11:47304079	NA
11	47304088	rs144800241	G	A	EA3=0.000175;synonymous_variant	11:47304088	1
11	47304118	.	G	T	HA1=0.001185,HA2=0.012987;synonymous_variant	11:47304118	NA
11	47304410	rs150785793	T	C	AA3=0.000723,AA4=0.000682,AA5=0.000352;synonymous_variant	11:47304410	1
11	47304479	.	A	G	HA1=0.000395;synonymous_variant	11:47304479	NA
11	47304491	.	G	A	AA3=0.000723;synonymous_variant	11:47304491	NA
11	47305762	.	C	T	EA3=0.000175;synonymous_variant	11:47305762	NA
11	47305771	rs147136596	C	T	AA4=0.000454;synonymous_variant	11:47305771	1
11	47305822	.	T	A	SA1=0.000676;synonymous_variant;AT_CG	11:47305822	NA
11	47305981	rs376724481	C	T	SA1=0.001351;synonymous_variant	11:47305981	NA
11	47306080	rs370184230	C	T	EA3=0.000175,SA1=0.000451;synonymous_variant	11:47306080	1
11	47306104	rs144221931	C	T	AA4=0.000682,AA5=0.000354;synonymous_variant	11:47306104	1
11	47307092	rs148592803	C	T	AA2=0.001855,AA3=0.000723,AA4=0.000682,AA5=0.000352,SA1=0.000451;synonymous_variant	11:47307092	1
11	47307101	.	C	T	AA5=0.000352;synonymous_variant	11:47307101	NA
11	47307110	.	C	T	AS1=0.000462;synonymous_variant	11:47307110	NA
11	47307119	.	C	T	HA1=0.000395;synonymous_variant	11:47307119	NA
11	47308030	.	C	T	EA3=0.000175;synonymous_variant	11:47308030	NA
11	47310565	.	C	T	EA1=0.000220,SA1=0.000676;synonymous_variant	11:47310565	NA
11	47310982	.	T	C	SA1=0.017723;synonymous_variant	11:47310982	NA
11	47311445	rs142286752	G	A	AA3=0.001444,AA4=0.001363,AA5=0.001760;synonymous_variant	11:47311445	NA
11	47311493	.	A	G	AS1=0.000462;synonymous_variant	11:47311493	NA
11	47311526	.	G	T	AS1=0.000692;synonymous_variant	11:47311526	NA
11	47311574	rs146069906	C	T	SA1=0.000451;synonymous_variant	11:47311574	NA
11	47311720	rs142977882	C	T	AA2=0.003636;synonymous_variant	11:47311720	1
11	47311780	rs141671072	C	T	EA2=0.000582,EA3=0.000437,HA1=0.000396,HA3=0.000771,SA1=0.000901;synonymous_variant	11:47311780	1
11	47312204	.	C	G	AS1=0.001153;synonymous_variant;AT_CG	11:47312204	1
11	47312207	.	A	C	HA1=0.006029,HA3=0.004611;synonymous_variant	11:47312207	NA
11	47312240	.	G	A	HA3=0.000514;synonymous_variant	11:47312240	NA
11	47314125	.	G	A	AA1=0.003810;synonymous_variant	11:47314125	NA
11	47315522	rs202099115	G	A	HA1=0.000395,HA3=0.001798;synonymous_variant	11:47315522	1
11	47315525	rs142851819	T	G	AA3=0.001204,AA4=0.001363,AA5=0.001409;synonymous_variant	11:47315525	1
11	47317073	.	C	T	SA1=0.000451;synonymous_variant	11:47317073	NA
11	47317594	.	A	T	SA1=0.001126;synonymous_variant;AT_CG	11:47317594	NA
11	47317600	rs17854010	C	T	AA3=0.000482;synonymous_variant	11:47317600	1
11	47330839	.	G	A	EA3=0.000262;synonymous_variant	11:47330839	NA
11	47330935	.	C	G	HA1=0.000527;synonymous_variant;AT_CG	11:47330935	NA
11	47330947	rs143054691	C	T	EA2=0.000233,EA3=0.000175;synonymous_variant	11:47330947	1
11	47331116	rs1017594	T	C	AA1=0.986438,AA2=0.997240,AA3=0.986914,AA4=0.985461,AA5=0.014422,AA8=0.985735,EA2=1.000000,HA1=0.999605;synonymous_variant	11:47331116	1
11	47331152	rs142999546	C	T	AA3=0.003124,AA4=0.002953,AA5=0.003689;synonymous_variant	11:47331152	NA
11	47333333	.	G	A	EA1=0.000770;synonymous_variant	11:47333333	NA
11	47333366	.	T	C	SA1=0.000451;synonymous_variant	11:47333366	NA
11	47336779	.	C	T	SA1=0.000451;synonymous_variant	11:47336779	NA
11	47345227	rs201234903	C	T	AS1=0.001153,EA3=0.000262;synonymous_variant	11:47345227	1
11	47345257	rs376711119	C	T	AA3=0.000963,AA5=0.000705;synonymous_variant	11:47345257	1
11	47345284	rs150829463	C	T	AA3=0.003842,AA4=0.000909,AA5=0.001760;synonymous_variant	11:47345284	1
11	47345320	.	G	A	SA1=0.000676;synonymous_variant	11:47345320	NA
11	47345341	rs139231101	T	C	EA2=0.000349;synonymous_variant	11:47345341	1
11	47345863	.	C	T	HA3=0.000771;synonymous_variant	11:47345863	NA
11	47346032	.	G	A	SA1=0.000451;synonymous_variant	11:47346032	NA
11	47346231	rs112466691	C	T	AA1=0.005036,AA2=0.005455,AA8=0.001445;synonymous_variant	11:47346231	1
11	47350617	rs181428672	C	T	AS1=0.000462,SA1=0.000451;synonymous_variant	11:47350617	1
11	47350635	.	G	A	HA3=0.001285,SA1=0.003819;synonymous_variant	11:47350635	1
11	47350692	rs374431694	C	G	AA4=0.000454;synonymous_variant;AT_CG	11:47350692	1
11	47640402	.	G	A	HA1=0.000264;synonymous_variant	11:47640402	NA
11	47644289	.	C	T	HA1=0.000395;synonymous_variant	11:47644289	NA
11	47652142	rs202195535	G	A	AS1=0.000462;synonymous_variant	11:47652142	1
11	47660290	rs192127710	C	T	AS1=0.001384;synonymous_variant	11:47660290	1
11	47660326	rs150994975	G	A	AA4=0.000454,AA5=0.000705,HA3=0.000514;synonymous_variant	11:47660326	NA
11	47660553	.	C	T	AA2=0.003676;synonymous_variant	11:47660553	NA
11	47663988	.	C	T	AS1=0.000692,EA1=0.000221,SA1=0.000451;synonymous_variant	11:47663988	NA
11	64323534	rs77872171	G	A	HA1=0.009792,HA3=0.003079;synonymous_variant	11:64323534	1
11	64323546	rs141217844	C	T	AA3=0.000723,AA4=0.000682;synonymous_variant	11:64323546	1
11	64323594	rs150750095	A	G	AS1=0.000462;synonymous_variant	11:64323594	1
11	64323666	.	C	T	SA1=0.000451;synonymous_variant	11:64323666	NA
11	64323696	.	G	A	AS1=0.000462;synonymous_variant	11:64323696	1
11	64323714	.	G	C	AA1=0.017966,AA2=0.012230;synonymous_variant;AT_CG	11:64323714	NA
11	64323807	.	G	A	HA1=0.000791;synonymous_variant	11:64323807	NA
11	64323816	.	C	T	EA3=0.000183;synonymous_variant	11:64323816	NA
11	64323855	.	C	T	SA1=0.000676;synonymous_variant	11:64323855	NA
11	64326613	rs200017515	C	T	HA1=0.001054;synonymous_variant	11:64326613	1
11	64326672	.	C	T	AA2=0.006024;synonymous_variant	11:64326672	NA
11	64326696	rs72559737	C	A	AA3=0.003124,AA4=0.003180,AA5=0.002462,AA8=0.006470,AS1=0.018808,EA1=0.007432,EA2=0.001513,EA3=0.001311,HA1=0.063704,HA2=0.078788,HA3=0.044739,SA1=0.000451;synonymous_variant	11:64326696	NA
11	64329905	.	C	T	EA3=0.000182;synonymous_variant	11:64329905	NA
11	64331795	rs140061747	C	T	EA1=0.000220,SA1=0.000901;synonymous_variant	11:64331795	1
11	64332792	rs376858745	C	T	EA2=0.000241;synonymous_variant	11:64332792	NA
11	64332813	rs370173256	C	T	AA4=0.000473,AA5=0.000354;synonymous_variant	11:64332813	1
11	64332862	rs71456318	A	C	AA1=0.128130,AA2=0.065527,AA8=0.138941;synonymous_variant	11:64332862	NA
11	64332891	rs77393061	C	G	AA1=0.016164,AA2=0.015228,AA8=0.012152;synonymous_variant;AT_CG	11:64332891	NA
11	64332936	.	C	T	AA8=0.003605;synonymous_variant	11:64332936	NA
11	64335113	rs191573448	G	C	AA2=0.001890;synonymous_variant;AT_CG	11:64335113	1
11	64335218	rs144286847	C	A	AA3=0.000482,HA3=0.000515;synonymous_variant	11:64335218	1
11	64335221	.	C	T	AA3=0.000482;synonymous_variant	11:64335221	NA
11	64335248	.	C	T	EA1=0.000220,HA3=0.000773;synonymous_variant	11:64335248	NA
11	64336233	.	C	A	HA1=0.000264;synonymous_variant	11:64336233	NA
11	64336248	.	G	A	AA5=0.000352;synonymous_variant	11:64336248	NA
11	64337229	.	C	G	AS1=0.000692;synonymous_variant;AT_CG	11:64337229	NA
11	64337280	rs34836439	G	A	AA3=0.000723,AA5=0.000529,AA8=0.004323,EA2=0.000465,HA1=0.034992,HA2=0.044025,HA3=0.024598;synonymous_variant	11:64337280	NA
11	64359070	.	C	A	HA3=0.000514;synonymous_variant	11:64359070	NA
11	64359076	rs373719760	C	T	AA5=0.000353;synonymous_variant	11:64359076	1
11	64359151	rs144313367	G	A	EA2=0.000698,EA3=0.000271,HA1=0.000659,SA1=0.004267;synonymous_variant	11:64359151	1
11	64359154	rs148378818	C	T	AA1=0.005279,AA2=0.002910,AA3=0.002405,AA4=0.002272,AA5=0.003195,AA8=0.002166;synonymous_variant	11:64359154	1
11	64359157	rs3802948	C	T	EA2=0.000233;synonymous_variant	11:64359157	1
11	64359202	.	G	A	AA5=0.000539;synonymous_variant	11:64359202	NA
11	64359262	rs377022807	G	A	AA5=0.000369;synonymous_variant	11:64359262	1
11	64359265	.	G	A	AS1=0.002304;synonymous_variant	11:64359265	NA
11	64359274	rs3825017	C	T	AA1=0.005349,AA2=0.005025,AA3=0.006229,AA4=0.005225,AA5=0.004441,AA8=0.013562,AS1=0.204921,EA1=0.010675,EA2=0.002327,EA3=0.001310,HA1=0.095204,HA3=0.068552,SA1=0.001576;synonymous_variant	11:64359274	1
11	64359355	rs371053482	C	T	EA2=0.000233,EA3=0.000366;synonymous_variant	11:64359355	1
11	64359361	rs146095398	C	T	AA4=0.000454;synonymous_variant	11:64359361	1
11	64359373	.	G	A	HA1=0.001580;synonymous_variant	11:64359373	NA
11	64360259	.	C	T	AA5=0.000352;synonymous_variant	11:64360259	NA
11	64360934	rs200050310	G	A	AS1=0.001153;synonymous_variant	11:64360934	1
11	64360940	rs200340948	T	C	AA3=0.000482,AA5=0.000353,EA1=0.000550,EA3=0.001050,HA1=0.000791,HA3=0.000514;synonymous_variant	11:64360940	1
11	64360946	.	C	T	HA1=0.000264;synonymous_variant	11:64360946	NA
11	64360985	rs71581772	G	A	EA3=0.000175,SA1=0.008497;synonymous_variant	11:64360985	1
11	64361042	rs75786299	G	A	AS1=0.013218;synonymous_variant	11:64361042	NA
11	64361051	rs200442779	C	T	AA1=0.003039,AA2=0.007353,AA3=0.003842,AA4=0.003635,AA8=0.005040,AS1=0.000462,HA3=0.000514;synonymous_variant	11:64361051	NA
11	64361204	.	C	T	AA2=0.001808;synonymous_variant	11:64361204	NA
11	64361243	.	G	A	AS1=0.001153;synonymous_variant	11:64361243	NA
11	64365997	.	A	C	SA1=0.000451;synonymous_variant	11:64365997	NA
11	64366051	rs121907894	G	A	EA3=0.000437;synonymous_variant	11:64366051	NA
11	64366075	.	C	T	EA1=0.000220,SA1=0.000451;synonymous_variant	11:64366075	NA
11	64366090	.	G	A	AA5=0.000353;synonymous_variant	11:64366090	NA
11	64366339	.	C	T	AA3=0.000482;synonymous_variant	11:64366339	NA
11	64366342	.	C	T	SA1=0.001126;synonymous_variant	11:64366342	NA
11	64366357	rs370083633	C	T	EA2=0.000233;synonymous_variant	11:64366357	1
11	64366369	.	C	T	EA3=0.000175;synonymous_variant	11:64366369	NA
11	64367262	rs138457974	C	T	AA3=0.000963,AA4=0.000909,AA5=0.000881;synonymous_variant	11:64367262	1
11	64367272	.	C	T	AS1=0.001153;synonymous_variant	11:64367272	NA
11	64367301	rs201081275	G	A	AS1=0.004140;synonymous_variant	11:64367301	1
11	64367302	rs77159242	C	T	AA3=0.000963,AA8=0.001445;synonymous_variant	11:64367302	1
11	64367325	rs1630320	A	G	AA3=0.936555,AA4=0.930196,AA5=0.059045,EA2=0.999884,HA1=0.997370,HA3=0.996410,SA1=0.990395;synonymous_variant	11:64367325	1
11	64367331	rs142344676	C	T	EA2=0.000233,EA3=0.000561;synonymous_variant	11:64367331	1
11	64367867	.	C	T	EA1=0.000220,HA3=0.000514,SA1=0.000451;synonymous_variant	11:64367867	NA
11	64367882	.	C	A	EA1=0.001100;synonymous_variant	11:64367882	1
11	64368240	rs146694365	C	T	AA3=0.004798,AA4=0.003635,AA5=0.003643;synonymous_variant	11:64368240	1
11	64368288	rs200072517	T	C	AS1=0.000692;synonymous_variant	11:64368288	1
11	64368303	rs139224371	C	A	AS1=0.002534;synonymous_variant	11:64368303	1
11	64368321	rs140671173	G	A	AA2=0.002096,EA1=0.000550,EA2=0.000349,EA3=0.000179;synonymous_variant	11:64368321	1
11	64368360	rs145764379	C	T	EA2=0.000233;synonymous_variant	11:64368360	1
11	64368378	.	G	A	EA1=0.000220,SA1=0.001126;synonymous_variant	11:64368378	NA
11	64368384	rs138485972	C	T	AA3=0.000482,AA4=0.000682,AA5=0.000529,EA1=0.000550,EA2=0.001862,EA3=0.001941;synonymous_variant	11:64368384	1
11	64368987	rs143053863	G	A	EA1=0.000880,EA2=0.001396,EA3=0.001135,SA1=0.001126;synonymous_variant	11:64368987	1
11	68522299	.	T	G	HA1=0.000264;synonymous_variant	11:68522299	NA
11	68525142	rs368049855	C	T	AA4=0.000455;synonymous_variant	11:68525142	1
11	68525174	rs144781827	G	A	AA4=0.000455,AA5=0.000352,EA1=0.000440,EA2=0.000699,EA3=0.000874;synonymous_variant	11:68525174	1
11	68527094	rs200501379	A	G	EA1=0.000770;synonymous_variant	11:68527094	NA
11	68527118	rs141868515	G	A	AA4=0.000455;synonymous_variant	11:68527118	1
11	68527693	rs150792109	C	T	AA3=0.001204,AA5=0.000529,AS1=0.000692,EA1=0.001320,EA2=0.001048,EA3=0.001049,HA3=0.000515;synonymous_variant	11:68527693	1
11	68527735	rs188173541	C	T	EA1=0.002088;synonymous_variant	11:68527735	1
11	68527768	.	G	A	HA1=0.000264;synonymous_variant	11:68527768	NA
11	68529027	rs2228503	A	G	AA1=0.028799,AA2=0.017825,AA3=0.024688,AA4=0.026591,AA5=0.025438,AA8=0.030856,HA1=0.001974,HA3=0.002054;synonymous_variant	11:68529027	1
11	68529048	rs374136875	G	A	AA3=0.001204,AA5=0.001584,AA8=0.001445,HA1=0.000395,HA3=0.000514;synonymous_variant	11:68529048	1
11	68529090	.	G	A	AA3=0.024688,HA3=0.002054;synonymous_variant	11:68529090	1
11	68529123	rs111407620	C	T	AA3=0.024688,AA4=0.021591,AA5=0.021563,HA1=0.001580,HA3=0.003845;synonymous_variant	11:68529123	NA
11	68529128	rs372215145	A	G	EA2=0.000233;synonymous_variant	11:68529128	1
11	68530119	.	C	T	HA1=0.000527;synonymous_variant	11:68530119	NA
11	68530125	rs144747588	G	A	EA3=0.000176;synonymous_variant	11:68530125	1
11	68540799	.	G	T	AA2=0.002812;synonymous_variant	11:68540799	NA
11	68540865	.	G	A	HA1=0.000264;synonymous_variant	11:68540865	NA
11	68542790	.	C	T	AS1=0.000462;synonymous_variant	11:68542790	NA
11	68542802	rs149983153	C	T	AA3=0.000723,AA4=0.001136,AA5=0.000705;synonymous_variant	11:68542802	1
11	68542820	rs371923903	C	T	EA3=0.000262,HA1=0.000264;synonymous_variant	11:68542820	1
11	68548156	.	G	A	HA3=0.000514;synonymous_variant	11:68548156	NA
11	68548174	rs138700687	G	A	AS1=0.000462,EA1=0.000220;synonymous_variant	11:68548174	1
11	68549334	.	C	T	HA1=0.001711,HA3=0.000771;synonymous_variant	11:68549334	NA
11	68549340	rs2228502	A	G	AA1=0.869774,AA2=0.859438,AA3=0.864707,AA4=0.847045,AA5=0.134046,AA8=0.887604,AS1=0.922061,EA1=0.964119,EA2=0.945272,EA3=0.044851,HA1=0.952524,HA2=0.955975,HA3=0.954088,SA1=0.899939;synonymous_variant	11:68549340	1
11	68552354	rs199640034	C	T	AS1=0.000462;synonymous_variant	11:68552354	1
11	68552363	.	C	T	SA1=0.000676;synonymous_variant	11:68552363	NA
11	68552444	rs150511642	G	A	EA2=0.000233;synonymous_variant	11:68552444	1
11	68560787	rs2229737	C	T	AA1=0.039305,AA2=0.049445,AA3=0.037810,AA4=0.037955,AA5=0.031762,AA8=0.041609,AS1=0.031970,EA1=0.111350,EA2=0.105962,EA3=0.097580,HA1=0.093907,HA2=0.050000,HA3=0.075202,SA1=0.019677;synonymous_variant	11:68560787	1
11	68560820	rs147373480	C	G	AA3=0.000723,AA4=0.001136,AA5=0.000705,AA8=0.001445;synonymous_variant;AT_CG	11:68560820	NA
11	68560838	.	G	A	AA5=0.000529;synonymous_variant	11:68560838	1
11	68562329	.	G	A	AS1=0.000692,EA3=0.000175;synonymous_variant	11:68562329	NA
11	68564378	rs142954613	G	A	AA4=0.000455,AA5=0.000529;synonymous_variant	11:68564378	1
11	68566710	rs373563983	T	C	AA3=0.000963,AA4=0.000682;synonymous_variant	11:68566710	1
11	68566776	rs2228504	C	A	AA4=0.000682,AA5=0.000352,AA8=0.002166;synonymous_variant	11:68566776	1
11	68571498	rs371805329	C	T	SA1=0.000451;synonymous_variant	11:68571498	1
11	68571531	rs200836324	C	T	EA1=0.001320;synonymous_variant	11:68571531	1
11	68574968	.	G	A	SA1=0.000901;synonymous_variant	11:68574968	NA
11	68574998	rs188016546	G	A	AS1=0.000923;synonymous_variant	11:68574998	1
11	68575031	rs138011726	G	A	AA4=0.000455;synonymous_variant	11:68575031	1
11	68575052	rs61731902	G	A	EA1=0.001539,EA2=0.000349,HA1=0.000395;synonymous_variant	11:68575052	1
11	68575085	.	C	T	AS1=0.000923;synonymous_variant	11:68575085	NA
11	68579907	rs375467139	C	T	AA2=0.002786;synonymous_variant	11:68579907	1
11	68579946	rs61731904	C	T	AA1=0.056199,AA2=0.086735,AA3=0.060476,AA4=0.065682,AA5=0.062789,AA8=0.056011,EA2=0.000466,HA1=0.001185,HA3=0.002567;synonymous_variant	11:68579946	1
11	68579994	rs142691028	G	A	AA2=0.004739,EA1=0.000220,EA2=0.000466;synonymous_variant	11:68579994	1
11	68580015	.	T	C	HA1=0.000527;synonymous_variant	11:68580015	NA
11	68580018	.	C	T	SA1=0.000451;synonymous_variant	11:68580018	NA
11	68580039	rs138011017	G	C	EA3=0.000175;synonymous_variant;AT_CG	11:68580039	1
11	68580042	rs182451427	G	A	EA3=0.000262;synonymous_variant	11:68580042	1
11	68582904	.	C	T	AA5=0.000353;synonymous_variant	11:68582904	NA
11	72397201	rs201910427	G	A	AA5=0.000529,EA2=0.000466,EA3=0.000262,HA1=0.001317,HA3=0.001028;synonymous_variant	11:72397201	1
11	72399502	rs148121568	G	A	AS1=0.006881;synonymous_variant	11:72399502	1
11	72399574	.	C	T	EA1=0.000330;synonymous_variant	11:72399574	NA
11	72403819	.	C	T	AA2=0.002871;synonymous_variant	11:72403819	NA
11	72404424	rs143237397	G	A	AA5=0.000529,EA1=0.000220,EA2=0.000233,EA3=0.000175,HA1=0.000264,SA1=0.004714;synonymous_variant	11:72404424	1
11	72404771	rs142873827	C	T	AA3=0.001444,AA5=0.000881;synonymous_variant	11:72404771	1
11	72404780	.	C	T	AA3=0.000482;synonymous_variant	11:72404780	NA
11	72404789	.	G	A	AS1=0.000462,EA1=0.000220;synonymous_variant	11:72404789	NA
11	72404807	.	G	A	AA3=0.000963,AS1=0.000923,EA1=0.000770,SA1=0.000901;synonymous_variant	11:72404807	NA
11	72404822	.	C	T	AA3=0.000482;synonymous_variant	11:72404822	NA
11	72404846	.	G	A	AA3=0.000482,EA1=0.000220,SA1=0.000676;synonymous_variant	11:72404846	NA
11	72406041	rs138082807	G	A	AA3=0.000482,AA8=0.001445,SA1=0.000451;synonymous_variant	11:72406041	1
11	72406086	rs147580466	G	A	AA1=0.008906,AA3=0.008841,AA4=0.006818,AA5=0.006135,AA8=0.009319,HA3=0.000514;synonymous_variant	11:72406086	1
11	72406095	.	A	G	AA3=0.000482;synonymous_variant	11:72406095	NA
11	72406134	rs200860889	T	C	HA1=0.000395;synonymous_variant	11:72406134	1
11	72406495	rs199904660	G	A	EA3=0.000262;synonymous_variant	11:72406495	1
11	72406844	rs144234265	C	A	AA2=0.003752,AA4=0.000455,AA5=0.000881;synonymous_variant	11:72406844	1
11	72406850	.	C	T	AA5=0.000352;synonymous_variant	11:72406850	NA
11	72406877	rs367984439	G	A	SA1=0.000451;synonymous_variant	11:72406877	1
11	72406889	rs143873269	C	T	EA2=0.000233,EA3=0.000350;synonymous_variant	11:72406889	NA
11	72408049	rs370376464	G	A	AA4=0.000456;synonymous_variant	11:72408049	1
11	72408082	rs150227698	G	A	AA4=0.000455;synonymous_variant	11:72408082	1
11	72408092	.	G	A	EA3=0.000270;synonymous_variant	11:72408092	NA
11	72408158	rs141564178	C	T	AA1=0.003463,AA3=0.001685,AA4=0.002500,AA5=0.001956,AA8=0.001445;synonymous_variant	11:72408158	1
11	72408444	rs148257169	C	T	EA1=0.000990,EA2=0.000582,EA3=0.000612,HA3=0.000514;synonymous_variant	11:72408444	1
11	72408447	rs374807261	G	A	AA2=0.004651,AA3=0.003124,AA5=0.002111;synonymous_variant	11:72408447	1
11	72408471	.	C	T	AA2=0.001842;synonymous_variant	11:72408471	NA
11	72408657	rs2291289	C	T	AA1=0.109995,AA2=0.031690,AA3=0.079858,AA4=0.109318,AA5=0.085604,AA8=0.125870,AS1=0.200222,EA1=0.286623,EA2=0.460168,EA3=0.318019,HA1=0.249332,HA2=0.164835,HA3=0.267069,SA1=0.265164;synonymous_variant	11:72408657	1
11	72408659	rs142364282	G	A	EA1=0.002855,EA2=0.001165,EA3=0.000262;synonymous_variant	11:72408659	1
11	72408665	.	G	A	HA1=0.000264;synonymous_variant	11:72408665	NA
11	72408972	.	C	G	EA3=0.000439;synonymous_variant;AT_CG	11:72408972	NA
11	72408984	rs139758455	C	T	AA3=0.000723,AA4=0.000455,AA5=0.000353,EA1=0.000550,HA3=0.001542;synonymous_variant	11:72408984	1
11	72408993	rs201317587	G	A	AA3=0.000482,EA1=0.000880;synonymous_variant	11:72408993	1
11	72409100	rs369187861	G	A	AA4=0.000455,AA8=0.001445,EA1=0.000220;synonymous_variant	11:72409100	1
11	72409146	rs376783350	G	A	AA3=0.000963,AA4=0.000684,AA5=0.000353,EA1=0.001320,EA2=0.000467,EA3=0.000441,HA3=0.003079,SA1=0.000676;synonymous_variant	11:72409146	1
11	72410482	rs145388481	C	T	AA1=0.009599,AA2=0.010082,AA3=0.011204,AA4=0.012955,AA5=0.013240,AA8=0.009319,HA1=0.000659,HA3=0.000771;synonymous_variant	11:72410482	1
11	72410485	rs370873534	T	C	EA3=0.000263,HA1=0.000264,HA3=0.004356;synonymous_variant	11:72410485	1
11	72410566	rs141500368	G	A	AA3=0.000482,AA4=0.000682,AA5=0.001057,HA1=0.000264,SA1=0.001351;synonymous_variant	11:72410566	1
11	72410590	.	G	A	EA1=0.000220,HA3=0.000514;synonymous_variant	11:72410590	NA
11	72412743	.	G	A	AS1=0.000692;synonymous_variant	11:72412743	NA
11	72412767	rs140877998	G	A	AA1=0.003968,AA2=0.005848,AA3=0.003124,AA4=0.002045,AA5=0.003514,AA8=0.005755,HA3=0.000514;synonymous_variant	11:72412767	1
11	72412809	rs142752859	C	T	AA2=0.001938,AA3=0.000963,AA4=0.001591,AA8=0.002886,EA1=0.002088,EA2=0.004775,EA3=0.003834,HA1=0.002111,HA3=0.002823,SA1=0.000676;synonymous_variant	11:72412809	1
11	72413954	.	G	A	AA5=0.000352;synonymous_variant	11:72413954	NA
11	72414035	rs376337265	G	A	AA3=0.000966,AA4=0.000461,AA5=0.000529,AS1=0.000693,EA1=0.000553,HA3=0.001035,SA1=0.000680;synonymous_variant	11:72414035	1
11	72414041	.	C	T	AA3=0.002168,AS1=0.002304,EA1=0.002093,HA3=0.002063,SA1=0.001353;synonymous_variant	11:72414041	NA
11	72414077	.	C	T	AA3=0.000723,AS1=0.001153,EA1=0.000880,HA3=0.000771;synonymous_variant	11:72414077	NA
11	72415242	rs201649457	G	A	HA3=0.000514;synonymous_variant	11:72415242	NA
11	72415272	.	G	A	EA3=0.000262,SA1=0.000676;synonymous_variant	11:72415272	NA
11	72415329	rs2306615	G	A	AA3=0.038702,AA4=0.043182,AA5=0.043677,AS1=0.120991,EA1=0.098203,EA2=0.083974,EA3=0.077601,HA1=0.123845,HA3=0.085862,SA1=0.135167;synonymous_variant	11:72415329	1
11	72416910	.	G	A	AS1=0.000923;synonymous_variant	11:72416910	NA
11	72416916	.	G	A	SA1=0.000676;synonymous_variant	11:72416916	NA
11	72418368	.	C	T	HA1=0.000395;synonymous_variant	11:72418368	NA
11	72420932	rs79962126	C	T	AA3=0.000723,AA4=0.002045,AA5=0.001233,AA8=0.001445,AS1=0.027185,EA3=0.000262,HA1=0.000922,HA3=0.000771;synonymous_variant	11:72420932	1
11	72420959	rs149144332	C	T	AA1=0.003195,AA3=0.001685,AA4=0.002500,AA5=0.001936,AA8=0.001445;synonymous_variant	11:72420959	1
11	72420971	.	G	A	EA3=0.000262,HA1=0.000527,HA3=0.000514;synonymous_variant	11:72420971	NA
11	72420989	rs77842696	G	A	AA3=0.002645,AA4=0.003409,AA5=0.002287,AA8=0.002166;synonymous_variant	11:72420989	1
11	72420992	.	G	A	AS1=0.000692;synonymous_variant	11:72420992	NA
11	72421001	rs140252163	G	T	AA3=0.000723,AA4=0.000455,AA5=0.000881;synonymous_variant	11:72421001	1
11	72421469	rs146499381	G	C	AA4=0.000455;synonymous_variant;AT_CG	11:72421469	1
11	72421475	.	G	A	EA3=0.000175;synonymous_variant	11:72421475	NA
11	72422091	.	G	A	HA3=0.000514;synonymous_variant	11:72422091	NA
11	72422184	.	G	A	SA1=0.001801;synonymous_variant	11:72422184	NA
11	72422538	.	G	A	AA5=0.000353;synonymous_variant	11:72422538	NA
11	72423246	rs149772953	C	T	AA4=0.000455,AA5=0.001065,AS1=0.002074,EA1=0.000220,EA2=0.002096,EA3=0.001718,HA1=0.000264;synonymous_variant	11:72423246	1
11	72423291	rs200741226	G	A	AA2=0.003824,EA2=0.000233;synonymous_variant	11:72423291	NA
11	72423315	rs199568158	G	A	AS1=0.003911;synonymous_variant	11:72423315	1
11	72423330	rs148479849	C	T	AA3=0.000723,AA4=0.000455,EA3=0.000175;synonymous_variant	11:72423330	1
11	72423533	.	G	A	SA1=0.000451;synonymous_variant	11:72423533	NA
11	72423542	.	C	T	AS1=0.000462;synonymous_variant	11:72423542	NA
11	72423575	.	G	A	HA1=0.000264;synonymous_variant	11:72423575	NA
11	72423599	.	C	T	HA1=0.000527,SA1=0.000676;synonymous_variant	11:72423599	NA
11	72423608	rs150296100	C	T	AA2=0.001821,AA3=0.000482,AA4=0.000682,AA5=0.001084;synonymous_variant	11:72423608	NA
11	72425198	rs372965440	G	A	AA3=0.001690,AS1=0.001157,EA1=0.002096,HA3=0.002569,SA1=0.002253;synonymous_variant	11:72425198	1
11	72425219	.	C	A	AA3=0.003855,AS1=0.002535,EA1=0.002969,HA3=0.001286,SA1=0.001803;synonymous_variant	11:72425219	NA
11	72425237	.	C	T	AA3=0.001209,AS1=0.000462,EA1=0.001212,HA3=0.000515,SA1=0.001801;synonymous_variant	11:72425237	NA
11	72425246	.	G	T	AA3=0.002171,AS1=0.001614,EA1=0.001651,HA3=0.000772,SA1=0.000451;synonymous_variant	11:72425246	NA
11	72425273	.	C	T	AA3=0.001215,EA1=0.000662,HA3=0.000515,SA1=0.000902;synonymous_variant	11:72425273	NA
11	72425345	rs113993784	C	T	AA2=0.001942,AA3=0.000489,AA5=0.001057,EA1=0.000334;synonymous_variant	11:72425345	1
11	72425363	rs147666555	C	A	EA2=0.001674,EA3=0.001495;synonymous_variant	11:72425363	1
11	72437667	.	C	T	AS1=0.000696,HA3=0.000773;synonymous_variant	11:72437667	NA
11	72437688	.	G	T	AA3=0.001447,AS1=0.004840,EA1=0.002775,HA3=0.000515,SA1=0.000903;synonymous_variant	11:72437688	NA
11	72437694	.	G	T	AA3=0.001447,AS1=0.003003,EA1=0.001446,SA1=0.000677;synonymous_variant	11:72437694	NA
11	72437697	.	C	T	AA3=0.000966,AS1=0.002314,EA1=0.000890,HA3=0.000515,SA1=0.000677;synonymous_variant	11:72437697	NA
11	72437712	rs377275708	G	A	EA2=0.000367,EA3=0.000219;synonymous_variant	11:72437712	1
11	72437715	.	C	A	AA3=0.001698,AS1=0.002797,EA1=0.002336,HA3=0.001550,SA1=0.000452;synonymous_variant	11:72437715	NA
11	72437730	.	C	T	AA1=0.005350,AA3=0.005340,AS1=0.005338,EA1=0.004449,HA3=0.001292,SA1=0.002712;synonymous_variant	11:72437730	NA
11	72437745	.	C	T	AA2=0.003413;synonymous_variant	11:72437745	NA
11	72437838	.	G	A	AA5=0.000361;synonymous_variant	11:72437838	NA
11	72437868	.	C	T	AA3=0.001456,AS1=0.000696,EA1=0.001338,HA3=0.002057,SA1=0.000678;synonymous_variant	11:72437868	NA
11	72437877	.	G	A	AA2=0.004354,AA3=0.001453,AS1=0.001160,EA1=0.000674,SA1=0.000452;synonymous_variant	11:72437877	NA
11	72437892	.	C	G	AA1=0.007859,AA2=0.011725;synonymous_variant;AT_CG	11:72437892	NA
11	72437898	.	T	G	AA1=0.038879,AA2=0.034965;synonymous_variant	11:72437898	NA
11	72437952	.	T	G	AA1=0.008430,AA2=0.010499;synonymous_variant	11:72437952	NA
11	72437961	.	C	T	AA3=0.000723,AS1=0.000693,EA1=0.000992,SA1=0.000676;synonymous_variant	11:72437961	NA
11	72438018	.	T	C	HA1=0.000527;synonymous_variant	11:72438018	NA
11	72438063	.	C	T	HA1=0.000264;synonymous_variant	11:72438063	NA
11	72438096	.	G	C	AS1=0.001614;synonymous_variant;AT_CG	11:72438096	NA
11	72438153	.	A	G	HA1=0.000791;synonymous_variant	11:72438153	NA
11	72465954	.	G	A	AS1=0.000462;synonymous_variant	11:72465954	NA
11	72465960	rs374848566	G	A	AA3=0.014259,AA4=0.013757,HA1=0.000791,HA3=0.000514;synonymous_variant	11:72465960	1
11	72466017	rs73543261	C	T	AA1=0.049387,AA2=0.052229,AA3=0.054910,AA4=0.046738,AA5=0.052209,AA8=0.042936,EA2=0.000589,EA3=0.000197,HA1=0.002630,HA3=0.003590;synonymous_variant	11:72466017	NA
11	72466767	rs375261555	A	G	AA1=0.003951,AA3=0.002645,AA4=0.002610,AA5=0.003339;synonymous_variant	11:72466767	NA
11	72466770	rs377466107	T	C	EA3=0.000350;synonymous_variant	11:72466770	1
11	72468891	.	G	A	AS1=0.000692;synonymous_variant	11:72468891	NA
11	72469590	rs369550876	G	A	SA1=0.000676;synonymous_variant	11:72469590	1
11	72470301	rs373514867	G	A	AA2=0.002812,AA3=0.000723,AA4=0.000684,AA5=0.000352;synonymous_variant	11:72470301	1
11	72470340	.	G	A	AA5=0.000352,AS1=0.000692;synonymous_variant	11:72470340	NA
11	72470382	rs367937229	G	A	AA3=0.001685,AA4=0.001152,AA5=0.000352,AS1=0.000692,SA1=0.001576;synonymous_variant	11:72470382	1
11	72470385	.	G	A	AA2=0.001887;synonymous_variant	11:72470385	NA
11	72492059	rs374073935	C	T	EA2=0.000235;synonymous_variant	11:72492059	1
11	72492104	.	C	A	EA1=0.000220;synonymous_variant	11:72492104	NA
11	72492146	rs201783096	G	A	AA1=0.004788,AA2=0.019426,AA3=0.002645,AA4=0.003316,AA5=0.003339,AA8=0.003605;synonymous_variant	11:72492146	1
11	72492182	rs376320906	C	T	EA2=0.000484;synonymous_variant	11:72492182	1
11	72492191	.	C	G	SA1=0.000901;synonymous_variant;AT_CG	11:72492191	NA
11	75897982	rs150048969	C	T	AA2=0.011894;synonymous_variant	11:75897982	1
11	75898160	rs144527675	G	A	AA3=0.001685,AA4=0.000455,AA5=0.000529,AA8=0.002886;synonymous_variant	11:75898160	1
11	75898232	rs117132069	G	A	AA2=0.001898,EA1=0.000220,EA2=0.000233,EA3=0.000754;synonymous_variant	11:75898232	1
11	75898247	rs145963588	G	A	SA1=0.000676;synonymous_variant	11:75898247	1
11	75898274	.	G	A	SA1=0.000676;synonymous_variant	11:75898274	NA
11	75902685	rs111832264	C	A	AA1=0.041378,AA2=0.040000,AA3=0.042254,AA8=0.026075,EA1=0.000660,HA3=0.001285,SA1=0.000451;synonymous_variant	11:75902685	NA
11	75902808	rs149854234	C	T	AA3=0.000482,AA4=0.000909,AA5=0.000529;synonymous_variant	11:75902808	1
11	75902811	rs201172798	C	T	AS1=0.002074;synonymous_variant	11:75902811	1
11	75902820	.	C	A	AS1=0.000462;synonymous_variant	11:75902820	NA
11	75902865	rs143934752	G	A	AA3=0.011675,AA4=0.011364,AA5=0.008935,EA2=0.000233;synonymous_variant	11:75902865	1
11	75902892	rs371219834	G	A	AA4=0.000455,SA1=0.000901;synonymous_variant	11:75902892	1
11	75905710	.	G	T	AA2=0.003623;synonymous_variant	11:75905710	NA
11	75905734	.	C	T	EA3=0.000175;synonymous_variant	11:75905734	NA
11	75905764	rs372982547	G	A	EA3=0.000445;synonymous_variant	11:75905764	1
11	75905782	rs113693154	G	A	AA3=0.004002,AA4=0.000761,AA8=0.001445,AS1=0.005464,EA1=0.006571,EA2=0.003745,EA3=0.004689,HA3=0.002632,SA1=0.002743;synonymous_variant	11:75905782	1
11	75905800	rs1533767	G	A	AA1=0.140701,AA2=0.173077,AA3=0.124705,AA4=0.126400,AA8=0.144272,AS1=0.177846,EA1=0.229900,EA2=0.251949,HA1=0.268769,HA2=0.294798,HA3=0.224944,SA1=0.228286;synonymous_variant	11:75905800	1
11	75905830	rs368116189	G	A	AA3=0.000969,AS1=0.001158,EA1=0.000447,HA3=0.000775,SA1=0.000903;synonymous_variant	11:75905830	1
11	75905848	.	G	A	AS1=0.002080,EA1=0.001111,HA1=0.000659,SA1=0.001579;synonymous_variant	11:75905848	NA
11	75905851	.	G	A	AA3=0.013384,AS1=0.001619,EA1=0.000892,SA1=0.001128;synonymous_variant	11:75905851	1
11	75905860	.	C	T	AA3=0.000726,AS1=0.000695,EA1=0.000668,HA1=0.001977,HA3=0.000517,SA1=0.001578;synonymous_variant	11:75905860	NA
11	75905869	rs375385565	G	A	AA3=0.003617,AA4=0.002150,AS1=0.000694,EA1=0.000555,HA3=0.000774,SA1=0.000452;synonymous_variant	11:75905869	1
11	75905887	rs368502314	C	G	EA2=0.000365;synonymous_variant;AT_CG	11:75905887	1
11	75907591	rs138377364	G	A	AA3=0.003603,AA4=0.003182,AA5=0.003341,AA8=0.002166,HA1=0.000264,HA3=0.002823;synonymous_variant	11:75907591	1
11	75907618	.	G	A	HA3=0.000514;synonymous_variant	11:75907618	NA
11	75907624	rs372519085	G	A	HA1=0.000659;synonymous_variant	11:75907624	1
11	75907630	rs116833165	G	A	AA1=0.005322,AA2=0.010989,AA3=0.004798,AA4=0.003409,AA5=0.004741,AA8=0.006470,EA2=0.000233,HA1=0.000264;synonymous_variant	11:75907630	1
11	75907720	.	C	T	AS1=0.000462,HA1=0.000527;synonymous_variant	11:75907720	NA
11	75907759	.	C	T	AS1=0.000692,EA1=0.000550,HA3=0.000515,SA1=0.000451;synonymous_variant	11:75907759	NA
11	75917419	rs138104027	C	G	AA1=0.006252,AA3=0.006467,AA4=0.003020,AA8=0.004323,EA1=0.000221,EA2=0.000356,HA1=0.000791;synonymous_variant;AT_CG	11:75917419	1
11	75917431	.	G	C	AS1=0.000463;synonymous_variant;AT_CG	11:75917431	NA
11	117076875	rs139944026	G	A	AA1=0.032492,AA2=0.029240,AA4=0.034075,AA5=0.027691,AA8=0.023322,EA2=0.050443,EA3=0.045593;synonymous_variant	11:117076875	NA
11	117079636	rs200607790	G	A	AA2=0.001795;synonymous_variant	11:117079636	1
11	117079687	rs148329047	G	A	AA1=0.020706,AA2=0.052814,AA4=0.018401,AA8=0.014968;synonymous_variant	11:117079687	NA
11	117089216	rs138200075	C	T	AA1=0.003392,AA2=0.001988,AA3=0.001444,AA4=0.001590,AA5=0.000705,AA8=0.001445;synonymous_variant	11:117089216	1
11	117089788	rs376670991	G	A	AA3=0.000482,AA5=0.000705;synonymous_variant	11:117089788	1
11	117090349	.	C	T	AA5=0.000529,AA8=0.001445;synonymous_variant	11:117090349	NA
11	117090439	rs199614758	G	A	EA1=0.000220,EA2=0.000466,EA3=0.000175;synonymous_variant	11:117090439	1
11	117094020	rs3213458	A	G	AA2=0.003027,AA3=0.000723,AS1=0.023235,HA3=0.000514,SA1=0.001801;synonymous_variant	11:117094020	1
11	117094804	.	G	A	HA1=0.000264;synonymous_variant	11:117094804	NA
11	117094831	.	G	A	AS1=0.000923;synonymous_variant	11:117094831	NA
11	117094846	rs115599605	G	A	AA1=0.052232,AA2=0.048458,AA3=0.045998,AA4=0.053385,AA5=0.049120,AA8=0.046239,EA3=0.000175,HA1=0.001974,HA3=0.001798;synonymous_variant	11:117094846	1
11	117094861	.	G	A	SA1=0.000451;synonymous_variant	11:117094861	NA
11	117094888	rs201586649	C	T	EA3=0.000175;synonymous_variant	11:117094888	1
11	117095456	rs61729980	G	A	AA1=0.005788,AA3=0.003842,AA4=0.005452,AA5=0.005087,AA8=0.005040,EA1=0.002088,EA2=0.000931,EA3=0.001834,HA1=0.000935,HA3=0.001028;synonymous_variant	11:117095456	1
11	117096652	rs2277287	G	A	AA1=0.227663,AA2=0.236173,AA3=0.237360,AA4=0.302817,AA5=0.234818,AA8=0.220090,AS1=0.166185,EA1=0.210055,EA2=0.208101,EA3=0.177084,HA1=0.260819,HA2=0.283019,HA3=0.228203,SA1=0.222787;synonymous_variant	11:117096652	1
11	117097877	.	G	A	AS1=0.000692;synonymous_variant	11:117097877	NA
11	117097913	rs201206256	G	A	HA1=0.000791;synonymous_variant	11:117097913	1
11	117097931	rs45528535	C	T	AA1=0.112342,AA2=0.203113,AA3=0.119694,AA4=0.121536,AA5=0.113334,AA8=0.094957,EA1=0.003402,EA2=0.003608,EA3=0.003660,HA1=0.012886,HA3=0.011950,SA1=0.002250;synonymous_variant	11:117097931	1
11	117097952	rs2306473	C	T	AA1=0.254483,AA2=0.250356,AA3=0.262578,AA4=0.344389,AA5=0.261442,AA8=0.241076,AS1=0.076956,EA1=0.161171,EA2=0.152584,EA3=0.135504,HA1=0.237482,HA2=0.269231,HA3=0.201233,SA1=0.139530;synonymous_variant	11:117097952	1
11	117098932	.	A	G	SA1=0.000901;synonymous_variant	11:117098932	NA
11	117098971	.	G	A	EA1=0.000330;synonymous_variant	11:117098971	NA
11	117099025	rs2306474	A	G	AA1=0.007939,AA3=0.005991,AA4=0.007042,AA5=0.007527,AA8=0.006470,AS1=0.040550,EA1=0.019858,EA2=0.031425,EA3=0.033002,HA1=0.007979,HA3=0.026065,SA1=0.093252;synonymous_variant	11:117099025	1
11	117099028	rs145932578	C	T	EA2=0.000233;synonymous_variant	11:117099028	1
11	117099031	rs201221101	C	T	HA1=0.009792,HA2=0.019355,HA3=0.002054;synonymous_variant	11:117099031	1
11	117099034	rs149669976	G	A	AA3=0.000963,AA4=0.000454,AA5=0.000352;synonymous_variant	11:117099034	1
11	117100159	.	C	T	AS1=0.001384;synonymous_variant	11:117100159	NA
11	117100294	rs148605424	G	A	AA2=0.008057,AA3=0.000482,AA4=0.001363,AA5=0.000530,HA3=0.000514;synonymous_variant	11:117100294	1
11	117100339	rs201300694	C	T	EA1=0.000330,EA2=0.000233,EA3=0.000354;synonymous_variant	11:117100339	1
11	117100369	rs182787931	G	A	AS1=0.002074;synonymous_variant	11:117100369	1
11	117100405	rs147697915	C	T	AA3=0.000482,AA5=0.000529,EA2=0.000466,EA3=0.000439,SA1=0.000901;synonymous_variant	11:117100405	1
11	117100420	rs150193989	C	T	AA3=0.000963,AA4=0.001136,AA5=0.001408;synonymous_variant	11:117100420	1
11	117100462	.	G	A	AA5=0.000352;synonymous_variant	11:117100462	NA
11	117100519	.	G	T	AS1=0.000462,EA1=0.000330;synonymous_variant	11:117100519	NA
11	117100546	.	C	T	AA3=0.000482;synonymous_variant	11:117100546	NA
12	21294538	rs113635866	A	G	AA2=0.008451,AA3=0.001204,AA4=0.001135,AA5=0.001431;synonymous_variant	12:21294538	1
12	21294559	.	G	A	HA1=0.000264;synonymous_variant	12:21294559	NA
12	21327548	.	A	T	SA1=0.001126;synonymous_variant;AT_CG	12:21327548	NA
12	21329758	.	A	G	AA3=0.000482;synonymous_variant	12:21329758	NA
12	21329824	rs140730264	G	A	AA3=0.001925,AA4=0.001362,AA5=0.001952,AA8=0.002166,HA1=0.000395;synonymous_variant	12:21329824	NA
12	21349938	.	C	T	SA1=0.000676;synonymous_variant	12:21349938	NA
12	21353467	.	C	T	AA5=0.000356;synonymous_variant	12:21353467	NA
12	21353506	rs145167231	G	A	EA3=0.000350;synonymous_variant	12:21353506	NA
12	21355435	.	C	T	EA3=0.000193;synonymous_variant	12:21355435	NA
12	21355501	.	C	T	SA1=0.000451;synonymous_variant	12:21355501	NA
12	21355537	rs11045859	G	A	AA1=0.075877,AA2=0.042898,AA3=0.087349,AA4=0.096232,AA5=0.084396,AA8=0.074967,EA2=0.000465,EA3=0.000351,HA1=0.002761,HA3=0.008167,SA1=0.037150;synonymous_variant	12:21355537	1
12	21355597	rs139049237	C	T	AA3=0.001685,AA4=0.001135,AA5=0.001250,HA1=0.000396;synonymous_variant	12:21355597	1
12	21355615	.	T	C	HA1=0.000264;synonymous_variant	12:21355615	NA
12	21358877	rs374859808	A	G	AS1=0.005741;synonymous_variant	12:21358877	1
12	21377663	.	T	C	AS1=0.000692;synonymous_variant	12:21377663	NA
12	21377702	rs201556175	G	A	HA3=0.000514,SA1=0.036715;synonymous_variant	12:21377702	1
12	21377717	rs143812591	C	G	EA2=0.000233;synonymous_variant;AT_CG	12:21377717	1
12	21377744	rs370991447	A	T	AA4=0.000454;synonymous_variant;AT_CG	12:21377744	NA
12	21392030	.	T	C	AS1=0.001153;synonymous_variant	12:21392030	NA
12	21392057	.	A	G	HA3=0.000514;synonymous_variant	12:21392057	NA
12	21392081	.	T	C	HA1=0.000264;synonymous_variant	12:21392081	NA
12	21392087	rs200467000	C	A	AS1=0.002304;synonymous_variant	12:21392087	1
12	23687219	rs142768593	T	C	AS1=0.002764;synonymous_variant	12:23687219	NA
12	23687225	rs146051086	G	A	AA2=0.025596,AA3=0.000482,AA5=0.000352,HA1=0.000264;synonymous_variant	12:23687225	1
12	23687354	rs61756181	G	A	AA1=0.032058,AA2=0.027803,AA3=0.031746,AA4=0.031775,AA5=0.030759,AA8=0.029494,AS1=0.088613,EA1=0.005584,EA2=0.010000,EA3=0.009367,HA1=0.049743,HA2=0.055901,HA3=0.031406,SA1=0.125961;synonymous_variant	12:23687354	1
12	23687366	rs138876515	C	T	AA1=0.008916,AA2=0.002755,AA3=0.010260,AA4=0.007036,AA5=0.008738,AA8=0.006470,HA1=0.000264;synonymous_variant	12:23687366	1
12	23687369	rs199745484	G	A	HA1=0.000395,HA3=0.000514;synonymous_variant	12:23687369	1
12	23687417	rs141581669	C	T	EA1=0.000220,EA2=0.000698,EA3=0.000268;synonymous_variant	12:23687417	1
12	23689554	.	C	T	AS1=0.000462;synonymous_variant	12:23689554	NA
12	23699254	rs112285652	A	G	AA3=0.000482,AA5=0.000353;synonymous_variant	12:23699254	1
12	23699287	.	A	G	HA1=0.000395;synonymous_variant	12:23699287	NA
12	23728629	.	C	T	EA3=0.000175;synonymous_variant	12:23728629	NA
12	23757339	rs372480856	G	A	AA5=0.000352;synonymous_variant	12:23757339	1
12	23757396	.	G	T	AA2=0.003135;synonymous_variant	12:23757396	NA
12	23757417	rs145713000	C	T	AA4=0.000454,AA5=0.000352;synonymous_variant	12:23757417	1
12	23793749	.	C	A	EA3=0.000263,HA3=0.000771;synonymous_variant	12:23793749	NA
12	23793782	rs142710312	G	A	AA5=0.000352,EA2=0.000233,EA3=0.000263,HA1=0.000395;synonymous_variant	12:23793782	1
12	23818403	rs372530037	T	C	AA4=0.000454,AA5=0.000353;synonymous_variant	12:23818403	1
12	23818436	rs151018292	A	T	AA4=0.000681,AA5=0.000707,AA8=0.002166;synonymous_variant;AT_CG	12:23818436	1
12	23818496	.	A	G	HA1=0.000395;synonymous_variant	12:23818496	NA
12	23887678	rs144824530	T	C	AA5=0.000539,EA1=0.003730,EA2=0.001047,EA3=0.001094;synonymous_variant	12:23887678	1
12	23893816	.	C	T	SA1=0.000451;synonymous_variant	12:23893816	NA
12	23893840	rs138669581	C	T	AA4=0.000681;synonymous_variant	12:23893840	1
12	23893891	rs139577239	C	T	AA1=0.008021,AA2=0.025243,AA3=0.011910,AA4=0.010667,AA5=0.009953,AA8=0.007897,HA1=0.000791;synonymous_variant	12:23893891	1
12	23893893	.	A	G	AS1=0.000462;synonymous_variant	12:23893893	NA
12	23893896	.	G	A	SA1=0.000901;synonymous_variant	12:23893896	NA
12	23893912	rs188932107	G	T	AS1=0.012993;synonymous_variant	12:23893912	1
12	23893966	.	G	A	EA3=0.000264,SA1=0.000451;synonymous_variant	12:23893966	NA
12	23908582	rs200177288	G	A	EA1=0.000220,SA1=0.006946;synonymous_variant	12:23908582	1
12	23908591	rs201129307	C	T	AS1=0.000462;synonymous_variant	12:23908591	NA
12	23998921	rs202009064	C	T	AS1=0.004826;synonymous_variant	12:23998921	1
12	23999059	.	T	C	HA1=0.000264;synonymous_variant	12:23999059	NA
12	24048793	rs377574533	C	T	AA4=0.000454;synonymous_variant	12:24048793	1
12	24048832	rs61756180	A	G	AA3=0.000963,AA4=0.001362,AA5=0.000705,AA8=0.002886,EA1=0.010352,EA2=0.005698,EA3=0.006780,HA1=0.000922,HA3=0.004100;synonymous_variant	12:24048832	1
12	24048931	rs370911470	C	T	AS1=0.000462;synonymous_variant	12:24048931	NA
12	65224174	rs61730726	A	G	AA1=0.028717,AA2=0.001908,AA8=0.043599;synonymous_variant	12:65224174	1
12	65224252	rs79015227	T	C	AA1=0.089067,AA2=0.097808,AA8=0.076820;synonymous_variant	12:65224252	1
12	65225968	.	C	A	AA2=0.002806;synonymous_variant	12:65225968	NA
12	65225988	rs181148724	C	T	AA8=0.002166;synonymous_variant	12:65225988	1
12	65226003	rs185356906	T	C	AA1=0.010098,AA8=0.008608;synonymous_variant	12:65226003	1
12	65237190	.	A	G	AA2=0.006637;synonymous_variant	12:65237190	NA
12	65268854	rs10161074	A	G	AA1=0.118160,AA2=0.122349,AA8=0.104342;synonymous_variant	12:65268854	1
12	65268875	.	C	T	AA2=0.001855;synonymous_variant	12:65268875	NA
12	65269070	.	C	T	AA2=0.002755,AA8=0.001445;synonymous_variant	12:65269070	NA
12	65269130	rs375131586	G	A	AA2=0.005505,AA8=0.002166;synonymous_variant	12:65269130	1
12	65269208	rs188385733	C	T	AA1=0.003674,AA2=0.004591,AA8=0.002166;synonymous_variant	12:65269208	1
12	111856009	.	G	T	HA1=0.001185;synonymous_variant	12:111856009	NA
12	111856234	.	G	C	AA2=0.025641;synonymous_variant;AT_CG	12:111856234	NA
12	111856255	.	G	C	AA1=0.012563;synonymous_variant;AT_CG	12:111856255	NA
12	111856267	.	A	T	AA1=0.035971;synonymous_variant;AT_CG	12:111856267	NA
12	111856273	.	C	G	AA1=0.033333;synonymous_variant;AT_CG	12:111856273	NA
12	111856276	.	C	A	AA1=0.080000;synonymous_variant	12:111856276	NA
12	111856279	.	C	G	AA1=0.200000;synonymous_variant;AT_CG	12:111856279	NA
12	111856285	.	C	G	AA1=0.055556;synonymous_variant;AT_CG	12:111856285	NA
12	111856288	.	T	G	AA1=0.112782;synonymous_variant	12:111856288	NA
12	111856324	.	C	T	AA8=0.001447;synonymous_variant	12:111856324	NA
12	111856393	.	C	T	AA1=0.003155;synonymous_variant	12:111856393	NA
12	111856402	.	C	A	AA3=0.001933,AS1=0.002996,EA1=0.001613,SA1=0.001352;synonymous_variant	12:111856402	NA
12	111856411	.	G	T	AA1=0.017544;synonymous_variant	12:111856411	NA
12	111856417	.	G	A	AA1=0.017699;synonymous_variant	12:111856417	NA
12	111856420	.	C	A	AA1=0.020290;synonymous_variant	12:111856420	NA
12	111856441	.	G	A	AA8=0.001447;synonymous_variant	12:111856441	NA
12	111856468	.	C	A	AA3=0.002216,AS1=0.003940,EA1=0.003038,HA3=0.001544,SA1=0.000904;synonymous_variant	12:111856468	NA
12	111856474	.	G	A	AA3=0.001241,AS1=0.003257,EA1=0.001301,HA3=0.001031,SA1=0.002259;synonymous_variant	12:111856474	NA
12	111856480	.	C	A	AA3=0.001993,AS1=0.001871,EA1=0.001541,HA3=0.001032;synonymous_variant	12:111856480	NA
12	111856489	rs370747546	G	A	AA1=0.010909,AA3=0.014764,AA4=0.001190,AA8=0.006479,AS1=0.000469;synonymous_variant	12:111856489	1
12	111856528	.	C	A	AA3=0.002350,AS1=0.005714,EA1=0.002289,HA3=0.002908,SA1=0.000937;synonymous_variant	12:111856528	NA
12	111856546	.	G	A	AA3=0.001081,AS1=0.001946,EA1=0.003502,HA3=0.002773,SA1=0.001934;synonymous_variant	12:111856546	NA
12	111872792	.	C	T	AA2=0.005639,AA8=0.001445;synonymous_variant	12:111872792	NA
12	111884619	rs143256866	G	A	AA1=0.009088,AA2=0.004625,AA3=0.006467,AA4=0.007263,AA5=0.006307,HA3=0.000514;synonymous_variant	12:111884619	1
12	111884926	.	C	T	HA1=0.000922;synonymous_variant	12:111884926	NA
12	111884983	.	G	A	AA2=0.001828;synonymous_variant	12:111884983	NA
12	111885162	rs371880618	G	A	SA1=0.002475;synonymous_variant	12:111885162	1
12	111885300	rs142133709	G	A	SA1=0.000451;synonymous_variant	12:111885300	1
12	111885463	rs140327825	C	T	AA2=0.003711,AA4=0.000454,AA5=0.000883;synonymous_variant	12:111885463	1
12	111885480	rs145472272	A	C	HA1=0.000264,HA3=0.000514;synonymous_variant	12:111885480	1
12	111885486	.	G	A	AA2=0.001862;synonymous_variant	12:111885486	NA
12	111885624	rs146584688	A	G	EA3=0.000175,SA1=0.000451;synonymous_variant	12:111885624	1
12	111885971	rs143956445	G	A	AA2=0.002780,AA4=0.000454;synonymous_variant	12:111885971	1
12	111885998	.	G	A	AS1=0.000923;synonymous_variant	12:111885998	NA
12	112219739	rs376595585	A	G	AA4=0.000454;synonymous_variant	12:112219739	1
12	112220997	rs151016544	C	T	AA2=0.001859,AA5=0.000547,EA3=0.000387,HA1=0.000264;synonymous_variant	12:112220997	1
12	112221033	.	C	T	AS1=0.001614,EA3=0.000278;synonymous_variant	12:112221033	NA
12	112223100	rs138443541	C	A	EA1=0.000550,EA3=0.000437;synonymous_variant	12:112223100	1
12	112227657	.	C	T	SA1=0.000451;synonymous_variant	12:112227657	NA
12	112227723	rs201725825	C	T	AA5=0.000352,EA1=0.000220,EA3=0.001049;synonymous_variant	12:112227723	NA
12	112228249	rs58280059	G	A	AA2=0.001852,AA4=0.000454,EA1=0.001978,EA2=0.000233,EA3=0.000524;synonymous_variant	12:112228249	1
12	112228297	.	C	T	HA1=0.000264;synonymous_variant	12:112228297	NA
12	112228312	.	G	A	AS1=0.000462;synonymous_variant	12:112228312	NA
12	112228333	rs144641798	C	G	AA3=0.000482;synonymous_variant;AT_CG	12:112228333	1
12	112229160	rs139862632	G	A	EA2=0.000233;synonymous_variant	12:112229160	1
12	112229169	rs111277749	C	T	EA3=0.000175;synonymous_variant	12:112229169	1
12	112229873	.	C	T	SA1=0.002250;synonymous_variant	12:112229873	NA
12	112229919	rs150631941	T	C	AA1=0.003859,AA2=0.001887,AA3=0.004321,AA4=0.003631,AA5=0.002462;synonymous_variant	12:112229919	1
12	112229933	.	G	T	SA1=0.000451;synonymous_variant	12:112229933	NA
12	112230412	.	C	G	AA5=0.000529,EA3=0.000264;synonymous_variant;AT_CG	12:112230412	1
12	112230418	rs141555810	A	G	AA3=0.002645,AA4=0.001362,AA5=0.002112;synonymous_variant	12:112230418	1
12	112230424	.	C	A	HA3=0.000514;synonymous_variant	12:112230424	NA
12	112230430	.	C	T	SA1=0.000676;synonymous_variant	12:112230430	NA
12	112230475	.	G	A	AS1=0.000462;synonymous_variant	12:112230475	NA
12	112230481	.	C	T	AS1=0.000923,EA1=0.000330;synonymous_variant	12:112230481	NA
12	112230526	rs370850207	C	T	AA3=0.001685,AS1=0.000923,EA1=0.000441,EA3=0.000175,HA1=0.000527,HA3=0.000514;synonymous_variant	12:112230526	1
12	112235911	.	C	T	SA1=0.001351;synonymous_variant	12:112235911	NA
12	112235917	.	C	T	AA2=0.002770;synonymous_variant	12:112235917	NA
12	112235989	rs138931620	C	T	AA5=0.000529;synonymous_variant	12:112235989	1
12	112237748	.	C	T	HA1=0.000264;synonymous_variant	12:112237748	NA
12	112237763	rs138505396	T	C	EA1=0.000220,EA3=0.000351;synonymous_variant	12:112237763	1
12	112237767	rs368435076	A	C	AA4=0.000454;synonymous_variant	12:112237767	1
12	112237784	rs141556759	G	A	AA2=0.001961,AA3=0.001925,AA4=0.002497,HA3=0.000514;synonymous_variant	12:112237784	1
12	112237796	.	C	T	AS1=0.000692;synonymous_variant	12:112237796	NA
12	112241720	rs190914158	G	A	HA1=0.005507,HA3=0.004613;synonymous_variant	12:112241720	1
12	112241735	.	G	A	SA1=0.000451;synonymous_variant	12:112241735	NA
12	112241741	.	C	T	EA1=0.000330;synonymous_variant	12:112241741	NA
12	112241747	rs201939387	C	T	HA1=0.000395;synonymous_variant	12:112241747	1
12	112241771	.	G	A	AA3=0.000482,EA1=0.000440,SA1=0.002026;synonymous_variant	12:112241771	NA
12	114793349	rs186780790	G	A	AS1=0.003682;synonymous_variant	12:114793349	1
12	114793388	.	G	A	HA1=0.000264;synonymous_variant	12:114793388	NA
12	114793418	rs369034176	G	A	AS1=0.000462,EA2=0.000233;synonymous_variant	12:114793418	1
12	114793445	rs117965596	C	T	AS1=0.001614;synonymous_variant	12:114793445	1
12	114793469	rs199729532	G	C	AS1=0.004140;synonymous_variant;AT_CG	12:114793469	1
12	114793601	rs143971376	G	C	EA2=0.000349;synonymous_variant;AT_CG	12:114793601	1
12	114793613	rs6489957	G	A	AA1=0.051837,AA2=0.063683,AA3=0.052102,AA4=0.060372,AA5=0.056277,AA8=0.042936,EA2=0.000349,HA1=0.002237,HA3=0.001798;synonymous_variant	12:114793613	1
12	114793661	.	G	A	AA2=0.001859;synonymous_variant	12:114793661	1
12	114793742	rs200073406	C	T	AS1=0.004369;synonymous_variant	12:114793742	1
12	114793778	.	C	T	AA2=0.002765;synonymous_variant	12:114793778	NA
12	114804004	.	C	T	HA1=0.002892,HA3=0.000771;synonymous_variant	12:114804004	NA
12	114804015	.	G	A	AA2=0.002828;synonymous_variant	12:114804015	NA
12	114804093	.	A	G	HA1=0.000791;synonymous_variant	12:114804093	NA
12	114804118	rs142609815	A	G	EA2=0.000698,EA3=0.000175;synonymous_variant	12:114804118	1
12	114804148	rs35110399	G	C	AA3=0.003364,AA4=0.005674,AA5=0.004912;synonymous_variant;AT_CG	12:114804148	1
12	114804157	.	T	C	HA1=0.000264;synonymous_variant	12:114804157	NA
12	114804166	rs375955080	G	A	SA1=0.009826;synonymous_variant	12:114804166	1
12	114823283	.	T	C	EA3=0.000175;synonymous_variant	12:114823283	NA
12	114823289	rs138552878	T	C	AA3=0.002165,AA4=0.000908,AA5=0.002287,AA8=0.001445;synonymous_variant	12:114823289	1
12	114823367	rs376519728	C	T	AS1=0.000462;synonymous_variant	12:114823367	1
12	114832570	rs149274578	T	C	AA3=0.000482,AA4=0.000908;synonymous_variant	12:114832570	1
12	114832582	.	A	C	SA1=0.000901;synonymous_variant	12:114832582	NA
12	114832609	rs139329918	C	A	AA3=0.000723,AA4=0.000681,AA5=0.000529,AA8=0.001445;synonymous_variant	12:114832609	1
12	114832645	.	C	A	EA3=0.000350;synonymous_variant	12:114832645	NA
12	114836423	.	G	A	AS1=0.000462;synonymous_variant	12:114836423	NA
12	114836456	rs146038442	G	T	AS1=0.000462,EA1=0.000220;synonymous_variant	12:114836456	1
12	114837326	rs151249768	A	G	EA1=0.001539,EA2=0.000581,EA3=0.001223,HA3=0.000514;synonymous_variant	12:114837326	1
12	114837362	rs141457646	A	G	AA3=0.000482,AA4=0.000681,AA5=0.000881;synonymous_variant	12:114837362	1
12	114837371	rs28730763	G	A	AA1=0.115595,AA2=0.092727,AA3=0.129486,AA4=0.141398,AA5=0.133384,AA8=0.119745,EA2=0.000698,EA3=0.000612,HA1=0.005770,HA3=0.006646,SA1=0.000676;synonymous_variant	12:114837371	1
12	114837416	.	T	C	HA1=0.000264;synonymous_variant	12:114837416	NA
12	114839669	rs375854421	G	A	AA4=0.000454;synonymous_variant	12:114839669	NA
12	114839699	.	G	A	AA2=0.001848;synonymous_variant	12:114839699	NA
12	114841563	.	G	A	SA1=0.000451;synonymous_variant	12:114841563	NA
12	114841590	rs34014008	G	A	AA3=0.008841,AA4=0.007036,AA5=0.007413,HA1=0.000264;synonymous_variant	12:114841590	1
12	114841611	.	C	A	AS1=0.000462;synonymous_variant	12:114841611	NA
12	117907484	.	A	G	AA3=0.000482;synonymous_variant	12:117907484	NA
12	117907556	rs56407105	A	G	AA1=0.021302,AA2=0.052074,AA3=0.025605,AA4=0.022211,AA8=0.020553,HA1=0.001054,HA3=0.001285;synonymous_variant	12:117907556	1
12	117907592	.	A	G	AS1=0.001844;synonymous_variant	12:117907592	NA
12	117909032	rs183400641	G	A	AA2=0.002780,EA3=0.000350;synonymous_variant	12:117909032	1
12	117909113	rs377200062	A	G	AA4=0.000727,AA5=0.000705;synonymous_variant	12:117909113	1
12	117914283	rs145055159	G	A	AS1=0.005055,EA1=0.000330,SA1=0.001351;synonymous_variant	12:117914283	1
12	117914319	.	T	C	HA1=0.000527;synonymous_variant	12:117914319	NA
12	117914325	rs202148025	G	A	EA1=0.000990,EA2=0.000238,EA3=0.000350,HA1=0.000527,HA3=0.000514,SA1=0.000451;synonymous_variant	12:117914325	1
12	117922265	.	C	T	EA3=0.000175;synonymous_variant	12:117922265	NA
12	117922283	rs187354111	G	A	AS1=0.001153;synonymous_variant	12:117922283	1
12	117922334	.	G	C	EA1=0.000440,EA3=0.000262;synonymous_variant;AT_CG	12:117922334	NA
12	117923463	rs377194435	C	T	AA2=0.002833,AA3=0.003364,AA4=0.001314,AA5=0.001409,AA8=0.001445;synonymous_variant	12:117923463	1
12	117923469	rs373653489	G	A	AA1=0.004379,AA2=0.006648,AA3=0.002885,AA4=0.004727,AA5=0.003515,AA8=0.002166,AS1=0.000462;synonymous_variant	12:117923469	1
12	117962749	.	C	G	AS1=0.000462;synonymous_variant;AT_CG	12:117962749	NA
12	117962761	rs56350161	C	T	AA3=0.000482,AA4=0.000941,EA1=0.000550,EA2=0.001776,EA3=0.000437,HA1=0.000527;synonymous_variant	12:117962761	1
12	117962830	.	G	A	AS1=0.000462;synonymous_variant	12:117962830	NA
12	117962872	rs56178407	G	A	AA2=0.001828,AA3=0.000723,AA4=0.001188,AA8=0.002166,EA1=0.006672,EA2=0.006412,HA1=0.003547,HA3=0.006646,SA1=0.015760;synonymous_variant	12:117962872	NA
12	117962878	rs201087007	C	T	EA1=0.000660,EA2=0.000356,SA1=0.000451;synonymous_variant	12:117962878	1
12	117962950	.	G	T	HA3=0.000771;synonymous_variant	12:117962950	NA
12	117962953	rs377379360	C	T	AS1=0.001153;synonymous_variant	12:117962953	1
12	117964882	rs374220992	C	T	HA1=0.000264;synonymous_variant	12:117964882	1
12	117964900	.	T	C	EA3=0.000175;synonymous_variant	12:117964900	NA
12	117968784	rs375966986	C	T	EA1=0.000330,EA2=0.000243;synonymous_variant	12:117968784	1
12	117968793	rs200159279	C	T	EA1=0.001759,EA2=0.000242,EA3=0.001223,HA1=0.000264,SA1=0.005830;synonymous_variant	12:117968793	1
12	117968802	.	C	G	SA1=0.001576;synonymous_variant;AT_CG	12:117968802	NA
12	117977585	rs377054023	C	T	AS1=0.002304,EA3=0.000175;synonymous_variant	12:117977585	1
12	117977588	rs55691845	C	T	AS1=0.029801,EA1=0.000330,SA1=0.001126;synonymous_variant	12:117977588	1
12	117977606	rs56143626	G	C	AA1=0.065122,AA2=0.076220,AA3=0.069120,AA4=0.073371,AA5=0.070983,AA8=0.061779,EA2=0.000829,EA3=0.000700,HA3=0.004611;synonymous_variant;AT_CG	12:117977606	1
12	117977621	rs375430100	G	A	AA4=0.001164,AA5=0.001057,EA1=0.001649,EA2=0.001064,EA3=0.001137;synonymous_variant	12:117977621	1
12	117977627	.	C	T	AS1=0.000692;synonymous_variant	12:117977627	NA
12	117977639	rs185747543	C	T	AA1=0.018817,AA2=0.019787,AA3=0.017760,AA4=0.014884,AA5=0.016649,AA8=0.022631,HA1=0.000659;synonymous_variant	12:117977639	1
12	117992980	.	G	T	EA1=0.000220;synonymous_variant	12:117992980	NA
12	117993061	rs368012911	A	G	AA3=0.001685,AA4=0.001517,AA5=0.001584;synonymous_variant	12:117993061	1
12	117993070	.	G	A	EA1=0.001868,EA3=0.000175;synonymous_variant	12:117993070	NA
12	118016962	rs370314196	C	T	EA3=0.000175;synonymous_variant	12:118016962	1
12	118016977	.	C	T	SA1=0.000451;synonymous_variant	12:118016977	NA
12	118020118	rs143431986	A	G	AA1=0.009798,AA2=0.013876,AA3=0.010024,AA4=0.009220,AA5=0.009949,AA8=0.009319,EA1=0.000550,EA3=0.000175,HA1=0.000395;synonymous_variant	12:118020118	1
12	118020136	rs56376229	C	T	AA1=0.003527,AA2=0.001862,AA3=0.000482,EA1=0.005584,EA2=0.002010,EA3=0.002452,HA1=0.000395,SA1=0.001126;synonymous_variant	12:118020136	1
12	118105334	rs375986629	G	A	EA2=0.000238;synonymous_variant	12:118105334	1
12	118105355	rs55787786	G	T	AS1=0.004598;synonymous_variant	12:118105355	NA
12	118105376	.	C	G	EA1=0.000220,HA3=0.000514;synonymous_variant;AT_CG	12:118105376	NA
12	118105418	rs373320178	G	A	EA1=0.000330;synonymous_variant	12:118105418	NA
12	118112090	.	G	A	AA3=0.000482,AS1=0.000462,EA1=0.000220,HA3=0.000514;synonymous_variant	12:118112090	NA
12	118112108	.	C	T	AA3=0.000723,HA3=0.000771;synonymous_variant	12:118112108	NA
12	118112117	.	C	T	AA3=0.000482,EA1=0.000220,HA1=0.001317;synonymous_variant	12:118112117	NA
12	118112123	.	C	T	AS1=0.001384;synonymous_variant	12:118112123	NA
12	118198983	rs372317080	C	T	EA1=0.000220,EA2=0.000367,EA3=0.000267;synonymous_variant	12:118198983	1
12	118199007	.	G	C	AS1=0.010964;synonymous_variant;AT_CG	12:118199007	NA
12	118199073	.	C	T	AS1=0.000692;synonymous_variant	12:118199073	NA
12	118199088	.	G	C	EA1=0.000221,HA1=0.000396,SA1=0.002250;synonymous_variant;AT_CG	12:118199088	NA
12	118199091	.	C	G	AA1=0.009973,AA2=0.017647;synonymous_variant;AT_CG	12:118199091	NA
12	118199142	.	C	A	AS1=0.001153;synonymous_variant	12:118199142	NA
12	118199286	rs617641	C	G	AA1=0.970491,AA2=0.998069,AA3=0.020080,AA4=0.974378,AA5=0.018047,AA8=0.973239,AS1=0.054792,EA1=0.124795,EA2=0.869424,EA3=0.114347,HA1=0.948237,HA2=0.962025,HA3=0.059080,SA1=0.055390;synonymous_variant;AT_CG	12:118199286	1
12	118293240	rs375104414	G	A	AA1=0.006963,AA2=0.001908,AA3=0.006467,AA4=0.004134,AA5=0.006655,AA8=0.002886,HA1=0.000527,HA3=0.000514;synonymous_variant	12:118293240	1
12	118293270	rs373305764	G	A	AA2=0.001873,EA1=0.000220;synonymous_variant	12:118293270	1
12	118298102	.	G	A	AA3=0.000482,AA5=0.000356;synonymous_variant	12:118298102	NA
12	118298123	rs55997942	G	A	AA3=0.000482,AA5=0.000353,AS1=0.003682;synonymous_variant	12:118298123	1
12	118298141	.	T	C	SA1=0.000676;synonymous_variant	12:118298141	NA
12	118298156	rs111471983	G	A	AA5=0.000353,AA8=0.002166,EA1=0.000550,EA2=0.000279;synonymous_variant	12:118298156	1
12	118298165	.	C	T	HA1=0.000395;synonymous_variant	12:118298165	1
12	118298171	.	G	A	AS1=0.001384;synonymous_variant	12:118298171	NA
12	118298219	.	G	A	EA1=0.000220,SA1=0.001351;synonymous_variant	12:118298219	NA
12	120972674	.	C	T	AS1=0.000462;synonymous_variant	12:120972674	NA
12	120972677	.	C	T	EA1=0.000770;synonymous_variant	12:120972677	NA
12	120972755	rs374593114	G	A	EA1=0.000220;synonymous_variant	12:120972755	1
12	120972770	.	C	T	EA1=0.000660;synonymous_variant	12:120972770	NA
12	120984221	rs146802529	C	T	AA3=0.000723,AA4=0.001135;synonymous_variant	12:120984221	1
12	120984239	rs61741840	T	C	EA3=0.000175,SA1=0.000451;synonymous_variant	12:120984239	NA
12	120984347	rs150282383	G	A	AA3=0.000723,AA4=0.001135,AA5=0.001584;synonymous_variant	12:120984347	1
12	120984350	.	C	T	EA1=0.000220;synonymous_variant	12:120984350	NA
12	120984389	rs201659121	T	G	AS1=0.003223;synonymous_variant	12:120984389	1
12	120990397	.	C	T	AA2=0.002079;synonymous_variant	12:120990397	NA
12	120990451	.	G	A	HA1=0.002237,HA3=0.001028;synonymous_variant	12:120990451	NA
12	120995216	rs144536329	G	A	EA3=0.000175;synonymous_variant	12:120995216	1
12	120995234	.	C	T	AS1=0.000692;synonymous_variant	12:120995234	NA
12	120995394	.	T	C	HA1=0.000395;synonymous_variant	12:120995394	NA
12	120995397	.	G	C	HA1=0.003417,HA3=0.000514;synonymous_variant;AT_CG	12:120995397	NA
12	120998533	rs150600491	A	G	EA1=0.001210,EA2=0.000349,EA3=0.000175,HA1=0.000527,HA3=0.002311,SA1=0.010930;synonymous_variant	12:120998533	1
12	120998632	rs370511084	A	G	AA5=0.000529,EA2=0.000349,EA3=0.000525,HA3=0.000514;synonymous_variant	12:120998632	1
12	121000763	rs371485318	C	T	AA4=0.000454,AA5=0.000352;synonymous_variant	12:121000763	1
12	121000768	rs374784902	G	A	EA1=0.000220;synonymous_variant	12:121000768	1
12	121000777	rs139601055	C	T	AA3=0.002405,AA4=0.001589,AA5=0.002462;synonymous_variant	12:121000777	1
12	121000846	rs61760870	G	A	AA1=0.005639,AA3=0.002885,AA4=0.004312,AA5=0.004388,AA8=0.005040,EA1=0.018480,EA2=0.023721,EA3=0.022313,HA1=0.009404,HA3=0.017695,SA1=0.002026;synonymous_variant	12:121000846	NA
12	121001233	.	C	G	AA3=0.000482;synonymous_variant;AT_CG	12:121001233	NA
12	121001662	.	C	T	AA3=0.000482,AA5=0.000352;synonymous_variant	12:121001662	NA
12	121001674	rs149497258	C	T	AA4=0.000454;synonymous_variant	12:121001674	NA
12	121002895	.	A	G	SA1=0.000451;synonymous_variant	12:121002895	NA
12	121002977	rs147370516	C	T	AS1=0.003452;synonymous_variant	12:121002977	1
12	121003268	rs138738342	G	A	AA2=0.001869,AA4=0.000681;synonymous_variant	12:121003268	1
12	121004650	rs201728776	C	T	HA1=0.000395;synonymous_variant	12:121004650	1
12	121004725	rs374793380	C	T	AA2=0.001880,AA3=0.001204,AA4=0.000454,AA5=0.001057;synonymous_variant	12:121004725	1
12	121009040	.	C	T	HA1=0.002237,HA3=0.001542;synonymous_variant	12:121009040	NA
12	121013629	rs140165853	C	T	AA5=0.000352,EA1=0.001100,EA2=0.000930,EA3=0.000437,HA1=0.000264,HA3=0.000771;synonymous_variant	12:121013629	NA
12	121013635	.	C	T	HA1=0.000264,HA3=0.000771;synonymous_variant	12:121013635	NA
12	121014454	rs188863621	C	T	HA1=0.000264;synonymous_variant	12:121014454	1
12	121416622	rs1169289	C	G	AA1=0.248374,AA2=0.269261,AA3=0.251399,AA4=0.342572,AA5=0.245429,AA8=0.278706,AS1=0.293868,EA1=0.328453,EA2=0.455869,EA3=0.312857,HA1=0.296866,HA2=0.252525,HA3=0.327914,SA1=0.698598;synonymous_variant;AT_CG	12:121416622	NA
12	121416697	.	C	T	EA3=0.000354;synonymous_variant	12:121416697	1
12	121416721	rs193922583	C	T	AS1=0.000923,EA1=0.000880,HA3=0.000515,SA1=0.000451;synonymous_variant	12:121416721	NA
12	121416724	.	C	T	HA3=0.001286,SA1=0.000676;synonymous_variant	12:121416724	NA
12	121416727	rs150195625	C	T	AA1=0.003085,AA2=0.003717,AA3=0.004560,AA5=0.004077,EA1=0.000330,EA2=0.000233,EA3=0.000180,SA1=0.000451;synonymous_variant	12:121416727	1
12	121426645	rs371365341	G	A	EA1=0.000550,EA2=0.000465,EA3=0.000352,HA1=0.000264,HA3=0.001028;synonymous_variant	12:121426645	1
12	121426717	rs376387471	C	G	AA3=0.000482;synonymous_variant;AT_CG	12:121426717	1
12	121426744	.	C	T	AA2=0.001869;synonymous_variant	12:121426744	NA
12	121426801	rs199623332	C	G	AS1=0.002993;synonymous_variant;AT_CG	12:121426801	1
12	121426828	.	G	A	SA1=0.003819;synonymous_variant	12:121426828	NA
12	121426831	rs149278462	G	A	AA4=0.000454;synonymous_variant	12:121426831	1
12	121431489	rs145240086	G	A	EA1=0.000220,EA2=0.000349,EA3=0.000350,HA3=0.000514;synonymous_variant	12:121431489	1
12	121431495	.	G	T	AA2=0.001869;synonymous_variant	12:121431495	NA
12	121431970	rs147630771	G	A	HA1=0.000264;synonymous_variant	12:121431970	1
12	121432117	rs56348580	G	C	AA1=0.176122,AA2=0.210256,AA4=0.182025,AA8=0.173939,EA2=0.263317,HA2=0.746114;synonymous_variant;AT_CG	12:121432117	1
12	121432138	.	G	A	HA1=0.000527;synonymous_variant	12:121432138	NA
12	121432153	.	C	T	AA3=0.000482,AS1=0.004369,EA1=0.000881,HA1=0.000922,HA3=0.001028;synonymous_variant	12:121432153	NA
12	121432201	.	G	A	HA1=0.000659;synonymous_variant	12:121432201	NA
12	121432207	rs193922607	C	T	AS1=0.001615,EA1=0.000771,HA1=0.000791,HA3=0.001286,SA1=0.000676;synonymous_variant	12:121432207	NA
12	121434087	rs200351196	G	A	AA8=0.002166;synonymous_variant	12:121434087	1
12	121434120	.	C	T	AA5=0.000352;synonymous_variant	12:121434120	NA
12	121434171	rs373384579	G	A	HA1=0.000659;synonymous_variant	12:121434171	1
12	121434442	.	C	T	SA1=0.000451;synonymous_variant	12:121434442	NA
12	121434508	rs141324437	T	C	AA3=0.000482,AA4=0.000681;synonymous_variant	12:121434508	NA
12	121434511	rs145112726	G	A	AA4=0.000454,EA2=0.000233;synonymous_variant	12:121434511	1
12	121434571	rs56016526	C	T	AA1=0.026260,AA2=0.026930,AA3=0.027205,AA4=0.026328,AA5=0.025632,AA8=0.018466,HA1=0.001843,HA3=0.002567;synonymous_variant	12:121434571	1
12	121434652	rs61321446	A	G	AA1=0.011707,AA2=0.017195,AA5=0.014089,AA8=0.007897,EA3=0.001049;synonymous_variant	12:121434652	1
12	121435290	rs138996307	G	A	AA2=0.007444,AA3=0.002165,AA4=0.002724,AA5=0.002114,AA8=0.002166;synonymous_variant	12:121435290	1
12	121435342	rs2259820	C	T	AA1=0.122383,AA2=0.083250,AA3=0.104877,AA4=0.120064,AA5=0.109471,AA8=0.145331,AS1=0.670902,EA1=0.250598,EA2=0.311119,EA3=0.231837,HA1=0.275368,HA2=0.243781,HA3=0.273509,SA1=0.292372;synonymous_variant	12:121435342	1
12	121435344	rs118028009	G	A	AS1=0.008246;synonymous_variant	12:121435344	1
12	121435353	rs143015301	C	T	EA3=0.000438;synonymous_variant	12:121435353	1
12	121435392	rs145589373	G	A	AA1=0.008386,AA2=0.009346,AA3=0.005753,AA4=0.008171,AA5=0.008392,AA8=0.008608;synonymous_variant	12:121435392	1
12	121435413	rs147366495	C	T	AA1=0.004053,AA2=0.002119,AA3=0.004082,AA4=0.002270,AA5=0.005784;synonymous_variant	12:121435413	1
12	121435431	.	C	G	SA1=0.000451;synonymous_variant;AT_CG	12:121435431	NA
12	121435458	.	G	A	SA1=0.000451;synonymous_variant	12:121435458	NA
12	121435467	rs201694197	C	T	AA3=0.000482,AS1=0.000462,EA1=0.000880,HA3=0.000514;synonymous_variant	12:121435467	1
12	121435536	rs55919842	A	G	AA1=0.007410,AA2=0.002860,AA5=0.005436,AA8=0.011445,EA3=0.032569;synonymous_variant	12:121435536	1
12	121437108	rs193922584	C	T	EA1=0.000550,EA2=0.000465,EA3=0.000437,HA1=0.000264,HA3=0.001285;synonymous_variant	12:121437108	1
12	121437138	.	C	A	AS1=0.000462;synonymous_variant	12:121437138	NA
12	121437162	rs370300688	C	T	EA3=0.000350;synonymous_variant	12:121437162	1
12	121437171	rs368694878	C	T	AA4=0.000454;synonymous_variant	12:121437171	1
12	121437234	rs200356021	A	G	AA4=0.000908,EA1=0.000330,EA2=0.000930;synonymous_variant	12:121437234	1
12	121437267	rs193922586	G	A	SA1=0.022487;synonymous_variant	12:121437267	NA
12	121437321	.	C	T	SA1=0.000451;synonymous_variant	12:121437321	NA
12	121437333	rs149755240	G	A	HA3=0.000514;synonymous_variant	12:121437333	1
12	121437366	rs148520816	C	T	AA2=0.001912,AA3=0.003364,AA4=0.003636,AA5=0.004234,AA8=0.001445,HA1=0.000264;synonymous_variant	12:121437366	NA
12	121437369	.	C	T	EA1=0.000220;synonymous_variant	12:121437369	NA
12	121437381	rs142797154	C	T	AA3=0.000963,AA4=0.000911,AA5=0.001251;synonymous_variant	12:121437381	NA
12	121438899	.	C	T	HA1=0.000264,SA1=0.000451;synonymous_variant	12:121438899	NA
12	121438968	rs369953402	C	T	SA1=0.000676;synonymous_variant	12:121438968	1
13	113760126	.	A	C	SA1=0.005386;synonymous_variant	13:113760126	NA
13	113760215	.	T	C	EA1=0.000440,HA3=0.000514,SA1=0.000901;synonymous_variant	13:113760215	NA
13	113761160	rs189409610	C	T	AA3=0.000724,AS1=0.003911,EA1=0.000660,HA3=0.000516,SA1=0.000451;synonymous_variant	13:113761160	NA
13	113761202	rs3093238	G	A	AA1=0.032828,AA2=0.023569,AA3=0.034949,AA4=0.034419,AA5=0.031586,AA8=0.031535,EA1=0.000990,EA2=0.000583,HA1=0.001317,HA3=0.000773,SA1=0.000901;synonymous_variant	13:113761202	1
13	113765080	rs368856514	G	A	AA5=0.000354;synonymous_variant	13:113765080	1
13	113765116	.	G	A	AA5=0.000353;synonymous_variant	13:113765116	NA
13	113765134	.	C	A	AA3=0.000490,AS1=0.001864,EA1=0.001692,HA3=0.001303,SA1=0.000686;synonymous_variant	13:113765134	NA
13	113765137	.	G	T	AA3=0.001469,AS1=0.001395,EA1=0.000676,HA3=0.000782,SA1=0.000457;synonymous_variant	13:113765137	NA
13	113765149	.	G	A	AA3=0.001224,EA1=0.000787,HA3=0.000784;synonymous_variant	13:113765149	NA
13	113765155	.	G	T	AA3=0.000978,AS1=0.002318,EA1=0.001349,SA1=0.000913;synonymous_variant	13:113765155	NA
13	113765158	rs36208758	G	A	AA3=0.002930,AA4=0.001403,AA5=0.001593,AS1=0.000465,EA1=0.010256,EA2=0.012105,EA3=0.016252,HA1=0.003313,HA3=0.005214,SA1=0.014192;synonymous_variant	13:113765158	1
13	113768186	rs367552672	A	T	AA5=0.000529;synonymous_variant;AT_CG	13:113768186	1
13	113770002	rs139304588	C	T	AA2=0.003846,AA3=0.000963,AA4=0.000908,AA5=0.001584,HA1=0.000395,SA1=0.000451;synonymous_variant	13:113770002	1
13	113770008	.	C	T	AA2=0.003817;synonymous_variant	13:113770008	NA
13	113770068	rs6042	C	T	AA1=0.121712,AA2=0.158743,AA3=0.124525,AA4=0.133908,AA5=0.117336,AA8=0.118060,AS1=0.055204,EA1=0.102392,EA2=0.117209,EA3=0.107011,HA1=0.092714,HA2=0.084337,HA3=0.105227,SA1=0.221149;synonymous_variant	13:113770068	1
13	113770092	rs6040	C	T	AS1=0.017472,EA3=0.000175;synonymous_variant	13:113770092	1
13	113771792	rs144076693	G	A	AA4=0.000454,AA5=0.000529;synonymous_variant	13:113771792	1
13	113771855	rs146035766	C	T	AA1=0.004176,AA2=0.005181,AA3=0.001444,AA4=0.000908,AA5=0.000881,AA8=0.002166,HA3=0.000514;synonymous_variant	13:113771855	1
13	113771870	rs376480781	C	T	AA3=0.000482;synonymous_variant	13:113771870	1
13	113771900	.	C	T	AS1=0.000462;synonymous_variant	13:113771900	NA
13	113772728	rs200478651	C	T	AA5=0.000358,EA3=0.000182;synonymous_variant	13:113772728	1
13	113772731	.	G	A	AS1=0.000462;synonymous_variant	13:113772731	NA
13	113772743	.	C	T	SA1=0.000451;synonymous_variant	13:113772743	NA
13	113772779	rs368187411	G	A	AA2=0.001923;synonymous_variant	13:113772779	NA
13	113772800	rs148965964	G	A	AA3=0.000482;synonymous_variant	13:113772800	1
13	113772809	.	G	A	SA1=0.002250;synonymous_variant	13:113772809	NA
13	113772833	rs200316840	G	A	AS1=0.003452;synonymous_variant	13:113772833	NA
13	113772872	.	T	C	HA1=0.000264;synonymous_variant	13:113772872	NA
13	113772917	rs202240468	G	A	AA2=0.001855,AA3=0.000723,SA1=0.000451;synonymous_variant	13:113772917	1
13	113772947	.	C	T	HA1=0.000791;synonymous_variant	13:113772947	NA
13	113772974	rs140590804	C	T	AA3=0.000482,AA5=0.000529;synonymous_variant	13:113772974	1
13	113773073	rs145994193	G	A	AA2=0.001848,AA3=0.000482,AA4=0.001135,AA5=0.000705,HA1=0.000659,HA3=0.000514;synonymous_variant	13:113773073	1
13	113773091	rs6044	C	T	AA1=0.006691,AA2=0.010064,AA3=0.005514,AA4=0.007036,AA5=0.006829,AA8=0.004323,SA1=0.000451;synonymous_variant	13:113773091	1
13	113773100	.	G	A	AA2=0.001845,AA5=0.000352,EA3=0.000175;synonymous_variant	13:113773100	NA
14	61747128	.	G	T	AS1=0.000923;synonymous_variant	14:61747128	NA
14	61747137	rs201969653	G	T	EA1=0.000220,EA2=0.000349;synonymous_variant	14:61747137	1
14	61747188	rs199714764	C	T	EA1=0.000990;synonymous_variant	14:61747188	1
14	61747197	rs147819638	C	A	AA1=0.017035,AA2=0.030181,AA3=0.016829,AA4=0.020264,AA5=0.019294,AA8=0.015692,HA1=0.000791,HA3=0.001028;synonymous_variant	14:61747197	1
14	61747278	.	G	T	HA1=0.000395;synonymous_variant	14:61747278	NA
14	61747377	.	G	A	AA3=0.001939,AS1=0.002079,EA1=0.001810,HA3=0.000806,SA1=0.002973;synonymous_variant	14:61747377	NA
14	61747380	.	G	A	AA3=0.005066,AS1=0.005748,EA1=0.004728,HA3=0.002940,SA1=0.006589;synonymous_variant	14:61747380	NA
14	61747401	.	G	C	AA1=0.013032;synonymous_variant;AT_CG	14:61747401	NA
14	61747425	.	G	A	AA3=0.005278,AS1=0.004598,EA1=0.003430,HA3=0.002845,SA1=0.003384;synonymous_variant	14:61747425	NA
14	61747497	.	G	T	AS1=0.000693,EA1=0.000992,HA3=0.001544,SA1=0.001353;synonymous_variant	14:61747497	NA
14	61747512	.	G	A	AA2=0.006667;synonymous_variant	14:61747512	NA
14	61747524	.	C	T	AA3=0.000482,EA1=0.002527;synonymous_variant	14:61747524	NA
14	61747563	.	G	C	SA1=0.000451;synonymous_variant;AT_CG	14:61747563	NA
14	61747608	.	C	T	EA1=0.000222,HA1=0.001453,HA3=0.000773;synonymous_variant	14:61747608	NA
14	61747635	.	C	A	AA3=0.001695,AS1=0.001628,EA1=0.002357,HA3=0.001820,SA1=0.001353;synonymous_variant	14:61747635	NA
14	61747644	rs3196765	A	G	AA1=0.716929,AA2=0.674033,AA3=0.747321,AA4=0.700684,AA8=0.785430,AS1=0.867085,EA1=0.884557,EA2=0.872392,HA1=0.771730,HA2=0.735135,HA3=0.820876,SA1=0.856700;synonymous_variant	14:61747644	1
14	61788912	rs199727888	C	T	AS1=0.002993;synonymous_variant	14:61788912	1
14	61788945	.	C	T	AA5=0.000529;synonymous_variant	14:61788945	NA
14	61788969	.	C	T	AS1=0.000923;synonymous_variant	14:61788969	NA
14	61789065	rs200816439	C	A	AA3=0.000723,AA4=0.001135,AA5=0.000352;synonymous_variant	14:61789065	1
14	61789089	rs34886068	G	T	AA8=0.001449,EA1=0.002855,EA2=0.000930,EA3=0.001659,HA1=0.000264,SA1=0.000451;synonymous_variant	14:61789089	NA
14	61789126	.	C	T	HA1=0.000264;synonymous_variant	14:61789126	NA
14	61789128	rs199967099	G	T	AS1=0.000462;synonymous_variant	14:61789128	1
14	61857951	rs139559413	C	T	AA3=0.001685,AA4=0.001816,AA5=0.000362;synonymous_variant	14:61857951	1
14	61857978	rs149107199	A	G	AA3=0.000723,AA4=0.000681,AA5=0.000886;synonymous_variant	14:61857978	1
14	61857990	rs375154013	C	T	AA3=0.000482,AA5=0.000530;synonymous_variant	14:61857990	1
14	61909908	rs140324794	C	T	EA2=0.000349,HA1=0.000264;synonymous_variant	14:61909908	1
14	61917577	rs145465969	C	T	AA3=0.003842,AA4=0.002043,AA5=0.002988;synonymous_variant	14:61917577	1
14	61917634	rs187241237	C	T	AA3=0.000482,AA4=0.000454,AA5=0.000529;synonymous_variant	14:61917634	1
14	61917655	rs201677117	C	T	EA1=0.000220;synonymous_variant	14:61917655	1
14	61919957	.	T	C	AS1=0.000692;synonymous_variant	14:61919957	NA
14	61923926	.	G	A	AA2=0.001862;synonymous_variant	14:61923926	NA
14	61923989	rs149356076	C	T	AA4=0.000681,AA5=0.000352;synonymous_variant	14:61923989	1
14	61924241	rs2230501	A	C	AA3=0.001444,AA4=0.001816,AA5=0.001057,AS1=0.203458,EA1=0.024804,EA2=0.007674,EA3=0.008928,HA1=0.005899,HA2=0.012987,HA3=0.008926,SA1=0.010710;synonymous_variant	14:61924241	1
14	61924286	rs370097946	C	T	AA2=0.001825;synonymous_variant	14:61924286	1
14	61924319	.	C	G	AS1=0.000923;synonymous_variant;AT_CG	14:61924319	NA
14	61924325	.	C	T	HA1=0.000527;synonymous_variant	14:61924325	NA
14	61924349	rs143558181	C	T	HA1=0.000264;synonymous_variant	14:61924349	1
14	61924397	.	C	T	AA3=0.000482;synonymous_variant	14:61924397	1
14	61952276	rs2230502	T	A	AA1=0.057523,AA2=0.038388,AA3=0.061751,AA4=0.069451,AA5=0.059526,AA8=0.041667,HA1=0.002368,HA3=0.002823;synonymous_variant;AT_CG	14:61952276	1
14	61995817	rs139416257	G	T	EA2=0.000233;synonymous_variant	14:61995817	1
14	61995865	.	G	A	AS1=0.000462;synonymous_variant	14:61995865	NA
14	61995892	rs113681621	G	A	AA1=0.006458,AA2=0.012207,AA3=0.005991,AA4=0.004993,AA5=0.004388,AA8=0.006489,EA1=0.000440,EA2=0.001395,EA3=0.001835;synonymous_variant	14:61995892	1
14	61995910	rs146498627	G	A	EA2=0.000233,EA3=0.000263;synonymous_variant	14:61995910	1
14	61995922	rs141291003	C	T	AA4=0.001135,AA5=0.000529;synonymous_variant	14:61995922	1
14	61997145	rs373780412	C	T	AA5=0.000529;synonymous_variant	14:61997145	1
14	61997205	.	C	T	AS1=0.000462;synonymous_variant	14:61997205	NA
14	61997208	rs151278040	G	A	AA4=0.000454;synonymous_variant	14:61997208	1
14	61997226	rs1088680	C	T	AA1=0.289975,AA2=0.230428,AA3=0.270232,AA4=0.401498,AA5=0.277409,AA8=0.326501,AS1=0.749394,EA1=0.863390,EA2=0.864767,EA3=0.125507,HA1=0.900178,HA2=0.944099,HA3=0.887620,SA1=0.833929;synonymous_variant	14:61997226	1
14	61997305	rs138537182	C	T	AA5=0.000705,EA2=0.000349,EA3=0.000524;synonymous_variant	14:61997305	1
14	62014550	.	C	T	HA1=0.000264,HA3=0.000514;synonymous_variant	14:62014550	NA
14	62014592	rs149410475	C	T	EA2=0.000233;synonymous_variant	14:62014592	1
14	69256306	rs139922067	A	G	AA2=0.002750,AA8=0.001449,EA1=0.001100,EA2=0.001628,EA3=0.000961,HA3=0.002823;synonymous_variant	14:69256306	1
14	69256370	.	G	A	EA3=0.000263;synonymous_variant	14:69256370	NA
14	69256433	.	G	A	AA3=0.000482;synonymous_variant	14:69256433	NA
14	69256655	.	A	G	SA1=0.001801;synonymous_variant	14:69256655	NA
14	69256760	.	G	A	AA2=0.001905;synonymous_variant	14:69256760	NA
14	69256817	.	G	A	HA1=0.000922,HA3=0.000514;synonymous_variant	14:69256817	NA
14	69256832	.	G	A	EA1=0.000220;synonymous_variant	14:69256832	NA
14	69256850	.	G	A	HA3=0.000771;synonymous_variant	14:69256850	NA
14	69256886	rs150284721	A	G	AA5=0.000705,AS1=0.008473,EA1=0.000220,EA3=0.000175,HA1=0.000264,SA1=0.000901;synonymous_variant	14:69256886	1
14	69256910	.	C	T	AS1=0.000462;synonymous_variant	14:69256910	NA
14	69257093	rs201457668	G	A	AA2=0.002950,AA3=0.000482,EA1=0.002088,EA2=0.000465,EA3=0.000178;synonymous_variant	14:69257093	1
14	69262568	rs150213956	C	G	AA3=0.004798,AA4=0.001371,AA5=0.001957,AA8=0.002894;synonymous_variant;AT_CG	14:69262568	NA
14	69262580	.	C	T	AS1=0.000462;synonymous_variant	14:69262580	NA
[truncated: 12,002 more rows]
