# Supplementary material for: Strategies for Enriching Variant Coverage in Candidate Disease Loci on a Multiethnic Genotyping Array
Source: PLoS One. 2016 Dec 14;11(12):e0167758. doi: 10.1371/journal.pone.0167758 (PMC5156387; doi:10.1371/journal.pone.0167758)
Supplement: S3 Table — (TXT) [file pone.0167758.s003.txt]

rsID.Index	Disease.or.Trait	PMID	First.Author	Study	Reported.Gene	Mapped.Gene	Index.Risk.Allele	Index.Context	Index.Risk.Allele.Frequency	p.Value	Sample.Size.Est	Priority.Rank	OR.or.beta	CI_95	PlatformSNPs.PassedQC	CNV	Anthropometric	Inflammation	Lipids	T2D	CHD	Blood.Pressure	Kidney	Lifestyle	Chr	GRCh37.Pos.Tagged	rsID.Tagged	Marker.Tagged.SNP	MegaChip.PassedQC
rs12429889	Sudden cardiac arrest	21658281	Aouizerat BE	GWAS for discovery and replication of genetic loci associated with sudden cardiac arrest in patients with coronary artery disease.	Intergenic	KLF12 - RNY1P5	rs12429889-?	Intergenic	0.16	5e-20	178	1	1.64	[1.48-1.81]	Affymetrix [319,222]	N	unrelated	unrelated	unrelated	unrelated	directly related	unrelated	unrelated	unrelated	13	74836989	rs7322242	13:74836989	1
rs12429889	Sudden cardiac arrest	21658281	Aouizerat BE	GWAS for discovery and replication of genetic loci associated with sudden cardiac arrest in patients with coronary artery disease.	Intergenic	KLF12 - RNY1P5	rs12429889-?	Intergenic	0.16	5e-20	178	1	1.64	[1.48-1.81]	Affymetrix [319,222]	N	unrelated	unrelated	unrelated	unrelated	directly related	unrelated	unrelated	unrelated	13	74833528	rs12865094	13:74833528	1
rs12429889	Sudden cardiac arrest	21658281	Aouizerat BE	GWAS for discovery and replication of genetic loci associated with sudden cardiac arrest in patients with coronary artery disease.	Intergenic	KLF12 - RNY1P5	rs12429889-?	Intergenic	0.16	5e-20	178	1	1.64	[1.48-1.81]	Affymetrix [319,222]	N	unrelated	unrelated	unrelated	unrelated	directly related	unrelated	unrelated	unrelated	13	74748270	rs17062268	13:74748270	NA
rs12429889	Sudden cardiac arrest	21658281	Aouizerat BE	GWAS for discovery and replication of genetic loci associated with sudden cardiac arrest in patients with coronary artery disease.	Intergenic	KLF12 - RNY1P5	rs12429889-?	Intergenic	0.16	5e-20	178	1	1.64	[1.48-1.81]	Affymetrix [319,222]	N	unrelated	unrelated	unrelated	unrelated	directly related	unrelated	unrelated	unrelated	13	74796267	rs12862289	13:74796267	1
rs12429889	Sudden cardiac arrest	21658281	Aouizerat BE	GWAS for discovery and replication of genetic loci associated with sudden cardiac arrest in patients with coronary artery disease.	Intergenic	KLF12 - RNY1P5	rs12429889-?	Intergenic	0.16	5e-20	178	1	1.64	[1.48-1.81]	Affymetrix [319,222]	N	unrelated	unrelated	unrelated	unrelated	directly related	unrelated	unrelated	unrelated	13	74814176	NA	13:74814176	NA
rs12429889	Sudden cardiac arrest	21658281	Aouizerat BE	GWAS for discovery and replication of genetic loci associated with sudden cardiac arrest in patients with coronary artery disease.	Intergenic	KLF12 - RNY1P5	rs12429889-?	Intergenic	0.16	5e-20	178	1	1.64	[1.48-1.81]	Affymetrix [319,222]	N	unrelated	unrelated	unrelated	unrelated	directly related	unrelated	unrelated	unrelated	13	74748472	NA	13:74748472	1
rs12429889	Sudden cardiac arrest	21658281	Aouizerat BE	GWAS for discovery and replication of genetic loci associated with sudden cardiac arrest in patients with coronary artery disease.	Intergenic	KLF12 - RNY1P5	rs12429889-?	Intergenic	0.16	5e-20	178	1	1.64	[1.48-1.81]	Affymetrix [319,222]	N	unrelated	unrelated	unrelated	unrelated	directly related	unrelated	unrelated	unrelated	13	74807445	rs12875669	13:74807445	1
rs12429889	Sudden cardiac arrest	21658281	Aouizerat BE	GWAS for discovery and replication of genetic loci associated with sudden cardiac arrest in patients with coronary artery disease.	Intergenic	KLF12 - RNY1P5	rs12429889-?	Intergenic	0.16	5e-20	178	1	1.64	[1.48-1.81]	Affymetrix [319,222]	N	unrelated	unrelated	unrelated	unrelated	directly related	unrelated	unrelated	unrelated	13	74742294	rs12428808	13:74742294	1
rs12429889	Sudden cardiac arrest	21658281	Aouizerat BE	GWAS for discovery and replication of genetic loci associated with sudden cardiac arrest in patients with coronary artery disease.	Intergenic	KLF12 - RNY1P5	rs12429889-?	Intergenic	0.16	5e-20	178	1	1.64	[1.48-1.81]	Affymetrix [319,222]	N	unrelated	unrelated	unrelated	unrelated	directly related	unrelated	unrelated	unrelated	13	74813754	NA	13:74813754	NA
rs12429889	Sudden cardiac arrest	21658281	Aouizerat BE	GWAS for discovery and replication of genetic loci associated with sudden cardiac arrest in patients with coronary artery disease.	Intergenic	KLF12 - RNY1P5	rs12429889-?	Intergenic	0.16	5e-20	178	1	1.64	[1.48-1.81]	Affymetrix [319,222]	N	unrelated	unrelated	unrelated	unrelated	directly related	unrelated	unrelated	unrelated	13	74748926	rs1337043	13:74748926	1
rs12429889	Sudden cardiac arrest	21658281	Aouizerat BE	GWAS for discovery and replication of genetic loci associated with sudden cardiac arrest in patients with coronary artery disease.	Intergenic	KLF12 - RNY1P5	rs12429889-?	Intergenic	0.16	5e-20	178	1	1.64	[1.48-1.81]	Affymetrix [319,222]	N	unrelated	unrelated	unrelated	unrelated	directly related	unrelated	unrelated	unrelated	13	74749071	rs1337042	13:74749071	1
rs12429889	Sudden cardiac arrest	21658281	Aouizerat BE	GWAS for discovery and replication of genetic loci associated with sudden cardiac arrest in patients with coronary artery disease.	Intergenic	KLF12 - RNY1P5	rs12429889-?	Intergenic	0.16	5e-20	178	1	1.64	[1.48-1.81]	Affymetrix [319,222]	N	unrelated	unrelated	unrelated	unrelated	directly related	unrelated	unrelated	unrelated	13	74817205	rs7982004	13:74817205	1
rs12429889	Sudden cardiac arrest	21658281	Aouizerat BE	GWAS for discovery and replication of genetic loci associated with sudden cardiac arrest in patients with coronary artery disease.	Intergenic	KLF12 - RNY1P5	rs12429889-?	Intergenic	0.16	5e-20	178	1	1.64	[1.48-1.81]	Affymetrix [319,222]	N	unrelated	unrelated	unrelated	unrelated	directly related	unrelated	unrelated	unrelated	13	74787237	rs8002907	13:74787237	1
rs12429889	Sudden cardiac arrest	21658281	Aouizerat BE	GWAS for discovery and replication of genetic loci associated with sudden cardiac arrest in patients with coronary artery disease.	Intergenic	KLF12 - RNY1P5	rs12429889-?	Intergenic	0.16	5e-20	178	1	1.64	[1.48-1.81]	Affymetrix [319,222]	N	unrelated	unrelated	unrelated	unrelated	directly related	unrelated	unrelated	unrelated	13	74747883	rs726618	13:74747883	1
rs12429889	Sudden cardiac arrest	21658281	Aouizerat BE	GWAS for discovery and replication of genetic loci associated with sudden cardiac arrest in patients with coronary artery disease.	Intergenic	KLF12 - RNY1P5	rs12429889-?	Intergenic	0.16	5e-20	178	1	1.64	[1.48-1.81]	Affymetrix [319,222]	N	unrelated	unrelated	unrelated	unrelated	directly related	unrelated	unrelated	unrelated	13	74786643	rs12875916	13:74786643	1
rs12429889	Sudden cardiac arrest	21658281	Aouizerat BE	GWAS for discovery and replication of genetic loci associated with sudden cardiac arrest in patients with coronary artery disease.	Intergenic	KLF12 - RNY1P5	rs12429889-?	Intergenic	0.16	5e-20	178	1	1.64	[1.48-1.81]	Affymetrix [319,222]	N	unrelated	unrelated	unrelated	unrelated	directly related	unrelated	unrelated	unrelated	13	74761259	rs12875038	13:74761259	1
rs12429889	Sudden cardiac arrest	21658281	Aouizerat BE	GWAS for discovery and replication of genetic loci associated with sudden cardiac arrest in patients with coronary artery disease.	Intergenic	KLF12 - RNY1P5	rs12429889-?	Intergenic	0.16	5e-20	178	1	1.64	[1.48-1.81]	Affymetrix [319,222]	N	unrelated	unrelated	unrelated	unrelated	directly related	unrelated	unrelated	unrelated	13	74746219	rs9600245	13:74746219	1
rs12429889	Sudden cardiac arrest	21658281	Aouizerat BE	GWAS for discovery and replication of genetic loci associated with sudden cardiac arrest in patients with coronary artery disease.	Intergenic	KLF12 - RNY1P5	rs12429889-?	Intergenic	0.16	5e-20	178	1	1.64	[1.48-1.81]	Affymetrix [319,222]	N	unrelated	unrelated	unrelated	unrelated	directly related	unrelated	unrelated	unrelated	13	74818420	rs1417991	13:74818420	1
rs12429889	Sudden cardiac arrest	21658281	Aouizerat BE	GWAS for discovery and replication of genetic loci associated with sudden cardiac arrest in patients with coronary artery disease.	Intergenic	KLF12 - RNY1P5	rs12429889-?	Intergenic	0.16	5e-20	178	1	1.64	[1.48-1.81]	Affymetrix [319,222]	N	unrelated	unrelated	unrelated	unrelated	directly related	unrelated	unrelated	unrelated	13	74825530	rs7993596	13:74825530	1
rs12429889	Sudden cardiac arrest	21658281	Aouizerat BE	GWAS for discovery and replication of genetic loci associated with sudden cardiac arrest in patients with coronary artery disease.	Intergenic	KLF12 - RNY1P5	rs12429889-?	Intergenic	0.16	5e-20	178	1	1.64	[1.48-1.81]	Affymetrix [319,222]	N	unrelated	unrelated	unrelated	unrelated	directly related	unrelated	unrelated	unrelated	13	74796782	rs12863374	13:74796782	NA
rs12429889	Sudden cardiac arrest	21658281	Aouizerat BE	GWAS for discovery and replication of genetic loci associated with sudden cardiac arrest in patients with coronary artery disease.	Intergenic	KLF12 - RNY1P5	rs12429889-?	Intergenic	0.16	5e-20	178	1	1.64	[1.48-1.81]	Affymetrix [319,222]	N	unrelated	unrelated	unrelated	unrelated	directly related	unrelated	unrelated	unrelated	13	74791641	rs12874351	13:74791641	1
rs12429889	Sudden cardiac arrest	21658281	Aouizerat BE	GWAS for discovery and replication of genetic loci associated with sudden cardiac arrest in patients with coronary artery disease.	Intergenic	KLF12 - RNY1P5	rs12429889-?	Intergenic	0.16	5e-20	178	1	1.64	[1.48-1.81]	Affymetrix [319,222]	N	unrelated	unrelated	unrelated	unrelated	directly related	unrelated	unrelated	unrelated	13	74747074	rs12874349	13:74747074	1
rs12429889	Sudden cardiac arrest	21658281	Aouizerat BE	GWAS for discovery and replication of genetic loci associated with sudden cardiac arrest in patients with coronary artery disease.	Intergenic	KLF12 - RNY1P5	rs12429889-?	Intergenic	0.16	5e-20	178	1	1.64	[1.48-1.81]	Affymetrix [319,222]	N	unrelated	unrelated	unrelated	unrelated	directly related	unrelated	unrelated	unrelated	13	74747510	rs34644792	13:74747510	1
rs12429889	Sudden cardiac arrest	21658281	Aouizerat BE	GWAS for discovery and replication of genetic loci associated with sudden cardiac arrest in patients with coronary artery disease.	Intergenic	KLF12 - RNY1P5	rs12429889-?	Intergenic	0.16	5e-20	178	1	1.64	[1.48-1.81]	Affymetrix [319,222]	N	unrelated	unrelated	unrelated	unrelated	directly related	unrelated	unrelated	unrelated	13	74806116	rs2077879	13:74806116	1
rs12429889	Sudden cardiac arrest	21658281	Aouizerat BE	GWAS for discovery and replication of genetic loci associated with sudden cardiac arrest in patients with coronary artery disease.	Intergenic	KLF12 - RNY1P5	rs12429889-?	Intergenic	0.16	5e-20	178	1	1.64	[1.48-1.81]	Affymetrix [319,222]	N	unrelated	unrelated	unrelated	unrelated	directly related	unrelated	unrelated	unrelated	13	74786235	rs12875186	13:74786235	1
rs12429889	Sudden cardiac arrest	21658281	Aouizerat BE	GWAS for discovery and replication of genetic loci associated with sudden cardiac arrest in patients with coronary artery disease.	Intergenic	KLF12 - RNY1P5	rs12429889-?	Intergenic	0.16	5e-20	178	1	1.64	[1.48-1.81]	Affymetrix [319,222]	N	unrelated	unrelated	unrelated	unrelated	directly related	unrelated	unrelated	unrelated	13	74804573	rs12877408	13:74804573	1
rs12429889	Sudden cardiac arrest	21658281	Aouizerat BE	GWAS for discovery and replication of genetic loci associated with sudden cardiac arrest in patients with coronary artery disease.	Intergenic	KLF12 - RNY1P5	rs12429889-?	Intergenic	0.16	5e-20	178	1	1.64	[1.48-1.81]	Affymetrix [319,222]	N	unrelated	unrelated	unrelated	unrelated	directly related	unrelated	unrelated	unrelated	13	74741446	rs12859150	13:74741446	1
rs12429889	Sudden cardiac arrest	21658281	Aouizerat BE	GWAS for discovery and replication of genetic loci associated with sudden cardiac arrest in patients with coronary artery disease.	Intergenic	KLF12 - RNY1P5	rs12429889-?	Intergenic	0.16	5e-20	178	1	1.64	[1.48-1.81]	Affymetrix [319,222]	N	unrelated	unrelated	unrelated	unrelated	directly related	unrelated	unrelated	unrelated	13	74751444	rs11620053	13:74751444	1
rs12429889	Sudden cardiac arrest	21658281	Aouizerat BE	GWAS for discovery and replication of genetic loci associated with sudden cardiac arrest in patients with coronary artery disease.	Intergenic	KLF12 - RNY1P5	rs12429889-?	Intergenic	0.16	5e-20	178	1	1.64	[1.48-1.81]	Affymetrix [319,222]	N	unrelated	unrelated	unrelated	unrelated	directly related	unrelated	unrelated	unrelated	13	74816745	rs12875926	13:74816745	1
rs12429889	Sudden cardiac arrest	21658281	Aouizerat BE	GWAS for discovery and replication of genetic loci associated with sudden cardiac arrest in patients with coronary artery disease.	Intergenic	KLF12 - RNY1P5	rs12429889-?	Intergenic	0.16	5e-20	178	1	1.64	[1.48-1.81]	Affymetrix [319,222]	N	unrelated	unrelated	unrelated	unrelated	directly related	unrelated	unrelated	unrelated	13	74796095	rs12863691	13:74796095	1
rs12429889	Sudden cardiac arrest	21658281	Aouizerat BE	GWAS for discovery and replication of genetic loci associated with sudden cardiac arrest in patients with coronary artery disease.	Intergenic	KLF12 - RNY1P5	rs12429889-?	Intergenic	0.16	5e-20	178	1	1.64	[1.48-1.81]	Affymetrix [319,222]	N	unrelated	unrelated	unrelated	unrelated	directly related	unrelated	unrelated	unrelated	13	74746182	rs7990716	13:74746182	1
rs12429889	Sudden cardiac arrest	21658281	Aouizerat BE	GWAS for discovery and replication of genetic loci associated with sudden cardiac arrest in patients with coronary artery disease.	Intergenic	KLF12 - RNY1P5	rs12429889-?	Intergenic	0.16	5e-20	178	1	1.64	[1.48-1.81]	Affymetrix [319,222]	N	unrelated	unrelated	unrelated	unrelated	directly related	unrelated	unrelated	unrelated	13	74815947	rs7332722	13:74815947	1
rs12429889	Sudden cardiac arrest	21658281	Aouizerat BE	GWAS for discovery and replication of genetic loci associated with sudden cardiac arrest in patients with coronary artery disease.	Intergenic	KLF12 - RNY1P5	rs12429889-?	Intergenic	0.16	5e-20	178	1	1.64	[1.48-1.81]	Affymetrix [319,222]	N	unrelated	unrelated	unrelated	unrelated	directly related	unrelated	unrelated	unrelated	13	74809083	NA	13:74809083	1
rs12429889	Sudden cardiac arrest	21658281	Aouizerat BE	GWAS for discovery and replication of genetic loci associated with sudden cardiac arrest in patients with coronary artery disease.	Intergenic	KLF12 - RNY1P5	rs12429889-?	Intergenic	0.16	5e-20	178	1	1.64	[1.48-1.81]	Affymetrix [319,222]	N	unrelated	unrelated	unrelated	unrelated	directly related	unrelated	unrelated	unrelated	13	74752035	rs7982535	13:74752035	1
rs12429889	Sudden cardiac arrest	21658281	Aouizerat BE	GWAS for discovery and replication of genetic loci associated with sudden cardiac arrest in patients with coronary artery disease.	Intergenic	KLF12 - RNY1P5	rs12429889-?	Intergenic	0.16	5e-20	178	1	1.64	[1.48-1.81]	Affymetrix [319,222]	N	unrelated	unrelated	unrelated	unrelated	directly related	unrelated	unrelated	unrelated	13	74791764	rs12875650	13:74791764	1
rs12429889	Sudden cardiac arrest	21658281	Aouizerat BE	GWAS for discovery and replication of genetic loci associated with sudden cardiac arrest in patients with coronary artery disease.	Intergenic	KLF12 - RNY1P5	rs12429889-?	Intergenic	0.16	5e-20	178	1	1.64	[1.48-1.81]	Affymetrix [319,222]	N	unrelated	unrelated	unrelated	unrelated	directly related	unrelated	unrelated	unrelated	13	74767772	rs12869360	13:74767772	1
rs12429889	Sudden cardiac arrest	21658281	Aouizerat BE	GWAS for discovery and replication of genetic loci associated with sudden cardiac arrest in patients with coronary artery disease.	Intergenic	KLF12 - RNY1P5	rs12429889-?	Intergenic	0.16	5e-20	178	1	1.64	[1.48-1.81]	Affymetrix [319,222]	N	unrelated	unrelated	unrelated	unrelated	directly related	unrelated	unrelated	unrelated	13	74815990	rs7333089	13:74815990	NA
rs12429889	Sudden cardiac arrest	21658281	Aouizerat BE	GWAS for discovery and replication of genetic loci associated with sudden cardiac arrest in patients with coronary artery disease.	Intergenic	KLF12 - RNY1P5	rs12429889-?	Intergenic	0.16	5e-20	178	1	1.64	[1.48-1.81]	Affymetrix [319,222]	N	unrelated	unrelated	unrelated	unrelated	directly related	unrelated	unrelated	unrelated	13	74750965	rs7999569	13:74750965	1
rs12429889	Sudden cardiac arrest	21658281	Aouizerat BE	GWAS for discovery and replication of genetic loci associated with sudden cardiac arrest in patients with coronary artery disease.	Intergenic	KLF12 - RNY1P5	rs12429889-?	Intergenic	0.16	5e-20	178	1	1.64	[1.48-1.81]	Affymetrix [319,222]	N	unrelated	unrelated	unrelated	unrelated	directly related	unrelated	unrelated	unrelated	13	74744964	rs34066310	13:74744964	1
rs12429889	Sudden cardiac arrest	21658281	Aouizerat BE	GWAS for discovery and replication of genetic loci associated with sudden cardiac arrest in patients with coronary artery disease.	Intergenic	KLF12 - RNY1P5	rs12429889-?	Intergenic	0.16	5e-20	178	1	1.64	[1.48-1.81]	Affymetrix [319,222]	N	unrelated	unrelated	unrelated	unrelated	directly related	unrelated	unrelated	unrelated	13	74818089	rs7324194	13:74818089	1
rs12429889	Sudden cardiac arrest	21658281	Aouizerat BE	GWAS for discovery and replication of genetic loci associated with sudden cardiac arrest in patients with coronary artery disease.	Intergenic	KLF12 - RNY1P5	rs12429889-?	Intergenic	0.16	5e-20	178	1	1.64	[1.48-1.81]	Affymetrix [319,222]	N	unrelated	unrelated	unrelated	unrelated	directly related	unrelated	unrelated	unrelated	13	74755905	rs7996065	13:74755905	1
rs12429889	Sudden cardiac arrest	21658281	Aouizerat BE	GWAS for discovery and replication of genetic loci associated with sudden cardiac arrest in patients with coronary artery disease.	Intergenic	KLF12 - RNY1P5	rs12429889-?	Intergenic	0.16	5e-20	178	1	1.64	[1.48-1.81]	Affymetrix [319,222]	N	unrelated	unrelated	unrelated	unrelated	directly related	unrelated	unrelated	unrelated	13	74790910	NA	13:74790910	NA
rs12429889	Sudden cardiac arrest	21658281	Aouizerat BE	GWAS for discovery and replication of genetic loci associated with sudden cardiac arrest in patients with coronary artery disease.	Intergenic	KLF12 - RNY1P5	rs12429889-?	Intergenic	0.16	5e-20	178	1	1.64	[1.48-1.81]	Affymetrix [319,222]	N	unrelated	unrelated	unrelated	unrelated	directly related	unrelated	unrelated	unrelated	13	74746460	rs63732460	13:74746460	1
rs12429889	Sudden cardiac arrest	21658281	Aouizerat BE	GWAS for discovery and replication of genetic loci associated with sudden cardiac arrest in patients with coronary artery disease.	Intergenic	KLF12 - RNY1P5	rs12429889-?	Intergenic	0.16	5e-20	178	1	1.64	[1.48-1.81]	Affymetrix [319,222]	N	unrelated	unrelated	unrelated	unrelated	directly related	unrelated	unrelated	unrelated	13	74787862	rs11616399	13:74787862	1
rs12429889	Sudden cardiac arrest	21658281	Aouizerat BE	GWAS for discovery and replication of genetic loci associated with sudden cardiac arrest in patients with coronary artery disease.	Intergenic	KLF12 - RNY1P5	rs12429889-?	Intergenic	0.16	5e-20	178	1	1.64	[1.48-1.81]	Affymetrix [319,222]	N	unrelated	unrelated	unrelated	unrelated	directly related	unrelated	unrelated	unrelated	13	74825987	rs4083746	13:74825987	1
rs12429889	Sudden cardiac arrest	21658281	Aouizerat BE	GWAS for discovery and replication of genetic loci associated with sudden cardiac arrest in patients with coronary artery disease.	Intergenic	KLF12 - RNY1P5	rs12429889-?	Intergenic	0.16	5e-20	178	1	1.64	[1.48-1.81]	Affymetrix [319,222]	N	unrelated	unrelated	unrelated	unrelated	directly related	unrelated	unrelated	unrelated	13	74789001	rs12872277	13:74789001	1
rs12429889	Sudden cardiac arrest	21658281	Aouizerat BE	GWAS for discovery and replication of genetic loci associated with sudden cardiac arrest in patients with coronary artery disease.	Intergenic	KLF12 - RNY1P5	rs12429889-?	Intergenic	0.16	5e-20	178	1	1.64	[1.48-1.81]	Affymetrix [319,222]	N	unrelated	unrelated	unrelated	unrelated	directly related	unrelated	unrelated	unrelated	13	74749179	rs1337041	13:74749179	1
rs12429889	Sudden cardiac arrest	21658281	Aouizerat BE	GWAS for discovery and replication of genetic loci associated with sudden cardiac arrest in patients with coronary artery disease.	Intergenic	KLF12 - RNY1P5	rs12429889-?	Intergenic	0.16	5e-20	178	1	1.64	[1.48-1.81]	Affymetrix [319,222]	N	unrelated	unrelated	unrelated	unrelated	directly related	unrelated	unrelated	unrelated	13	74816423	rs6562810	13:74816423	1
rs12429889	Sudden cardiac arrest	21658281	Aouizerat BE	GWAS for discovery and replication of genetic loci associated with sudden cardiac arrest in patients with coronary artery disease.	Intergenic	KLF12 - RNY1P5	rs12429889-?	Intergenic	0.16	5e-20	178	1	1.64	[1.48-1.81]	Affymetrix [319,222]	N	unrelated	unrelated	unrelated	unrelated	directly related	unrelated	unrelated	unrelated	13	74745973	rs6562808	13:74745973	1
rs12429889	Sudden cardiac arrest	21658281	Aouizerat BE	GWAS for discovery and replication of genetic loci associated with sudden cardiac arrest in patients with coronary artery disease.	Intergenic	KLF12 - RNY1P5	rs12429889-?	Intergenic	0.16	5e-20	178	1	1.64	[1.48-1.81]	Affymetrix [319,222]	N	unrelated	unrelated	unrelated	unrelated	directly related	unrelated	unrelated	unrelated	13	74794805	rs7985779	13:74794805	1
rs12429889	Sudden cardiac arrest	21658281	Aouizerat BE	GWAS for discovery and replication of genetic loci associated with sudden cardiac arrest in patients with coronary artery disease.	Intergenic	KLF12 - RNY1P5	rs12429889-?	Intergenic	0.16	5e-20	178	1	1.64	[1.48-1.81]	Affymetrix [319,222]	N	unrelated	unrelated	unrelated	unrelated	directly related	unrelated	unrelated	unrelated	13	74801272	rs12857591	13:74801272	1
rs12429889	Sudden cardiac arrest	21658281	Aouizerat BE	GWAS for discovery and replication of genetic loci associated with sudden cardiac arrest in patients with coronary artery disease.	Intergenic	KLF12 - RNY1P5	rs12429889-?	Intergenic	0.16	5e-20	178	1	1.64	[1.48-1.81]	Affymetrix [319,222]	N	unrelated	unrelated	unrelated	unrelated	directly related	unrelated	unrelated	unrelated	13	74743094	rs12873119	13:74743094	NA
rs12429889	Sudden cardiac arrest	21658281	Aouizerat BE	GWAS for discovery and replication of genetic loci associated with sudden cardiac arrest in patients with coronary artery disease.	Intergenic	KLF12 - RNY1P5	rs12429889-?	Intergenic	0.16	5e-20	178	1	1.64	[1.48-1.81]	Affymetrix [319,222]	N	unrelated	unrelated	unrelated	unrelated	directly related	unrelated	unrelated	unrelated	13	74742898	rs12868061	13:74742898	1
rs12429889	Sudden cardiac arrest	21658281	Aouizerat BE	GWAS for discovery and replication of genetic loci associated with sudden cardiac arrest in patients with coronary artery disease.	Intergenic	KLF12 - RNY1P5	rs12429889-?	Intergenic	0.16	5e-20	178	1	1.64	[1.48-1.81]	Affymetrix [319,222]	N	unrelated	unrelated	unrelated	unrelated	directly related	unrelated	unrelated	unrelated	13	74805108	rs12864994	13:74805108	1
rs12429889	Sudden cardiac arrest	21658281	Aouizerat BE	GWAS for discovery and replication of genetic loci associated with sudden cardiac arrest in patients with coronary artery disease.	Intergenic	KLF12 - RNY1P5	rs12429889-?	Intergenic	0.16	5e-20	178	1	1.64	[1.48-1.81]	Affymetrix [319,222]	N	unrelated	unrelated	unrelated	unrelated	directly related	unrelated	unrelated	unrelated	13	74756055	rs34854216	13:74756055	1
rs12429889	Sudden cardiac arrest	21658281	Aouizerat BE	GWAS for discovery and replication of genetic loci associated with sudden cardiac arrest in patients with coronary artery disease.	Intergenic	KLF12 - RNY1P5	rs12429889-?	Intergenic	0.16	5e-20	178	1	1.64	[1.48-1.81]	Affymetrix [319,222]	N	unrelated	unrelated	unrelated	unrelated	directly related	unrelated	unrelated	unrelated	13	74740224	NA	13:74740224	1
rs12429889	Sudden cardiac arrest	21658281	Aouizerat BE	GWAS for discovery and replication of genetic loci associated with sudden cardiac arrest in patients with coronary artery disease.	Intergenic	KLF12 - RNY1P5	rs12429889-?	Intergenic	0.16	5e-20	178	1	1.64	[1.48-1.81]	Affymetrix [319,222]	N	unrelated	unrelated	unrelated	unrelated	directly related	unrelated	unrelated	unrelated	13	74836558	rs12862167	13:74836558	1
rs12429889	Sudden cardiac arrest	21658281	Aouizerat BE	GWAS for discovery and replication of genetic loci associated with sudden cardiac arrest in patients with coronary artery disease.	Intergenic	KLF12 - RNY1P5	rs12429889-?	Intergenic	0.16	5e-20	178	1	1.64	[1.48-1.81]	Affymetrix [319,222]	N	unrelated	unrelated	unrelated	unrelated	directly related	unrelated	unrelated	unrelated	13	74809900	rs2777656	13:74809900	1
rs12429889	Sudden cardiac arrest	21658281	Aouizerat BE	GWAS for discovery and replication of genetic loci associated with sudden cardiac arrest in patients with coronary artery disease.	Intergenic	KLF12 - RNY1P5	rs12429889-?	Intergenic	0.16	5e-20	178	1	1.64	[1.48-1.81]	Affymetrix [319,222]	N	unrelated	unrelated	unrelated	unrelated	directly related	unrelated	unrelated	unrelated	13	74740491	rs11619312	13:74740491	1
rs12429889	Sudden cardiac arrest	21658281	Aouizerat BE	GWAS for discovery and replication of genetic loci associated with sudden cardiac arrest in patients with coronary artery disease.	Intergenic	KLF12 - RNY1P5	rs12429889-?	Intergenic	0.16	5e-20	178	1	1.64	[1.48-1.81]	Affymetrix [319,222]	N	unrelated	unrelated	unrelated	unrelated	directly related	unrelated	unrelated	unrelated	13	74743218	rs57215963	13:74743218	1
rs12429889	Sudden cardiac arrest	21658281	Aouizerat BE	GWAS for discovery and replication of genetic loci associated with sudden cardiac arrest in patients with coronary artery disease.	Intergenic	KLF12 - RNY1P5	rs12429889-?	Intergenic	0.16	5e-20	178	1	1.64	[1.48-1.81]	Affymetrix [319,222]	N	unrelated	unrelated	unrelated	unrelated	directly related	unrelated	unrelated	unrelated	13	74744371	rs12877629	13:74744371	1
rs12429889	Sudden cardiac arrest	21658281	Aouizerat BE	GWAS for discovery and replication of genetic loci associated with sudden cardiac arrest in patients with coronary artery disease.	Intergenic	KLF12 - RNY1P5	rs12429889-?	Intergenic	0.16	5e-20	178	1	1.64	[1.48-1.81]	Affymetrix [319,222]	N	unrelated	unrelated	unrelated	unrelated	directly related	unrelated	unrelated	unrelated	13	74795807	rs12876993	13:74795807	1
rs12429889	Sudden cardiac arrest	21658281	Aouizerat BE	GWAS for discovery and replication of genetic loci associated with sudden cardiac arrest in patients with coronary artery disease.	Intergenic	KLF12 - RNY1P5	rs12429889-?	Intergenic	0.16	5e-20	178	1	1.64	[1.48-1.81]	Affymetrix [319,222]	N	unrelated	unrelated	unrelated	unrelated	directly related	unrelated	unrelated	unrelated	13	74742390	rs12428827	13:74742390	1
rs12429889	Sudden cardiac arrest	21658281	Aouizerat BE	GWAS for discovery and replication of genetic loci associated with sudden cardiac arrest in patients with coronary artery disease.	Intergenic	KLF12 - RNY1P5	rs12429889-?	Intergenic	0.16	5e-20	178	1	1.64	[1.48-1.81]	Affymetrix [319,222]	N	unrelated	unrelated	unrelated	unrelated	directly related	unrelated	unrelated	unrelated	13	74743456	rs12872572	13:74743456	1
rs12429889	Sudden cardiac arrest	21658281	Aouizerat BE	GWAS for discovery and replication of genetic loci associated with sudden cardiac arrest in patients with coronary artery disease.	Intergenic	KLF12 - RNY1P5	rs12429889-?	Intergenic	0.16	5e-20	178	1	1.64	[1.48-1.81]	Affymetrix [319,222]	N	unrelated	unrelated	unrelated	unrelated	directly related	unrelated	unrelated	unrelated	13	74824096	rs12862976	13:74824096	1
rs12429889	Sudden cardiac arrest	21658281	Aouizerat BE	GWAS for discovery and replication of genetic loci associated with sudden cardiac arrest in patients with coronary artery disease.	Intergenic	KLF12 - RNY1P5	rs12429889-?	Intergenic	0.16	5e-20	178	1	1.64	[1.48-1.81]	Affymetrix [319,222]	N	unrelated	unrelated	unrelated	unrelated	directly related	unrelated	unrelated	unrelated	13	74746446	rs61964594	13:74746446	NA
rs12429889	Sudden cardiac arrest	21658281	Aouizerat BE	GWAS for discovery and replication of genetic loci associated with sudden cardiac arrest in patients with coronary artery disease.	Intergenic	KLF12 - RNY1P5	rs12429889-?	Intergenic	0.16	5e-20	178	1	1.64	[1.48-1.81]	Affymetrix [319,222]	N	unrelated	unrelated	unrelated	unrelated	directly related	unrelated	unrelated	unrelated	13	74752497	rs2039629	13:74752497	1
rs12429889	Sudden cardiac arrest	21658281	Aouizerat BE	GWAS for discovery and replication of genetic loci associated with sudden cardiac arrest in patients with coronary artery disease.	Intergenic	KLF12 - RNY1P5	rs12429889-?	Intergenic	0.16	5e-20	178	1	1.64	[1.48-1.81]	Affymetrix [319,222]	N	unrelated	unrelated	unrelated	unrelated	directly related	unrelated	unrelated	unrelated	13	74742650	rs12867877	13:74742650	1
rs12429889	Sudden cardiac arrest	21658281	Aouizerat BE	GWAS for discovery and replication of genetic loci associated with sudden cardiac arrest in patients with coronary artery disease.	Intergenic	KLF12 - RNY1P5	rs12429889-?	Intergenic	0.16	5e-20	178	1	1.64	[1.48-1.81]	Affymetrix [319,222]	N	unrelated	unrelated	unrelated	unrelated	directly related	unrelated	unrelated	unrelated	13	74792351	rs7326493	13:74792351	1
rs12429889	Sudden cardiac arrest	21658281	Aouizerat BE	GWAS for discovery and replication of genetic loci associated with sudden cardiac arrest in patients with coronary artery disease.	Intergenic	KLF12 - RNY1P5	rs12429889-?	Intergenic	0.16	5e-20	178	1	1.64	[1.48-1.81]	Affymetrix [319,222]	N	unrelated	unrelated	unrelated	unrelated	directly related	unrelated	unrelated	unrelated	13	74774255	rs7325565	13:74774255	1
rs12429889	Sudden cardiac arrest	21658281	Aouizerat BE	GWAS for discovery and replication of genetic loci associated with sudden cardiac arrest in patients with coronary artery disease.	Intergenic	KLF12 - RNY1P5	rs12429889-?	Intergenic	0.16	5e-20	178	1	1.64	[1.48-1.81]	Affymetrix [319,222]	N	unrelated	unrelated	unrelated	unrelated	directly related	unrelated	unrelated	unrelated	13	74793027	rs1857026	13:74793027	1
rs12429889	Sudden cardiac arrest	21658281	Aouizerat BE	GWAS for discovery and replication of genetic loci associated with sudden cardiac arrest in patients with coronary artery disease.	Intergenic	KLF12 - RNY1P5	rs12429889-?	Intergenic	0.16	5e-20	178	1	1.64	[1.48-1.81]	Affymetrix [319,222]	N	unrelated	unrelated	unrelated	unrelated	directly related	unrelated	unrelated	unrelated	13	74743123	rs12872219	13:74743123	1
rs12429889	Sudden cardiac arrest	21658281	Aouizerat BE	GWAS for discovery and replication of genetic loci associated with sudden cardiac arrest in patients with coronary artery disease.	Intergenic	KLF12 - RNY1P5	rs12429889-?	Intergenic	0.16	5e-20	178	1	1.64	[1.48-1.81]	Affymetrix [319,222]	N	unrelated	unrelated	unrelated	unrelated	directly related	unrelated	unrelated	unrelated	13	74809856	rs2785950	13:74809856	1
rs12429889	Sudden cardiac arrest	21658281	Aouizerat BE	GWAS for discovery and replication of genetic loci associated with sudden cardiac arrest in patients with coronary artery disease.	Intergenic	KLF12 - RNY1P5	rs12429889-?	Intergenic	0.16	5e-20	178	1	1.64	[1.48-1.81]	Affymetrix [319,222]	N	unrelated	unrelated	unrelated	unrelated	directly related	unrelated	unrelated	unrelated	13	74794473	rs12871788	13:74794473	1
rs12429889	Sudden cardiac arrest	21658281	Aouizerat BE	GWAS for discovery and replication of genetic loci associated with sudden cardiac arrest in patients with coronary artery disease.	Intergenic	KLF12 - RNY1P5	rs12429889-?	Intergenic	0.16	5e-20	178	1	1.64	[1.48-1.81]	Affymetrix [319,222]	N	unrelated	unrelated	unrelated	unrelated	directly related	unrelated	unrelated	unrelated	13	74794300	rs12871579	13:74794300	1
rs12429889	Sudden cardiac arrest	21658281	Aouizerat BE	GWAS for discovery and replication of genetic loci associated with sudden cardiac arrest in patients with coronary artery disease.	Intergenic	KLF12 - RNY1P5	rs12429889-?	Intergenic	0.16	5e-20	178	1	1.64	[1.48-1.81]	Affymetrix [319,222]	N	unrelated	unrelated	unrelated	unrelated	directly related	unrelated	unrelated	unrelated	13	74837021	rs7323758	13:74837021	1
rs2239785	Glomerulosclerosis	20668430	Genovese G	A risk allele for focal segmental glomerulosclerosis in African Americans is located within a region containing APOL1 and MYH9.	APOL1, MYH9	APOL1	rs2239785-G	missense	0.64	5e-13	112	2	NR	NR	Illumina [up to ~542,539]	N	unrelated	unrelated	unrelated	unrelated	unrelated	unrelated	directly related	unrelated	22	36642018	rs34235585	22:36642018	1
rs2239785	Glomerulosclerosis	20668430	Genovese G	A risk allele for focal segmental glomerulosclerosis in African Americans is located within a region containing APOL1 and MYH9.	APOL1, MYH9	APOL1	rs2239785-G	missense	0.64	5e-13	112	2	NR	NR	Illumina [up to ~542,539]	N	unrelated	unrelated	unrelated	unrelated	unrelated	unrelated	directly related	unrelated	22	36639421	rs4378900	22:36639421	NA
rs2239785	Glomerulosclerosis	20668430	Genovese G	A risk allele for focal segmental glomerulosclerosis in African Americans is located within a region containing APOL1 and MYH9.	APOL1, MYH9	APOL1	rs2239785-G	missense	0.64	5e-13	112	2	NR	NR	Illumina [up to ~542,539]	N	unrelated	unrelated	unrelated	unrelated	unrelated	unrelated	directly related	unrelated	22	36640533	rs5756113	22:36640533	1
rs2239785	Glomerulosclerosis	20668430	Genovese G	A risk allele for focal segmental glomerulosclerosis in African Americans is located within a region containing APOL1 and MYH9.	APOL1, MYH9	APOL1	rs2239785-G	missense	0.64	5e-13	112	2	NR	NR	Illumina [up to ~542,539]	N	unrelated	unrelated	unrelated	unrelated	unrelated	unrelated	directly related	unrelated	22	36649802	rs13056427	22:36649802	1
rs2239785	Glomerulosclerosis	20668430	Genovese G	A risk allele for focal segmental glomerulosclerosis in African Americans is located within a region containing APOL1 and MYH9.	APOL1, MYH9	APOL1	rs2239785-G	missense	0.64	5e-13	112	2	NR	NR	Illumina [up to ~542,539]	N	unrelated	unrelated	unrelated	unrelated	unrelated	unrelated	directly related	unrelated	22	36655012	rs136151	22:36655012	1
rs2239785	Glomerulosclerosis	20668430	Genovese G	A risk allele for focal segmental glomerulosclerosis in African Americans is located within a region containing APOL1 and MYH9.	APOL1, MYH9	APOL1	rs2239785-G	missense	0.64	5e-13	112	2	NR	NR	Illumina [up to ~542,539]	N	unrelated	unrelated	unrelated	unrelated	unrelated	unrelated	directly related	unrelated	22	36646839	rs5756114	22:36646839	1
rs2239785	Glomerulosclerosis	20668430	Genovese G	A risk allele for focal segmental glomerulosclerosis in African Americans is located within a region containing APOL1 and MYH9.	APOL1, MYH9	APOL1	rs2239785-G	missense	0.64	5e-13	112	2	NR	NR	Illumina [up to ~542,539]	N	unrelated	unrelated	unrelated	unrelated	unrelated	unrelated	directly related	unrelated	22	36657329	rs129423	22:36657329	1
rs2239785	Glomerulosclerosis	20668430	Genovese G	A risk allele for focal segmental glomerulosclerosis in African Americans is located within a region containing APOL1 and MYH9.	APOL1, MYH9	APOL1	rs2239785-G	missense	0.64	5e-13	112	2	NR	NR	Illumina [up to ~542,539]	N	unrelated	unrelated	unrelated	unrelated	unrelated	unrelated	directly related	unrelated	22	36656138	rs136154	22:36656138	NA
rs2239785	Glomerulosclerosis	20668430	Genovese G	A risk allele for focal segmental glomerulosclerosis in African Americans is located within a region containing APOL1 and MYH9.	APOL1, MYH9	APOL1	rs2239785-G	missense	0.64	5e-13	112	2	NR	NR	Illumina [up to ~542,539]	N	unrelated	unrelated	unrelated	unrelated	unrelated	unrelated	directly related	unrelated	22	36654145	rs136150	22:36654145	1
rs2239785	Glomerulosclerosis	20668430	Genovese G	A risk allele for focal segmental glomerulosclerosis in African Americans is located within a region containing APOL1 and MYH9.	APOL1, MYH9	APOL1	rs2239785-G	missense	0.64	5e-13	112	2	NR	NR	Illumina [up to ~542,539]	N	unrelated	unrelated	unrelated	unrelated	unrelated	unrelated	directly related	unrelated	22	36656442	rs136156	22:36656442	NA
rs2239785	Glomerulosclerosis	20668430	Genovese G	A risk allele for focal segmental glomerulosclerosis in African Americans is located within a region containing APOL1 and MYH9.	APOL1, MYH9	APOL1	rs2239785-G	missense	0.64	5e-13	112	2	NR	NR	Illumina [up to ~542,539]	N	unrelated	unrelated	unrelated	unrelated	unrelated	unrelated	directly related	unrelated	22	36639308	rs5750243	22:36639308	1
rs2239785	Glomerulosclerosis	20668430	Genovese G	A risk allele for focal segmental glomerulosclerosis in African Americans is located within a region containing APOL1 and MYH9.	APOL1, MYH9	APOL1	rs2239785-G	missense	0.64	5e-13	112	2	NR	NR	Illumina [up to ~542,539]	N	unrelated	unrelated	unrelated	unrelated	unrelated	unrelated	directly related	unrelated	22	36644522	rs35829971	22:36644522	1
rs2239785	Glomerulosclerosis	20668430	Genovese G	A risk allele for focal segmental glomerulosclerosis in African Americans is located within a region containing APOL1 and MYH9.	APOL1, MYH9	APOL1	rs2239785-G	missense	0.64	5e-13	112	2	NR	NR	Illumina [up to ~542,539]	N	unrelated	unrelated	unrelated	unrelated	unrelated	unrelated	directly related	unrelated	22	36656443	rs136157	22:36656443	1
rs2239785	Glomerulosclerosis	20668430	Genovese G	A risk allele for focal segmental glomerulosclerosis in African Americans is located within a region containing APOL1 and MYH9.	APOL1, MYH9	APOL1	rs2239785-G	missense	0.64	5e-13	112	2	NR	NR	Illumina [up to ~542,539]	N	unrelated	unrelated	unrelated	unrelated	unrelated	unrelated	directly related	unrelated	22	36641792	rs62233823	22:36641792	1
rs2239785	Glomerulosclerosis	20668430	Genovese G	A risk allele for focal segmental glomerulosclerosis in African Americans is located within a region containing APOL1 and MYH9.	APOL1, MYH9	APOL1	rs2239785-G	missense	0.64	5e-13	112	2	NR	NR	Illumina [up to ~542,539]	N	unrelated	unrelated	unrelated	unrelated	unrelated	unrelated	directly related	unrelated	22	36655513	rs136153	22:36655513	NA
rs2239785	Glomerulosclerosis	20668430	Genovese G	A risk allele for focal segmental glomerulosclerosis in African Americans is located within a region containing APOL1 and MYH9.	APOL1, MYH9	APOL1	rs2239785-G	missense	0.64	5e-13	112	2	NR	NR	Illumina [up to ~542,539]	N	unrelated	unrelated	unrelated	unrelated	unrelated	unrelated	directly related	unrelated	22	36648552	rs5756115	22:36648552	NA
rs2239785	Glomerulosclerosis	20668430	Genovese G	A risk allele for focal segmental glomerulosclerosis in African Americans is located within a region containing APOL1 and MYH9.	APOL1, MYH9	APOL1	rs2239785-G	missense	0.64	5e-13	112	2	NR	NR	Illumina [up to ~542,539]	N	unrelated	unrelated	unrelated	unrelated	unrelated	unrelated	directly related	unrelated	22	36659571	rs136165	22:36659571	1
rs2239785	Glomerulosclerosis	20668430	Genovese G	A risk allele for focal segmental glomerulosclerosis in African Americans is located within a region containing APOL1 and MYH9.	APOL1, MYH9	APOL1	rs2239785-G	missense	0.64	5e-13	112	2	NR	NR	Illumina [up to ~542,539]	N	unrelated	unrelated	unrelated	unrelated	unrelated	unrelated	directly related	unrelated	22	36657596	rs713929	22:36657596	1
rs2239785	Glomerulosclerosis	20668430	Genovese G	A risk allele for focal segmental glomerulosclerosis in African Americans is located within a region containing APOL1 and MYH9.	APOL1, MYH9	APOL1	rs2239785-G	missense	0.64	5e-13	112	2	NR	NR	Illumina [up to ~542,539]	N	unrelated	unrelated	unrelated	unrelated	unrelated	unrelated	directly related	unrelated	22	36662748	rs5750246	22:36662748	NA
rs2239785	Glomerulosclerosis	20668430	Genovese G	A risk allele for focal segmental glomerulosclerosis in African Americans is located within a region containing APOL1 and MYH9.	APOL1, MYH9	APOL1	rs2239785-G	missense	0.64	5e-13	112	2	NR	NR	Illumina [up to ~542,539]	N	unrelated	unrelated	unrelated	unrelated	unrelated	unrelated	directly related	unrelated	22	36660614	rs136167	22:36660614	NA
rs2239785	Glomerulosclerosis	20668430	Genovese G	A risk allele for focal segmental glomerulosclerosis in African Americans is located within a region containing APOL1 and MYH9.	APOL1, MYH9	APOL1	rs2239785-G	missense	0.64	5e-13	112	2	NR	NR	Illumina [up to ~542,539]	N	unrelated	unrelated	unrelated	unrelated	unrelated	unrelated	directly related	unrelated	22	36665538	rs136180	22:36665538	1
rs2239785	Glomerulosclerosis	20668430	Genovese G	A risk allele for focal segmental glomerulosclerosis in African Americans is located within a region containing APOL1 and MYH9.	APOL1, MYH9	APOL1	rs2239785-G	missense	0.64	5e-13	112	2	NR	NR	Illumina [up to ~542,539]	N	unrelated	unrelated	unrelated	unrelated	unrelated	unrelated	directly related	unrelated	22	36657119	rs136160	22:36657119	1
rs2239785	Glomerulosclerosis	20668430	Genovese G	A risk allele for focal segmental glomerulosclerosis in African Americans is located within a region containing APOL1 and MYH9.	APOL1, MYH9	APOL1	rs2239785-G	missense	0.64	5e-13	112	2	NR	NR	Illumina [up to ~542,539]	N	unrelated	unrelated	unrelated	unrelated	unrelated	unrelated	directly related	unrelated	22	36636724	rs34565810	22:36636724	1
rs2239785	Glomerulosclerosis	20668430	Genovese G	A risk allele for focal segmental glomerulosclerosis in African Americans is located within a region containing APOL1 and MYH9.	APOL1, MYH9	APOL1	rs2239785-G	missense	0.64	5e-13	112	2	NR	NR	Illumina [up to ~542,539]	N	unrelated	unrelated	unrelated	unrelated	unrelated	unrelated	directly related	unrelated	22	36643428	rs71314972	22:36643428	1
rs2239785	Glomerulosclerosis	20668430	Genovese G	A risk allele for focal segmental glomerulosclerosis in African Americans is located within a region containing APOL1 and MYH9.	APOL1, MYH9	APOL1	rs2239785-G	missense	0.64	5e-13	112	2	NR	NR	Illumina [up to ~542,539]	N	unrelated	unrelated	unrelated	unrelated	unrelated	unrelated	directly related	unrelated	22	36657628	rs136163	22:36657628	NA
rs2239785	Glomerulosclerosis	20668430	Genovese G	A risk allele for focal segmental glomerulosclerosis in African Americans is located within a region containing APOL1 and MYH9.	APOL1, MYH9	APOL1	rs2239785-G	missense	0.64	5e-13	112	2	NR	NR	Illumina [up to ~542,539]	N	unrelated	unrelated	unrelated	unrelated	unrelated	unrelated	directly related	unrelated	22	36639067	rs13054261	22:36639067	1
rs2239785	Glomerulosclerosis	20668430	Genovese G	A risk allele for focal segmental glomerulosclerosis in African Americans is located within a region containing APOL1 and MYH9.	APOL1, MYH9	APOL1	rs2239785-G	missense	0.64	5e-13	112	2	NR	NR	Illumina [up to ~542,539]	N	unrelated	unrelated	unrelated	unrelated	unrelated	unrelated	directly related	unrelated	22	36664339	rs136178	22:36664339	1
rs2239785	Glomerulosclerosis	20668430	Genovese G	A risk allele for focal segmental glomerulosclerosis in African Americans is located within a region containing APOL1 and MYH9.	APOL1, MYH9	APOL1	rs2239785-G	missense	0.64	5e-13	112	2	NR	NR	Illumina [up to ~542,539]	N	unrelated	unrelated	unrelated	unrelated	unrelated	unrelated	directly related	unrelated	22	36643986	rs35150149	22:36643986	1
rs2239785	Glomerulosclerosis	20668430	Genovese G	A risk allele for focal segmental glomerulosclerosis in African Americans is located within a region containing APOL1 and MYH9.	APOL1, MYH9	APOL1	rs2239785-G	missense	0.64	5e-13	112	2	NR	NR	Illumina [up to ~542,539]	N	unrelated	unrelated	unrelated	unrelated	unrelated	unrelated	directly related	unrelated	22	36661149	rs136169	22:36661149	1
rs2239785	Glomerulosclerosis	20668430	Genovese G	A risk allele for focal segmental glomerulosclerosis in African Americans is located within a region containing APOL1 and MYH9.	APOL1, MYH9	APOL1	rs2239785-G	missense	0.64	5e-13	112	2	NR	NR	Illumina [up to ~542,539]	N	unrelated	unrelated	unrelated	unrelated	unrelated	unrelated	directly related	unrelated	22	36661061	rs28391521	22:36661061	1
rs2239785	Glomerulosclerosis	20668430	Genovese G	A risk allele for focal segmental glomerulosclerosis in African Americans is located within a region containing APOL1 and MYH9.	APOL1, MYH9	APOL1	rs2239785-G	missense	0.64	5e-13	112	2	NR	NR	Illumina [up to ~542,539]	N	unrelated	unrelated	unrelated	unrelated	unrelated	unrelated	directly related	unrelated	22	36636794	rs34223341	22:36636794	1
rs2239785	Glomerulosclerosis	20668430	Genovese G	A risk allele for focal segmental glomerulosclerosis in African Americans is located within a region containing APOL1 and MYH9.	APOL1, MYH9	APOL1	rs2239785-G	missense	0.64	5e-13	112	2	NR	NR	Illumina [up to ~542,539]	N	unrelated	unrelated	unrelated	unrelated	unrelated	unrelated	directly related	unrelated	22	36659299	rs80424	22:36659299	1
rs2239785	Glomerulosclerosis	20668430	Genovese G	A risk allele for focal segmental glomerulosclerosis in African Americans is located within a region containing APOL1 and MYH9.	APOL1, MYH9	APOL1	rs2239785-G	missense	0.64	5e-13	112	2	NR	NR	Illumina [up to ~542,539]	N	unrelated	unrelated	unrelated	unrelated	unrelated	unrelated	directly related	unrelated	22	36657023	rs136159	22:36657023	1
rs2239785	Glomerulosclerosis	20668430	Genovese G	A risk allele for focal segmental glomerulosclerosis in African Americans is located within a region containing APOL1 and MYH9.	APOL1, MYH9	APOL1	rs2239785-G	missense	0.64	5e-13	112	2	NR	NR	Illumina [up to ~542,539]	N	unrelated	unrelated	unrelated	unrelated	unrelated	unrelated	directly related	unrelated	22	36636722	rs34379667	22:36636722	NA
rs2239785	Glomerulosclerosis	20668430	Genovese G	A risk allele for focal segmental glomerulosclerosis in African Americans is located within a region containing APOL1 and MYH9.	APOL1, MYH9	APOL1	rs2239785-G	missense	0.64	5e-13	112	2	NR	NR	Illumina [up to ~542,539]	N	unrelated	unrelated	unrelated	unrelated	unrelated	unrelated	directly related	unrelated	22	36644251	rs35769663	22:36644251	1
rs2239785	Glomerulosclerosis	20668430	Genovese G	A risk allele for focal segmental glomerulosclerosis in African Americans is located within a region containing APOL1 and MYH9.	APOL1, MYH9	APOL1	rs2239785-G	missense	0.64	5e-13	112	2	NR	NR	Illumina [up to ~542,539]	N	unrelated	unrelated	unrelated	unrelated	unrelated	unrelated	directly related	unrelated	22	36644151	rs35345680	22:36644151	1
rs2239785	Glomerulosclerosis	20668430	Genovese G	A risk allele for focal segmental glomerulosclerosis in African Americans is located within a region containing APOL1 and MYH9.	APOL1, MYH9	APOL1	rs2239785-G	missense	0.64	5e-13	112	2	NR	NR	Illumina [up to ~542,539]	N	unrelated	unrelated	unrelated	unrelated	unrelated	unrelated	directly related	unrelated	22	36665767	rs136181	22:36665767	1
rs2239785	Glomerulosclerosis	20668430	Genovese G	A risk allele for focal segmental glomerulosclerosis in African Americans is located within a region containing APOL1 and MYH9.	APOL1, MYH9	APOL1	rs2239785-G	missense	0.64	5e-13	112	2	NR	NR	Illumina [up to ~542,539]	N	unrelated	unrelated	unrelated	unrelated	unrelated	unrelated	directly related	unrelated	22	36661152	rs28480494	22:36661152	1
rs2239785	Glomerulosclerosis	20668430	Genovese G	A risk allele for focal segmental glomerulosclerosis in African Americans is located within a region containing APOL1 and MYH9.	APOL1, MYH9	APOL1	rs2239785-G	missense	0.64	5e-13	112	2	NR	NR	Illumina [up to ~542,539]	N	unrelated	unrelated	unrelated	unrelated	unrelated	unrelated	directly related	unrelated	22	36656652	NA	22:36656652	NA
rs2239785	Glomerulosclerosis	20668430	Genovese G	A risk allele for focal segmental glomerulosclerosis in African Americans is located within a region containing APOL1 and MYH9.	APOL1, MYH9	APOL1	rs2239785-G	missense	0.64	5e-13	112	2	NR	NR	Illumina [up to ~542,539]	N	unrelated	unrelated	unrelated	unrelated	unrelated	unrelated	directly related	unrelated	22	36660842	rs136168	22:36660842	1
rs2239785	Glomerulosclerosis	20668430	Genovese G	A risk allele for focal segmental glomerulosclerosis in African Americans is located within a region containing APOL1 and MYH9.	APOL1, MYH9	APOL1	rs2239785-G	missense	0.64	5e-13	112	2	NR	NR	Illumina [up to ~542,539]	N	unrelated	unrelated	unrelated	unrelated	unrelated	unrelated	directly related	unrelated	22	36663248	rs78523	22:36663248	1
rs10494366	QT interval	16648850	Arking DE	A common genetic variant in the NOS1 regulator NOS1AP modulates cardiac repolarization.	NOS1AP	NOS1AP	rs10494366-?	intron	0.36	1e-10	100	3	4.9	- 7.90 [NR] msec difference between homozygotes	Affymetrix [88,500]	N	unrelated	unrelated	unrelated	unrelated	directly related	unrelated	unrelated	unrelated	1	162054018	rs12404369	1:162054018	NA
rs10494366	QT interval	16648850	Arking DE	A common genetic variant in the NOS1 regulator NOS1AP modulates cardiac repolarization.	NOS1AP	NOS1AP	rs10494366-?	intron	0.36	1e-10	100	3	4.9	- 7.90 [NR] msec difference between homozygotes	Affymetrix [88,500]	N	unrelated	unrelated	unrelated	unrelated	directly related	unrelated	unrelated	unrelated	1	162042313	rs1123015	1:162042313	1
rs10494366	QT interval	16648850	Arking DE	A common genetic variant in the NOS1 regulator NOS1AP modulates cardiac repolarization.	NOS1AP	NOS1AP	rs10494366-?	intron	0.36	1e-10	100	3	4.9	- 7.90 [NR] msec difference between homozygotes	Affymetrix [88,500]	N	unrelated	unrelated	unrelated	unrelated	directly related	unrelated	unrelated	unrelated	1	162069669	rs9728868	1:162069669	1
rs10494366	QT interval	16648850	Arking DE	A common genetic variant in the NOS1 regulator NOS1AP modulates cardiac repolarization.	NOS1AP	NOS1AP	rs10494366-?	intron	0.36	1e-10	100	3	4.9	- 7.90 [NR] msec difference between homozygotes	Affymetrix [88,500]	N	unrelated	unrelated	unrelated	unrelated	directly related	unrelated	unrelated	unrelated	1	162071818	rs6688966	1:162071818	1
rs10494366	QT interval	16648850	Arking DE	A common genetic variant in the NOS1 regulator NOS1AP modulates cardiac repolarization.	NOS1AP	NOS1AP	rs10494366-?	intron	0.36	1e-10	100	3	4.9	- 7.90 [NR] msec difference between homozygotes	Affymetrix [88,500]	N	unrelated	unrelated	unrelated	unrelated	directly related	unrelated	unrelated	unrelated	1	162128822	rs10918790	1:162128822	1
rs10494366	QT interval	16648850	Arking DE	A common genetic variant in the NOS1 regulator NOS1AP modulates cardiac repolarization.	NOS1AP	NOS1AP	rs10494366-?	intron	0.36	1e-10	100	3	4.9	- 7.90 [NR] msec difference between homozygotes	Affymetrix [88,500]	N	unrelated	unrelated	unrelated	unrelated	directly related	unrelated	unrelated	unrelated	1	162053060	rs5000342	1:162053060	1
rs10494366	QT interval	16648850	Arking DE	A common genetic variant in the NOS1 regulator NOS1AP modulates cardiac repolarization.	NOS1AP	NOS1AP	rs10494366-?	intron	0.36	1e-10	100	3	4.9	- 7.90 [NR] msec difference between homozygotes	Affymetrix [88,500]	N	unrelated	unrelated	unrelated	unrelated	directly related	unrelated	unrelated	unrelated	1	162069642	rs9728864	1:162069642	1
rs10494366	QT interval	16648850	Arking DE	A common genetic variant in the NOS1 regulator NOS1AP modulates cardiac repolarization.	NOS1AP	NOS1AP	rs10494366-?	intron	0.36	1e-10	100	3	4.9	- 7.90 [NR] msec difference between homozygotes	Affymetrix [88,500]	N	unrelated	unrelated	unrelated	unrelated	directly related	unrelated	unrelated	unrelated	1	162072429	rs12406484	1:162072429	1
rs10494366	QT interval	16648850	Arking DE	A common genetic variant in the NOS1 regulator NOS1AP modulates cardiac repolarization.	NOS1AP	NOS1AP	rs10494366-?	intron	0.36	1e-10	100	3	4.9	- 7.90 [NR] msec difference between homozygotes	Affymetrix [88,500]	N	unrelated	unrelated	unrelated	unrelated	directly related	unrelated	unrelated	unrelated	1	162084886	rs1572498	1:162084886	1
rs10494366	QT interval	16648850	Arking DE	A common genetic variant in the NOS1 regulator NOS1AP modulates cardiac repolarization.	NOS1AP	NOS1AP	rs10494366-?	intron	0.36	1e-10	100	3	4.9	- 7.90 [NR] msec difference between homozygotes	Affymetrix [88,500]	N	unrelated	unrelated	unrelated	unrelated	directly related	unrelated	unrelated	unrelated	1	162051540	rs9700397	1:162051540	1
rs10494366	QT interval	16648850	Arking DE	A common genetic variant in the NOS1 regulator NOS1AP modulates cardiac repolarization.	NOS1AP	NOS1AP	rs10494366-?	intron	0.36	1e-10	100	3	4.9	- 7.90 [NR] msec difference between homozygotes	Affymetrix [88,500]	N	unrelated	unrelated	unrelated	unrelated	directly related	unrelated	unrelated	unrelated	1	162049824	rs4656349	1:162049824	1
rs10494366	QT interval	16648850	Arking DE	A common genetic variant in the NOS1 regulator NOS1AP modulates cardiac repolarization.	NOS1AP	NOS1AP	rs10494366-?	intron	0.36	1e-10	100	3	4.9	- 7.90 [NR] msec difference between homozygotes	Affymetrix [88,500]	N	unrelated	unrelated	unrelated	unrelated	directly related	unrelated	unrelated	unrelated	1	162066932	rs10753754	1:162066932	1
rs10494366	QT interval	16648850	Arking DE	A common genetic variant in the NOS1 regulator NOS1AP modulates cardiac repolarization.	NOS1AP	NOS1AP	rs10494366-?	intron	0.36	1e-10	100	3	4.9	- 7.90 [NR] msec difference between homozygotes	Affymetrix [88,500]	N	unrelated	unrelated	unrelated	unrelated	directly related	unrelated	unrelated	unrelated	1	162075187	rs2210942	1:162075187	1
rs10494366	QT interval	16648850	Arking DE	A common genetic variant in the NOS1 regulator NOS1AP modulates cardiac repolarization.	NOS1AP	NOS1AP	rs10494366-?	intron	0.36	1e-10	100	3	4.9	- 7.90 [NR] msec difference between homozygotes	Affymetrix [88,500]	N	unrelated	unrelated	unrelated	unrelated	directly related	unrelated	unrelated	unrelated	1	162073950	rs10800301	1:162073950	1
rs10494366	QT interval	16648850	Arking DE	A common genetic variant in the NOS1 regulator NOS1AP modulates cardiac repolarization.	NOS1AP	NOS1AP	rs10494366-?	intron	0.36	1e-10	100	3	4.9	- 7.90 [NR] msec difference between homozygotes	Affymetrix [88,500]	N	unrelated	unrelated	unrelated	unrelated	directly related	unrelated	unrelated	unrelated	1	162029907	rs4657139	1:162029907	NA
rs10494366	QT interval	16648850	Arking DE	A common genetic variant in the NOS1 regulator NOS1AP modulates cardiac repolarization.	NOS1AP	NOS1AP	rs10494366-?	intron	0.36	1e-10	100	3	4.9	- 7.90 [NR] msec difference between homozygotes	Affymetrix [88,500]	N	unrelated	unrelated	unrelated	unrelated	directly related	unrelated	unrelated	unrelated	1	162074163	rs6696160	1:162074163	1
rs10494366	QT interval	16648850	Arking DE	A common genetic variant in the NOS1 regulator NOS1AP modulates cardiac repolarization.	NOS1AP	NOS1AP	rs10494366-?	intron	0.36	1e-10	100	3	4.9	- 7.90 [NR] msec difference between homozygotes	Affymetrix [88,500]	N	unrelated	unrelated	unrelated	unrelated	directly related	unrelated	unrelated	unrelated	1	162030284	rs10753744	1:162030284	1
rs10494366	QT interval	16648850	Arking DE	A common genetic variant in the NOS1 regulator NOS1AP modulates cardiac repolarization.	NOS1AP	NOS1AP	rs10494366-?	intron	0.36	1e-10	100	3	4.9	- 7.90 [NR] msec difference between homozygotes	Affymetrix [88,500]	N	unrelated	unrelated	unrelated	unrelated	directly related	unrelated	unrelated	unrelated	1	162109096	rs6677140	1:162109096	1
rs10494366	QT interval	16648850	Arking DE	A common genetic variant in the NOS1 regulator NOS1AP modulates cardiac repolarization.	NOS1AP	NOS1AP	rs10494366-?	intron	0.36	1e-10	100	3	4.9	- 7.90 [NR] msec difference between homozygotes	Affymetrix [88,500]	N	unrelated	unrelated	unrelated	unrelated	directly related	unrelated	unrelated	unrelated	1	162112856	rs35804502	1:162112856	1
rs10494366	QT interval	16648850	Arking DE	A common genetic variant in the NOS1 regulator NOS1AP modulates cardiac repolarization.	NOS1AP	NOS1AP	rs10494366-?	intron	0.36	1e-10	100	3	4.9	- 7.90 [NR] msec difference between homozygotes	Affymetrix [88,500]	N	unrelated	unrelated	unrelated	unrelated	directly related	unrelated	unrelated	unrelated	1	162043427	rs7514962	1:162043427	1
rs10494366	QT interval	16648850	Arking DE	A common genetic variant in the NOS1 regulator NOS1AP modulates cardiac repolarization.	NOS1AP	NOS1AP	rs10494366-?	intron	0.36	1e-10	100	3	4.9	- 7.90 [NR] msec difference between homozygotes	Affymetrix [88,500]	N	unrelated	unrelated	unrelated	unrelated	directly related	unrelated	unrelated	unrelated	1	162031207	rs7524591	1:162031207	NA
rs10494366	QT interval	16648850	Arking DE	A common genetic variant in the NOS1 regulator NOS1AP modulates cardiac repolarization.	NOS1AP	NOS1AP	rs10494366-?	intron	0.36	1e-10	100	3	4.9	- 7.90 [NR] msec difference between homozygotes	Affymetrix [88,500]	N	unrelated	unrelated	unrelated	unrelated	directly related	unrelated	unrelated	unrelated	1	162093151	rs11590763	1:162093151	1
rs10494366	QT interval	16648850	Arking DE	A common genetic variant in the NOS1 regulator NOS1AP modulates cardiac repolarization.	NOS1AP	NOS1AP	rs10494366-?	intron	0.36	1e-10	100	3	4.9	- 7.90 [NR] msec difference between homozygotes	Affymetrix [88,500]	N	unrelated	unrelated	unrelated	unrelated	directly related	unrelated	unrelated	unrelated	1	162040906	rs6660701	1:162040906	1
rs10494366	QT interval	16648850	Arking DE	A common genetic variant in the NOS1 regulator NOS1AP modulates cardiac repolarization.	NOS1AP	NOS1AP	rs10494366-?	intron	0.36	1e-10	100	3	4.9	- 7.90 [NR] msec difference between homozygotes	Affymetrix [88,500]	N	unrelated	unrelated	unrelated	unrelated	directly related	unrelated	unrelated	unrelated	1	162031599	rs10918596	1:162031599	1
rs10494366	QT interval	16648850	Arking DE	A common genetic variant in the NOS1 regulator NOS1AP modulates cardiac repolarization.	NOS1AP	NOS1AP	rs10494366-?	intron	0.36	1e-10	100	3	4.9	- 7.90 [NR] msec difference between homozygotes	Affymetrix [88,500]	N	unrelated	unrelated	unrelated	unrelated	directly related	unrelated	unrelated	unrelated	1	162031225	rs7524596	1:162031225	1
rs10494366	QT interval	16648850	Arking DE	A common genetic variant in the NOS1 regulator NOS1AP modulates cardiac repolarization.	NOS1AP	NOS1AP	rs10494366-?	intron	0.36	1e-10	100	3	4.9	- 7.90 [NR] msec difference between homozygotes	Affymetrix [88,500]	N	unrelated	unrelated	unrelated	unrelated	directly related	unrelated	unrelated	unrelated	1	162091330	rs7538490	1:162091330	1
rs10494366	QT interval	16648850	Arking DE	A common genetic variant in the NOS1 regulator NOS1AP modulates cardiac repolarization.	NOS1AP	NOS1AP	rs10494366-?	intron	0.36	1e-10	100	3	4.9	- 7.90 [NR] msec difference between homozygotes	Affymetrix [88,500]	N	unrelated	unrelated	unrelated	unrelated	directly related	unrelated	unrelated	unrelated	1	162090536	rs10918701	1:162090536	1
rs10494366	QT interval	16648850	Arking DE	A common genetic variant in the NOS1 regulator NOS1AP modulates cardiac repolarization.	NOS1AP	NOS1AP	rs10494366-?	intron	0.36	1e-10	100	3	4.9	- 7.90 [NR] msec difference between homozygotes	Affymetrix [88,500]	N	unrelated	unrelated	unrelated	unrelated	directly related	unrelated	unrelated	unrelated	1	162067528	rs4657142	1:162067528	1
rs10494366	QT interval	16648850	Arking DE	A common genetic variant in the NOS1 regulator NOS1AP modulates cardiac repolarization.	NOS1AP	NOS1AP	rs10494366-?	intron	0.36	1e-10	100	3	4.9	- 7.90 [NR] msec difference between homozygotes	Affymetrix [88,500]	N	unrelated	unrelated	unrelated	unrelated	directly related	unrelated	unrelated	unrelated	1	162031904	rs10918597	1:162031904	1
rs10494366	QT interval	16648850	Arking DE	A common genetic variant in the NOS1 regulator NOS1AP modulates cardiac repolarization.	NOS1AP	NOS1AP	rs10494366-?	intron	0.36	1e-10	100	3	4.9	- 7.90 [NR] msec difference between homozygotes	Affymetrix [88,500]	N	unrelated	unrelated	unrelated	unrelated	directly related	unrelated	unrelated	unrelated	1	162049267	rs4656348	1:162049267	1
rs10494366	QT interval	16648850	Arking DE	A common genetic variant in the NOS1 regulator NOS1AP modulates cardiac repolarization.	NOS1AP	NOS1AP	rs10494366-?	intron	0.36	1e-10	100	3	4.9	- 7.90 [NR] msec difference between homozygotes	Affymetrix [88,500]	N	unrelated	unrelated	unrelated	unrelated	directly related	unrelated	unrelated	unrelated	1	162043710	rs7515045	1:162043710	1
rs10494366	QT interval	16648850	Arking DE	A common genetic variant in the NOS1 regulator NOS1AP modulates cardiac repolarization.	NOS1AP	NOS1AP	rs10494366-?	intron	0.36	1e-10	100	3	4.9	- 7.90 [NR] msec difference between homozygotes	Affymetrix [88,500]	N	unrelated	unrelated	unrelated	unrelated	directly related	unrelated	unrelated	unrelated	1	162030995	rs7524369	1:162030995	1
rs10494366	QT interval	16648850	Arking DE	A common genetic variant in the NOS1 regulator NOS1AP modulates cardiac repolarization.	NOS1AP	NOS1AP	rs10494366-?	intron	0.36	1e-10	100	3	4.9	- 7.90 [NR] msec difference between homozygotes	Affymetrix [88,500]	N	unrelated	unrelated	unrelated	unrelated	directly related	unrelated	unrelated	unrelated	1	162072120	rs10918681	1:162072120	1
rs10494366	QT interval	16648850	Arking DE	A common genetic variant in the NOS1 regulator NOS1AP modulates cardiac repolarization.	NOS1AP	NOS1AP	rs10494366-?	intron	0.36	1e-10	100	3	4.9	- 7.90 [NR] msec difference between homozygotes	Affymetrix [88,500]	N	unrelated	unrelated	unrelated	unrelated	directly related	unrelated	unrelated	unrelated	1	162097764	rs12139560	1:162097764	1
rs10494366	QT interval	16648850	Arking DE	A common genetic variant in the NOS1 regulator NOS1AP modulates cardiac repolarization.	NOS1AP	NOS1AP	rs10494366-?	intron	0.36	1e-10	100	3	4.9	- 7.90 [NR] msec difference between homozygotes	Affymetrix [88,500]	N	unrelated	unrelated	unrelated	unrelated	directly related	unrelated	unrelated	unrelated	1	162091836	rs16827674	1:162091836	1
rs10494366	QT interval	16648850	Arking DE	A common genetic variant in the NOS1 regulator NOS1AP modulates cardiac repolarization.	NOS1AP	NOS1AP	rs10494366-?	intron	0.36	1e-10	100	3	4.9	- 7.90 [NR] msec difference between homozygotes	Affymetrix [88,500]	N	unrelated	unrelated	unrelated	unrelated	directly related	unrelated	unrelated	unrelated	1	162101098	rs885148	1:162101098	1
rs10494366	QT interval	16648850	Arking DE	A common genetic variant in the NOS1 regulator NOS1AP modulates cardiac repolarization.	NOS1AP	NOS1AP	rs10494366-?	intron	0.36	1e-10	100	3	4.9	- 7.90 [NR] msec difference between homozygotes	Affymetrix [88,500]	N	unrelated	unrelated	unrelated	unrelated	directly related	unrelated	unrelated	unrelated	1	162051975	rs4531274	1:162051975	NA
rs10494366	QT interval	16648850	Arking DE	A common genetic variant in the NOS1 regulator NOS1AP modulates cardiac repolarization.	NOS1AP	NOS1AP	rs10494366-?	intron	0.36	1e-10	100	3	4.9	- 7.90 [NR] msec difference between homozygotes	Affymetrix [88,500]	N	unrelated	unrelated	unrelated	unrelated	directly related	unrelated	unrelated	unrelated	1	162053508	rs10918630	1:162053508	1
rs10494366	QT interval	16648850	Arking DE	A common genetic variant in the NOS1 regulator NOS1AP modulates cardiac repolarization.	NOS1AP	NOS1AP	rs10494366-?	intron	0.36	1e-10	100	3	4.9	- 7.90 [NR] msec difference between homozygotes	Affymetrix [88,500]	N	unrelated	unrelated	unrelated	unrelated	directly related	unrelated	unrelated	unrelated	1	162055806	rs6670339	1:162055806	1
rs10494366	QT interval	16648850	Arking DE	A common genetic variant in the NOS1 regulator NOS1AP modulates cardiac repolarization.	NOS1AP	NOS1AP	rs10494366-?	intron	0.36	1e-10	100	3	4.9	- 7.90 [NR] msec difference between homozygotes	Affymetrix [88,500]	N	unrelated	unrelated	unrelated	unrelated	directly related	unrelated	unrelated	unrelated	1	162075321	rs7521236	1:162075321	1
rs10494366	QT interval	16648850	Arking DE	A common genetic variant in the NOS1 regulator NOS1AP modulates cardiac repolarization.	NOS1AP	NOS1AP	rs10494366-?	intron	0.36	1e-10	100	3	4.9	- 7.90 [NR] msec difference between homozygotes	Affymetrix [88,500]	N	unrelated	unrelated	unrelated	unrelated	directly related	unrelated	unrelated	unrelated	1	162071224	rs6413902	1:162071224	1
rs10494366	QT interval	16648850	Arking DE	A common genetic variant in the NOS1 regulator NOS1AP modulates cardiac repolarization.	NOS1AP	NOS1AP	rs10494366-?	intron	0.36	1e-10	100	3	4.9	- 7.90 [NR] msec difference between homozygotes	Affymetrix [88,500]	N	unrelated	unrelated	unrelated	unrelated	directly related	unrelated	unrelated	unrelated	1	162043505	rs7548348	1:162043505	NA
rs10494366	QT interval	16648850	Arking DE	A common genetic variant in the NOS1 regulator NOS1AP modulates cardiac repolarization.	NOS1AP	NOS1AP	rs10494366-?	intron	0.36	1e-10	100	3	4.9	- 7.90 [NR] msec difference between homozygotes	Affymetrix [88,500]	N	unrelated	unrelated	unrelated	unrelated	directly related	unrelated	unrelated	unrelated	1	162030967	rs7535992	1:162030967	1
rs10494366	QT interval	16648850	Arking DE	A common genetic variant in the NOS1 regulator NOS1AP modulates cardiac repolarization.	NOS1AP	NOS1AP	rs10494366-?	intron	0.36	1e-10	100	3	4.9	- 7.90 [NR] msec difference between homozygotes	Affymetrix [88,500]	N	unrelated	unrelated	unrelated	unrelated	directly related	unrelated	unrelated	unrelated	1	162048621	rs4098274	1:162048621	1
rs10494366	QT interval	16648850	Arking DE	A common genetic variant in the NOS1 regulator NOS1AP modulates cardiac repolarization.	NOS1AP	NOS1AP	rs10494366-?	intron	0.36	1e-10	100	3	4.9	- 7.90 [NR] msec difference between homozygotes	Affymetrix [88,500]	N	unrelated	unrelated	unrelated	unrelated	directly related	unrelated	unrelated	unrelated	1	162031369	rs7536361	1:162031369	1
rs10494366	QT interval	16648850	Arking DE	A common genetic variant in the NOS1 regulator NOS1AP modulates cardiac repolarization.	NOS1AP	NOS1AP	rs10494366-?	intron	0.36	1e-10	100	3	4.9	- 7.90 [NR] msec difference between homozygotes	Affymetrix [88,500]	N	unrelated	unrelated	unrelated	unrelated	directly related	unrelated	unrelated	unrelated	1	162064913	rs4656350	1:162064913	1
rs10494366	QT interval	16648850	Arking DE	A common genetic variant in the NOS1 regulator NOS1AP modulates cardiac repolarization.	NOS1AP	NOS1AP	rs10494366-?	intron	0.36	1e-10	100	3	4.9	- 7.90 [NR] msec difference between homozygotes	Affymetrix [88,500]	N	unrelated	unrelated	unrelated	unrelated	directly related	unrelated	unrelated	unrelated	1	162109532	rs10157090	1:162109532	1
rs10494366	QT interval	16648850	Arking DE	A common genetic variant in the NOS1 regulator NOS1AP modulates cardiac repolarization.	NOS1AP	NOS1AP	rs10494366-?	intron	0.36	1e-10	100	3	4.9	- 7.90 [NR] msec difference between homozygotes	Affymetrix [88,500]	N	unrelated	unrelated	unrelated	unrelated	directly related	unrelated	unrelated	unrelated	1	162108911	rs6427650	1:162108911	1
rs10494366	QT interval	16648850	Arking DE	A common genetic variant in the NOS1 regulator NOS1AP modulates cardiac repolarization.	NOS1AP	NOS1AP	rs10494366-?	intron	0.36	1e-10	100	3	4.9	- 7.90 [NR] msec difference between homozygotes	Affymetrix [88,500]	N	unrelated	unrelated	unrelated	unrelated	directly related	unrelated	unrelated	unrelated	1	162029673	rs6427647	1:162029673	1
rs10494366	QT interval	16648850	Arking DE	A common genetic variant in the NOS1 regulator NOS1AP modulates cardiac repolarization.	NOS1AP	NOS1AP	rs10494366-?	intron	0.36	1e-10	100	3	4.9	- 7.90 [NR] msec difference between homozygotes	Affymetrix [88,500]	N	unrelated	unrelated	unrelated	unrelated	directly related	unrelated	unrelated	unrelated	1	162029291	rs7550692	1:162029291	1
rs10494366	QT interval	16648850	Arking DE	A common genetic variant in the NOS1 regulator NOS1AP modulates cardiac repolarization.	NOS1AP	NOS1AP	rs10494366-?	intron	0.36	1e-10	100	3	4.9	- 7.90 [NR] msec difference between homozygotes	Affymetrix [88,500]	N	unrelated	unrelated	unrelated	unrelated	directly related	unrelated	unrelated	unrelated	1	162029690	rs6427648	1:162029690	NA
rs10494366	QT interval	16648850	Arking DE	A common genetic variant in the NOS1 regulator NOS1AP modulates cardiac repolarization.	NOS1AP	NOS1AP	rs10494366-?	intron	0.36	1e-10	100	3	4.9	- 7.90 [NR] msec difference between homozygotes	Affymetrix [88,500]	N	unrelated	unrelated	unrelated	unrelated	directly related	unrelated	unrelated	unrelated	1	162067222	rs11579850	1:162067222	1
rs10494366	QT interval	16648850	Arking DE	A common genetic variant in the NOS1 regulator NOS1AP modulates cardiac repolarization.	NOS1AP	NOS1AP	rs10494366-?	intron	0.36	1e-10	100	3	4.9	- 7.90 [NR] msec difference between homozygotes	Affymetrix [88,500]	N	unrelated	unrelated	unrelated	unrelated	directly related	unrelated	unrelated	unrelated	1	162084658	rs1572499	1:162084658	1
rs10494366	QT interval	16648850	Arking DE	A common genetic variant in the NOS1 regulator NOS1AP modulates cardiac repolarization.	NOS1AP	NOS1AP	rs10494366-?	intron	0.36	1e-10	100	3	4.9	- 7.90 [NR] msec difference between homozygotes	Affymetrix [88,500]	N	unrelated	unrelated	unrelated	unrelated	directly related	unrelated	unrelated	unrelated	1	162030285	rs10918592	1:162030285	1
rs10494366	QT interval	16648850	Arking DE	A common genetic variant in the NOS1 regulator NOS1AP modulates cardiac repolarization.	NOS1AP	NOS1AP	rs10494366-?	intron	0.36	1e-10	100	3	4.9	- 7.90 [NR] msec difference between homozygotes	Affymetrix [88,500]	N	unrelated	unrelated	unrelated	unrelated	directly related	unrelated	unrelated	unrelated	1	162072782	rs12406785	1:162072782	1
rs10494366	QT interval	16648850	Arking DE	A common genetic variant in the NOS1 regulator NOS1AP modulates cardiac repolarization.	NOS1AP	NOS1AP	rs10494366-?	intron	0.36	1e-10	100	3	4.9	- 7.90 [NR] msec difference between homozygotes	Affymetrix [88,500]	N	unrelated	unrelated	unrelated	unrelated	directly related	unrelated	unrelated	unrelated	1	162072081	rs10918680	1:162072081	1
rs10494366	QT interval	16648850	Arking DE	A common genetic variant in the NOS1 regulator NOS1AP modulates cardiac repolarization.	NOS1AP	NOS1AP	rs10494366-?	intron	0.36	1e-10	100	3	4.9	- 7.90 [NR] msec difference between homozygotes	Affymetrix [88,500]	N	unrelated	unrelated	unrelated	unrelated	directly related	unrelated	unrelated	unrelated	1	162030901	rs7546009	1:162030901	1
rs10494366	QT interval	16648850	Arking DE	A common genetic variant in the NOS1 regulator NOS1AP modulates cardiac repolarization.	NOS1AP	NOS1AP	rs10494366-?	intron	0.36	1e-10	100	3	4.9	- 7.90 [NR] msec difference between homozygotes	Affymetrix [88,500]	N	unrelated	unrelated	unrelated	unrelated	directly related	unrelated	unrelated	unrelated	1	162094719	rs7513365	1:162094719	1
rs10494366	QT interval	16648850	Arking DE	A common genetic variant in the NOS1 regulator NOS1AP modulates cardiac repolarization.	NOS1AP	NOS1AP	rs10494366-?	intron	0.36	1e-10	100	3	4.9	- 7.90 [NR] msec difference between homozygotes	Affymetrix [88,500]	N	unrelated	unrelated	unrelated	unrelated	directly related	unrelated	unrelated	unrelated	1	162068960	rs7417931	1:162068960	1
rs10494366	QT interval	16648850	Arking DE	A common genetic variant in the NOS1 regulator NOS1AP modulates cardiac repolarization.	NOS1AP	NOS1AP	rs10494366-?	intron	0.36	1e-10	100	3	4.9	- 7.90 [NR] msec difference between homozygotes	Affymetrix [88,500]	N	unrelated	unrelated	unrelated	unrelated	directly related	unrelated	unrelated	unrelated	1	162030688	rs10918594	1:162030688	NA
rs10494366	QT interval	16648850	Arking DE	A common genetic variant in the NOS1 regulator NOS1AP modulates cardiac repolarization.	NOS1AP	NOS1AP	rs10494366-?	intron	0.36	1e-10	100	3	4.9	- 7.90 [NR] msec difference between homozygotes	Affymetrix [88,500]	N	unrelated	unrelated	unrelated	unrelated	directly related	unrelated	unrelated	unrelated	1	162123797	rs4656355	1:162123797	1
rs10494366	QT interval	16648850	Arking DE	A common genetic variant in the NOS1 regulator NOS1AP modulates cardiac repolarization.	NOS1AP	NOS1AP	rs10494366-?	intron	0.36	1e-10	100	3	4.9	- 7.90 [NR] msec difference between homozygotes	Affymetrix [88,500]	N	unrelated	unrelated	unrelated	unrelated	directly related	unrelated	unrelated	unrelated	1	162069043	rs10737536	1:162069043	1
rs10494366	QT interval	16648850	Arking DE	A common genetic variant in the NOS1 regulator NOS1AP modulates cardiac repolarization.	NOS1AP	NOS1AP	rs10494366-?	intron	0.36	1e-10	100	3	4.9	- 7.90 [NR] msec difference between homozygotes	Affymetrix [88,500]	N	unrelated	unrelated	unrelated	unrelated	directly related	unrelated	unrelated	unrelated	1	162069609	rs9724968	1:162069609	1
rs10494366	QT interval	16648850	Arking DE	A common genetic variant in the NOS1 regulator NOS1AP modulates cardiac repolarization.	NOS1AP	NOS1AP	rs10494366-?	intron	0.36	1e-10	100	3	4.9	- 7.90 [NR] msec difference between homozygotes	Affymetrix [88,500]	N	unrelated	unrelated	unrelated	unrelated	directly related	unrelated	unrelated	unrelated	1	162069070	rs10800298	1:162069070	1
rs10494366	QT interval	16648850	Arking DE	A common genetic variant in the NOS1 regulator NOS1AP modulates cardiac repolarization.	NOS1AP	NOS1AP	rs10494366-?	intron	0.36	1e-10	100	3	4.9	- 7.90 [NR] msec difference between homozygotes	Affymetrix [88,500]	N	unrelated	unrelated	unrelated	unrelated	directly related	unrelated	unrelated	unrelated	1	162103110	rs12144992	1:162103110	1
rs10494366	QT interval	16648850	Arking DE	A common genetic variant in the NOS1 regulator NOS1AP modulates cardiac repolarization.	NOS1AP	NOS1AP	rs10494366-?	intron	0.36	1e-10	100	3	4.9	- 7.90 [NR] msec difference between homozygotes	Affymetrix [88,500]	N	unrelated	unrelated	unrelated	unrelated	directly related	unrelated	unrelated	unrelated	1	162105697	rs2152761	1:162105697	NA
rs10494366	QT interval	16648850	Arking DE	A common genetic variant in the NOS1 regulator NOS1AP modulates cardiac repolarization.	NOS1AP	NOS1AP	rs10494366-?	intron	0.36	1e-10	100	3	4.9	- 7.90 [NR] msec difference between homozygotes	Affymetrix [88,500]	N	unrelated	unrelated	unrelated	unrelated	directly related	unrelated	unrelated	unrelated	1	162090349	rs4582765	1:162090349	1
rs10494366	QT interval	16648850	Arking DE	A common genetic variant in the NOS1 regulator NOS1AP modulates cardiac repolarization.	NOS1AP	NOS1AP	rs10494366-?	intron	0.36	1e-10	100	3	4.9	- 7.90 [NR] msec difference between homozygotes	Affymetrix [88,500]	N	unrelated	unrelated	unrelated	unrelated	directly related	unrelated	unrelated	unrelated	1	162118046	rs1932933	1:162118046	1
rs10494366	QT interval	16648850	Arking DE	A common genetic variant in the NOS1 regulator NOS1AP modulates cardiac repolarization.	NOS1AP	NOS1AP	rs10494366-?	intron	0.36	1e-10	100	3	4.9	- 7.90 [NR] msec difference between homozygotes	Affymetrix [88,500]	N	unrelated	unrelated	unrelated	unrelated	directly related	unrelated	unrelated	unrelated	1	162046135	rs1415262	1:162046135	1
rs10494366	QT interval	16648850	Arking DE	A common genetic variant in the NOS1 regulator NOS1AP modulates cardiac repolarization.	NOS1AP	NOS1AP	rs10494366-?	intron	0.36	1e-10	100	3	4.9	- 7.90 [NR] msec difference between homozygotes	Affymetrix [88,500]	N	unrelated	unrelated	unrelated	unrelated	directly related	unrelated	unrelated	unrelated	1	162030654	rs10918593	1:162030654	1
rs10494366	QT interval	16648850	Arking DE	A common genetic variant in the NOS1 regulator NOS1AP modulates cardiac repolarization.	NOS1AP	NOS1AP	rs10494366-?	intron	0.36	1e-10	100	3	4.9	- 7.90 [NR] msec difference between homozygotes	Affymetrix [88,500]	N	unrelated	unrelated	unrelated	unrelated	directly related	unrelated	unrelated	unrelated	1	162075300	rs2225846	1:162075300	1
rs10494366	QT interval	16648850	Arking DE	A common genetic variant in the NOS1 regulator NOS1AP modulates cardiac repolarization.	NOS1AP	NOS1AP	rs10494366-?	intron	0.36	1e-10	100	3	4.9	- 7.90 [NR] msec difference between homozygotes	Affymetrix [88,500]	N	unrelated	unrelated	unrelated	unrelated	directly related	unrelated	unrelated	unrelated	1	162093960	rs12140905	1:162093960	1
rs10494366	QT interval	16648850	Arking DE	A common genetic variant in the NOS1 regulator NOS1AP modulates cardiac repolarization.	NOS1AP	NOS1AP	rs10494366-?	intron	0.36	1e-10	100	3	4.9	- 7.90 [NR] msec difference between homozygotes	Affymetrix [88,500]	N	unrelated	unrelated	unrelated	unrelated	directly related	unrelated	unrelated	unrelated	1	162109397	rs7534045	1:162109397	1
rs10494366	QT interval	16648850	Arking DE	A common genetic variant in the NOS1 regulator NOS1AP modulates cardiac repolarization.	NOS1AP	NOS1AP	rs10494366-?	intron	0.36	1e-10	100	3	4.9	- 7.90 [NR] msec difference between homozygotes	Affymetrix [88,500]	N	unrelated	unrelated	unrelated	unrelated	directly related	unrelated	unrelated	unrelated	1	162095605	rs2225845	1:162095605	1
rs10494366	QT interval	16648850	Arking DE	A common genetic variant in the NOS1 regulator NOS1AP modulates cardiac repolarization.	NOS1AP	NOS1AP	rs10494366-?	intron	0.36	1e-10	100	3	4.9	- 7.90 [NR] msec difference between homozygotes	Affymetrix [88,500]	N	unrelated	unrelated	unrelated	unrelated	directly related	unrelated	unrelated	unrelated	1	162049877	rs11579080	1:162049877	1
rs10494366	QT interval	16648850	Arking DE	A common genetic variant in the NOS1 regulator NOS1AP modulates cardiac repolarization.	NOS1AP	NOS1AP	rs10494366-?	intron	0.36	1e-10	100	3	4.9	- 7.90 [NR] msec difference between homozygotes	Affymetrix [88,500]	N	unrelated	unrelated	unrelated	unrelated	directly related	unrelated	unrelated	unrelated	1	162078772	rs7541332	1:162078772	1
rs10494366	QT interval	16648850	Arking DE	A common genetic variant in the NOS1 regulator NOS1AP modulates cardiac repolarization.	NOS1AP	NOS1AP	rs10494366-?	intron	0.36	1e-10	100	3	4.9	- 7.90 [NR] msec difference between homozygotes	Affymetrix [88,500]	N	unrelated	unrelated	unrelated	unrelated	directly related	unrelated	unrelated	unrelated	1	162110150	NA	1:162110150	NA
rs10494366	QT interval	16648850	Arking DE	A common genetic variant in the NOS1 regulator NOS1AP modulates cardiac repolarization.	NOS1AP	NOS1AP	rs10494366-?	intron	0.36	1e-10	100	3	4.9	- 7.90 [NR] msec difference between homozygotes	Affymetrix [88,500]	N	unrelated	unrelated	unrelated	unrelated	directly related	unrelated	unrelated	unrelated	1	162029966	rs10918590	1:162029966	1
rs10494366	QT interval	16648850	Arking DE	A common genetic variant in the NOS1 regulator NOS1AP modulates cardiac repolarization.	NOS1AP	NOS1AP	rs10494366-?	intron	0.36	1e-10	100	3	4.9	- 7.90 [NR] msec difference between homozygotes	Affymetrix [88,500]	N	unrelated	unrelated	unrelated	unrelated	directly related	unrelated	unrelated	unrelated	1	162107489	rs6684179	1:162107489	1
rs10494366	QT interval	16648850	Arking DE	A common genetic variant in the NOS1 regulator NOS1AP modulates cardiac repolarization.	NOS1AP	NOS1AP	rs10494366-?	intron	0.36	1e-10	100	3	4.9	- 7.90 [NR] msec difference between homozygotes	Affymetrix [88,500]	N	unrelated	unrelated	unrelated	unrelated	directly related	unrelated	unrelated	unrelated	1	162070646	rs12727141	1:162070646	1
rs10494366	QT interval	16648850	Arking DE	A common genetic variant in the NOS1 regulator NOS1AP modulates cardiac repolarization.	NOS1AP	NOS1AP	rs10494366-?	intron	0.36	1e-10	100	3	4.9	- 7.90 [NR] msec difference between homozygotes	Affymetrix [88,500]	N	unrelated	unrelated	unrelated	unrelated	directly related	unrelated	unrelated	unrelated	1	162083341	rs12407513	1:162083341	1
rs10494366	QT interval	16648850	Arking DE	A common genetic variant in the NOS1 regulator NOS1AP modulates cardiac repolarization.	NOS1AP	NOS1AP	rs10494366-?	intron	0.36	1e-10	100	3	4.9	- 7.90 [NR] msec difference between homozygotes	Affymetrix [88,500]	N	unrelated	unrelated	unrelated	unrelated	directly related	unrelated	unrelated	unrelated	1	162062044	rs1415257	1:162062044	1
rs10494366	QT interval	16648850	Arking DE	A common genetic variant in the NOS1 regulator NOS1AP modulates cardiac repolarization.	NOS1AP	NOS1AP	rs10494366-?	intron	0.36	1e-10	100	3	4.9	- 7.90 [NR] msec difference between homozygotes	Affymetrix [88,500]	N	unrelated	unrelated	unrelated	unrelated	directly related	unrelated	unrelated	unrelated	1	162067688	rs4657143	1:162067688	1
rs10494366	QT interval	16648850	Arking DE	A common genetic variant in the NOS1 regulator NOS1AP modulates cardiac repolarization.	NOS1AP	NOS1AP	rs10494366-?	intron	0.36	1e-10	100	3	4.9	- 7.90 [NR] msec difference between homozygotes	Affymetrix [88,500]	N	unrelated	unrelated	unrelated	unrelated	directly related	unrelated	unrelated	unrelated	1	162127849	rs4657158	1:162127849	1
rs10494366	QT interval	16648850	Arking DE	A common genetic variant in the NOS1 regulator NOS1AP modulates cardiac repolarization.	NOS1AP	NOS1AP	rs10494366-?	intron	0.36	1e-10	100	3	4.9	- 7.90 [NR] msec difference between homozygotes	Affymetrix [88,500]	N	unrelated	unrelated	unrelated	unrelated	directly related	unrelated	unrelated	unrelated	1	162065422	rs4656352	1:162065422	NA
rs10494366	QT interval	16648850	Arking DE	A common genetic variant in the NOS1 regulator NOS1AP modulates cardiac repolarization.	NOS1AP	NOS1AP	rs10494366-?	intron	0.36	1e-10	100	3	4.9	- 7.90 [NR] msec difference between homozygotes	Affymetrix [88,500]	N	unrelated	unrelated	unrelated	unrelated	directly related	unrelated	unrelated	unrelated	1	162086691	rs12733821	1:162086691	1
rs10494366	QT interval	16648850	Arking DE	A common genetic variant in the NOS1 regulator NOS1AP modulates cardiac repolarization.	NOS1AP	NOS1AP	rs10494366-?	intron	0.36	1e-10	100	3	4.9	- 7.90 [NR] msec difference between homozygotes	Affymetrix [88,500]	N	unrelated	unrelated	unrelated	unrelated	directly related	unrelated	unrelated	unrelated	1	162078118	rs10800305	1:162078118	1
rs10494366	QT interval	16648850	Arking DE	A common genetic variant in the NOS1 regulator NOS1AP modulates cardiac repolarization.	NOS1AP	NOS1AP	rs10494366-?	intron	0.36	1e-10	100	3	4.9	- 7.90 [NR] msec difference between homozygotes	Affymetrix [88,500]	N	unrelated	unrelated	unrelated	unrelated	directly related	unrelated	unrelated	unrelated	1	162108940	rs6427651	1:162108940	1
rs10494366	QT interval	16648850	Arking DE	A common genetic variant in the NOS1 regulator NOS1AP modulates cardiac repolarization.	NOS1AP	NOS1AP	rs10494366-?	intron	0.36	1e-10	100	3	4.9	- 7.90 [NR] msec difference between homozygotes	Affymetrix [88,500]	N	unrelated	unrelated	unrelated	unrelated	directly related	unrelated	unrelated	unrelated	1	162032037	rs34525601	1:162032037	1
rs10494366	QT interval	16648850	Arking DE	A common genetic variant in the NOS1 regulator NOS1AP modulates cardiac repolarization.	NOS1AP	NOS1AP	rs10494366-?	intron	0.36	1e-10	100	3	4.9	- 7.90 [NR] msec difference between homozygotes	Affymetrix [88,500]	N	unrelated	unrelated	unrelated	unrelated	directly related	unrelated	unrelated	unrelated	1	162108321	rs4657156	1:162108321	1
rs10494366	QT interval	16648850	Arking DE	A common genetic variant in the NOS1 regulator NOS1AP modulates cardiac repolarization.	NOS1AP	NOS1AP	rs10494366-?	intron	0.36	1e-10	100	3	4.9	- 7.90 [NR] msec difference between homozygotes	Affymetrix [88,500]	N	unrelated	unrelated	unrelated	unrelated	directly related	unrelated	unrelated	unrelated	1	162107592	rs6684278	1:162107592	1
rs10494366	QT interval	16648850	Arking DE	A common genetic variant in the NOS1 regulator NOS1AP modulates cardiac repolarization.	NOS1AP	NOS1AP	rs10494366-?	intron	0.36	1e-10	100	3	4.9	- 7.90 [NR] msec difference between homozygotes	Affymetrix [88,500]	N	unrelated	unrelated	unrelated	unrelated	directly related	unrelated	unrelated	unrelated	1	162082749	rs3922867	1:162082749	1
rs10494366	QT interval	16648850	Arking DE	A common genetic variant in the NOS1 regulator NOS1AP modulates cardiac repolarization.	NOS1AP	NOS1AP	rs10494366-?	intron	0.36	1e-10	100	3	4.9	- 7.90 [NR] msec difference between homozygotes	Affymetrix [88,500]	N	unrelated	unrelated	unrelated	unrelated	directly related	unrelated	unrelated	unrelated	1	162083509	rs10918688	1:162083509	1
rs10494366	QT interval	16648850	Arking DE	A common genetic variant in the NOS1 regulator NOS1AP modulates cardiac repolarization.	NOS1AP	NOS1AP	rs10494366-?	intron	0.36	1e-10	100	3	4.9	- 7.90 [NR] msec difference between homozygotes	Affymetrix [88,500]	N	unrelated	unrelated	unrelated	unrelated	directly related	unrelated	unrelated	unrelated	1	162060831	NA	1:162060831	NA
rs10494366	QT interval	16648850	Arking DE	A common genetic variant in the NOS1 regulator NOS1AP modulates cardiac repolarization.	NOS1AP	NOS1AP	rs10494366-?	intron	0.36	1e-10	100	3	4.9	- 7.90 [NR] msec difference between homozygotes	Affymetrix [88,500]	N	unrelated	unrelated	unrelated	unrelated	directly related	unrelated	unrelated	unrelated	1	162113887	rs10918740	1:162113887	1
rs10494366	QT interval	16648850	Arking DE	A common genetic variant in the NOS1 regulator NOS1AP modulates cardiac repolarization.	NOS1AP	NOS1AP	rs10494366-?	intron	0.36	1e-10	100	3	4.9	- 7.90 [NR] msec difference between homozygotes	Affymetrix [88,500]	N	unrelated	unrelated	unrelated	unrelated	directly related	unrelated	unrelated	unrelated	1	162061647	rs4657141	1:162061647	1
rs10494366	QT interval	16648850	Arking DE	A common genetic variant in the NOS1 regulator NOS1AP modulates cardiac repolarization.	NOS1AP	NOS1AP	rs10494366-?	intron	0.36	1e-10	100	3	4.9	- 7.90 [NR] msec difference between homozygotes	Affymetrix [88,500]	N	unrelated	unrelated	unrelated	unrelated	directly related	unrelated	unrelated	unrelated	1	162093958	rs7555508	1:162093958	1
rs10494366	QT interval	16648850	Arking DE	A common genetic variant in the NOS1 regulator NOS1AP modulates cardiac repolarization.	NOS1AP	NOS1AP	rs10494366-?	intron	0.36	1e-10	100	3	4.9	- 7.90 [NR] msec difference between homozygotes	Affymetrix [88,500]	N	unrelated	unrelated	unrelated	unrelated	directly related	unrelated	unrelated	unrelated	1	162120094	rs4656354	1:162120094	1
rs10494366	QT interval	16648850	Arking DE	A common genetic variant in the NOS1 regulator NOS1AP modulates cardiac repolarization.	NOS1AP	NOS1AP	rs10494366-?	intron	0.36	1e-10	100	3	4.9	- 7.90 [NR] msec difference between homozygotes	Affymetrix [88,500]	N	unrelated	unrelated	unrelated	unrelated	directly related	unrelated	unrelated	unrelated	1	162068428	rs12727810	1:162068428	1
rs10494366	QT interval	16648850	Arking DE	A common genetic variant in the NOS1 regulator NOS1AP modulates cardiac repolarization.	NOS1AP	NOS1AP	rs10494366-?	intron	0.36	1e-10	100	3	4.9	- 7.90 [NR] msec difference between homozygotes	Affymetrix [88,500]	N	unrelated	unrelated	unrelated	unrelated	directly related	unrelated	unrelated	unrelated	1	162021181	rs12084165	1:162021181	1
rs10494366	QT interval	16648850	Arking DE	A common genetic variant in the NOS1 regulator NOS1AP modulates cardiac repolarization.	NOS1AP	NOS1AP	rs10494366-?	intron	0.36	1e-10	100	3	4.9	- 7.90 [NR] msec difference between homozygotes	Affymetrix [88,500]	N	unrelated	unrelated	unrelated	unrelated	directly related	unrelated	unrelated	unrelated	1	162102064	rs4657150	1:162102064	1
rs10494366	QT interval	16648850	Arking DE	A common genetic variant in the NOS1 regulator NOS1AP modulates cardiac repolarization.	NOS1AP	NOS1AP	rs10494366-?	intron	0.36	1e-10	100	3	4.9	- 7.90 [NR] msec difference between homozygotes	Affymetrix [88,500]	N	unrelated	unrelated	unrelated	unrelated	directly related	unrelated	unrelated	unrelated	1	162094732	rs7548169	1:162094732	1
rs10494366	QT interval	16648850	Arking DE	A common genetic variant in the NOS1 regulator NOS1AP modulates cardiac repolarization.	NOS1AP	NOS1AP	rs10494366-?	intron	0.36	1e-10	100	3	4.9	- 7.90 [NR] msec difference between homozygotes	Affymetrix [88,500]	N	unrelated	unrelated	unrelated	unrelated	directly related	unrelated	unrelated	unrelated	1	162076553	rs945706	1:162076553	1
rs10494366	QT interval	16648850	Arking DE	A common genetic variant in the NOS1 regulator NOS1AP modulates cardiac repolarization.	NOS1AP	NOS1AP	rs10494366-?	intron	0.36	1e-10	100	3	4.9	- 7.90 [NR] msec difference between homozygotes	Affymetrix [88,500]	N	unrelated	unrelated	unrelated	unrelated	directly related	unrelated	unrelated	unrelated	1	162109692	rs10159401	1:162109692	1
rs10494366	QT interval	16648850	Arking DE	A common genetic variant in the NOS1 regulator NOS1AP modulates cardiac repolarization.	NOS1AP	NOS1AP	rs10494366-?	intron	0.36	1e-10	100	3	4.9	- 7.90 [NR] msec difference between homozygotes	Affymetrix [88,500]	N	unrelated	unrelated	unrelated	unrelated	directly related	unrelated	unrelated	unrelated	1	162080050	rs10800307	1:162080050	1
rs10494366	QT interval	16648850	Arking DE	A common genetic variant in the NOS1 regulator NOS1AP modulates cardiac repolarization.	NOS1AP	NOS1AP	rs10494366-?	intron	0.36	1e-10	100	3	4.9	- 7.90 [NR] msec difference between homozygotes	Affymetrix [88,500]	N	unrelated	unrelated	unrelated	unrelated	directly related	unrelated	unrelated	unrelated	1	162062798	rs1415256	1:162062798	NA
rs10494366	QT interval	16648850	Arking DE	A common genetic variant in the NOS1 regulator NOS1AP modulates cardiac repolarization.	NOS1AP	NOS1AP	rs10494366-?	intron	0.36	1e-10	100	3	4.9	- 7.90 [NR] msec difference between homozygotes	Affymetrix [88,500]	N	unrelated	unrelated	unrelated	unrelated	directly related	unrelated	unrelated	unrelated	1	162086409	rs11808624	1:162086409	NA
rs10494366	QT interval	16648850	Arking DE	A common genetic variant in the NOS1 regulator NOS1AP modulates cardiac repolarization.	NOS1AP	NOS1AP	rs10494366-?	intron	0.36	1e-10	100	3	4.9	- 7.90 [NR] msec difference between homozygotes	Affymetrix [88,500]	N	unrelated	unrelated	unrelated	unrelated	directly related	unrelated	unrelated	unrelated	1	162116987	rs10918758	1:162116987	1
rs10494366	QT interval	16648850	Arking DE	A common genetic variant in the NOS1 regulator NOS1AP modulates cardiac repolarization.	NOS1AP	NOS1AP	rs10494366-?	intron	0.36	1e-10	100	3	4.9	- 7.90 [NR] msec difference between homozygotes	Affymetrix [88,500]	N	unrelated	unrelated	unrelated	unrelated	directly related	unrelated	unrelated	unrelated	1	162121819	rs10918769	1:162121819	1
rs10494366	QT interval	16648850	Arking DE	A common genetic variant in the NOS1 regulator NOS1AP modulates cardiac repolarization.	NOS1AP	NOS1AP	rs10494366-?	intron	0.36	1e-10	100	3	4.9	- 7.90 [NR] msec difference between homozygotes	Affymetrix [88,500]	N	unrelated	unrelated	unrelated	unrelated	directly related	unrelated	unrelated	unrelated	1	162108572	rs10753762	1:162108572	1
rs10494366	QT interval	16648850	Arking DE	A common genetic variant in the NOS1 regulator NOS1AP modulates cardiac repolarization.	NOS1AP	NOS1AP	rs10494366-?	intron	0.36	1e-10	100	3	4.9	- 7.90 [NR] msec difference between homozygotes	Affymetrix [88,500]	N	unrelated	unrelated	unrelated	unrelated	directly related	unrelated	unrelated	unrelated	1	162108616	rs6664115	1:162108616	1
rs10494366	QT interval	16648850	Arking DE	A common genetic variant in the NOS1 regulator NOS1AP modulates cardiac repolarization.	NOS1AP	NOS1AP	rs10494366-?	intron	0.36	1e-10	100	3	4.9	- 7.90 [NR] msec difference between homozygotes	Affymetrix [88,500]	N	unrelated	unrelated	unrelated	unrelated	directly related	unrelated	unrelated	unrelated	1	162027992	rs7547308	1:162027992	NA
rs10494366	QT interval	16648850	Arking DE	A common genetic variant in the NOS1 regulator NOS1AP modulates cardiac repolarization.	NOS1AP	NOS1AP	rs10494366-?	intron	0.36	1e-10	100	3	4.9	- 7.90 [NR] msec difference between homozygotes	Affymetrix [88,500]	N	unrelated	unrelated	unrelated	unrelated	directly related	unrelated	unrelated	unrelated	1	162085182	rs4657145	1:162085182	1
rs10494366	QT interval	16648850	Arking DE	A common genetic variant in the NOS1 regulator NOS1AP modulates cardiac repolarization.	NOS1AP	NOS1AP	rs10494366-?	intron	0.36	1e-10	100	3	4.9	- 7.90 [NR] msec difference between homozygotes	Affymetrix [88,500]	N	unrelated	unrelated	unrelated	unrelated	directly related	unrelated	unrelated	unrelated	1	162081173	rs10918687	1:162081173	1
rs10494366	QT interval	16648850	Arking DE	A common genetic variant in the NOS1 regulator NOS1AP modulates cardiac repolarization.	NOS1AP	NOS1AP	rs10494366-?	intron	0.36	1e-10	100	3	4.9	- 7.90 [NR] msec difference between homozygotes	Affymetrix [88,500]	N	unrelated	unrelated	unrelated	unrelated	directly related	unrelated	unrelated	unrelated	1	162063954	rs1337060	1:162063954	1
rs10494366	QT interval	16648850	Arking DE	A common genetic variant in the NOS1 regulator NOS1AP modulates cardiac repolarization.	NOS1AP	NOS1AP	rs10494366-?	intron	0.36	1e-10	100	3	4.9	- 7.90 [NR] msec difference between homozygotes	Affymetrix [88,500]	N	unrelated	unrelated	unrelated	unrelated	directly related	unrelated	unrelated	unrelated	1	162106962	rs1415265	1:162106962	1
rs10494366	QT interval	16648850	Arking DE	A common genetic variant in the NOS1 regulator NOS1AP modulates cardiac repolarization.	NOS1AP	NOS1AP	rs10494366-?	intron	0.36	1e-10	100	3	4.9	- 7.90 [NR] msec difference between homozygotes	Affymetrix [88,500]	N	unrelated	unrelated	unrelated	unrelated	directly related	unrelated	unrelated	unrelated	1	162075433	rs10800303	1:162075433	1
rs10494366	QT interval	16648850	Arking DE	A common genetic variant in the NOS1 regulator NOS1AP modulates cardiac repolarization.	NOS1AP	NOS1AP	rs10494366-?	intron	0.36	1e-10	100	3	4.9	- 7.90 [NR] msec difference between homozygotes	Affymetrix [88,500]	N	unrelated	unrelated	unrelated	unrelated	directly related	unrelated	unrelated	unrelated	1	162108265	rs4657155	1:162108265	1
rs10494366	QT interval	16648850	Arking DE	A common genetic variant in the NOS1 regulator NOS1AP modulates cardiac repolarization.	NOS1AP	NOS1AP	rs10494366-?	intron	0.36	1e-10	100	3	4.9	- 7.90 [NR] msec difference between homozygotes	Affymetrix [88,500]	N	unrelated	unrelated	unrelated	unrelated	directly related	unrelated	unrelated	unrelated	1	162077060	rs10918684	1:162077060	1
rs10494366	QT interval	16648850	Arking DE	A common genetic variant in the NOS1 regulator NOS1AP modulates cardiac repolarization.	NOS1AP	NOS1AP	rs10494366-?	intron	0.36	1e-10	100	3	4.9	- 7.90 [NR] msec difference between homozygotes	Affymetrix [88,500]	N	unrelated	unrelated	unrelated	unrelated	directly related	unrelated	unrelated	unrelated	1	162086111	rs10800311	1:162086111	1
rs10494366	QT interval	16648850	Arking DE	A common genetic variant in the NOS1 regulator NOS1AP modulates cardiac repolarization.	NOS1AP	NOS1AP	rs10494366-?	intron	0.36	1e-10	100	3	4.9	- 7.90 [NR] msec difference between homozygotes	Affymetrix [88,500]	N	unrelated	unrelated	unrelated	unrelated	directly related	unrelated	unrelated	unrelated	1	162077753	rs2225847	1:162077753	1
rs10494366	QT interval	16648850	Arking DE	A common genetic variant in the NOS1 regulator NOS1AP modulates cardiac repolarization.	NOS1AP	NOS1AP	rs10494366-?	intron	0.36	1e-10	100	3	4.9	- 7.90 [NR] msec difference between homozygotes	Affymetrix [88,500]	N	unrelated	unrelated	unrelated	unrelated	directly related	unrelated	unrelated	unrelated	1	162106967	rs1415264	1:162106967	1
rs10494366	QT interval	16648850	Arking DE	A common genetic variant in the NOS1 regulator NOS1AP modulates cardiac repolarization.	NOS1AP	NOS1AP	rs10494366-?	intron	0.36	1e-10	100	3	4.9	- 7.90 [NR] msec difference between homozygotes	Affymetrix [88,500]	N	unrelated	unrelated	unrelated	unrelated	directly related	unrelated	unrelated	unrelated	1	162075932	rs2095626	1:162075932	NA
rs10494366	QT interval	16648850	Arking DE	A common genetic variant in the NOS1 regulator NOS1AP modulates cardiac repolarization.	NOS1AP	NOS1AP	rs10494366-?	intron	0.36	1e-10	100	3	4.9	- 7.90 [NR] msec difference between homozygotes	Affymetrix [88,500]	N	unrelated	unrelated	unrelated	unrelated	directly related	unrelated	unrelated	unrelated	1	162108015	rs4657153	1:162108015	1
rs10494366	QT interval	16648850	Arking DE	A common genetic variant in the NOS1 regulator NOS1AP modulates cardiac repolarization.	NOS1AP	NOS1AP	rs10494366-?	intron	0.36	1e-10	100	3	4.9	- 7.90 [NR] msec difference between homozygotes	Affymetrix [88,500]	N	unrelated	unrelated	unrelated	unrelated	directly related	unrelated	unrelated	unrelated	1	162029280	rs10800274	1:162029280	1
rs10494366	QT interval	16648850	Arking DE	A common genetic variant in the NOS1 regulator NOS1AP modulates cardiac repolarization.	NOS1AP	NOS1AP	rs10494366-?	intron	0.36	1e-10	100	3	4.9	- 7.90 [NR] msec difference between homozygotes	Affymetrix [88,500]	N	unrelated	unrelated	unrelated	unrelated	directly related	unrelated	unrelated	unrelated	1	162062568	rs7551959	1:162062568	1
rs10494366	QT interval	16648850	Arking DE	A common genetic variant in the NOS1 regulator NOS1AP modulates cardiac repolarization.	NOS1AP	NOS1AP	rs10494366-?	intron	0.36	1e-10	100	3	4.9	- 7.90 [NR] msec difference between homozygotes	Affymetrix [88,500]	N	unrelated	unrelated	unrelated	unrelated	directly related	unrelated	unrelated	unrelated	1	162085523	rs1415258	1:162085523	NA
rs10494366	QT interval	16648850	Arking DE	A common genetic variant in the NOS1 regulator NOS1AP modulates cardiac repolarization.	NOS1AP	NOS1AP	rs10494366-?	intron	0.36	1e-10	100	3	4.9	- 7.90 [NR] msec difference between homozygotes	Affymetrix [88,500]	N	unrelated	unrelated	unrelated	unrelated	directly related	unrelated	unrelated	unrelated	1	162077101	rs6672881	1:162077101	1
rs10494366	QT interval	16648850	Arking DE	A common genetic variant in the NOS1 regulator NOS1AP modulates cardiac repolarization.	NOS1AP	NOS1AP	rs10494366-?	intron	0.36	1e-10	100	3	4.9	- 7.90 [NR] msec difference between homozygotes	Affymetrix [88,500]	N	unrelated	unrelated	unrelated	unrelated	directly related	unrelated	unrelated	unrelated	1	162119141	rs11397335	1:162119141	1
rs10494366	QT interval	16648850	Arking DE	A common genetic variant in the NOS1 regulator NOS1AP modulates cardiac repolarization.	NOS1AP	NOS1AP	rs10494366-?	intron	0.36	1e-10	100	3	4.9	- 7.90 [NR] msec difference between homozygotes	Affymetrix [88,500]	N	unrelated	unrelated	unrelated	unrelated	directly related	unrelated	unrelated	unrelated	1	162016237	rs9287076	1:162016237	1
rs10494366	QT interval	16648850	Arking DE	A common genetic variant in the NOS1 regulator NOS1AP modulates cardiac repolarization.	NOS1AP	NOS1AP	rs10494366-?	intron	0.36	1e-10	100	3	4.9	- 7.90 [NR] msec difference between homozygotes	Affymetrix [88,500]	N	unrelated	unrelated	unrelated	unrelated	directly related	unrelated	unrelated	unrelated	1	162029053	rs10918588	1:162029053	1
rs10494366	QT interval	16648850	Arking DE	A common genetic variant in the NOS1 regulator NOS1AP modulates cardiac repolarization.	NOS1AP	NOS1AP	rs10494366-?	intron	0.36	1e-10	100	3	4.9	- 7.90 [NR] msec difference between homozygotes	Affymetrix [88,500]	N	unrelated	unrelated	unrelated	unrelated	directly related	unrelated	unrelated	unrelated	1	162107972	rs4657152	1:162107972	1
rs10494366	QT interval	16648850	Arking DE	A common genetic variant in the NOS1 regulator NOS1AP modulates cardiac repolarization.	NOS1AP	NOS1AP	rs10494366-?	intron	0.36	1e-10	100	3	4.9	- 7.90 [NR] msec difference between homozygotes	Affymetrix [88,500]	N	unrelated	unrelated	unrelated	unrelated	directly related	unrelated	unrelated	unrelated	1	162063252	rs1337061	1:162063252	1
rs2420371	Hemostatic factors and hematological phenotypes	22443383	Oudot-Mellakh T	Genome wide association study for plasma levels of natural anticoagulant inhibitors and protein C anticoagulant pathway: the MARTHA project.	F5	F5	rs2420371-G	intron	0.18	4e-80	951	4	1.16	[1.04-1.28] unit decrease	Illumina [472,123]	N	unrelated	directly related	unrelated	unrelated	unrelated	unrelated	unrelated	unrelated	1	169477574	rs6687813	1:169477574	1
rs2420371	Hemostatic factors and hematological phenotypes	22443383	Oudot-Mellakh T	Genome wide association study for plasma levels of natural anticoagulant inhibitors and protein C anticoagulant pathway: the MARTHA project.	F5	F5	rs2420371-G	intron	0.18	4e-80	951	4	1.16	[1.04-1.28] unit decrease	Illumina [472,123]	N	unrelated	directly related	unrelated	unrelated	unrelated	unrelated	unrelated	unrelated	1	169486641	rs9332666	1:169486641	1
rs2420371	Hemostatic factors and hematological phenotypes	22443383	Oudot-Mellakh T	Genome wide association study for plasma levels of natural anticoagulant inhibitors and protein C anticoagulant pathway: the MARTHA project.	F5	F5	rs2420371-G	intron	0.18	4e-80	951	4	1.16	[1.04-1.28] unit decrease	Illumina [472,123]	N	unrelated	directly related	unrelated	unrelated	unrelated	unrelated	unrelated	unrelated	1	169498834	rs6009	1:169498834	1
rs2420371	Hemostatic factors and hematological phenotypes	22443383	Oudot-Mellakh T	Genome wide association study for plasma levels of natural anticoagulant inhibitors and protein C anticoagulant pathway: the MARTHA project.	F5	F5	rs2420371-G	intron	0.18	4e-80	951	4	1.16	[1.04-1.28] unit decrease	Illumina [472,123]	N	unrelated	directly related	unrelated	unrelated	unrelated	unrelated	unrelated	unrelated	1	169479974	rs970740	1:169479974	1
rs2420371	Hemostatic factors and hematological phenotypes	22443383	Oudot-Mellakh T	Genome wide association study for plasma levels of natural anticoagulant inhibitors and protein C anticoagulant pathway: the MARTHA project.	F5	F5	rs2420371-G	intron	0.18	4e-80	951	4	1.16	[1.04-1.28] unit decrease	Illumina [472,123]	N	unrelated	directly related	unrelated	unrelated	unrelated	unrelated	unrelated	unrelated	1	169476052	rs10737547	1:169476052	1
rs2420371	Hemostatic factors and hematological phenotypes	22443383	Oudot-Mellakh T	Genome wide association study for plasma levels of natural anticoagulant inhibitors and protein C anticoagulant pathway: the MARTHA project.	F5	F5	rs2420371-G	intron	0.18	4e-80	951	4	1.16	[1.04-1.28] unit decrease	Illumina [472,123]	N	unrelated	directly related	unrelated	unrelated	unrelated	unrelated	unrelated	unrelated	1	169490401	rs6682179	1:169490401	1
rs2420371	Hemostatic factors and hematological phenotypes	22443383	Oudot-Mellakh T	Genome wide association study for plasma levels of natural anticoagulant inhibitors and protein C anticoagulant pathway: the MARTHA project.	F5	F5	rs2420371-G	intron	0.18	4e-80	951	4	1.16	[1.04-1.28] unit decrease	Illumina [472,123]	N	unrelated	directly related	unrelated	unrelated	unrelated	unrelated	unrelated	unrelated	1	169472899	rs6670848	1:169472899	1
rs2420371	Hemostatic factors and hematological phenotypes	22443383	Oudot-Mellakh T	Genome wide association study for plasma levels of natural anticoagulant inhibitors and protein C anticoagulant pathway: the MARTHA project.	F5	F5	rs2420371-G	intron	0.18	4e-80	951	4	1.16	[1.04-1.28] unit decrease	Illumina [472,123]	N	unrelated	directly related	unrelated	unrelated	unrelated	unrelated	unrelated	unrelated	1	169481121	rs6427194	1:169481121	NA
rs2420371	Hemostatic factors and hematological phenotypes	22443383	Oudot-Mellakh T	Genome wide association study for plasma levels of natural anticoagulant inhibitors and protein C anticoagulant pathway: the MARTHA project.	F5	F5	rs2420371-G	intron	0.18	4e-80	951	4	1.16	[1.04-1.28] unit decrease	Illumina [472,123]	N	unrelated	directly related	unrelated	unrelated	unrelated	unrelated	unrelated	unrelated	1	169498056	rs2420372	1:169498056	1
rs2420371	Hemostatic factors and hematological phenotypes	22443383	Oudot-Mellakh T	Genome wide association study for plasma levels of natural anticoagulant inhibitors and protein C anticoagulant pathway: the MARTHA project.	F5	F5	rs2420371-G	intron	0.18	4e-80	951	4	1.16	[1.04-1.28] unit decrease	Illumina [472,123]	N	unrelated	directly related	unrelated	unrelated	unrelated	unrelated	unrelated	unrelated	1	169490392	rs2420370	1:169490392	NA
rs2420371	Hemostatic factors and hematological phenotypes	22443383	Oudot-Mellakh T	Genome wide association study for plasma levels of natural anticoagulant inhibitors and protein C anticoagulant pathway: the MARTHA project.	F5	F5	rs2420371-G	intron	0.18	4e-80	951	4	1.16	[1.04-1.28] unit decrease	Illumina [472,123]	N	unrelated	directly related	unrelated	unrelated	unrelated	unrelated	unrelated	unrelated	1	169481176	rs6427195	1:169481176	1
rs2420371	Hemostatic factors and hematological phenotypes	22443383	Oudot-Mellakh T	Genome wide association study for plasma levels of natural anticoagulant inhibitors and protein C anticoagulant pathway: the MARTHA project.	F5	F5	rs2420371-G	intron	0.18	4e-80	951	4	1.16	[1.04-1.28] unit decrease	Illumina [472,123]	N	unrelated	directly related	unrelated	unrelated	unrelated	unrelated	unrelated	unrelated	1	169470615	NA	1:169470615	1
rs2420371	Hemostatic factors and hematological phenotypes	22443383	Oudot-Mellakh T	Genome wide association study for plasma levels of natural anticoagulant inhibitors and protein C anticoagulant pathway: the MARTHA project.	F5	F5	rs2420371-G	intron	0.18	4e-80	951	4	1.16	[1.04-1.28] unit decrease	Illumina [472,123]	N	unrelated	directly related	unrelated	unrelated	unrelated	unrelated	unrelated	unrelated	1	169470748	rs4264045	1:169470748	1
rs2420371	Hemostatic factors and hematological phenotypes	22443383	Oudot-Mellakh T	Genome wide association study for plasma levels of natural anticoagulant inhibitors and protein C anticoagulant pathway: the MARTHA project.	F5	F5	rs2420371-G	intron	0.18	4e-80	951	4	1.16	[1.04-1.28] unit decrease	Illumina [472,123]	N	unrelated	directly related	unrelated	unrelated	unrelated	unrelated	unrelated	unrelated	1	169500590	rs6427197	1:169500590	1
rs2420371	Hemostatic factors and hematological phenotypes	22443383	Oudot-Mellakh T	Genome wide association study for plasma levels of natural anticoagulant inhibitors and protein C anticoagulant pathway: the MARTHA project.	F5	F5	rs2420371-G	intron	0.18	4e-80	951	4	1.16	[1.04-1.28] unit decrease	Illumina [472,123]	N	unrelated	directly related	unrelated	unrelated	unrelated	unrelated	unrelated	unrelated	1	169514006	rs1018827	1:169514006	1
rs2420371	Hemostatic factors and hematological phenotypes	22443383	Oudot-Mellakh T	Genome wide association study for plasma levels of natural anticoagulant inhibitors and protein C anticoagulant pathway: the MARTHA project.	F5	F5	rs2420371-G	intron	0.18	4e-80	951	4	1.16	[1.04-1.28] unit decrease	Illumina [472,123]	N	unrelated	directly related	unrelated	unrelated	unrelated	unrelated	unrelated	unrelated	1	169521553	rs2213868	1:169521553	1
rs2187668	Nephropathy (idiopathic membranous)	21323541	Stanescu HC	Risk HLA-DQA1 and PLA(2)R1 alleles in idiopathic membranous nephropathy.	HLA-DQA1	HLA-DQA1	rs2187668-?	intron	0.13	8e-93	1112	5	4.32	[3.73-5.01]	Illumina [242,824]	N	unrelated	unrelated	unrelated	unrelated	unrelated	unrelated	directly related	unrelated	6	32671800	rs1794530	6:32671800	1
rs2187668	Nephropathy (idiopathic membranous)	21323541	Stanescu HC	Risk HLA-DQA1 and PLA(2)R1 alleles in idiopathic membranous nephropathy.	HLA-DQA1	HLA-DQA1	rs2187668-?	intron	0.13	8e-93	1112	5	4.32	[3.73-5.01]	Illumina [242,824]	N	unrelated	unrelated	unrelated	unrelated	unrelated	unrelated	directly related	unrelated	6	32604551	rs6933289	6:32604551	NA
rs2187668	Nephropathy (idiopathic membranous)	21323541	Stanescu HC	Risk HLA-DQA1 and PLA(2)R1 alleles in idiopathic membranous nephropathy.	HLA-DQA1	HLA-DQA1	rs2187668-?	intron	0.13	8e-93	1112	5	4.32	[3.73-5.01]	Illumina [242,824]	N	unrelated	unrelated	unrelated	unrelated	unrelated	unrelated	directly related	unrelated	6	32657436	rs3129716	6:32657436	1
rs2187668	Nephropathy (idiopathic membranous)	21323541	Stanescu HC	Risk HLA-DQA1 and PLA(2)R1 alleles in idiopathic membranous nephropathy.	HLA-DQA1	HLA-DQA1	rs2187668-?	intron	0.13	8e-93	1112	5	4.32	[3.73-5.01]	Illumina [242,824]	N	unrelated	unrelated	unrelated	unrelated	unrelated	unrelated	directly related	unrelated	6	32646838	rs3134983	6:32646838	1
rs2187668	Nephropathy (idiopathic membranous)	21323541	Stanescu HC	Risk HLA-DQA1 and PLA(2)R1 alleles in idiopathic membranous nephropathy.	HLA-DQA1	HLA-DQA1	rs2187668-?	intron	0.13	8e-93	1112	5	4.32	[3.73-5.01]	Illumina [242,824]	N	unrelated	unrelated	unrelated	unrelated	unrelated	unrelated	directly related	unrelated	6	32679326	rs9275576	6:32679326	1
rs2187668	Nephropathy (idiopathic membranous)	21323541	Stanescu HC	Risk HLA-DQA1 and PLA(2)R1 alleles in idiopathic membranous nephropathy.	HLA-DQA1	HLA-DQA1	rs2187668-?	intron	0.13	8e-93	1112	5	4.32	[3.73-5.01]	Illumina [242,824]	N	unrelated	unrelated	unrelated	unrelated	unrelated	unrelated	directly related	unrelated	6	32673893	rs1617322	6:32673893	1
rs2187668	Nephropathy (idiopathic membranous)	21323541	Stanescu HC	Risk HLA-DQA1 and PLA(2)R1 alleles in idiopathic membranous nephropathy.	HLA-DQA1	HLA-DQA1	rs2187668-?	intron	0.13	8e-93	1112	5	4.32	[3.73-5.01]	Illumina [242,824]	N	unrelated	unrelated	unrelated	unrelated	unrelated	unrelated	directly related	unrelated	6	32605935	rs78045276	6:32605935	1
rs2187668	Nephropathy (idiopathic membranous)	21323541	Stanescu HC	Risk HLA-DQA1 and PLA(2)R1 alleles in idiopathic membranous nephropathy.	HLA-DQA1	HLA-DQA1	rs2187668-?	intron	0.13	8e-93	1112	5	4.32	[3.73-5.01]	Illumina [242,824]	N	unrelated	unrelated	unrelated	unrelated	unrelated	unrelated	directly related	unrelated	6	32668663	NA	6:32668663	1
rs2187668	Nephropathy (idiopathic membranous)	21323541	Stanescu HC	Risk HLA-DQA1 and PLA(2)R1 alleles in idiopathic membranous nephropathy.	HLA-DQA1	HLA-DQA1	rs2187668-?	intron	0.13	8e-93	1112	5	4.32	[3.73-5.01]	Illumina [242,824]	N	unrelated	unrelated	unrelated	unrelated	unrelated	unrelated	directly related	unrelated	6	32601977	rs9272209	6:32601977	NA
rs2187668	Nephropathy (idiopathic membranous)	21323541	Stanescu HC	Risk HLA-DQA1 and PLA(2)R1 alleles in idiopathic membranous nephropathy.	HLA-DQA1	HLA-DQA1	rs2187668-?	intron	0.13	8e-93	1112	5	4.32	[3.73-5.01]	Illumina [242,824]	N	unrelated	unrelated	unrelated	unrelated	unrelated	unrelated	directly related	unrelated	6	32672216	rs1794272	6:32672216	1
rs2187668	Nephropathy (idiopathic membranous)	21323541	Stanescu HC	Risk HLA-DQA1 and PLA(2)R1 alleles in idiopathic membranous nephropathy.	HLA-DQA1	HLA-DQA1	rs2187668-?	intron	0.13	8e-93	1112	5	4.32	[3.73-5.01]	Illumina [242,824]	N	unrelated	unrelated	unrelated	unrelated	unrelated	unrelated	directly related	unrelated	6	32607396	rs2284189	6:32607396	1
rs2187668	Nephropathy (idiopathic membranous)	21323541	Stanescu HC	Risk HLA-DQA1 and PLA(2)R1 alleles in idiopathic membranous nephropathy.	HLA-DQA1	HLA-DQA1	rs2187668-?	intron	0.13	8e-93	1112	5	4.32	[3.73-5.01]	Illumina [242,824]	N	unrelated	unrelated	unrelated	unrelated	unrelated	unrelated	directly related	unrelated	6	32590364	NA	6:32590364	1
rs2187668	Nephropathy (idiopathic membranous)	21323541	Stanescu HC	Risk HLA-DQA1 and PLA(2)R1 alleles in idiopathic membranous nephropathy.	HLA-DQA1	HLA-DQA1	rs2187668-?	intron	0.13	8e-93	1112	5	4.32	[3.73-5.01]	Illumina [242,824]	N	unrelated	unrelated	unrelated	unrelated	unrelated	unrelated	directly related	unrelated	6	32671207	rs1794511	6:32671207	1
rs2187668	Nephropathy (idiopathic membranous)	21323541	Stanescu HC	Risk HLA-DQA1 and PLA(2)R1 alleles in idiopathic membranous nephropathy.	HLA-DQA1	HLA-DQA1	rs2187668-?	intron	0.13	8e-93	1112	5	4.32	[3.73-5.01]	Illumina [242,824]	N	unrelated	unrelated	unrelated	unrelated	unrelated	unrelated	directly related	unrelated	6	32672439	rs1794528	6:32672439	1
rs2187668	Nephropathy (idiopathic membranous)	21323541	Stanescu HC	Risk HLA-DQA1 and PLA(2)R1 alleles in idiopathic membranous nephropathy.	HLA-DQA1	HLA-DQA1	rs2187668-?	intron	0.13	8e-93	1112	5	4.32	[3.73-5.01]	Illumina [242,824]	N	unrelated	unrelated	unrelated	unrelated	unrelated	unrelated	directly related	unrelated	6	32577633	rs535777	6:32577633	1
rs2187668	Nephropathy (idiopathic membranous)	21323541	Stanescu HC	Risk HLA-DQA1 and PLA(2)R1 alleles in idiopathic membranous nephropathy.	HLA-DQA1	HLA-DQA1	rs2187668-?	intron	0.13	8e-93	1112	5	4.32	[3.73-5.01]	Illumina [242,824]	N	unrelated	unrelated	unrelated	unrelated	unrelated	unrelated	directly related	unrelated	6	32672043	rs1794274	6:32672043	NA
rs2187668	Nephropathy (idiopathic membranous)	21323541	Stanescu HC	Risk HLA-DQA1 and PLA(2)R1 alleles in idiopathic membranous nephropathy.	HLA-DQA1	HLA-DQA1	rs2187668-?	intron	0.13	8e-93	1112	5	4.32	[3.73-5.01]	Illumina [242,824]	N	unrelated	unrelated	unrelated	unrelated	unrelated	unrelated	directly related	unrelated	6	32659645	rs2856674	6:32659645	1
rs2187668	Nephropathy (idiopathic membranous)	21323541	Stanescu HC	Risk HLA-DQA1 and PLA(2)R1 alleles in idiopathic membranous nephropathy.	HLA-DQA1	HLA-DQA1	rs2187668-?	intron	0.13	8e-93	1112	5	4.32	[3.73-5.01]	Illumina [242,824]	N	unrelated	unrelated	unrelated	unrelated	unrelated	unrelated	directly related	unrelated	6	32646927	rs3129779	6:32646927	1
rs2187668	Nephropathy (idiopathic membranous)	21323541	Stanescu HC	Risk HLA-DQA1 and PLA(2)R1 alleles in idiopathic membranous nephropathy.	HLA-DQA1	HLA-DQA1	rs2187668-?	intron	0.13	8e-93	1112	5	4.32	[3.73-5.01]	Illumina [242,824]	N	unrelated	unrelated	unrelated	unrelated	unrelated	unrelated	directly related	unrelated	6	32646184	rs3129777	6:32646184	1
rs2187668	Nephropathy (idiopathic membranous)	21323541	Stanescu HC	Risk HLA-DQA1 and PLA(2)R1 alleles in idiopathic membranous nephropathy.	HLA-DQA1	HLA-DQA1	rs2187668-?	intron	0.13	8e-93	1112	5	4.32	[3.73-5.01]	Illumina [242,824]	N	unrelated	unrelated	unrelated	unrelated	unrelated	unrelated	directly related	unrelated	6	32659609	rs2647004	6:32659609	1
rs2187668	Nephropathy (idiopathic membranous)	21323541	Stanescu HC	Risk HLA-DQA1 and PLA(2)R1 alleles in idiopathic membranous nephropathy.	HLA-DQA1	HLA-DQA1	rs2187668-?	intron	0.13	8e-93	1112	5	4.32	[3.73-5.01]	Illumina [242,824]	N	unrelated	unrelated	unrelated	unrelated	unrelated	unrelated	directly related	unrelated	6	32609594	rs9272729	6:32609594	NA
rs2187668	Nephropathy (idiopathic membranous)	21323541	Stanescu HC	Risk HLA-DQA1 and PLA(2)R1 alleles in idiopathic membranous nephropathy.	HLA-DQA1	HLA-DQA1	rs2187668-?	intron	0.13	8e-93	1112	5	4.32	[3.73-5.01]	Illumina [242,824]	N	unrelated	unrelated	unrelated	unrelated	unrelated	unrelated	directly related	unrelated	6	32666526	rs1794282	6:32666526	NA
rs2187668	Nephropathy (idiopathic membranous)	21323541	Stanescu HC	Risk HLA-DQA1 and PLA(2)R1 alleles in idiopathic membranous nephropathy.	HLA-DQA1	HLA-DQA1	rs2187668-?	intron	0.13	8e-93	1112	5	4.32	[3.73-5.01]	Illumina [242,824]	N	unrelated	unrelated	unrelated	unrelated	unrelated	unrelated	directly related	unrelated	6	32667595	rs1794279	6:32667595	NA
rs2187668	Nephropathy (idiopathic membranous)	21323541	Stanescu HC	Risk HLA-DQA1 and PLA(2)R1 alleles in idiopathic membranous nephropathy.	HLA-DQA1	HLA-DQA1	rs2187668-?	intron	0.13	8e-93	1112	5	4.32	[3.73-5.01]	Illumina [242,824]	N	unrelated	unrelated	unrelated	unrelated	unrelated	unrelated	directly related	unrelated	6	32645029	rs3134984	6:32645029	NA
rs2187668	Nephropathy (idiopathic membranous)	21323541	Stanescu HC	Risk HLA-DQA1 and PLA(2)R1 alleles in idiopathic membranous nephropathy.	HLA-DQA1	HLA-DQA1	rs2187668-?	intron	0.13	8e-93	1112	5	4.32	[3.73-5.01]	Illumina [242,824]	N	unrelated	unrelated	unrelated	unrelated	unrelated	unrelated	directly related	unrelated	6	32602698	rs78827939	6:32602698	NA
rs2187668	Nephropathy (idiopathic membranous)	21323541	Stanescu HC	Risk HLA-DQA1 and PLA(2)R1 alleles in idiopathic membranous nephropathy.	HLA-DQA1	HLA-DQA1	rs2187668-?	intron	0.13	8e-93	1112	5	4.32	[3.73-5.01]	Illumina [242,824]	N	unrelated	unrelated	unrelated	unrelated	unrelated	unrelated	directly related	unrelated	6	32583831	NA	6:32583831	NA
rs2187668	Nephropathy (idiopathic membranous)	21323541	Stanescu HC	Risk HLA-DQA1 and PLA(2)R1 alleles in idiopathic membranous nephropathy.	HLA-DQA1	HLA-DQA1	rs2187668-?	intron	0.13	8e-93	1112	5	4.32	[3.73-5.01]	Illumina [242,824]	N	unrelated	unrelated	unrelated	unrelated	unrelated	unrelated	directly related	unrelated	6	32651477	rs3134978	6:32651477	NA
rs2187668	Nephropathy (idiopathic membranous)	21323541	Stanescu HC	Risk HLA-DQA1 and PLA(2)R1 alleles in idiopathic membranous nephropathy.	HLA-DQA1	HLA-DQA1	rs2187668-?	intron	0.13	8e-93	1112	5	4.32	[3.73-5.01]	Illumina [242,824]	N	unrelated	unrelated	unrelated	unrelated	unrelated	unrelated	directly related	unrelated	6	32601885	rs9272202	6:32601885	NA
rs2187668	Nephropathy (idiopathic membranous)	21323541	Stanescu HC	Risk HLA-DQA1 and PLA(2)R1 alleles in idiopathic membranous nephropathy.	HLA-DQA1	HLA-DQA1	rs2187668-?	intron	0.13	8e-93	1112	5	4.32	[3.73-5.01]	Illumina [242,824]	N	unrelated	unrelated	unrelated	unrelated	unrelated	unrelated	directly related	unrelated	6	32636602	NA	6:32636602	NA
rs2187668	Nephropathy (idiopathic membranous)	21323541	Stanescu HC	Risk HLA-DQA1 and PLA(2)R1 alleles in idiopathic membranous nephropathy.	HLA-DQA1	HLA-DQA1	rs2187668-?	intron	0.13	8e-93	1112	5	4.32	[3.73-5.01]	Illumina [242,824]	N	unrelated	unrelated	unrelated	unrelated	unrelated	unrelated	directly related	unrelated	6	32636646	rs9274678	6:32636646	1
rs2187668	Nephropathy (idiopathic membranous)	21323541	Stanescu HC	Risk HLA-DQA1 and PLA(2)R1 alleles in idiopathic membranous nephropathy.	HLA-DQA1	HLA-DQA1	rs2187668-?	intron	0.13	8e-93	1112	5	4.32	[3.73-5.01]	Illumina [242,824]	N	unrelated	unrelated	unrelated	unrelated	unrelated	unrelated	directly related	unrelated	6	32626484	rs9273369	6:32626484	1
rs2187668	Nephropathy (idiopathic membranous)	21323541	Stanescu HC	Risk HLA-DQA1 and PLA(2)R1 alleles in idiopathic membranous nephropathy.	HLA-DQA1	HLA-DQA1	rs2187668-?	intron	0.13	8e-93	1112	5	4.32	[3.73-5.01]	Illumina [242,824]	N	unrelated	unrelated	unrelated	unrelated	unrelated	unrelated	directly related	unrelated	6	32652281	rs2856694	6:32652281	1
rs2187668	Nephropathy (idiopathic membranous)	21323541	Stanescu HC	Risk HLA-DQA1 and PLA(2)R1 alleles in idiopathic membranous nephropathy.	HLA-DQA1	HLA-DQA1	rs2187668-?	intron	0.13	8e-93	1112	5	4.32	[3.73-5.01]	Illumina [242,824]	N	unrelated	unrelated	unrelated	unrelated	unrelated	unrelated	directly related	unrelated	6	32602760	rs80095283	6:32602760	1
rs2187668	Nephropathy (idiopathic membranous)	21323541	Stanescu HC	Risk HLA-DQA1 and PLA(2)R1 alleles in idiopathic membranous nephropathy.	HLA-DQA1	HLA-DQA1	rs2187668-?	intron	0.13	8e-93	1112	5	4.32	[3.73-5.01]	Illumina [242,824]	N	unrelated	unrelated	unrelated	unrelated	unrelated	unrelated	directly related	unrelated	6	32668946	rs1613056	6:32668946	1
rs2187668	Nephropathy (idiopathic membranous)	21323541	Stanescu HC	Risk HLA-DQA1 and PLA(2)R1 alleles in idiopathic membranous nephropathy.	HLA-DQA1	HLA-DQA1	rs2187668-?	intron	0.13	8e-93	1112	5	4.32	[3.73-5.01]	Illumina [242,824]	N	unrelated	unrelated	unrelated	unrelated	unrelated	unrelated	directly related	unrelated	6	32654149	rs3134971	6:32654149	1
rs2187668	Nephropathy (idiopathic membranous)	21323541	Stanescu HC	Risk HLA-DQA1 and PLA(2)R1 alleles in idiopathic membranous nephropathy.	HLA-DQA1	HLA-DQA1	rs2187668-?	intron	0.13	8e-93	1112	5	4.32	[3.73-5.01]	Illumina [242,824]	N	unrelated	unrelated	unrelated	unrelated	unrelated	unrelated	directly related	unrelated	6	32628428	rs2854275	6:32628428	1
rs2187668	Nephropathy (idiopathic membranous)	21323541	Stanescu HC	Risk HLA-DQA1 and PLA(2)R1 alleles in idiopathic membranous nephropathy.	HLA-DQA1	HLA-DQA1	rs2187668-?	intron	0.13	8e-93	1112	5	4.32	[3.73-5.01]	Illumina [242,824]	N	unrelated	unrelated	unrelated	unrelated	unrelated	unrelated	directly related	unrelated	6	32644553	rs3134986	6:32644553	1
rs2187668	Nephropathy (idiopathic membranous)	21323541	Stanescu HC	Risk HLA-DQA1 and PLA(2)R1 alleles in idiopathic membranous nephropathy.	HLA-DQA1	HLA-DQA1	rs2187668-?	intron	0.13	8e-93	1112	5	4.32	[3.73-5.01]	Illumina [242,824]	N	unrelated	unrelated	unrelated	unrelated	unrelated	unrelated	directly related	unrelated	6	32651641	rs3134977	6:32651641	1
rs2187668	Nephropathy (idiopathic membranous)	21323541	Stanescu HC	Risk HLA-DQA1 and PLA(2)R1 alleles in idiopathic membranous nephropathy.	HLA-DQA1	HLA-DQA1	rs2187668-?	intron	0.13	8e-93	1112	5	4.32	[3.73-5.01]	Illumina [242,824]	N	unrelated	unrelated	unrelated	unrelated	unrelated	unrelated	directly related	unrelated	6	32637302	rs2395231	6:32637302	1
rs2187668	Nephropathy (idiopathic membranous)	21323541	Stanescu HC	Risk HLA-DQA1 and PLA(2)R1 alleles in idiopathic membranous nephropathy.	HLA-DQA1	HLA-DQA1	rs2187668-?	intron	0.13	8e-93	1112	5	4.32	[3.73-5.01]	Illumina [242,824]	N	unrelated	unrelated	unrelated	unrelated	unrelated	unrelated	directly related	unrelated	6	32595278	rs9271860	6:32595278	NA
rs2187668	Nephropathy (idiopathic membranous)	21323541	Stanescu HC	Risk HLA-DQA1 and PLA(2)R1 alleles in idiopathic membranous nephropathy.	HLA-DQA1	HLA-DQA1	rs2187668-?	intron	0.13	8e-93	1112	5	4.32	[3.73-5.01]	Illumina [242,824]	N	unrelated	unrelated	unrelated	unrelated	unrelated	unrelated	directly related	unrelated	6	32667171	rs1794280	6:32667171	1
rs2187668	Nephropathy (idiopathic membranous)	21323541	Stanescu HC	Risk HLA-DQA1 and PLA(2)R1 alleles in idiopathic membranous nephropathy.	HLA-DQA1	HLA-DQA1	rs2187668-?	intron	0.13	8e-93	1112	5	4.32	[3.73-5.01]	Illumina [242,824]	N	unrelated	unrelated	unrelated	unrelated	unrelated	unrelated	directly related	unrelated	6	32667910	rs2647044	6:32667910	1
rs2187668	Nephropathy (idiopathic membranous)	21323541	Stanescu HC	Risk HLA-DQA1 and PLA(2)R1 alleles in idiopathic membranous nephropathy.	HLA-DQA1	HLA-DQA1	rs2187668-?	intron	0.13	8e-93	1112	5	4.32	[3.73-5.01]	Illumina [242,824]	N	unrelated	unrelated	unrelated	unrelated	unrelated	unrelated	directly related	unrelated	6	32663355	rs2647019	6:32663355	1
rs2187668	Nephropathy (idiopathic membranous)	21323541	Stanescu HC	Risk HLA-DQA1 and PLA(2)R1 alleles in idiopathic membranous nephropathy.	HLA-DQA1	HLA-DQA1	rs2187668-?	intron	0.13	8e-93	1112	5	4.32	[3.73-5.01]	Illumina [242,824]	N	unrelated	unrelated	unrelated	unrelated	unrelated	unrelated	directly related	unrelated	6	32662473	rs1794519	6:32662473	1
rs2187668	Nephropathy (idiopathic membranous)	21323541	Stanescu HC	Risk HLA-DQA1 and PLA(2)R1 alleles in idiopathic membranous nephropathy.	HLA-DQA1	HLA-DQA1	rs2187668-?	intron	0.13	8e-93	1112	5	4.32	[3.73-5.01]	Illumina [242,824]	N	unrelated	unrelated	unrelated	unrelated	unrelated	unrelated	directly related	unrelated	6	32666358	rs1794283	6:32666358	NA
rs2187668	Nephropathy (idiopathic membranous)	21323541	Stanescu HC	Risk HLA-DQA1 and PLA(2)R1 alleles in idiopathic membranous nephropathy.	HLA-DQA1	HLA-DQA1	rs2187668-?	intron	0.13	8e-93	1112	5	4.32	[3.73-5.01]	Illumina [242,824]	N	unrelated	unrelated	unrelated	unrelated	unrelated	unrelated	directly related	unrelated	6	32628084	rs2854277	6:32628084	NA
rs2187668	Nephropathy (idiopathic membranous)	21323541	Stanescu HC	Risk HLA-DQA1 and PLA(2)R1 alleles in idiopathic membranous nephropathy.	HLA-DQA1	HLA-DQA1	rs2187668-?	intron	0.13	8e-93	1112	5	4.32	[3.73-5.01]	Illumina [242,824]	N	unrelated	unrelated	unrelated	unrelated	unrelated	unrelated	directly related	unrelated	6	32600765	rs9272139	6:32600765	1
rs2187668	Nephropathy (idiopathic membranous)	21323541	Stanescu HC	Risk HLA-DQA1 and PLA(2)R1 alleles in idiopathic membranous nephropathy.	HLA-DQA1	HLA-DQA1	rs2187668-?	intron	0.13	8e-93	1112	5	4.32	[3.73-5.01]	Illumina [242,824]	N	unrelated	unrelated	unrelated	unrelated	unrelated	unrelated	directly related	unrelated	6	32662338	rs1794520	6:32662338	1
rs7307780	Sudden cardiac arrest	21658281	Aouizerat BE	GWAS for discovery and replication of genetic loci associated with sudden cardiac arrest in patients with coronary artery disease.	Intergenic	RPL10P13 - PHLDA1	rs7307780-?	Intergenic	0.19	5e-15	178	6	1.45	[1.33-1.59]	Affymetrix [319,222]	N	unrelated	unrelated	unrelated	unrelated	directly related	unrelated	unrelated	unrelated	12	76242542	rs7296002	12:76242542	1
rs7307780	Sudden cardiac arrest	21658281	Aouizerat BE	GWAS for discovery and replication of genetic loci associated with sudden cardiac arrest in patients with coronary artery disease.	Intergenic	RPL10P13 - PHLDA1	rs7307780-?	Intergenic	0.19	5e-15	178	6	1.45	[1.33-1.59]	Affymetrix [319,222]	N	unrelated	unrelated	unrelated	unrelated	directly related	unrelated	unrelated	unrelated	12	76215754	rs2367302	12:76215754	1
rs7307780	Sudden cardiac arrest	21658281	Aouizerat BE	GWAS for discovery and replication of genetic loci associated with sudden cardiac arrest in patients with coronary artery disease.	Intergenic	RPL10P13 - PHLDA1	rs7307780-?	Intergenic	0.19	5e-15	178	6	1.45	[1.33-1.59]	Affymetrix [319,222]	N	unrelated	unrelated	unrelated	unrelated	directly related	unrelated	unrelated	unrelated	12	76242553	rs1275616	12:76242553	NA
rs7307780	Sudden cardiac arrest	21658281	Aouizerat BE	GWAS for discovery and replication of genetic loci associated with sudden cardiac arrest in patients with coronary artery disease.	Intergenic	RPL10P13 - PHLDA1	rs7307780-?	Intergenic	0.19	5e-15	178	6	1.45	[1.33-1.59]	Affymetrix [319,222]	N	unrelated	unrelated	unrelated	unrelated	directly related	unrelated	unrelated	unrelated	12	76210363	rs10879986	12:76210363	1
rs7307780	Sudden cardiac arrest	21658281	Aouizerat BE	GWAS for discovery and replication of genetic loci associated with sudden cardiac arrest in patients with coronary artery disease.	Intergenic	RPL10P13 - PHLDA1	rs7307780-?	Intergenic	0.19	5e-15	178	6	1.45	[1.33-1.59]	Affymetrix [319,222]	N	unrelated	unrelated	unrelated	unrelated	directly related	unrelated	unrelated	unrelated	12	76222918	rs7305444	12:76222918	1
rs7307780	Sudden cardiac arrest	21658281	Aouizerat BE	GWAS for discovery and replication of genetic loci associated with sudden cardiac arrest in patients with coronary artery disease.	Intergenic	RPL10P13 - PHLDA1	rs7307780-?	Intergenic	0.19	5e-15	178	6	1.45	[1.33-1.59]	Affymetrix [319,222]	N	unrelated	unrelated	unrelated	unrelated	directly related	unrelated	unrelated	unrelated	12	76222908	rs7134254	12:76222908	1
rs7307780	Sudden cardiac arrest	21658281	Aouizerat BE	GWAS for discovery and replication of genetic loci associated with sudden cardiac arrest in patients with coronary artery disease.	Intergenic	RPL10P13 - PHLDA1	rs7307780-?	Intergenic	0.19	5e-15	178	6	1.45	[1.33-1.59]	Affymetrix [319,222]	N	unrelated	unrelated	unrelated	unrelated	directly related	unrelated	unrelated	unrelated	12	76241300	rs7957404	12:76241300	1
rs7307780	Sudden cardiac arrest	21658281	Aouizerat BE	GWAS for discovery and replication of genetic loci associated with sudden cardiac arrest in patients with coronary artery disease.	Intergenic	RPL10P13 - PHLDA1	rs7307780-?	Intergenic	0.19	5e-15	178	6	1.45	[1.33-1.59]	Affymetrix [319,222]	N	unrelated	unrelated	unrelated	unrelated	directly related	unrelated	unrelated	unrelated	12	76242582	rs7295719	12:76242582	1
rs7307780	Sudden cardiac arrest	21658281	Aouizerat BE	GWAS for discovery and replication of genetic loci associated with sudden cardiac arrest in patients with coronary artery disease.	Intergenic	RPL10P13 - PHLDA1	rs7307780-?	Intergenic	0.19	5e-15	178	6	1.45	[1.33-1.59]	Affymetrix [319,222]	N	unrelated	unrelated	unrelated	unrelated	directly related	unrelated	unrelated	unrelated	12	76207319	rs11180690	12:76207319	1
rs7307780	Sudden cardiac arrest	21658281	Aouizerat BE	GWAS for discovery and replication of genetic loci associated with sudden cardiac arrest in patients with coronary artery disease.	Intergenic	RPL10P13 - PHLDA1	rs7307780-?	Intergenic	0.19	5e-15	178	6	1.45	[1.33-1.59]	Affymetrix [319,222]	N	unrelated	unrelated	unrelated	unrelated	directly related	unrelated	unrelated	unrelated	12	76236777	rs12317066	12:76236777	1
rs7307780	Sudden cardiac arrest	21658281	Aouizerat BE	GWAS for discovery and replication of genetic loci associated with sudden cardiac arrest in patients with coronary artery disease.	Intergenic	RPL10P13 - PHLDA1	rs7307780-?	Intergenic	0.19	5e-15	178	6	1.45	[1.33-1.59]	Affymetrix [319,222]	N	unrelated	unrelated	unrelated	unrelated	directly related	unrelated	unrelated	unrelated	12	76244710	rs7972673	12:76244710	1
rs7307780	Sudden cardiac arrest	21658281	Aouizerat BE	GWAS for discovery and replication of genetic loci associated with sudden cardiac arrest in patients with coronary artery disease.	Intergenic	RPL10P13 - PHLDA1	rs7307780-?	Intergenic	0.19	5e-15	178	6	1.45	[1.33-1.59]	Affymetrix [319,222]	N	unrelated	unrelated	unrelated	unrelated	directly related	unrelated	unrelated	unrelated	12	76225830	rs2141707	12:76225830	1
rs7307780	Sudden cardiac arrest	21658281	Aouizerat BE	GWAS for discovery and replication of genetic loci associated with sudden cardiac arrest in patients with coronary artery disease.	Intergenic	RPL10P13 - PHLDA1	rs7307780-?	Intergenic	0.19	5e-15	178	6	1.45	[1.33-1.59]	Affymetrix [319,222]	N	unrelated	unrelated	unrelated	unrelated	directly related	unrelated	unrelated	unrelated	12	76211916	rs11180695	12:76211916	1
rs7307780	Sudden cardiac arrest	21658281	Aouizerat BE	GWAS for discovery and replication of genetic loci associated with sudden cardiac arrest in patients with coronary artery disease.	Intergenic	RPL10P13 - PHLDA1	rs7307780-?	Intergenic	0.19	5e-15	178	6	1.45	[1.33-1.59]	Affymetrix [319,222]	N	unrelated	unrelated	unrelated	unrelated	directly related	unrelated	unrelated	unrelated	12	76228715	rs11411413	12:76228715	NA
rs7307780	Sudden cardiac arrest	21658281	Aouizerat BE	GWAS for discovery and replication of genetic loci associated with sudden cardiac arrest in patients with coronary artery disease.	Intergenic	RPL10P13 - PHLDA1	rs7307780-?	Intergenic	0.19	5e-15	178	6	1.45	[1.33-1.59]	Affymetrix [319,222]	N	unrelated	unrelated	unrelated	unrelated	directly related	unrelated	unrelated	unrelated	12	76239517	rs7977768	12:76239517	1
rs7307780	Sudden cardiac arrest	21658281	Aouizerat BE	GWAS for discovery and replication of genetic loci associated with sudden cardiac arrest in patients with coronary artery disease.	Intergenic	RPL10P13 - PHLDA1	rs7307780-?	Intergenic	0.19	5e-15	178	6	1.45	[1.33-1.59]	Affymetrix [319,222]	N	unrelated	unrelated	unrelated	unrelated	directly related	unrelated	unrelated	unrelated	12	76237919	rs10879990	12:76237919	NA
rs7307780	Sudden cardiac arrest	21658281	Aouizerat BE	GWAS for discovery and replication of genetic loci associated with sudden cardiac arrest in patients with coronary artery disease.	Intergenic	RPL10P13 - PHLDA1	rs7307780-?	Intergenic	0.19	5e-15	178	6	1.45	[1.33-1.59]	Affymetrix [319,222]	N	unrelated	unrelated	unrelated	unrelated	directly related	unrelated	unrelated	unrelated	12	76231376	NA	12:76231376	NA
rs7307780	Sudden cardiac arrest	21658281	Aouizerat BE	GWAS for discovery and replication of genetic loci associated with sudden cardiac arrest in patients with coronary artery disease.	Intergenic	RPL10P13 - PHLDA1	rs7307780-?	Intergenic	0.19	5e-15	178	6	1.45	[1.33-1.59]	Affymetrix [319,222]	N	unrelated	unrelated	unrelated	unrelated	directly related	unrelated	unrelated	unrelated	12	76243392	rs1275615	12:76243392	1
rs7307780	Sudden cardiac arrest	21658281	Aouizerat BE	GWAS for discovery and replication of genetic loci associated with sudden cardiac arrest in patients with coronary artery disease.	Intergenic	RPL10P13 - PHLDA1	rs7307780-?	Intergenic	0.19	5e-15	178	6	1.45	[1.33-1.59]	Affymetrix [319,222]	N	unrelated	unrelated	unrelated	unrelated	directly related	unrelated	unrelated	unrelated	12	76230735	rs7965922	12:76230735	1
rs16866933	Sudden cardiac arrest	21658281	Aouizerat BE	GWAS for discovery and replication of genetic loci associated with sudden cardiac arrest in patients with coronary artery disease.	ZNF385B	ZNF385B	rs16866933-?	intron	0.09	6e-14	178	7	1.69	[1.48-1.93]	Affymetrix [319,222]	N	unrelated	unrelated	unrelated	unrelated	directly related	unrelated	unrelated	unrelated	NA	NA	NA	NA:NA	NA
rs10765792	Sudden cardiac arrest	21658281	Aouizerat BE	GWAS for discovery and replication of genetic loci associated with sudden cardiac arrest in patients with coronary artery disease.	Intergenic	MAML2	rs10765792-?	intron	0.11	8e-13	178	8	1.54	[1.37-1.72]	Affymetrix [319,222]	N	unrelated	unrelated	unrelated	unrelated	directly related	unrelated	unrelated	unrelated	11	95897852	rs531686	11:95897852	1
rs10765792	Sudden cardiac arrest	21658281	Aouizerat BE	GWAS for discovery and replication of genetic loci associated with sudden cardiac arrest in patients with coronary artery disease.	Intergenic	MAML2	rs10765792-?	intron	0.11	8e-13	178	8	1.54	[1.37-1.72]	Affymetrix [319,222]	N	unrelated	unrelated	unrelated	unrelated	directly related	unrelated	unrelated	unrelated	11	95897196	rs11021454	11:95897196	1
rs10765792	Sudden cardiac arrest	21658281	Aouizerat BE	GWAS for discovery and replication of genetic loci associated with sudden cardiac arrest in patients with coronary artery disease.	Intergenic	MAML2	rs10765792-?	intron	0.11	8e-13	178	8	1.54	[1.37-1.72]	Affymetrix [319,222]	N	unrelated	unrelated	unrelated	unrelated	directly related	unrelated	unrelated	unrelated	11	95931859	rs557233	11:95931859	1
rs10765792	Sudden cardiac arrest	21658281	Aouizerat BE	GWAS for discovery and replication of genetic loci associated with sudden cardiac arrest in patients with coronary artery disease.	Intergenic	MAML2	rs10765792-?	intron	0.11	8e-13	178	8	1.54	[1.37-1.72]	Affymetrix [319,222]	N	unrelated	unrelated	unrelated	unrelated	directly related	unrelated	unrelated	unrelated	11	95895139	rs511797	11:95895139	1
rs10765792	Sudden cardiac arrest	21658281	Aouizerat BE	GWAS for discovery and replication of genetic loci associated with sudden cardiac arrest in patients with coronary artery disease.	Intergenic	MAML2	rs10765792-?	intron	0.11	8e-13	178	8	1.54	[1.37-1.72]	Affymetrix [319,222]	N	unrelated	unrelated	unrelated	unrelated	directly related	unrelated	unrelated	unrelated	11	95912880	rs11021462	11:95912880	1
rs10765792	Sudden cardiac arrest	21658281	Aouizerat BE	GWAS for discovery and replication of genetic loci associated with sudden cardiac arrest in patients with coronary artery disease.	Intergenic	MAML2	rs10765792-?	intron	0.11	8e-13	178	8	1.54	[1.37-1.72]	Affymetrix [319,222]	N	unrelated	unrelated	unrelated	unrelated	directly related	unrelated	unrelated	unrelated	11	95914527	rs3016377	11:95914527	1
rs10765792	Sudden cardiac arrest	21658281	Aouizerat BE	GWAS for discovery and replication of genetic loci associated with sudden cardiac arrest in patients with coronary artery disease.	Intergenic	MAML2	rs10765792-?	intron	0.11	8e-13	178	8	1.54	[1.37-1.72]	Affymetrix [319,222]	N	unrelated	unrelated	unrelated	unrelated	directly related	unrelated	unrelated	unrelated	11	95932318	rs1266430	11:95932318	1
rs10765792	Sudden cardiac arrest	21658281	Aouizerat BE	GWAS for discovery and replication of genetic loci associated with sudden cardiac arrest in patients with coronary artery disease.	Intergenic	MAML2	rs10765792-?	intron	0.11	8e-13	178	8	1.54	[1.37-1.72]	Affymetrix [319,222]	N	unrelated	unrelated	unrelated	unrelated	directly related	unrelated	unrelated	unrelated	11	95900588	rs2004736	11:95900588	1
rs10765792	Sudden cardiac arrest	21658281	Aouizerat BE	GWAS for discovery and replication of genetic loci associated with sudden cardiac arrest in patients with coronary artery disease.	Intergenic	MAML2	rs10765792-?	intron	0.11	8e-13	178	8	1.54	[1.37-1.72]	Affymetrix [319,222]	N	unrelated	unrelated	unrelated	unrelated	directly related	unrelated	unrelated	unrelated	11	95914106	rs2508261	11:95914106	NA
rs10765792	Sudden cardiac arrest	21658281	Aouizerat BE	GWAS for discovery and replication of genetic loci associated with sudden cardiac arrest in patients with coronary artery disease.	Intergenic	MAML2	rs10765792-?	intron	0.11	8e-13	178	8	1.54	[1.37-1.72]	Affymetrix [319,222]	N	unrelated	unrelated	unrelated	unrelated	directly related	unrelated	unrelated	unrelated	11	95931794	rs477049	11:95931794	1
rs10765792	Sudden cardiac arrest	21658281	Aouizerat BE	GWAS for discovery and replication of genetic loci associated with sudden cardiac arrest in patients with coronary artery disease.	Intergenic	MAML2	rs10765792-?	intron	0.11	8e-13	178	8	1.54	[1.37-1.72]	Affymetrix [319,222]	N	unrelated	unrelated	unrelated	unrelated	directly related	unrelated	unrelated	unrelated	11	95914565	NA	11:95914565	NA
rs10765792	Sudden cardiac arrest	21658281	Aouizerat BE	GWAS for discovery and replication of genetic loci associated with sudden cardiac arrest in patients with coronary artery disease.	Intergenic	MAML2	rs10765792-?	intron	0.11	8e-13	178	8	1.54	[1.37-1.72]	Affymetrix [319,222]	N	unrelated	unrelated	unrelated	unrelated	directly related	unrelated	unrelated	unrelated	11	95918089	rs3016492	11:95918089	1
rs10765792	Sudden cardiac arrest	21658281	Aouizerat BE	GWAS for discovery and replication of genetic loci associated with sudden cardiac arrest in patients with coronary artery disease.	Intergenic	MAML2	rs10765792-?	intron	0.11	8e-13	178	8	1.54	[1.37-1.72]	Affymetrix [319,222]	N	unrelated	unrelated	unrelated	unrelated	directly related	unrelated	unrelated	unrelated	11	95934652	rs578661	11:95934652	1
rs4971516	LDL cholesterol	21059979	Shen H	Familial defective apolipoprotein B-100 and increased low-density lipoprotein cholesterol and coronary artery calcification in the old order amish.	APOB	C2orf43	rs4971516-?	intron	0.06	2e-52	841	9	NR	NR	Affymetrix [369,241]	N	unrelated	unrelated	directly related	unrelated	indirectly related	unrelated	unrelated	unrelated	2	20904111	rs4971532	2:20904111	1
rs4971516	LDL cholesterol	21059979	Shen H	Familial defective apolipoprotein B-100 and increased low-density lipoprotein cholesterol and coronary artery calcification in the old order amish.	APOB	C2orf43	rs4971516-?	intron	0.06	2e-52	841	9	NR	NR	Affymetrix [369,241]	N	unrelated	unrelated	directly related	unrelated	indirectly related	unrelated	unrelated	unrelated	2	20902748	rs58318259	2:20902748	NA
rs4971516	LDL cholesterol	21059979	Shen H	Familial defective apolipoprotein B-100 and increased low-density lipoprotein cholesterol and coronary artery calcification in the old order amish.	APOB	C2orf43	rs4971516-?	intron	0.06	2e-52	841	9	NR	NR	Affymetrix [369,241]	N	unrelated	unrelated	directly related	unrelated	indirectly related	unrelated	unrelated	unrelated	2	20900832	rs12473025	2:20900832	1
rs4971516	LDL cholesterol	21059979	Shen H	Familial defective apolipoprotein B-100 and increased low-density lipoprotein cholesterol and coronary artery calcification in the old order amish.	APOB	C2orf43	rs4971516-?	intron	0.06	2e-52	841	9	NR	NR	Affymetrix [369,241]	N	unrelated	unrelated	directly related	unrelated	indirectly related	unrelated	unrelated	unrelated	2	20903053	rs4971528	2:20903053	1
rs4971516	LDL cholesterol	21059979	Shen H	Familial defective apolipoprotein B-100 and increased low-density lipoprotein cholesterol and coronary artery calcification in the old order amish.	APOB	C2orf43	rs4971516-?	intron	0.06	2e-52	841	9	NR	NR	Affymetrix [369,241]	N	unrelated	unrelated	directly related	unrelated	indirectly related	unrelated	unrelated	unrelated	2	20904997	rs4971518	2:20904997	1
rs4971516	LDL cholesterol	21059979	Shen H	Familial defective apolipoprotein B-100 and increased low-density lipoprotein cholesterol and coronary artery calcification in the old order amish.	APOB	C2orf43	rs4971516-?	intron	0.06	2e-52	841	9	NR	NR	Affymetrix [369,241]	N	unrelated	unrelated	directly related	unrelated	indirectly related	unrelated	unrelated	unrelated	2	20907171	rs62123967	2:20907171	1
rs4971516	LDL cholesterol	21059979	Shen H	Familial defective apolipoprotein B-100 and increased low-density lipoprotein cholesterol and coronary artery calcification in the old order amish.	APOB	C2orf43	rs4971516-?	intron	0.06	2e-52	841	9	NR	NR	Affymetrix [369,241]	N	unrelated	unrelated	directly related	unrelated	indirectly related	unrelated	unrelated	unrelated	2	20894422	rs12467020	2:20894422	1
rs4971516	LDL cholesterol	21059979	Shen H	Familial defective apolipoprotein B-100 and increased low-density lipoprotein cholesterol and coronary artery calcification in the old order amish.	APOB	C2orf43	rs4971516-?	intron	0.06	2e-52	841	9	NR	NR	Affymetrix [369,241]	N	unrelated	unrelated	directly related	unrelated	indirectly related	unrelated	unrelated	unrelated	2	20896870	rs140498792	2:20896870	1
rs4971516	LDL cholesterol	21059979	Shen H	Familial defective apolipoprotein B-100 and increased low-density lipoprotein cholesterol and coronary artery calcification in the old order amish.	APOB	C2orf43	rs4971516-?	intron	0.06	2e-52	841	9	NR	NR	Affymetrix [369,241]	N	unrelated	unrelated	directly related	unrelated	indirectly related	unrelated	unrelated	unrelated	2	20895497	rs58980923	2:20895497	1
rs4971516	LDL cholesterol	21059979	Shen H	Familial defective apolipoprotein B-100 and increased low-density lipoprotein cholesterol and coronary artery calcification in the old order amish.	APOB	C2orf43	rs4971516-?	intron	0.06	2e-52	841	9	NR	NR	Affymetrix [369,241]	N	unrelated	unrelated	directly related	unrelated	indirectly related	unrelated	unrelated	unrelated	2	20899083	rs62122119	2:20899083	1
rs4971516	LDL cholesterol	21059979	Shen H	Familial defective apolipoprotein B-100 and increased low-density lipoprotein cholesterol and coronary artery calcification in the old order amish.	APOB	C2orf43	rs4971516-?	intron	0.06	2e-52	841	9	NR	NR	Affymetrix [369,241]	N	unrelated	unrelated	directly related	unrelated	indirectly related	unrelated	unrelated	unrelated	2	20955032	NA	2:20955032	NA
rs4971516	LDL cholesterol	21059979	Shen H	Familial defective apolipoprotein B-100 and increased low-density lipoprotein cholesterol and coronary artery calcification in the old order amish.	APOB	C2orf43	rs4971516-?	intron	0.06	2e-52	841	9	NR	NR	Affymetrix [369,241]	N	unrelated	unrelated	directly related	unrelated	indirectly related	unrelated	unrelated	unrelated	2	20901660	rs62122120	2:20901660	1
rs4971516	LDL cholesterol	21059979	Shen H	Familial defective apolipoprotein B-100 and increased low-density lipoprotein cholesterol and coronary artery calcification in the old order amish.	APOB	C2orf43	rs4971516-?	intron	0.06	2e-52	841	9	NR	NR	Affymetrix [369,241]	N	unrelated	unrelated	directly related	unrelated	indirectly related	unrelated	unrelated	unrelated	2	20904698	rs35487064	2:20904698	NA
rs4971516	LDL cholesterol	21059979	Shen H	Familial defective apolipoprotein B-100 and increased low-density lipoprotein cholesterol and coronary artery calcification in the old order amish.	APOB	C2orf43	rs4971516-?	intron	0.06	2e-52	841	9	NR	NR	Affymetrix [369,241]	N	unrelated	unrelated	directly related	unrelated	indirectly related	unrelated	unrelated	unrelated	2	20934652	rs62123977	2:20934652	1
rs4971516	LDL cholesterol	21059979	Shen H	Familial defective apolipoprotein B-100 and increased low-density lipoprotein cholesterol and coronary artery calcification in the old order amish.	APOB	C2orf43	rs4971516-?	intron	0.06	2e-52	841	9	NR	NR	Affymetrix [369,241]	N	unrelated	unrelated	directly related	unrelated	indirectly related	unrelated	unrelated	unrelated	2	20899889	rs12466844	2:20899889	1
rs4971516	LDL cholesterol	21059979	Shen H	Familial defective apolipoprotein B-100 and increased low-density lipoprotein cholesterol and coronary artery calcification in the old order amish.	APOB	C2orf43	rs4971516-?	intron	0.06	2e-52	841	9	NR	NR	Affymetrix [369,241]	N	unrelated	unrelated	directly related	unrelated	indirectly related	unrelated	unrelated	unrelated	2	20900833	rs12475848	2:20900833	1
rs4971516	LDL cholesterol	21059979	Shen H	Familial defective apolipoprotein B-100 and increased low-density lipoprotein cholesterol and coronary artery calcification in the old order amish.	APOB	C2orf43	rs4971516-?	intron	0.06	2e-52	841	9	NR	NR	Affymetrix [369,241]	N	unrelated	unrelated	directly related	unrelated	indirectly related	unrelated	unrelated	unrelated	2	20908137	rs62123968	2:20908137	1
rs4971516	LDL cholesterol	21059979	Shen H	Familial defective apolipoprotein B-100 and increased low-density lipoprotein cholesterol and coronary artery calcification in the old order amish.	APOB	C2orf43	rs4971516-?	intron	0.06	2e-52	841	9	NR	NR	Affymetrix [369,241]	N	unrelated	unrelated	directly related	unrelated	indirectly related	unrelated	unrelated	unrelated	2	20894169	rs16987997	2:20894169	1
rs4971516	LDL cholesterol	21059979	Shen H	Familial defective apolipoprotein B-100 and increased low-density lipoprotein cholesterol and coronary artery calcification in the old order amish.	APOB	C2orf43	rs4971516-?	intron	0.06	2e-52	841	9	NR	NR	Affymetrix [369,241]	N	unrelated	unrelated	directly related	unrelated	indirectly related	unrelated	unrelated	unrelated	2	20904078	rs4971517	2:20904078	1
rs4971516	LDL cholesterol	21059979	Shen H	Familial defective apolipoprotein B-100 and increased low-density lipoprotein cholesterol and coronary artery calcification in the old order amish.	APOB	C2orf43	rs4971516-?	intron	0.06	2e-52	841	9	NR	NR	Affymetrix [369,241]	N	unrelated	unrelated	directly related	unrelated	indirectly related	unrelated	unrelated	unrelated	2	20928577	rs12469741	2:20928577	1
rs4971516	LDL cholesterol	21059979	Shen H	Familial defective apolipoprotein B-100 and increased low-density lipoprotein cholesterol and coronary artery calcification in the old order amish.	APOB	C2orf43	rs4971516-?	intron	0.06	2e-52	841	9	NR	NR	Affymetrix [369,241]	N	unrelated	unrelated	directly related	unrelated	indirectly related	unrelated	unrelated	unrelated	2	20951740	rs62123978	2:20951740	1
rs4343	Angiotensin-converting enzyme activity	20066004	Chung CM	A genome-wide association study identifies new loci for ACE activity: potential implications for response to ACE inhibitor.	ACE	ACE	rs4343-G	cds-synon	0.31	3e-25	400	11	16.2	[NR] % variance	Illumina [~550,000]	N	unrelated	unrelated	unrelated	unrelated	indirectly related	directly related	indirectly related	unrelated	17	61574492	rs4363	17:61574492	1
rs4343	Angiotensin-converting enzyme activity	20066004	Chung CM	A genome-wide association study identifies new loci for ACE activity: potential implications for response to ACE inhibitor.	ACE	ACE	rs4343-G	cds-synon	0.31	3e-25	400	11	16.2	[NR] % variance	Illumina [~550,000]	N	unrelated	unrelated	unrelated	unrelated	indirectly related	directly related	indirectly related	unrelated	17	61570422	rs4353	17:61570422	1
rs4343	Angiotensin-converting enzyme activity	20066004	Chung CM	A genome-wide association study identifies new loci for ACE activity: potential implications for response to ACE inhibitor.	ACE	ACE	rs4343-G	cds-synon	0.31	3e-25	400	11	16.2	[NR] % variance	Illumina [~550,000]	N	unrelated	unrelated	unrelated	unrelated	indirectly related	directly related	indirectly related	unrelated	17	61563200	rs4325	17:61563200	1
rs4343	Angiotensin-converting enzyme activity	20066004	Chung CM	A genome-wide association study identifies new loci for ACE activity: potential implications for response to ACE inhibitor.	ACE	ACE	rs4343-G	cds-synon	0.31	3e-25	400	11	16.2	[NR] % variance	Illumina [~550,000]	N	unrelated	unrelated	unrelated	unrelated	indirectly related	directly related	indirectly related	unrelated	17	61559923	rs4309	17:61559923	1
rs4343	Angiotensin-converting enzyme activity	20066004	Chung CM	A genome-wide association study identifies new loci for ACE activity: potential implications for response to ACE inhibitor.	ACE	ACE	rs4343-G	cds-synon	0.31	3e-25	400	11	16.2	[NR] % variance	Illumina [~550,000]	N	unrelated	unrelated	unrelated	unrelated	indirectly related	directly related	indirectly related	unrelated	17	61554341	rs4292	17:61554341	NA
rs4343	Angiotensin-converting enzyme activity	20066004	Chung CM	A genome-wide association study identifies new loci for ACE activity: potential implications for response to ACE inhibitor.	ACE	ACE	rs4343-G	cds-synon	0.31	3e-25	400	11	16.2	[NR] % variance	Illumina [~550,000]	N	unrelated	unrelated	unrelated	unrelated	indirectly related	directly related	indirectly related	unrelated	17	61565998	rs4342	17:61565998	1
rs4343	Angiotensin-converting enzyme activity	20066004	Chung CM	A genome-wide association study identifies new loci for ACE activity: potential implications for response to ACE inhibitor.	ACE	ACE	rs4343-G	cds-synon	0.31	3e-25	400	11	16.2	[NR] % variance	Illumina [~550,000]	N	unrelated	unrelated	unrelated	unrelated	indirectly related	directly related	indirectly related	unrelated	17	61569732	rs4351	17:61569732	1
rs4343	Angiotensin-converting enzyme activity	20066004	Chung CM	A genome-wide association study identifies new loci for ACE activity: potential implications for response to ACE inhibitor.	ACE	ACE	rs4343-G	cds-synon	0.31	3e-25	400	11	16.2	[NR] % variance	Illumina [~550,000]	N	unrelated	unrelated	unrelated	unrelated	indirectly related	directly related	indirectly related	unrelated	17	61564940	rs4334	17:61564940	1
rs4343	Angiotensin-converting enzyme activity	20066004	Chung CM	A genome-wide association study identifies new loci for ACE activity: potential implications for response to ACE inhibitor.	ACE	ACE	rs4343-G	cds-synon	0.31	3e-25	400	11	16.2	[NR] % variance	Illumina [~550,000]	N	unrelated	unrelated	unrelated	unrelated	indirectly related	directly related	indirectly related	unrelated	17	61560763	rs4311	17:61560763	1
rs4343	Angiotensin-converting enzyme activity	20066004	Chung CM	A genome-wide association study identifies new loci for ACE activity: potential implications for response to ACE inhibitor.	ACE	ACE	rs4343-G	cds-synon	0.31	3e-25	400	11	16.2	[NR] % variance	Illumina [~550,000]	N	unrelated	unrelated	unrelated	unrelated	indirectly related	directly related	indirectly related	unrelated	17	61565990	rs4341	17:61565990	1
rs4343	Angiotensin-converting enzyme activity	20066004	Chung CM	A genome-wide association study identifies new loci for ACE activity: potential implications for response to ACE inhibitor.	ACE	ACE	rs4343-G	cds-synon	0.31	3e-25	400	11	16.2	[NR] % variance	Illumina [~550,000]	N	unrelated	unrelated	unrelated	unrelated	indirectly related	directly related	indirectly related	unrelated	17	61566724	rs4344	17:61566724	1
rs4343	Angiotensin-converting enzyme activity	20066004	Chung CM	A genome-wide association study identifies new loci for ACE activity: potential implications for response to ACE inhibitor.	ACE	ACE	rs4343-G	cds-synon	0.31	3e-25	400	11	16.2	[NR] % variance	Illumina [~550,000]	N	unrelated	unrelated	unrelated	unrelated	indirectly related	directly related	indirectly related	unrelated	17	61562309	rs4316	17:61562309	1
rs4343	Angiotensin-converting enzyme activity	20066004	Chung CM	A genome-wide association study identifies new loci for ACE activity: potential implications for response to ACE inhibitor.	ACE	ACE	rs4343-G	cds-synon	0.31	3e-25	400	11	16.2	[NR] % variance	Illumina [~550,000]	N	unrelated	unrelated	unrelated	unrelated	indirectly related	directly related	indirectly related	unrelated	17	61565525	rs1987692	17:61565525	1
rs4343	Angiotensin-converting enzyme activity	20066004	Chung CM	A genome-wide association study identifies new loci for ACE activity: potential implications for response to ACE inhibitor.	ACE	ACE	rs4343-G	cds-synon	0.31	3e-25	400	11	16.2	[NR] % variance	Illumina [~550,000]	N	unrelated	unrelated	unrelated	unrelated	indirectly related	directly related	indirectly related	unrelated	17	61572343	rs4359	17:61572343	1
rs4343	Angiotensin-converting enzyme activity	20066004	Chung CM	A genome-wide association study identifies new loci for ACE activity: potential implications for response to ACE inhibitor.	ACE	ACE	rs4343-G	cds-synon	0.31	3e-25	400	11	16.2	[NR] % variance	Illumina [~550,000]	N	unrelated	unrelated	unrelated	unrelated	indirectly related	directly related	indirectly related	unrelated	17	61562954	rs4323	17:61562954	1
rs4343	Angiotensin-converting enzyme activity	20066004	Chung CM	A genome-wide association study identifies new loci for ACE activity: potential implications for response to ACE inhibitor.	ACE	ACE	rs4343-G	cds-synon	0.31	3e-25	400	11	16.2	[NR] % variance	Illumina [~550,000]	N	unrelated	unrelated	unrelated	unrelated	indirectly related	directly related	indirectly related	unrelated	17	61565133	rs4337	17:61565133	1
rs4343	Angiotensin-converting enzyme activity	20066004	Chung CM	A genome-wide association study identifies new loci for ACE activity: potential implications for response to ACE inhibitor.	ACE	ACE	rs4343-G	cds-synon	0.31	3e-25	400	11	16.2	[NR] % variance	Illumina [~550,000]	N	unrelated	unrelated	unrelated	unrelated	indirectly related	directly related	indirectly related	unrelated	17	61565131	rs4336	17:61565131	1
rs4343	Angiotensin-converting enzyme activity	20066004	Chung CM	A genome-wide association study identifies new loci for ACE activity: potential implications for response to ACE inhibitor.	ACE	ACE	rs4343-G	cds-synon	0.31	3e-25	400	11	16.2	[NR] % variance	Illumina [~550,000]	N	unrelated	unrelated	unrelated	unrelated	indirectly related	directly related	indirectly related	unrelated	17	61555666	rs4293	17:61555666	1
rs4343	Angiotensin-converting enzyme activity	20066004	Chung CM	A genome-wide association study identifies new loci for ACE activity: potential implications for response to ACE inhibitor.	ACE	ACE	rs4343-G	cds-synon	0.31	3e-25	400	11	16.2	[NR] % variance	Illumina [~550,000]	N	unrelated	unrelated	unrelated	unrelated	indirectly related	directly related	indirectly related	unrelated	17	61563171	rs4324	17:61563171	1
rs4343	Angiotensin-converting enzyme activity	20066004	Chung CM	A genome-wide association study identifies new loci for ACE activity: potential implications for response to ACE inhibitor.	ACE	ACE	rs4343-G	cds-synon	0.31	3e-25	400	11	16.2	[NR] % variance	Illumina [~550,000]	N	unrelated	unrelated	unrelated	unrelated	indirectly related	directly related	indirectly related	unrelated	17	61564522	rs4333	17:61564522	1
rs4343	Angiotensin-converting enzyme activity	20066004	Chung CM	A genome-wide association study identifies new loci for ACE activity: potential implications for response to ACE inhibitor.	ACE	ACE	rs4343-G	cds-synon	0.31	3e-25	400	11	16.2	[NR] % variance	Illumina [~550,000]	N	unrelated	unrelated	unrelated	unrelated	indirectly related	directly related	indirectly related	unrelated	17	61558229	rs4305	17:61558229	1
rs4343	Angiotensin-converting enzyme activity	20066004	Chung CM	A genome-wide association study identifies new loci for ACE activity: potential implications for response to ACE inhibitor.	ACE	ACE	rs4343-G	cds-synon	0.31	3e-25	400	11	16.2	[NR] % variance	Illumina [~550,000]	N	unrelated	unrelated	unrelated	unrelated	indirectly related	directly related	indirectly related	unrelated	17	61559625	rs4308	17:61559625	1
rs4343	Angiotensin-converting enzyme activity	20066004	Chung CM	A genome-wide association study identifies new loci for ACE activity: potential implications for response to ACE inhibitor.	ACE	ACE	rs4343-G	cds-synon	0.31	3e-25	400	11	16.2	[NR] % variance	Illumina [~550,000]	N	unrelated	unrelated	unrelated	unrelated	indirectly related	directly related	indirectly related	unrelated	17	61556298	rs4295	17:61556298	1
rs4343	Angiotensin-converting enzyme activity	20066004	Chung CM	A genome-wide association study identifies new loci for ACE activity: potential implications for response to ACE inhibitor.	ACE	ACE	rs4343-G	cds-synon	0.31	3e-25	400	11	16.2	[NR] % variance	Illumina [~550,000]	N	unrelated	unrelated	unrelated	unrelated	indirectly related	directly related	indirectly related	unrelated	17	61563273	rs4327	17:61563273	NA
rs4343	Angiotensin-converting enzyme activity	20066004	Chung CM	A genome-wide association study identifies new loci for ACE activity: potential implications for response to ACE inhibitor.	ACE	ACE	rs4343-G	cds-synon	0.31	3e-25	400	11	16.2	[NR] % variance	Illumina [~550,000]	N	unrelated	unrelated	unrelated	unrelated	indirectly related	directly related	indirectly related	unrelated	17	61562553	rs4320	17:61562553	1
rs4343	Angiotensin-converting enzyme activity	20066004	Chung CM	A genome-wide association study identifies new loci for ACE activity: potential implications for response to ACE inhibitor.	ACE	ACE	rs4343-G	cds-synon	0.31	3e-25	400	11	16.2	[NR] % variance	Illumina [~550,000]	N	unrelated	unrelated	unrelated	unrelated	indirectly related	directly related	indirectly related	unrelated	17	61548476	rs4968782	17:61548476	1
rs4343	Angiotensin-converting enzyme activity	20066004	Chung CM	A genome-wide association study identifies new loci for ACE activity: potential implications for response to ACE inhibitor.	ACE	ACE	rs4343-G	cds-synon	0.31	3e-25	400	11	16.2	[NR] % variance	Illumina [~550,000]	N	unrelated	unrelated	unrelated	unrelated	indirectly related	directly related	indirectly related	unrelated	17	61563242	rs4326	17:61563242	1
rs4343	Angiotensin-converting enzyme activity	20066004	Chung CM	A genome-wide association study identifies new loci for ACE activity: potential implications for response to ACE inhibitor.	ACE	ACE	rs4343-G	cds-synon	0.31	3e-25	400	11	16.2	[NR] % variance	Illumina [~550,000]	N	unrelated	unrelated	unrelated	unrelated	indirectly related	directly related	indirectly related	unrelated	17	61554194	rs4291	17:61554194	1
rs4343	Angiotensin-converting enzyme activity	20066004	Chung CM	A genome-wide association study identifies new loci for ACE activity: potential implications for response to ACE inhibitor.	ACE	ACE	rs4343-G	cds-synon	0.31	3e-25	400	11	16.2	[NR] % variance	Illumina [~550,000]	N	unrelated	unrelated	unrelated	unrelated	indirectly related	directly related	indirectly related	unrelated	17	61575454	rs1799763	17:61575454	NA
rs4343	Angiotensin-converting enzyme activity	20066004	Chung CM	A genome-wide association study identifies new loci for ACE activity: potential implications for response to ACE inhibitor.	ACE	ACE	rs4343-G	cds-synon	0.31	3e-25	400	11	16.2	[NR] % variance	Illumina [~550,000]	N	unrelated	unrelated	unrelated	unrelated	indirectly related	directly related	indirectly related	unrelated	17	61547562	rs8077276	17:61547562	1
rs4343	Angiotensin-converting enzyme activity	20066004	Chung CM	A genome-wide association study identifies new loci for ACE activity: potential implications for response to ACE inhibitor.	ACE	ACE	rs4343-G	cds-synon	0.31	3e-25	400	11	16.2	[NR] % variance	Illumina [~550,000]	N	unrelated	unrelated	unrelated	unrelated	indirectly related	directly related	indirectly related	unrelated	17	61564281	rs4332	17:61564281	1
rs4343	Angiotensin-converting enzyme activity	20066004	Chung CM	A genome-wide association study identifies new loci for ACE activity: potential implications for response to ACE inhibitor.	ACE	ACE	rs4343-G	cds-synon	0.31	3e-25	400	11	16.2	[NR] % variance	Illumina [~550,000]	N	unrelated	unrelated	unrelated	unrelated	indirectly related	directly related	indirectly related	unrelated	17	61562490	rs4319	17:61562490	NA
rs4343	Angiotensin-converting enzyme activity	20066004	Chung CM	A genome-wide association study identifies new loci for ACE activity: potential implications for response to ACE inhibitor.	ACE	ACE	rs4343-G	cds-synon	0.31	3e-25	400	11	16.2	[NR] % variance	Illumina [~550,000]	N	unrelated	unrelated	unrelated	unrelated	indirectly related	directly related	indirectly related	unrelated	17	61548918	rs4277405	17:61548918	1
rs4343	Angiotensin-converting enzyme activity	20066004	Chung CM	A genome-wide association study identifies new loci for ACE activity: potential implications for response to ACE inhibitor.	ACE	ACE	rs4343-G	cds-synon	0.31	3e-25	400	11	16.2	[NR] % variance	Illumina [~550,000]	N	unrelated	unrelated	unrelated	unrelated	indirectly related	directly related	indirectly related	unrelated	17	61545779	rs6504163	17:61545779	1
rs4343	Angiotensin-converting enzyme activity	20066004	Chung CM	A genome-wide association study identifies new loci for ACE activity: potential implications for response to ACE inhibitor.	ACE	ACE	rs4343-G	cds-synon	0.31	3e-25	400	11	16.2	[NR] % variance	Illumina [~550,000]	N	unrelated	unrelated	unrelated	unrelated	indirectly related	directly related	indirectly related	unrelated	17	61562774	rs4321	17:61562774	NA
rs4343	Angiotensin-converting enzyme activity	20066004	Chung CM	A genome-wide association study identifies new loci for ACE activity: potential implications for response to ACE inhibitor.	ACE	ACE	rs4343-G	cds-synon	0.31	3e-25	400	11	16.2	[NR] % variance	Illumina [~550,000]	N	unrelated	unrelated	unrelated	unrelated	indirectly related	directly related	indirectly related	unrelated	17	61550729	rs4968783	17:61550729	1
rs4343	Angiotensin-converting enzyme activity	20066004	Chung CM	A genome-wide association study identifies new loci for ACE activity: potential implications for response to ACE inhibitor.	ACE	ACE	rs4343-G	cds-synon	0.31	3e-25	400	11	16.2	[NR] % variance	Illumina [~550,000]	N	unrelated	unrelated	unrelated	unrelated	indirectly related	directly related	indirectly related	unrelated	17	61547221	NA	17:61547221	NA
rs4343	Angiotensin-converting enzyme activity	20066004	Chung CM	A genome-wide association study identifies new loci for ACE activity: potential implications for response to ACE inhibitor.	ACE	ACE	rs4343-G	cds-synon	0.31	3e-25	400	11	16.2	[NR] % variance	Illumina [~550,000]	N	unrelated	unrelated	unrelated	unrelated	indirectly related	directly related	indirectly related	unrelated	17	61550529	rs1800764	17:61550529	1
rs102275	Phospholipid levels (plasma)	22359512	Demirkan A	Genome-wide association study identifies novel loci associated with circulating phospho- and sphingolipid concentrations.	FADS1, FADS2, FADS3	TMEM258	rs102275-?	intron	NR	1e-203	4034	12	0	[0.80-23.0] % increase	Illumina [NR] (imputed)	N	unrelated	unrelated	directly related	unrelated	unrelated	unrelated	unrelated	unrelated	11	61622227	rs174600	11:61622227	1
rs102275	Phospholipid levels (plasma)	22359512	Demirkan A	Genome-wide association study identifies novel loci associated with circulating phospho- and sphingolipid concentrations.	FADS1, FADS2, FADS3	TMEM258	rs102275-?	intron	NR	1e-203	4034	12	0	[0.80-23.0] % increase	Illumina [NR] (imputed)	N	unrelated	unrelated	directly related	unrelated	unrelated	unrelated	unrelated	unrelated	11	61624181	rs97384	11:61624181	1
rs102275	Phospholipid levels (plasma)	22359512	Demirkan A	Genome-wide association study identifies novel loci associated with circulating phospho- and sphingolipid concentrations.	FADS1, FADS2, FADS3	TMEM258	rs102275-?	intron	NR	1e-203	4034	12	0	[0.80-23.0] % increase	Illumina [NR] (imputed)	N	unrelated	unrelated	directly related	unrelated	unrelated	unrelated	unrelated	unrelated	11	61543499	rs174528	11:61543499	1
rs102275	Phospholipid levels (plasma)	22359512	Demirkan A	Genome-wide association study identifies novel loci associated with circulating phospho- and sphingolipid concentrations.	FADS1, FADS2, FADS3	TMEM258	rs102275-?	intron	NR	1e-203	4034	12	0	[0.80-23.0] % increase	Illumina [NR] (imputed)	N	unrelated	unrelated	directly related	unrelated	unrelated	unrelated	unrelated	unrelated	11	61618608	rs174592	11:61618608	1
rs102275	Phospholipid levels (plasma)	22359512	Demirkan A	Genome-wide association study identifies novel loci associated with circulating phospho- and sphingolipid concentrations.	FADS1, FADS2, FADS3	TMEM258	rs102275-?	intron	NR	1e-203	4034	12	0	[0.80-23.0] % increase	Illumina [NR] (imputed)	N	unrelated	unrelated	directly related	unrelated	unrelated	unrelated	unrelated	unrelated	11	61542006	NA	11:61542006	NA
rs102275	Phospholipid levels (plasma)	22359512	Demirkan A	Genome-wide association study identifies novel loci associated with circulating phospho- and sphingolipid concentrations.	FADS1, FADS2, FADS3	TMEM258	rs102275-?	intron	NR	1e-203	4034	12	0	[0.80-23.0] % increase	Illumina [NR] (imputed)	N	unrelated	unrelated	directly related	unrelated	unrelated	unrelated	unrelated	unrelated	11	61593005	rs174567	11:61593005	1
rs102275	Phospholipid levels (plasma)	22359512	Demirkan A	Genome-wide association study identifies novel loci associated with circulating phospho- and sphingolipid concentrations.	FADS1, FADS2, FADS3	TMEM258	rs102275-?	intron	NR	1e-203	4034	12	0	[0.80-23.0] % increase	Illumina [NR] (imputed)	N	unrelated	unrelated	directly related	unrelated	unrelated	unrelated	unrelated	unrelated	11	61619829	rs174594	11:61619829	1
rs102275	Phospholipid levels (plasma)	22359512	Demirkan A	Genome-wide association study identifies novel loci associated with circulating phospho- and sphingolipid concentrations.	FADS1, FADS2, FADS3	TMEM258	rs102275-?	intron	NR	1e-203	4034	12	0	[0.80-23.0] % increase	Illumina [NR] (imputed)	N	unrelated	unrelated	directly related	unrelated	unrelated	unrelated	unrelated	unrelated	11	61621194	rs174598	11:61621194	1
rs102275	Phospholipid levels (plasma)	22359512	Demirkan A	Genome-wide association study identifies novel loci associated with circulating phospho- and sphingolipid concentrations.	FADS1, FADS2, FADS3	TMEM258	rs102275-?	intron	NR	1e-203	4034	12	0	[0.80-23.0] % increase	Illumina [NR] (imputed)	N	unrelated	unrelated	directly related	unrelated	unrelated	unrelated	unrelated	unrelated	11	61606683	rs174581	11:61606683	1
rs102275	Phospholipid levels (plasma)	22359512	Demirkan A	Genome-wide association study identifies novel loci associated with circulating phospho- and sphingolipid concentrations.	FADS1, FADS2, FADS3	TMEM258	rs102275-?	intron	NR	1e-203	4034	12	0	[0.80-23.0] % increase	Illumina [NR] (imputed)	N	unrelated	unrelated	directly related	unrelated	unrelated	unrelated	unrelated	unrelated	11	61557826	rs102274	11:61557826	1
rs102275	Phospholipid levels (plasma)	22359512	Demirkan A	Genome-wide association study identifies novel loci associated with circulating phospho- and sphingolipid concentrations.	FADS1, FADS2, FADS3	TMEM258	rs102275-?	intron	NR	1e-203	4034	12	0	[0.80-23.0] % increase	Illumina [NR] (imputed)	N	unrelated	unrelated	directly related	unrelated	unrelated	unrelated	unrelated	unrelated	11	61589481	rs28456	11:61589481	NA
rs102275	Phospholipid levels (plasma)	22359512	Demirkan A	Genome-wide association study identifies novel loci associated with circulating phospho- and sphingolipid concentrations.	FADS1, FADS2, FADS3	TMEM258	rs102275-?	intron	NR	1e-203	4034	12	0	[0.80-23.0] % increase	Illumina [NR] (imputed)	N	unrelated	unrelated	directly related	unrelated	unrelated	unrelated	unrelated	unrelated	11	61621556	rs174599	11:61621556	1
rs102275	Phospholipid levels (plasma)	22359512	Demirkan A	Genome-wide association study identifies novel loci associated with circulating phospho- and sphingolipid concentrations.	FADS1, FADS2, FADS3	TMEM258	rs102275-?	intron	NR	1e-203	4034	12	0	[0.80-23.0] % increase	Illumina [NR] (imputed)	N	unrelated	unrelated	directly related	unrelated	unrelated	unrelated	unrelated	unrelated	11	61588305	rs174564	11:61588305	1
rs102275	Phospholipid levels (plasma)	22359512	Demirkan A	Genome-wide association study identifies novel loci associated with circulating phospho- and sphingolipid concentrations.	FADS1, FADS2, FADS3	TMEM258	rs102275-?	intron	NR	1e-203	4034	12	0	[0.80-23.0] % increase	Illumina [NR] (imputed)	N	unrelated	unrelated	directly related	unrelated	unrelated	unrelated	unrelated	unrelated	11	61585144	rs174562	11:61585144	1
rs102275	Phospholipid levels (plasma)	22359512	Demirkan A	Genome-wide association study identifies novel loci associated with circulating phospho- and sphingolipid concentrations.	FADS1, FADS2, FADS3	TMEM258	rs102275-?	intron	NR	1e-203	4034	12	0	[0.80-23.0] % increase	Illumina [NR] (imputed)	N	unrelated	unrelated	directly related	unrelated	unrelated	unrelated	unrelated	unrelated	11	61593816	rs174568	11:61593816	1
rs102275	Phospholipid levels (plasma)	22359512	Demirkan A	Genome-wide association study identifies novel loci associated with circulating phospho- and sphingolipid concentrations.	FADS1, FADS2, FADS3	TMEM258	rs102275-?	intron	NR	1e-203	4034	12	0	[0.80-23.0] % increase	Illumina [NR] (imputed)	N	unrelated	unrelated	directly related	unrelated	unrelated	unrelated	unrelated	unrelated	11	61603510	rs174576	11:61603510	1
rs102275	Phospholipid levels (plasma)	22359512	Demirkan A	Genome-wide association study identifies novel loci associated with circulating phospho- and sphingolipid concentrations.	FADS1, FADS2, FADS3	TMEM258	rs102275-?	intron	NR	1e-203	4034	12	0	[0.80-23.0] % increase	Illumina [NR] (imputed)	N	unrelated	unrelated	directly related	unrelated	unrelated	unrelated	unrelated	unrelated	11	61567753	rs174544	11:61567753	1
rs102275	Phospholipid levels (plasma)	22359512	Demirkan A	Genome-wide association study identifies novel loci associated with circulating phospho- and sphingolipid concentrations.	FADS1, FADS2, FADS3	TMEM258	rs102275-?	intron	NR	1e-203	4034	12	0	[0.80-23.0] % increase	Illumina [NR] (imputed)	N	unrelated	unrelated	directly related	unrelated	unrelated	unrelated	unrelated	unrelated	11	61552680	rs174537	11:61552680	1
rs102275	Phospholipid levels (plasma)	22359512	Demirkan A	Genome-wide association study identifies novel loci associated with circulating phospho- and sphingolipid concentrations.	FADS1, FADS2, FADS3	TMEM258	rs102275-?	intron	NR	1e-203	4034	12	0	[0.80-23.0] % increase	Illumina [NR] (imputed)	N	unrelated	unrelated	directly related	unrelated	unrelated	unrelated	unrelated	unrelated	11	61579760	rs174555	11:61579760	NA
rs102275	Phospholipid levels (plasma)	22359512	Demirkan A	Genome-wide association study identifies novel loci associated with circulating phospho- and sphingolipid concentrations.	FADS1, FADS2, FADS3	TMEM258	rs102275-?	intron	NR	1e-203	4034	12	0	[0.80-23.0] % increase	Illumina [NR] (imputed)	N	unrelated	unrelated	directly related	unrelated	unrelated	unrelated	unrelated	unrelated	11	61586328	rs35473591	11:61586328	1
rs102275	Phospholipid levels (plasma)	22359512	Demirkan A	Genome-wide association study identifies novel loci associated with circulating phospho- and sphingolipid concentrations.	FADS1, FADS2, FADS3	TMEM258	rs102275-?	intron	NR	1e-203	4034	12	0	[0.80-23.0] % increase	Illumina [NR] (imputed)	N	unrelated	unrelated	directly related	unrelated	unrelated	unrelated	unrelated	unrelated	11	61582708	rs174561	11:61582708	1
rs102275	Phospholipid levels (plasma)	22359512	Demirkan A	Genome-wide association study identifies novel loci associated with circulating phospho- and sphingolipid concentrations.	FADS1, FADS2, FADS3	TMEM258	rs102275-?	intron	NR	1e-203	4034	12	0	[0.80-23.0] % increase	Illumina [NR] (imputed)	N	unrelated	unrelated	directly related	unrelated	unrelated	unrelated	unrelated	unrelated	11	61591995	NA	11:61591995	NA
rs102275	Phospholipid levels (plasma)	22359512	Demirkan A	Genome-wide association study identifies novel loci associated with circulating phospho- and sphingolipid concentrations.	FADS1, FADS2, FADS3	TMEM258	rs102275-?	intron	NR	1e-203	4034	12	0	[0.80-23.0] % increase	Illumina [NR] (imputed)	N	unrelated	unrelated	directly related	unrelated	unrelated	unrelated	unrelated	unrelated	11	61605499	rs174578	11:61605499	1
rs102275	Phospholipid levels (plasma)	22359512	Demirkan A	Genome-wide association study identifies novel loci associated with circulating phospho- and sphingolipid concentrations.	FADS1, FADS2, FADS3	TMEM258	rs102275-?	intron	NR	1e-203	4034	12	0	[0.80-23.0] % increase	Illumina [NR] (imputed)	N	unrelated	unrelated	directly related	unrelated	unrelated	unrelated	unrelated	unrelated	11	61564299	rs4246215	11:61564299	1
rs102275	Phospholipid levels (plasma)	22359512	Demirkan A	Genome-wide association study identifies novel loci associated with circulating phospho- and sphingolipid concentrations.	FADS1, FADS2, FADS3	TMEM258	rs102275-?	intron	NR	1e-203	4034	12	0	[0.80-23.0] % increase	Illumina [NR] (imputed)	N	unrelated	unrelated	directly related	unrelated	unrelated	unrelated	unrelated	unrelated	11	61606642	rs174580	11:61606642	1
rs102275	Phospholipid levels (plasma)	22359512	Demirkan A	Genome-wide association study identifies novel loci associated with circulating phospho- and sphingolipid concentrations.	FADS1, FADS2, FADS3	TMEM258	rs102275-?	intron	NR	1e-203	4034	12	0	[0.80-23.0] % increase	Illumina [NR] (imputed)	N	unrelated	unrelated	directly related	unrelated	unrelated	unrelated	unrelated	unrelated	11	61546592	rs174530	11:61546592	1
rs102275	Phospholipid levels (plasma)	22359512	Demirkan A	Genome-wide association study identifies novel loci associated with circulating phospho- and sphingolipid concentrations.	FADS1, FADS2, FADS3	TMEM258	rs102275-?	intron	NR	1e-203	4034	12	0	[0.80-23.0] % increase	Illumina [NR] (imputed)	N	unrelated	unrelated	directly related	unrelated	unrelated	unrelated	unrelated	unrelated	11	61592362	rs174566	11:61592362	1
rs102275	Phospholipid levels (plasma)	22359512	Demirkan A	Genome-wide association study identifies novel loci associated with circulating phospho- and sphingolipid concentrations.	FADS1, FADS2, FADS3	TMEM258	rs102275-?	intron	NR	1e-203	4034	12	0	[0.80-23.0] % increase	Illumina [NR] (imputed)	N	unrelated	unrelated	directly related	unrelated	unrelated	unrelated	unrelated	unrelated	11	61547237	rs108499	11:61547237	1
rs102275	Phospholipid levels (plasma)	22359512	Demirkan A	Genome-wide association study identifies novel loci associated with circulating phospho- and sphingolipid concentrations.	FADS1, FADS2, FADS3	TMEM258	rs102275-?	intron	NR	1e-203	4034	12	0	[0.80-23.0] % increase	Illumina [NR] (imputed)	N	unrelated	unrelated	directly related	unrelated	unrelated	unrelated	unrelated	unrelated	11	61565908	rs174541	11:61565908	1
rs102275	Phospholipid levels (plasma)	22359512	Demirkan A	Genome-wide association study identifies novel loci associated with circulating phospho- and sphingolipid concentrations.	FADS1, FADS2, FADS3	TMEM258	rs102275-?	intron	NR	1e-203	4034	12	0	[0.80-23.0] % increase	Illumina [NR] (imputed)	N	unrelated	unrelated	directly related	unrelated	unrelated	unrelated	unrelated	unrelated	11	61569306	rs174545	11:61569306	1
rs102275	Phospholipid levels (plasma)	22359512	Demirkan A	Genome-wide association study identifies novel loci associated with circulating phospho- and sphingolipid concentrations.	FADS1, FADS2, FADS3	TMEM258	rs102275-?	intron	NR	1e-203	4034	12	0	[0.80-23.0] % increase	Illumina [NR] (imputed)	N	unrelated	unrelated	directly related	unrelated	unrelated	unrelated	unrelated	unrelated	11	61580635	rs174556	11:61580635	1
rs102275	Phospholipid levels (plasma)	22359512	Demirkan A	Genome-wide association study identifies novel loci associated with circulating phospho- and sphingolipid concentrations.	FADS1, FADS2, FADS3	TMEM258	rs102275-?	intron	NR	1e-203	4034	12	0	[0.80-23.0] % increase	Illumina [NR] (imputed)	N	unrelated	unrelated	directly related	unrelated	unrelated	unrelated	unrelated	unrelated	11	61549458	rs174534	11:61549458	1
rs102275	Phospholipid levels (plasma)	22359512	Demirkan A	Genome-wide association study identifies novel loci associated with circulating phospho- and sphingolipid concentrations.	FADS1, FADS2, FADS3	TMEM258	rs102275-?	intron	NR	1e-203	4034	12	0	[0.80-23.0] % increase	Illumina [NR] (imputed)	N	unrelated	unrelated	directly related	unrelated	unrelated	unrelated	unrelated	unrelated	11	61549025	rs174533	11:61549025	NA
rs102275	Phospholipid levels (plasma)	22359512	Demirkan A	Genome-wide association study identifies novel loci associated with circulating phospho- and sphingolipid concentrations.	FADS1, FADS2, FADS3	TMEM258	rs102275-?	intron	NR	1e-203	4034	12	0	[0.80-23.0] % increase	Illumina [NR] (imputed)	N	unrelated	unrelated	directly related	unrelated	unrelated	unrelated	unrelated	unrelated	11	61610750	rs174584	11:61610750	1
rs102275	Phospholipid levels (plasma)	22359512	Demirkan A	Genome-wide association study identifies novel loci associated with circulating phospho- and sphingolipid concentrations.	FADS1, FADS2, FADS3	TMEM258	rs102275-?	intron	NR	1e-203	4034	12	0	[0.80-23.0] % increase	Illumina [NR] (imputed)	N	unrelated	unrelated	directly related	unrelated	unrelated	unrelated	unrelated	unrelated	11	61581368	NA	11:61581368	NA
rs102275	Phospholipid levels (plasma)	22359512	Demirkan A	Genome-wide association study identifies novel loci associated with circulating phospho- and sphingolipid concentrations.	FADS1, FADS2, FADS3	TMEM258	rs102275-?	intron	NR	1e-203	4034	12	0	[0.80-23.0] % increase	Illumina [NR] (imputed)	N	unrelated	unrelated	directly related	unrelated	unrelated	unrelated	unrelated	unrelated	11	61581450	NA	11:61581450	1
rs102275	Phospholipid levels (plasma)	22359512	Demirkan A	Genome-wide association study identifies novel loci associated with circulating phospho- and sphingolipid concentrations.	FADS1, FADS2, FADS3	TMEM258	rs102275-?	intron	NR	1e-203	4034	12	0	[0.80-23.0] % increase	Illumina [NR] (imputed)	N	unrelated	unrelated	directly related	unrelated	unrelated	unrelated	unrelated	unrelated	11	61581656	rs174559	11:61581656	1
rs102275	Phospholipid levels (plasma)	22359512	Demirkan A	Genome-wide association study identifies novel loci associated with circulating phospho- and sphingolipid concentrations.	FADS1, FADS2, FADS3	TMEM258	rs102275-?	intron	NR	1e-203	4034	12	0	[0.80-23.0] % increase	Illumina [NR] (imputed)	N	unrelated	unrelated	directly related	unrelated	unrelated	unrelated	unrelated	unrelated	11	61573684	rs174551	11:61573684	NA
rs102275	Phospholipid levels (plasma)	22359512	Demirkan A	Genome-wide association study identifies novel loci associated with circulating phospho- and sphingolipid concentrations.	FADS1, FADS2, FADS3	TMEM258	rs102275-?	intron	NR	1e-203	4034	12	0	[0.80-23.0] % increase	Illumina [NR] (imputed)	N	unrelated	unrelated	directly related	unrelated	unrelated	unrelated	unrelated	unrelated	11	61543961	rs174529	11:61543961	1
rs102275	Phospholipid levels (plasma)	22359512	Demirkan A	Genome-wide association study identifies novel loci associated with circulating phospho- and sphingolipid concentrations.	FADS1, FADS2, FADS3	TMEM258	rs102275-?	intron	NR	1e-203	4034	12	0	[0.80-23.0] % increase	Illumina [NR] (imputed)	N	unrelated	unrelated	directly related	unrelated	unrelated	unrelated	unrelated	unrelated	11	61579463	rs174554	11:61579463	1
rs102275	Phospholipid levels (plasma)	22359512	Demirkan A	Genome-wide association study identifies novel loci associated with circulating phospho- and sphingolipid concentrations.	FADS1, FADS2, FADS3	TMEM258	rs102275-?	intron	NR	1e-203	4034	12	0	[0.80-23.0] % increase	Illumina [NR] (imputed)	N	unrelated	unrelated	directly related	unrelated	unrelated	unrelated	unrelated	unrelated	11	61571382	rs174549	11:61571382	1
rs102275	Phospholipid levels (plasma)	22359512	Demirkan A	Genome-wide association study identifies novel loci associated with circulating phospho- and sphingolipid concentrations.	FADS1, FADS2, FADS3	TMEM258	rs102275-?	intron	NR	1e-203	4034	12	0	[0.80-23.0] % increase	Illumina [NR] (imputed)	N	unrelated	unrelated	directly related	unrelated	unrelated	unrelated	unrelated	unrelated	11	61594920	NA	11:61594920	NA
rs102275	Phospholipid levels (plasma)	22359512	Demirkan A	Genome-wide association study identifies novel loci associated with circulating phospho- and sphingolipid concentrations.	FADS1, FADS2, FADS3	TMEM258	rs102275-?	intron	NR	1e-203	4034	12	0	[0.80-23.0] % increase	Illumina [NR] (imputed)	N	unrelated	unrelated	directly related	unrelated	unrelated	unrelated	unrelated	unrelated	11	61575158	rs174553	11:61575158	NA
rs102275	Phospholipid levels (plasma)	22359512	Demirkan A	Genome-wide association study identifies novel loci associated with circulating phospho- and sphingolipid concentrations.	FADS1, FADS2, FADS3	TMEM258	rs102275-?	intron	NR	1e-203	4034	12	0	[0.80-23.0] % increase	Illumina [NR] (imputed)	N	unrelated	unrelated	directly related	unrelated	unrelated	unrelated	unrelated	unrelated	11	61581764	rs174560	11:61581764	1
rs102275	Phospholipid levels (plasma)	22359512	Demirkan A	Genome-wide association study identifies novel loci associated with circulating phospho- and sphingolipid concentrations.	FADS1, FADS2, FADS3	TMEM258	rs102275-?	intron	NR	1e-203	4034	12	0	[0.80-23.0] % increase	Illumina [NR] (imputed)	N	unrelated	unrelated	directly related	unrelated	unrelated	unrelated	unrelated	unrelated	11	61596322	NA	11:61596322	NA
rs102275	Phospholipid levels (plasma)	22359512	Demirkan A	Genome-wide association study identifies novel loci associated with circulating phospho- and sphingolipid concentrations.	FADS1, FADS2, FADS3	TMEM258	rs102275-?	intron	NR	1e-203	4034	12	0	[0.80-23.0] % increase	Illumina [NR] (imputed)	N	unrelated	unrelated	directly related	unrelated	unrelated	unrelated	unrelated	unrelated	11	61596633	rs99780	11:61596633	1
rs12189362	Sudden cardiac arrest	21658281	Aouizerat BE	GWAS for discovery and replication of genetic loci associated with sudden cardiac arrest in patients with coronary artery disease.	GRIA1	GRIA1	rs12189362-?	intron	0.12	3e-10	178	13	1.5	[1.32-1.69]	Affymetrix [319,222]	N	unrelated	unrelated	unrelated	unrelated	directly related	unrelated	unrelated	unrelated	5	153053621	rs6864192	5:153053621	1
rs12189362	Sudden cardiac arrest	21658281	Aouizerat BE	GWAS for discovery and replication of genetic loci associated with sudden cardiac arrest in patients with coronary artery disease.	GRIA1	GRIA1	rs12189362-?	intron	0.12	3e-10	178	13	1.5	[1.32-1.69]	Affymetrix [319,222]	N	unrelated	unrelated	unrelated	unrelated	directly related	unrelated	unrelated	unrelated	5	153148282	rs75039873	5:153148282	1
rs12189362	Sudden cardiac arrest	21658281	Aouizerat BE	GWAS for discovery and replication of genetic loci associated with sudden cardiac arrest in patients with coronary artery disease.	GRIA1	GRIA1	rs12189362-?	intron	0.12	3e-10	178	13	1.5	[1.32-1.69]	Affymetrix [319,222]	N	unrelated	unrelated	unrelated	unrelated	directly related	unrelated	unrelated	unrelated	5	153130243	rs76760125	5:153130243	1
rs12189362	Sudden cardiac arrest	21658281	Aouizerat BE	GWAS for discovery and replication of genetic loci associated with sudden cardiac arrest in patients with coronary artery disease.	GRIA1	GRIA1	rs12189362-?	intron	0.12	3e-10	178	13	1.5	[1.32-1.69]	Affymetrix [319,222]	N	unrelated	unrelated	unrelated	unrelated	directly related	unrelated	unrelated	unrelated	5	153110189	rs73279105	5:153110189	1
rs12189362	Sudden cardiac arrest	21658281	Aouizerat BE	GWAS for discovery and replication of genetic loci associated with sudden cardiac arrest in patients with coronary artery disease.	GRIA1	GRIA1	rs12189362-?	intron	0.12	3e-10	178	13	1.5	[1.32-1.69]	Affymetrix [319,222]	N	unrelated	unrelated	unrelated	unrelated	directly related	unrelated	unrelated	unrelated	5	153138927	rs77325499	5:153138927	1
rs12189362	Sudden cardiac arrest	21658281	Aouizerat BE	GWAS for discovery and replication of genetic loci associated with sudden cardiac arrest in patients with coronary artery disease.	GRIA1	GRIA1	rs12189362-?	intron	0.12	3e-10	178	13	1.5	[1.32-1.69]	Affymetrix [319,222]	N	unrelated	unrelated	unrelated	unrelated	directly related	unrelated	unrelated	unrelated	5	153058805	rs76817604	5:153058805	1
rs12189362	Sudden cardiac arrest	21658281	Aouizerat BE	GWAS for discovery and replication of genetic loci associated with sudden cardiac arrest in patients with coronary artery disease.	GRIA1	GRIA1	rs12189362-?	intron	0.12	3e-10	178	13	1.5	[1.32-1.69]	Affymetrix [319,222]	N	unrelated	unrelated	unrelated	unrelated	directly related	unrelated	unrelated	unrelated	5	153096435	rs76447591	5:153096435	1
rs12189362	Sudden cardiac arrest	21658281	Aouizerat BE	GWAS for discovery and replication of genetic loci associated with sudden cardiac arrest in patients with coronary artery disease.	GRIA1	GRIA1	rs12189362-?	intron	0.12	3e-10	178	13	1.5	[1.32-1.69]	Affymetrix [319,222]	N	unrelated	unrelated	unrelated	unrelated	directly related	unrelated	unrelated	unrelated	5	153063802	rs17594729	5:153063802	1
rs12189362	Sudden cardiac arrest	21658281	Aouizerat BE	GWAS for discovery and replication of genetic loci associated with sudden cardiac arrest in patients with coronary artery disease.	GRIA1	GRIA1	rs12189362-?	intron	0.12	3e-10	178	13	1.5	[1.32-1.69]	Affymetrix [319,222]	N	unrelated	unrelated	unrelated	unrelated	directly related	unrelated	unrelated	unrelated	5	153055740	rs7715366	5:153055740	1
rs12189362	Sudden cardiac arrest	21658281	Aouizerat BE	GWAS for discovery and replication of genetic loci associated with sudden cardiac arrest in patients with coronary artery disease.	GRIA1	GRIA1	rs12189362-?	intron	0.12	3e-10	178	13	1.5	[1.32-1.69]	Affymetrix [319,222]	N	unrelated	unrelated	unrelated	unrelated	directly related	unrelated	unrelated	unrelated	5	153071342	rs80243228	5:153071342	NA
rs12189362	Sudden cardiac arrest	21658281	Aouizerat BE	GWAS for discovery and replication of genetic loci associated with sudden cardiac arrest in patients with coronary artery disease.	GRIA1	GRIA1	rs12189362-?	intron	0.12	3e-10	178	13	1.5	[1.32-1.69]	Affymetrix [319,222]	N	unrelated	unrelated	unrelated	unrelated	directly related	unrelated	unrelated	unrelated	5	153081405	rs76018828	5:153081405	1
rs988712	Obesity	21708048	Jiao H	Genome wide association study identifies KCNMA1 contributing to human obesity.	BDNF	BDNF-AS	rs988712-G	intron	0.75	5e-17	327	14	1.36	[1.20-1.55]	Affymetrix [406,177]	N	directly related	unrelated	indirectly related	indirectly related	indirectly related	indirectly related	indirectly related	indirectly related	11	27573697	rs2883039	11:27573697	1
rs988712	Obesity	21708048	Jiao H	Genome wide association study identifies KCNMA1 contributing to human obesity.	BDNF	BDNF-AS	rs988712-G	intron	0.75	5e-17	327	14	1.36	[1.20-1.55]	Affymetrix [406,177]	N	directly related	unrelated	indirectly related	indirectly related	indirectly related	indirectly related	indirectly related	indirectly related	11	27574408	rs1906654	11:27574408	1
rs988712	Obesity	21708048	Jiao H	Genome wide association study identifies KCNMA1 contributing to human obesity.	BDNF	BDNF-AS	rs988712-G	intron	0.75	5e-17	327	14	1.36	[1.20-1.55]	Affymetrix [406,177]	N	directly related	unrelated	indirectly related	indirectly related	indirectly related	indirectly related	indirectly related	indirectly related	11	27566408	NA	11:27566408	1
rs988712	Obesity	21708048	Jiao H	Genome wide association study identifies KCNMA1 contributing to human obesity.	BDNF	BDNF-AS	rs988712-G	intron	0.75	5e-17	327	14	1.36	[1.20-1.55]	Affymetrix [406,177]	N	directly related	unrelated	indirectly related	indirectly related	indirectly related	indirectly related	indirectly related	indirectly related	11	27571603	rs1304100	11:27571603	1
rs988712	Obesity	21708048	Jiao H	Genome wide association study identifies KCNMA1 contributing to human obesity.	BDNF	BDNF-AS	rs988712-G	intron	0.75	5e-17	327	14	1.36	[1.20-1.55]	Affymetrix [406,177]	N	directly related	unrelated	indirectly related	indirectly related	indirectly related	indirectly related	indirectly related	indirectly related	11	27638934	rs879048	11:27638934	1
rs988712	Obesity	21708048	Jiao H	Genome wide association study identifies KCNMA1 contributing to human obesity.	BDNF	BDNF-AS	rs988712-G	intron	0.75	5e-17	327	14	1.36	[1.20-1.55]	Affymetrix [406,177]	N	directly related	unrelated	indirectly related	indirectly related	indirectly related	indirectly related	indirectly related	indirectly related	11	27521743	rs6484307	11:27521743	1
rs988712	Obesity	21708048	Jiao H	Genome wide association study identifies KCNMA1 contributing to human obesity.	BDNF	BDNF-AS	rs988712-G	intron	0.75	5e-17	327	14	1.36	[1.20-1.55]	Affymetrix [406,177]	N	directly related	unrelated	indirectly related	indirectly related	indirectly related	indirectly related	indirectly related	indirectly related	11	27577231	rs10835195	11:27577231	1
rs988712	Obesity	21708048	Jiao H	Genome wide association study identifies KCNMA1 contributing to human obesity.	BDNF	BDNF-AS	rs988712-G	intron	0.75	5e-17	327	14	1.36	[1.20-1.55]	Affymetrix [406,177]	N	directly related	unrelated	indirectly related	indirectly related	indirectly related	indirectly related	indirectly related	indirectly related	11	27576600	rs11030047	11:27576600	NA
rs988712	Obesity	21708048	Jiao H	Genome wide association study identifies KCNMA1 contributing to human obesity.	BDNF	BDNF-AS	rs988712-G	intron	0.75	5e-17	327	14	1.36	[1.20-1.55]	Affymetrix [406,177]	N	directly related	unrelated	indirectly related	indirectly related	indirectly related	indirectly related	indirectly related	indirectly related	11	27515527	NA	11:27515527	NA
rs988712	Obesity	21708048	Jiao H	Genome wide association study identifies KCNMA1 contributing to human obesity.	BDNF	BDNF-AS	rs988712-G	intron	0.75	5e-17	327	14	1.36	[1.20-1.55]	Affymetrix [406,177]	N	directly related	unrelated	indirectly related	indirectly related	indirectly related	indirectly related	indirectly related	indirectly related	11	27594558	rs7124596	11:27594558	1
rs988712	Obesity	21708048	Jiao H	Genome wide association study identifies KCNMA1 contributing to human obesity.	BDNF	BDNF-AS	rs988712-G	intron	0.75	5e-17	327	14	1.36	[1.20-1.55]	Affymetrix [406,177]	N	directly related	unrelated	indirectly related	indirectly related	indirectly related	indirectly related	indirectly related	indirectly related	11	27640223	rs10767654	11:27640223	1
rs988712	Obesity	21708048	Jiao H	Genome wide association study identifies KCNMA1 contributing to human obesity.	BDNF	BDNF-AS	rs988712-G	intron	0.75	5e-17	327	14	1.36	[1.20-1.55]	Affymetrix [406,177]	N	directly related	unrelated	indirectly related	indirectly related	indirectly related	indirectly related	indirectly related	indirectly related	11	27513438	NA	11:27513438	NA
rs988712	Obesity	21708048	Jiao H	Genome wide association study identifies KCNMA1 contributing to human obesity.	BDNF	BDNF-AS	rs988712-G	intron	0.75	5e-17	327	14	1.36	[1.20-1.55]	Affymetrix [406,177]	N	directly related	unrelated	indirectly related	indirectly related	indirectly related	indirectly related	indirectly related	indirectly related	11	27512737	rs11030030	11:27512737	1
rs988712	Obesity	21708048	Jiao H	Genome wide association study identifies KCNMA1 contributing to human obesity.	BDNF	BDNF-AS	rs988712-G	intron	0.75	5e-17	327	14	1.36	[1.20-1.55]	Affymetrix [406,177]	N	directly related	unrelated	indirectly related	indirectly related	indirectly related	indirectly related	indirectly related	indirectly related	11	27648371	rs36029218	11:27648371	1
rs988712	Obesity	21708048	Jiao H	Genome wide association study identifies KCNMA1 contributing to human obesity.	BDNF	BDNF-AS	rs988712-G	intron	0.75	5e-17	327	14	1.36	[1.20-1.55]	Affymetrix [406,177]	N	directly related	unrelated	indirectly related	indirectly related	indirectly related	indirectly related	indirectly related	indirectly related	11	27512727	rs11030029	11:27512727	1
rs988712	Obesity	21708048	Jiao H	Genome wide association study identifies KCNMA1 contributing to human obesity.	BDNF	BDNF-AS	rs988712-G	intron	0.75	5e-17	327	14	1.36	[1.20-1.55]	Affymetrix [406,177]	N	directly related	unrelated	indirectly related	indirectly related	indirectly related	indirectly related	indirectly related	indirectly related	11	27648580	rs4923457	11:27648580	1
rs988712	Obesity	21708048	Jiao H	Genome wide association study identifies KCNMA1 contributing to human obesity.	BDNF	BDNF-AS	rs988712-G	intron	0.75	5e-17	327	14	1.36	[1.20-1.55]	Affymetrix [406,177]	N	directly related	unrelated	indirectly related	indirectly related	indirectly related	indirectly related	indirectly related	indirectly related	11	27634373	rs35051342	11:27634373	1
rs988712	Obesity	21708048	Jiao H	Genome wide association study identifies KCNMA1 contributing to human obesity.	BDNF	BDNF-AS	rs988712-G	intron	0.75	5e-17	327	14	1.36	[1.20-1.55]	Affymetrix [406,177]	N	directly related	unrelated	indirectly related	indirectly related	indirectly related	indirectly related	indirectly related	indirectly related	11	27578946	rs1013442	11:27578946	1
rs988712	Obesity	21708048	Jiao H	Genome wide association study identifies KCNMA1 contributing to human obesity.	BDNF	BDNF-AS	rs988712-G	intron	0.75	5e-17	327	14	1.36	[1.20-1.55]	Affymetrix [406,177]	N	directly related	unrelated	indirectly related	indirectly related	indirectly related	indirectly related	indirectly related	indirectly related	11	27636885	rs1488830	11:27636885	1
rs988712	Obesity	21708048	Jiao H	Genome wide association study identifies KCNMA1 contributing to human obesity.	BDNF	BDNF-AS	rs988712-G	intron	0.75	5e-17	327	14	1.36	[1.20-1.55]	Affymetrix [406,177]	N	directly related	unrelated	indirectly related	indirectly related	indirectly related	indirectly related	indirectly related	indirectly related	11	27501113	rs34566614	11:27501113	NA
rs988712	Obesity	21708048	Jiao H	Genome wide association study identifies KCNMA1 contributing to human obesity.	BDNF	BDNF-AS	rs988712-G	intron	0.75	5e-17	327	14	1.36	[1.20-1.55]	Affymetrix [406,177]	N	directly related	unrelated	indirectly related	indirectly related	indirectly related	indirectly related	indirectly related	indirectly related	11	27594146	rs4923455	11:27594146	1
rs988712	Obesity	21708048	Jiao H	Genome wide association study identifies KCNMA1 contributing to human obesity.	BDNF	BDNF-AS	rs988712-G	intron	0.75	5e-17	327	14	1.36	[1.20-1.55]	Affymetrix [406,177]	N	directly related	unrelated	indirectly related	indirectly related	indirectly related	indirectly related	indirectly related	indirectly related	11	27587761	rs2200747	11:27587761	1
rs988712	Obesity	21708048	Jiao H	Genome wide association study identifies KCNMA1 contributing to human obesity.	BDNF	BDNF-AS	rs988712-G	intron	0.75	5e-17	327	14	1.36	[1.20-1.55]	Affymetrix [406,177]	N	directly related	unrelated	indirectly related	indirectly related	indirectly related	indirectly related	indirectly related	indirectly related	11	27541800	rs6484313	11:27541800	1
rs988712	Obesity	21708048	Jiao H	Genome wide association study identifies KCNMA1 contributing to human obesity.	BDNF	BDNF-AS	rs988712-G	intron	0.75	5e-17	327	14	1.36	[1.20-1.55]	Affymetrix [406,177]	N	directly related	unrelated	indirectly related	indirectly related	indirectly related	indirectly related	indirectly related	indirectly related	11	27625598	rs10767650	11:27625598	1
rs988712	Obesity	21708048	Jiao H	Genome wide association study identifies KCNMA1 contributing to human obesity.	BDNF	BDNF-AS	rs988712-G	intron	0.75	5e-17	327	14	1.36	[1.20-1.55]	Affymetrix [406,177]	N	directly related	unrelated	indirectly related	indirectly related	indirectly related	indirectly related	indirectly related	indirectly related	11	27499029	rs7925769	11:27499029	1
rs988712	Obesity	21708048	Jiao H	Genome wide association study identifies KCNMA1 contributing to human obesity.	BDNF	BDNF-AS	rs988712-G	intron	0.75	5e-17	327	14	1.36	[1.20-1.55]	Affymetrix [406,177]	N	directly related	unrelated	indirectly related	indirectly related	indirectly related	indirectly related	indirectly related	indirectly related	11	27474795	rs34642299	11:27474795	NA
rs988712	Obesity	21708048	Jiao H	Genome wide association study identifies KCNMA1 contributing to human obesity.	BDNF	BDNF-AS	rs988712-G	intron	0.75	5e-17	327	14	1.36	[1.20-1.55]	Affymetrix [406,177]	N	directly related	unrelated	indirectly related	indirectly related	indirectly related	indirectly related	indirectly related	indirectly related	11	27541623	rs6484312	11:27541623	1
rs988712	Obesity	21708048	Jiao H	Genome wide association study identifies KCNMA1 contributing to human obesity.	BDNF	BDNF-AS	rs988712-G	intron	0.75	5e-17	327	14	1.36	[1.20-1.55]	Affymetrix [406,177]	N	directly related	unrelated	indirectly related	indirectly related	indirectly related	indirectly related	indirectly related	indirectly related	11	27484735	rs34675297	11:27484735	1
rs988712	Obesity	21708048	Jiao H	Genome wide association study identifies KCNMA1 contributing to human obesity.	BDNF	BDNF-AS	rs988712-G	intron	0.75	5e-17	327	14	1.36	[1.20-1.55]	Affymetrix [406,177]	N	directly related	unrelated	indirectly related	indirectly related	indirectly related	indirectly related	indirectly related	indirectly related	11	27616923	rs10835198	11:27616923	1
rs988712	Obesity	21708048	Jiao H	Genome wide association study identifies KCNMA1 contributing to human obesity.	BDNF	BDNF-AS	rs988712-G	intron	0.75	5e-17	327	14	1.36	[1.20-1.55]	Affymetrix [406,177]	N	directly related	unrelated	indirectly related	indirectly related	indirectly related	indirectly related	indirectly related	indirectly related	11	27656789	rs4923460	11:27656789	1
rs988712	Obesity	21708048	Jiao H	Genome wide association study identifies KCNMA1 contributing to human obesity.	BDNF	BDNF-AS	rs988712-G	intron	0.75	5e-17	327	14	1.36	[1.20-1.55]	Affymetrix [406,177]	N	directly related	unrelated	indirectly related	indirectly related	indirectly related	indirectly related	indirectly related	indirectly related	11	27496036	NA	11:27496036	NA
rs988712	Obesity	21708048	Jiao H	Genome wide association study identifies KCNMA1 contributing to human obesity.	BDNF	BDNF-AS	rs988712-G	intron	0.75	5e-17	327	14	1.36	[1.20-1.55]	Affymetrix [406,177]	N	directly related	unrelated	indirectly related	indirectly related	indirectly related	indirectly related	indirectly related	indirectly related	11	27653879	rs7483762	11:27653879	1
rs988712	Obesity	21708048	Jiao H	Genome wide association study identifies KCNMA1 contributing to human obesity.	BDNF	BDNF-AS	rs988712-G	intron	0.75	5e-17	327	14	1.36	[1.20-1.55]	Affymetrix [406,177]	N	directly related	unrelated	indirectly related	indirectly related	indirectly related	indirectly related	indirectly related	indirectly related	11	27552382	rs972096	11:27552382	NA
rs988712	Obesity	21708048	Jiao H	Genome wide association study identifies KCNMA1 contributing to human obesity.	BDNF	BDNF-AS	rs988712-G	intron	0.75	5e-17	327	14	1.36	[1.20-1.55]	Affymetrix [406,177]	N	directly related	unrelated	indirectly related	indirectly related	indirectly related	indirectly related	indirectly related	indirectly related	11	27595981	rs1114029	11:27595981	1
rs988712	Obesity	21708048	Jiao H	Genome wide association study identifies KCNMA1 contributing to human obesity.	BDNF	BDNF-AS	rs988712-G	intron	0.75	5e-17	327	14	1.36	[1.20-1.55]	Affymetrix [406,177]	N	directly related	unrelated	indirectly related	indirectly related	indirectly related	indirectly related	indirectly related	indirectly related	11	27621552	rs56405868	11:27621552	1
rs988712	Obesity	21708048	Jiao H	Genome wide association study identifies KCNMA1 contributing to human obesity.	BDNF	BDNF-AS	rs988712-G	intron	0.75	5e-17	327	14	1.36	[1.20-1.55]	Affymetrix [406,177]	N	directly related	unrelated	indirectly related	indirectly related	indirectly related	indirectly related	indirectly related	indirectly related	11	27544359	rs2101467	11:27544359	NA
rs988712	Obesity	21708048	Jiao H	Genome wide association study identifies KCNMA1 contributing to human obesity.	BDNF	BDNF-AS	rs988712-G	intron	0.75	5e-17	327	14	1.36	[1.20-1.55]	Affymetrix [406,177]	N	directly related	unrelated	indirectly related	indirectly related	indirectly related	indirectly related	indirectly related	indirectly related	11	27506369	rs112806008	11:27506369	NA
rs988712	Obesity	21708048	Jiao H	Genome wide association study identifies KCNMA1 contributing to human obesity.	BDNF	BDNF-AS	rs988712-G	intron	0.75	5e-17	327	14	1.36	[1.20-1.55]	Affymetrix [406,177]	N	directly related	unrelated	indirectly related	indirectly related	indirectly related	indirectly related	indirectly related	indirectly related	11	27581265	NA	11:27581265	1
rs988712	Obesity	21708048	Jiao H	Genome wide association study identifies KCNMA1 contributing to human obesity.	BDNF	BDNF-AS	rs988712-G	intron	0.75	5e-17	327	14	1.36	[1.20-1.55]	Affymetrix [406,177]	N	directly related	unrelated	indirectly related	indirectly related	indirectly related	indirectly related	indirectly related	indirectly related	11	27656910	rs4923461	11:27656910	1
rs988712	Obesity	21708048	Jiao H	Genome wide association study identifies KCNMA1 contributing to human obesity.	BDNF	BDNF-AS	rs988712-G	intron	0.75	5e-17	327	14	1.36	[1.20-1.55]	Affymetrix [406,177]	N	directly related	unrelated	indirectly related	indirectly related	indirectly related	indirectly related	indirectly related	indirectly related	11	27493879	rs11541599	11:27493879	1
rs988712	Obesity	21708048	Jiao H	Genome wide association study identifies KCNMA1 contributing to human obesity.	BDNF	BDNF-AS	rs988712-G	intron	0.75	5e-17	327	14	1.36	[1.20-1.55]	Affymetrix [406,177]	N	directly related	unrelated	indirectly related	indirectly related	indirectly related	indirectly related	indirectly related	indirectly related	11	27480827	rs11030014	11:27480827	1
rs988712	Obesity	21708048	Jiao H	Genome wide association study identifies KCNMA1 contributing to human obesity.	BDNF	BDNF-AS	rs988712-G	intron	0.75	5e-17	327	14	1.36	[1.20-1.55]	Affymetrix [406,177]	N	directly related	unrelated	indirectly related	indirectly related	indirectly related	indirectly related	indirectly related	indirectly related	11	27542469	rs901925	11:27542469	1
rs988712	Obesity	21708048	Jiao H	Genome wide association study identifies KCNMA1 contributing to human obesity.	BDNF	BDNF-AS	rs988712-G	intron	0.75	5e-17	327	14	1.36	[1.20-1.55]	Affymetrix [406,177]	N	directly related	unrelated	indirectly related	indirectly related	indirectly related	indirectly related	indirectly related	indirectly related	11	27476936	rs11030012	11:27476936	1
rs988712	Obesity	21708048	Jiao H	Genome wide association study identifies KCNMA1 contributing to human obesity.	BDNF	BDNF-AS	rs988712-G	intron	0.75	5e-17	327	14	1.36	[1.20-1.55]	Affymetrix [406,177]	N	directly related	unrelated	indirectly related	indirectly related	indirectly related	indirectly related	indirectly related	indirectly related	11	27657250	rs4244531	11:27657250	1
rs988712	Obesity	21708048	Jiao H	Genome wide association study identifies KCNMA1 contributing to human obesity.	BDNF	BDNF-AS	rs988712-G	intron	0.75	5e-17	327	14	1.36	[1.20-1.55]	Affymetrix [406,177]	N	directly related	unrelated	indirectly related	indirectly related	indirectly related	indirectly related	indirectly related	indirectly related	11	27613818	rs10767649	11:27613818	NA
rs988712	Obesity	21708048	Jiao H	Genome wide association study identifies KCNMA1 contributing to human obesity.	BDNF	BDNF-AS	rs988712-G	intron	0.75	5e-17	327	14	1.36	[1.20-1.55]	Affymetrix [406,177]	N	directly related	unrelated	indirectly related	indirectly related	indirectly related	indirectly related	indirectly related	indirectly related	11	27610041	rs71480157	11:27610041	1
rs988712	Obesity	21708048	Jiao H	Genome wide association study identifies KCNMA1 contributing to human obesity.	BDNF	BDNF-AS	rs988712-G	intron	0.75	5e-17	327	14	1.36	[1.20-1.55]	Affymetrix [406,177]	N	directly related	unrelated	indirectly related	indirectly related	indirectly related	indirectly related	indirectly related	indirectly related	11	27653995	rs140138951	11:27653995	NA
rs988712	Obesity	21708048	Jiao H	Genome wide association study identifies KCNMA1 contributing to human obesity.	BDNF	BDNF-AS	rs988712-G	intron	0.75	5e-17	327	14	1.36	[1.20-1.55]	Affymetrix [406,177]	N	directly related	unrelated	indirectly related	indirectly related	indirectly related	indirectly related	indirectly related	indirectly related	11	27613718	rs10742178	11:27613718	1
rs988712	Obesity	21708048	Jiao H	Genome wide association study identifies KCNMA1 contributing to human obesity.	BDNF	BDNF-AS	rs988712-G	intron	0.75	5e-17	327	14	1.36	[1.20-1.55]	Affymetrix [406,177]	N	directly related	unrelated	indirectly related	indirectly related	indirectly related	indirectly related	indirectly related	indirectly related	11	27656113	rs4923458	11:27656113	1
rs988712	Obesity	21708048	Jiao H	Genome wide association study identifies KCNMA1 contributing to human obesity.	BDNF	BDNF-AS	rs988712-G	intron	0.75	5e-17	327	14	1.36	[1.20-1.55]	Affymetrix [406,177]	N	directly related	unrelated	indirectly related	indirectly related	indirectly related	indirectly related	indirectly related	indirectly related	11	27533901	rs11823126	11:27533901	1
rs988712	Obesity	21708048	Jiao H	Genome wide association study identifies KCNMA1 contributing to human obesity.	BDNF	BDNF-AS	rs988712-G	intron	0.75	5e-17	327	14	1.36	[1.20-1.55]	Affymetrix [406,177]	N	directly related	unrelated	indirectly related	indirectly related	indirectly related	indirectly related	indirectly related	indirectly related	11	27611029	rs4922788	11:27611029	1
rs988712	Obesity	21708048	Jiao H	Genome wide association study identifies KCNMA1 contributing to human obesity.	BDNF	BDNF-AS	rs988712-G	intron	0.75	5e-17	327	14	1.36	[1.20-1.55]	Affymetrix [406,177]	N	directly related	unrelated	indirectly related	indirectly related	indirectly related	indirectly related	indirectly related	indirectly related	11	27551979	rs1488829	11:27551979	1
rs988712	Obesity	21708048	Jiao H	Genome wide association study identifies KCNMA1 contributing to human obesity.	BDNF	BDNF-AS	rs988712-G	intron	0.75	5e-17	327	14	1.36	[1.20-1.55]	Affymetrix [406,177]	N	directly related	unrelated	indirectly related	indirectly related	indirectly related	indirectly related	indirectly related	indirectly related	11	27609127	rs4923456	11:27609127	1
rs988712	Obesity	21708048	Jiao H	Genome wide association study identifies KCNMA1 contributing to human obesity.	BDNF	BDNF-AS	rs988712-G	intron	0.75	5e-17	327	14	1.36	[1.20-1.55]	Affymetrix [406,177]	N	directly related	unrelated	indirectly related	indirectly related	indirectly related	indirectly related	indirectly related	indirectly related	11	27598421	rs6484317	11:27598421	1
rs2982694	Sudden cardiac arrest	21658281	Aouizerat BE	GWAS for discovery and replication of genetic loci associated with sudden cardiac arrest in patients with coronary artery disease.	ESR1	ESR1	rs2982694-?	intron	0.14	7e-10	178	16	1.43	[1.28-1.60]	Affymetrix [319,222]	N	unrelated	unrelated	unrelated	unrelated	directly related	unrelated	unrelated	unrelated	6	152293574	rs2144024	6:152293574	1
rs2982694	Sudden cardiac arrest	21658281	Aouizerat BE	GWAS for discovery and replication of genetic loci associated with sudden cardiac arrest in patients with coronary artery disease.	ESR1	ESR1	rs2982694-?	intron	0.14	7e-10	178	16	1.43	[1.28-1.60]	Affymetrix [319,222]	N	unrelated	unrelated	unrelated	unrelated	directly related	unrelated	unrelated	unrelated	6	152285596	rs2982691	6:152285596	1
rs2982694	Sudden cardiac arrest	21658281	Aouizerat BE	GWAS for discovery and replication of genetic loci associated with sudden cardiac arrest in patients with coronary artery disease.	ESR1	ESR1	rs2982694-?	intron	0.14	7e-10	178	16	1.43	[1.28-1.60]	Affymetrix [319,222]	N	unrelated	unrelated	unrelated	unrelated	directly related	unrelated	unrelated	unrelated	6	152288037	rs932479	6:152288037	1
rs2982694	Sudden cardiac arrest	21658281	Aouizerat BE	GWAS for discovery and replication of genetic loci associated with sudden cardiac arrest in patients with coronary artery disease.	ESR1	ESR1	rs2982694-?	intron	0.14	7e-10	178	16	1.43	[1.28-1.60]	Affymetrix [319,222]	N	unrelated	unrelated	unrelated	unrelated	directly related	unrelated	unrelated	unrelated	6	152285491	rs2982690	6:152285491	1
rs2982694	Sudden cardiac arrest	21658281	Aouizerat BE	GWAS for discovery and replication of genetic loci associated with sudden cardiac arrest in patients with coronary artery disease.	ESR1	ESR1	rs2982694-?	intron	0.14	7e-10	178	16	1.43	[1.28-1.60]	Affymetrix [319,222]	N	unrelated	unrelated	unrelated	unrelated	directly related	unrelated	unrelated	unrelated	6	152278885	rs200065284	6:152278885	1
rs2982694	Sudden cardiac arrest	21658281	Aouizerat BE	GWAS for discovery and replication of genetic loci associated with sudden cardiac arrest in patients with coronary artery disease.	ESR1	ESR1	rs2982694-?	intron	0.14	7e-10	178	16	1.43	[1.28-1.60]	Affymetrix [319,222]	N	unrelated	unrelated	unrelated	unrelated	directly related	unrelated	unrelated	unrelated	6	152285632	rs2982692	6:152285632	1
rs2982694	Sudden cardiac arrest	21658281	Aouizerat BE	GWAS for discovery and replication of genetic loci associated with sudden cardiac arrest in patients with coronary artery disease.	ESR1	ESR1	rs2982694-?	intron	0.14	7e-10	178	16	1.43	[1.28-1.60]	Affymetrix [319,222]	N	unrelated	unrelated	unrelated	unrelated	directly related	unrelated	unrelated	unrelated	6	152292345	rs2982738	6:152292345	1
rs2982694	Sudden cardiac arrest	21658281	Aouizerat BE	GWAS for discovery and replication of genetic loci associated with sudden cardiac arrest in patients with coronary artery disease.	ESR1	ESR1	rs2982694-?	intron	0.14	7e-10	178	16	1.43	[1.28-1.60]	Affymetrix [319,222]	N	unrelated	unrelated	unrelated	unrelated	directly related	unrelated	unrelated	unrelated	6	152292857	rs3020321	6:152292857	1
rs2982694	Sudden cardiac arrest	21658281	Aouizerat BE	GWAS for discovery and replication of genetic loci associated with sudden cardiac arrest in patients with coronary artery disease.	ESR1	ESR1	rs2982694-?	intron	0.14	7e-10	178	16	1.43	[1.28-1.60]	Affymetrix [319,222]	N	unrelated	unrelated	unrelated	unrelated	directly related	unrelated	unrelated	unrelated	6	152285781	NA	6:152285781	NA
rs2982694	Sudden cardiac arrest	21658281	Aouizerat BE	GWAS for discovery and replication of genetic loci associated with sudden cardiac arrest in patients with coronary artery disease.	ESR1	ESR1	rs2982694-?	intron	0.14	7e-10	178	16	1.43	[1.28-1.60]	Affymetrix [319,222]	N	unrelated	unrelated	unrelated	unrelated	directly related	unrelated	unrelated	unrelated	6	152285847	rs2982696	6:152285847	1
rs2982694	Sudden cardiac arrest	21658281	Aouizerat BE	GWAS for discovery and replication of genetic loci associated with sudden cardiac arrest in patients with coronary artery disease.	ESR1	ESR1	rs2982694-?	intron	0.14	7e-10	178	16	1.43	[1.28-1.60]	Affymetrix [319,222]	N	unrelated	unrelated	unrelated	unrelated	directly related	unrelated	unrelated	unrelated	6	152285913	rs2982697	6:152285913	NA
rs2982694	Sudden cardiac arrest	21658281	Aouizerat BE	GWAS for discovery and replication of genetic loci associated with sudden cardiac arrest in patients with coronary artery disease.	ESR1	ESR1	rs2982694-?	intron	0.14	7e-10	178	16	1.43	[1.28-1.60]	Affymetrix [319,222]	N	unrelated	unrelated	unrelated	unrelated	directly related	unrelated	unrelated	unrelated	6	152292672	rs2347872	6:152292672	1
rs2982694	Sudden cardiac arrest	21658281	Aouizerat BE	GWAS for discovery and replication of genetic loci associated with sudden cardiac arrest in patients with coronary artery disease.	ESR1	ESR1	rs2982694-?	intron	0.14	7e-10	178	16	1.43	[1.28-1.60]	Affymetrix [319,222]	N	unrelated	unrelated	unrelated	unrelated	directly related	unrelated	unrelated	unrelated	6	152287367	rs1884049	6:152287367	1
rs2982694	Sudden cardiac arrest	21658281	Aouizerat BE	GWAS for discovery and replication of genetic loci associated with sudden cardiac arrest in patients with coronary artery disease.	ESR1	ESR1	rs2982694-?	intron	0.14	7e-10	178	16	1.43	[1.28-1.60]	Affymetrix [319,222]	N	unrelated	unrelated	unrelated	unrelated	directly related	unrelated	unrelated	unrelated	6	152297100	rs2179922	6:152297100	1
rs2982694	Sudden cardiac arrest	21658281	Aouizerat BE	GWAS for discovery and replication of genetic loci associated with sudden cardiac arrest in patients with coronary artery disease.	ESR1	ESR1	rs2982694-?	intron	0.14	7e-10	178	16	1.43	[1.28-1.60]	Affymetrix [319,222]	N	unrelated	unrelated	unrelated	unrelated	directly related	unrelated	unrelated	unrelated	6	152288241	rs932480	6:152288241	1
rs2982694	Sudden cardiac arrest	21658281	Aouizerat BE	GWAS for discovery and replication of genetic loci associated with sudden cardiac arrest in patients with coronary artery disease.	ESR1	ESR1	rs2982694-?	intron	0.14	7e-10	178	16	1.43	[1.28-1.60]	Affymetrix [319,222]	N	unrelated	unrelated	unrelated	unrelated	directly related	unrelated	unrelated	unrelated	6	152287143	NA	6:152287143	1
rs2982694	Sudden cardiac arrest	21658281	Aouizerat BE	GWAS for discovery and replication of genetic loci associated with sudden cardiac arrest in patients with coronary artery disease.	ESR1	ESR1	rs2982694-?	intron	0.14	7e-10	178	16	1.43	[1.28-1.60]	Affymetrix [319,222]	N	unrelated	unrelated	unrelated	unrelated	directly related	unrelated	unrelated	unrelated	6	152286625	rs985694	6:152286625	1
rs2982694	Sudden cardiac arrest	21658281	Aouizerat BE	GWAS for discovery and replication of genetic loci associated with sudden cardiac arrest in patients with coronary artery disease.	ESR1	ESR1	rs2982694-?	intron	0.14	7e-10	178	16	1.43	[1.28-1.60]	Affymetrix [319,222]	N	unrelated	unrelated	unrelated	unrelated	directly related	unrelated	unrelated	unrelated	6	152286987	rs5880950	6:152286987	NA
rs2982694	Sudden cardiac arrest	21658281	Aouizerat BE	GWAS for discovery and replication of genetic loci associated with sudden cardiac arrest in patients with coronary artery disease.	ESR1	ESR1	rs2982694-?	intron	0.14	7e-10	178	16	1.43	[1.28-1.60]	Affymetrix [319,222]	N	unrelated	unrelated	unrelated	unrelated	directly related	unrelated	unrelated	unrelated	6	152292596	rs2347870	6:152292596	1
rs2982694	Sudden cardiac arrest	21658281	Aouizerat BE	GWAS for discovery and replication of genetic loci associated with sudden cardiac arrest in patients with coronary artery disease.	ESR1	ESR1	rs2982694-?	intron	0.14	7e-10	178	16	1.43	[1.28-1.60]	Affymetrix [319,222]	N	unrelated	unrelated	unrelated	unrelated	directly related	unrelated	unrelated	unrelated	6	152292366	rs2982739	6:152292366	1
rs2982694	Sudden cardiac arrest	21658281	Aouizerat BE	GWAS for discovery and replication of genetic loci associated with sudden cardiac arrest in patients with coronary artery disease.	ESR1	ESR1	rs2982694-?	intron	0.14	7e-10	178	16	1.43	[1.28-1.60]	Affymetrix [319,222]	N	unrelated	unrelated	unrelated	unrelated	directly related	unrelated	unrelated	unrelated	6	152291366	rs1884052	6:152291366	1
rs2982694	Sudden cardiac arrest	21658281	Aouizerat BE	GWAS for discovery and replication of genetic loci associated with sudden cardiac arrest in patients with coronary artery disease.	ESR1	ESR1	rs2982694-?	intron	0.14	7e-10	178	16	1.43	[1.28-1.60]	Affymetrix [319,222]	N	unrelated	unrelated	unrelated	unrelated	directly related	unrelated	unrelated	unrelated	6	152286130	rs2982699	6:152286130	NA
rs2982694	Sudden cardiac arrest	21658281	Aouizerat BE	GWAS for discovery and replication of genetic loci associated with sudden cardiac arrest in patients with coronary artery disease.	ESR1	ESR1	rs2982694-?	intron	0.14	7e-10	178	16	1.43	[1.28-1.60]	Affymetrix [319,222]	N	unrelated	unrelated	unrelated	unrelated	directly related	unrelated	unrelated	unrelated	6	152301645	rs3020327	6:152301645	1
rs247616	Cardiovascular disease risk factors	20838585	Smith EN	Longitudinal genome-wide association of cardiovascular disease risk factors in the Bogalusa heart study.	CETP,HERPUD1	HERPUD1 - CETP	rs247616-T	Intergenic	0.33	1e-23	525	18	2.99	[2.42-3.56] % SD increase	Illumina [545,821]	N	unrelated	indirectly related	indirectly related	unrelated	directly related	indirectly related	unrelated	unrelated	16	56987369	rs56156922	16:56987369	1
rs247616	Cardiovascular disease risk factors	20838585	Smith EN	Longitudinal genome-wide association of cardiovascular disease risk factors in the Bogalusa heart study.	CETP,HERPUD1	HERPUD1 - CETP	rs247616-T	Intergenic	0.33	1e-23	525	18	2.99	[2.42-3.56] % SD increase	Illumina [545,821]	N	unrelated	indirectly related	indirectly related	unrelated	directly related	indirectly related	unrelated	unrelated	16	56987015	rs12446515	16:56987015	1
rs247616	Cardiovascular disease risk factors	20838585	Smith EN	Longitudinal genome-wide association of cardiovascular disease risk factors in the Bogalusa heart study.	CETP,HERPUD1	HERPUD1 - CETP	rs247616-T	Intergenic	0.33	1e-23	525	18	2.99	[2.42-3.56] % SD increase	Illumina [545,821]	N	unrelated	indirectly related	indirectly related	unrelated	directly related	indirectly related	unrelated	unrelated	16	56994244	rs36229491	16:56994244	1
rs247616	Cardiovascular disease risk factors	20838585	Smith EN	Longitudinal genome-wide association of cardiovascular disease risk factors in the Bogalusa heart study.	CETP,HERPUD1	HERPUD1 - CETP	rs247616-T	Intergenic	0.33	1e-23	525	18	2.99	[2.42-3.56] % SD increase	Illumina [545,821]	N	unrelated	indirectly related	indirectly related	unrelated	directly related	indirectly related	unrelated	unrelated	16	56993161	rs12149545	16:56993161	1
rs247616	Cardiovascular disease risk factors	20838585	Smith EN	Longitudinal genome-wide association of cardiovascular disease risk factors in the Bogalusa heart study.	CETP,HERPUD1	HERPUD1 - CETP	rs247616-T	Intergenic	0.33	1e-23	525	18	2.99	[2.42-3.56] % SD increase	Illumina [545,821]	N	unrelated	indirectly related	indirectly related	unrelated	directly related	indirectly related	unrelated	unrelated	16	56985514	rs72786786	16:56985514	1
rs247616	Cardiovascular disease risk factors	20838585	Smith EN	Longitudinal genome-wide association of cardiovascular disease risk factors in the Bogalusa heart study.	CETP,HERPUD1	HERPUD1 - CETP	rs247616-T	Intergenic	0.33	1e-23	525	18	2.99	[2.42-3.56] % SD increase	Illumina [545,821]	N	unrelated	indirectly related	indirectly related	unrelated	directly related	indirectly related	unrelated	unrelated	16	56994528	rs17231506	16:56994528	1
rs247616	Cardiovascular disease risk factors	20838585	Smith EN	Longitudinal genome-wide association of cardiovascular disease risk factors in the Bogalusa heart study.	CETP,HERPUD1	HERPUD1 - CETP	rs247616-T	Intergenic	0.33	1e-23	525	18	2.99	[2.42-3.56] % SD increase	Illumina [545,821]	N	unrelated	indirectly related	indirectly related	unrelated	directly related	indirectly related	unrelated	unrelated	16	56987765	rs56228609	16:56987765	1
rs247616	Cardiovascular disease risk factors	20838585	Smith EN	Longitudinal genome-wide association of cardiovascular disease risk factors in the Bogalusa heart study.	CETP,HERPUD1	HERPUD1 - CETP	rs247616-T	Intergenic	0.33	1e-23	525	18	2.99	[2.42-3.56] % SD increase	Illumina [545,821]	N	unrelated	indirectly related	indirectly related	unrelated	directly related	indirectly related	unrelated	unrelated	16	56993886	rs821840	16:56993886	1
rs17718586	Sudden cardiac arrest	21658281	Aouizerat BE	GWAS for discovery and replication of genetic loci associated with sudden cardiac arrest in patients with coronary artery disease.	Intergenic	CALM2P1 - SOX9	rs17718586-?	Intergenic	0.1	2e-08	178	20	1.53	[1.32-1.78]	Affymetrix [319,222]	N	unrelated	unrelated	unrelated	unrelated	directly related	unrelated	unrelated	unrelated	17	68643655	rs72860131	17:68643655	1
rs17718586	Sudden cardiac arrest	21658281	Aouizerat BE	GWAS for discovery and replication of genetic loci associated with sudden cardiac arrest in patients with coronary artery disease.	Intergenic	CALM2P1 - SOX9	rs17718586-?	Intergenic	0.1	2e-08	178	20	1.53	[1.32-1.78]	Affymetrix [319,222]	N	unrelated	unrelated	unrelated	unrelated	directly related	unrelated	unrelated	unrelated	17	68632637	rs12185220	17:68632637	1
rs597503	Sudden cardiac arrest	21658281	Aouizerat BE	GWAS for discovery and replication of genetic loci associated with sudden cardiac arrest in patients with coronary artery disease.	Intergenic	LINC00668 - LAMA1	rs597503-?	Intergenic	0.13	2e-08	178	21	1.45	[1.27-1.65]	Affymetrix [319,222]	N	unrelated	unrelated	unrelated	unrelated	directly related	unrelated	unrelated	unrelated	18	6939477	rs1261716	18:6939477	NA
rs597503	Sudden cardiac arrest	21658281	Aouizerat BE	GWAS for discovery and replication of genetic loci associated with sudden cardiac arrest in patients with coronary artery disease.	Intergenic	LINC00668 - LAMA1	rs597503-?	Intergenic	0.13	2e-08	178	21	1.45	[1.27-1.65]	Affymetrix [319,222]	N	unrelated	unrelated	unrelated	unrelated	directly related	unrelated	unrelated	unrelated	18	6945448	rs8084092	18:6945448	1
rs597503	Sudden cardiac arrest	21658281	Aouizerat BE	GWAS for discovery and replication of genetic loci associated with sudden cardiac arrest in patients with coronary artery disease.	Intergenic	LINC00668 - LAMA1	rs597503-?	Intergenic	0.13	2e-08	178	21	1.45	[1.27-1.65]	Affymetrix [319,222]	N	unrelated	unrelated	unrelated	unrelated	directly related	unrelated	unrelated	unrelated	18	6942997	rs530612	18:6942997	NA
rs597503	Sudden cardiac arrest	21658281	Aouizerat BE	GWAS for discovery and replication of genetic loci associated with sudden cardiac arrest in patients with coronary artery disease.	Intergenic	LINC00668 - LAMA1	rs597503-?	Intergenic	0.13	2e-08	178	21	1.45	[1.27-1.65]	Affymetrix [319,222]	N	unrelated	unrelated	unrelated	unrelated	directly related	unrelated	unrelated	unrelated	18	6947013	rs489023	18:6947013	NA
rs597503	Sudden cardiac arrest	21658281	Aouizerat BE	GWAS for discovery and replication of genetic loci associated with sudden cardiac arrest in patients with coronary artery disease.	Intergenic	LINC00668 - LAMA1	rs597503-?	Intergenic	0.13	2e-08	178	21	1.45	[1.27-1.65]	Affymetrix [319,222]	N	unrelated	unrelated	unrelated	unrelated	directly related	unrelated	unrelated	unrelated	18	6933816	rs2008892	18:6933816	1
rs597503	Sudden cardiac arrest	21658281	Aouizerat BE	GWAS for discovery and replication of genetic loci associated with sudden cardiac arrest in patients with coronary artery disease.	Intergenic	LINC00668 - LAMA1	rs597503-?	Intergenic	0.13	2e-08	178	21	1.45	[1.27-1.65]	Affymetrix [319,222]	N	unrelated	unrelated	unrelated	unrelated	directly related	unrelated	unrelated	unrelated	18	6933057	rs4797272	18:6933057	1
rs597503	Sudden cardiac arrest	21658281	Aouizerat BE	GWAS for discovery and replication of genetic loci associated with sudden cardiac arrest in patients with coronary artery disease.	Intergenic	LINC00668 - LAMA1	rs597503-?	Intergenic	0.13	2e-08	178	21	1.45	[1.27-1.65]	Affymetrix [319,222]	N	unrelated	unrelated	unrelated	unrelated	directly related	unrelated	unrelated	unrelated	18	6939362	NA	18:6939362	1
rs597503	Sudden cardiac arrest	21658281	Aouizerat BE	GWAS for discovery and replication of genetic loci associated with sudden cardiac arrest in patients with coronary artery disease.	Intergenic	LINC00668 - LAMA1	rs597503-?	Intergenic	0.13	2e-08	178	21	1.45	[1.27-1.65]	Affymetrix [319,222]	N	unrelated	unrelated	unrelated	unrelated	directly related	unrelated	unrelated	unrelated	18	6937974	rs2105657	18:6937974	1
rs597503	Sudden cardiac arrest	21658281	Aouizerat BE	GWAS for discovery and replication of genetic loci associated with sudden cardiac arrest in patients with coronary artery disease.	Intergenic	LINC00668 - LAMA1	rs597503-?	Intergenic	0.13	2e-08	178	21	1.45	[1.27-1.65]	Affymetrix [319,222]	N	unrelated	unrelated	unrelated	unrelated	directly related	unrelated	unrelated	unrelated	18	6933556	rs2847199	18:6933556	1
rs597503	Sudden cardiac arrest	21658281	Aouizerat BE	GWAS for discovery and replication of genetic loci associated with sudden cardiac arrest in patients with coronary artery disease.	Intergenic	LINC00668 - LAMA1	rs597503-?	Intergenic	0.13	2e-08	178	21	1.45	[1.27-1.65]	Affymetrix [319,222]	N	unrelated	unrelated	unrelated	unrelated	directly related	unrelated	unrelated	unrelated	18	6947915	rs2186904	18:6947915	1
rs597503	Sudden cardiac arrest	21658281	Aouizerat BE	GWAS for discovery and replication of genetic loci associated with sudden cardiac arrest in patients with coronary artery disease.	Intergenic	LINC00668 - LAMA1	rs597503-?	Intergenic	0.13	2e-08	178	21	1.45	[1.27-1.65]	Affymetrix [319,222]	N	unrelated	unrelated	unrelated	unrelated	directly related	unrelated	unrelated	unrelated	18	6939456	NA	18:6939456	1
rs597503	Sudden cardiac arrest	21658281	Aouizerat BE	GWAS for discovery and replication of genetic loci associated with sudden cardiac arrest in patients with coronary artery disease.	Intergenic	LINC00668 - LAMA1	rs597503-?	Intergenic	0.13	2e-08	178	21	1.45	[1.27-1.65]	Affymetrix [319,222]	N	unrelated	unrelated	unrelated	unrelated	directly related	unrelated	unrelated	unrelated	18	6940522	rs584440	18:6940522	1
rs597503	Sudden cardiac arrest	21658281	Aouizerat BE	GWAS for discovery and replication of genetic loci associated with sudden cardiac arrest in patients with coronary artery disease.	Intergenic	LINC00668 - LAMA1	rs597503-?	Intergenic	0.13	2e-08	178	21	1.45	[1.27-1.65]	Affymetrix [319,222]	N	unrelated	unrelated	unrelated	unrelated	directly related	unrelated	unrelated	unrelated	18	6938048	NA	18:6938048	NA
rs597503	Sudden cardiac arrest	21658281	Aouizerat BE	GWAS for discovery and replication of genetic loci associated with sudden cardiac arrest in patients with coronary artery disease.	Intergenic	LINC00668 - LAMA1	rs597503-?	Intergenic	0.13	2e-08	178	21	1.45	[1.27-1.65]	Affymetrix [319,222]	N	unrelated	unrelated	unrelated	unrelated	directly related	unrelated	unrelated	unrelated	18	6939965	rs7244553	18:6939965	1
rs687289	Coagulation factor levels	23267103	Desch KC	Linkage analysis identifies a locus for plasma von Willebrand factor undetected by genome-wide association.	ABO, LOC653163, ADAMTS13, OBP2B, OBP2A, C9orf96, LOC286310, SURF6, SURF5	ABO	rs687289-T	intron	0.751	1e-128	3462	22	0.33	[0.30-0.36] lU/dL increase	Illumina [723,716]	N	unrelated	directly related	unrelated	unrelated	unrelated	unrelated	unrelated	unrelated	9	136141440	NA	9:136141440	NA
rs687289	Coagulation factor levels	23267103	Desch KC	Linkage analysis identifies a locus for plasma von Willebrand factor undetected by genome-wide association.	ABO, LOC653163, ADAMTS13, OBP2B, OBP2A, C9orf96, LOC286310, SURF6, SURF5	ABO	rs687289-T	intron	0.751	1e-128	3462	22	0.33	[0.30-0.36] lU/dL increase	Illumina [723,716]	N	unrelated	directly related	unrelated	unrelated	unrelated	unrelated	unrelated	unrelated	9	136143120	NA	9:136143120	NA
rs687289	Coagulation factor levels	23267103	Desch KC	Linkage analysis identifies a locus for plasma von Willebrand factor undetected by genome-wide association.	ABO, LOC653163, ADAMTS13, OBP2B, OBP2A, C9orf96, LOC286310, SURF6, SURF5	ABO	rs687289-T	intron	0.751	1e-128	3462	22	0.33	[0.30-0.36] lU/dL increase	Illumina [723,716]	N	unrelated	directly related	unrelated	unrelated	unrelated	unrelated	unrelated	unrelated	9	136146431	NA	9:136146431	1
rs687289	Coagulation factor levels	23267103	Desch KC	Linkage analysis identifies a locus for plasma von Willebrand factor undetected by genome-wide association.	ABO, LOC653163, ADAMTS13, OBP2B, OBP2A, C9orf96, LOC286310, SURF6, SURF5	ABO	rs687289-T	intron	0.751	1e-128	3462	22	0.33	[0.30-0.36] lU/dL increase	Illumina [723,716]	N	unrelated	directly related	unrelated	unrelated	unrelated	unrelated	unrelated	unrelated	9	136143000	NA	9:136143000	1
rs687289	Coagulation factor levels	23267103	Desch KC	Linkage analysis identifies a locus for plasma von Willebrand factor undetected by genome-wide association.	ABO, LOC653163, ADAMTS13, OBP2B, OBP2A, C9orf96, LOC286310, SURF6, SURF5	ABO	rs687289-T	intron	0.751	1e-128	3462	22	0.33	[0.30-0.36] lU/dL increase	Illumina [723,716]	N	unrelated	directly related	unrelated	unrelated	unrelated	unrelated	unrelated	unrelated	9	136143121	NA	9:136143121	NA
rs687289	Coagulation factor levels	23267103	Desch KC	Linkage analysis identifies a locus for plasma von Willebrand factor undetected by genome-wide association.	ABO, LOC653163, ADAMTS13, OBP2B, OBP2A, C9orf96, LOC286310, SURF6, SURF5	ABO	rs687289-T	intron	0.751	1e-128	3462	22	0.33	[0.30-0.36] lU/dL increase	Illumina [723,716]	N	unrelated	directly related	unrelated	unrelated	unrelated	unrelated	unrelated	unrelated	9	136146227	NA	9:136146227	NA
rs687289	Coagulation factor levels	23267103	Desch KC	Linkage analysis identifies a locus for plasma von Willebrand factor undetected by genome-wide association.	ABO, LOC653163, ADAMTS13, OBP2B, OBP2A, C9orf96, LOC286310, SURF6, SURF5	ABO	rs687289-T	intron	0.751	1e-128	3462	22	0.33	[0.30-0.36] lU/dL increase	Illumina [723,716]	N	unrelated	directly related	unrelated	unrelated	unrelated	unrelated	unrelated	unrelated	9	136145240	NA	9:136145240	1
rs687289	Coagulation factor levels	23267103	Desch KC	Linkage analysis identifies a locus for plasma von Willebrand factor undetected by genome-wide association.	ABO, LOC653163, ADAMTS13, OBP2B, OBP2A, C9orf96, LOC286310, SURF6, SURF5	ABO	rs687289-T	intron	0.751	1e-128	3462	22	0.33	[0.30-0.36] lU/dL increase	Illumina [723,716]	N	unrelated	directly related	unrelated	unrelated	unrelated	unrelated	unrelated	unrelated	9	136145484	NA	9:136145484	1
rs687289	Coagulation factor levels	23267103	Desch KC	Linkage analysis identifies a locus for plasma von Willebrand factor undetected by genome-wide association.	ABO, LOC653163, ADAMTS13, OBP2B, OBP2A, C9orf96, LOC286310, SURF6, SURF5	ABO	rs687289-T	intron	0.751	1e-128	3462	22	0.33	[0.30-0.36] lU/dL increase	Illumina [723,716]	N	unrelated	directly related	unrelated	unrelated	unrelated	unrelated	unrelated	unrelated	9	136145471	NA	9:136145471	1
rs687289	Coagulation factor levels	23267103	Desch KC	Linkage analysis identifies a locus for plasma von Willebrand factor undetected by genome-wide association.	ABO, LOC653163, ADAMTS13, OBP2B, OBP2A, C9orf96, LOC286310, SURF6, SURF5	ABO	rs687289-T	intron	0.751	1e-128	3462	22	0.33	[0.30-0.36] lU/dL increase	Illumina [723,716]	N	unrelated	directly related	unrelated	unrelated	unrelated	unrelated	unrelated	unrelated	9	136145425	NA	9:136145425	1
rs687289	Coagulation factor levels	23267103	Desch KC	Linkage analysis identifies a locus for plasma von Willebrand factor undetected by genome-wide association.	ABO, LOC653163, ADAMTS13, OBP2B, OBP2A, C9orf96, LOC286310, SURF6, SURF5	ABO	rs687289-T	intron	0.751	1e-128	3462	22	0.33	[0.30-0.36] lU/dL increase	Illumina [723,716]	N	unrelated	directly related	unrelated	unrelated	unrelated	unrelated	unrelated	unrelated	9	136145118	NA	9:136145118	NA
rs687289	Coagulation factor levels	23267103	Desch KC	Linkage analysis identifies a locus for plasma von Willebrand factor undetected by genome-wide association.	ABO, LOC653163, ADAMTS13, OBP2B, OBP2A, C9orf96, LOC286310, SURF6, SURF5	ABO	rs687289-T	intron	0.751	1e-128	3462	22	0.33	[0.30-0.36] lU/dL increase	Illumina [723,716]	N	unrelated	directly related	unrelated	unrelated	unrelated	unrelated	unrelated	unrelated	9	136146077	NA	9:136146077	1
rs687289	Coagulation factor levels	23267103	Desch KC	Linkage analysis identifies a locus for plasma von Willebrand factor undetected by genome-wide association.	ABO, LOC653163, ADAMTS13, OBP2B, OBP2A, C9orf96, LOC286310, SURF6, SURF5	ABO	rs687289-T	intron	0.751	1e-128	3462	22	0.33	[0.30-0.36] lU/dL increase	Illumina [723,716]	N	unrelated	directly related	unrelated	unrelated	unrelated	unrelated	unrelated	unrelated	9	136143212	NA	9:136143212	1
rs687289	Coagulation factor levels	23267103	Desch KC	Linkage analysis identifies a locus for plasma von Willebrand factor undetected by genome-wide association.	ABO, LOC653163, ADAMTS13, OBP2B, OBP2A, C9orf96, LOC286310, SURF6, SURF5	ABO	rs687289-T	intron	0.751	1e-128	3462	22	0.33	[0.30-0.36] lU/dL increase	Illumina [723,716]	N	unrelated	directly related	unrelated	unrelated	unrelated	unrelated	unrelated	unrelated	9	136145419	NA	9:136145419	NA
rs687289	Coagulation factor levels	23267103	Desch KC	Linkage analysis identifies a locus for plasma von Willebrand factor undetected by genome-wide association.	ABO, LOC653163, ADAMTS13, OBP2B, OBP2A, C9orf96, LOC286310, SURF6, SURF5	ABO	rs687289-T	intron	0.751	1e-128	3462	22	0.33	[0.30-0.36] lU/dL increase	Illumina [723,716]	N	unrelated	directly related	unrelated	unrelated	unrelated	unrelated	unrelated	unrelated	9	136142217	NA	9:136142217	1
rs687289	Coagulation factor levels	23267103	Desch KC	Linkage analysis identifies a locus for plasma von Willebrand factor undetected by genome-wide association.	ABO, LOC653163, ADAMTS13, OBP2B, OBP2A, C9orf96, LOC286310, SURF6, SURF5	ABO	rs687289-T	intron	0.751	1e-128	3462	22	0.33	[0.30-0.36] lU/dL increase	Illumina [723,716]	N	unrelated	directly related	unrelated	unrelated	unrelated	unrelated	unrelated	unrelated	9	136144427	NA	9:136144427	1
rs687289	Coagulation factor levels	23267103	Desch KC	Linkage analysis identifies a locus for plasma von Willebrand factor undetected by genome-wide association.	ABO, LOC653163, ADAMTS13, OBP2B, OBP2A, C9orf96, LOC286310, SURF6, SURF5	ABO	rs687289-T	intron	0.751	1e-128	3462	22	0.33	[0.30-0.36] lU/dL increase	Illumina [723,716]	N	unrelated	directly related	unrelated	unrelated	unrelated	unrelated	unrelated	unrelated	9	136145404	NA	9:136145404	1
rs687289	Coagulation factor levels	23267103	Desch KC	Linkage analysis identifies a locus for plasma von Willebrand factor undetected by genome-wide association.	ABO, LOC653163, ADAMTS13, OBP2B, OBP2A, C9orf96, LOC286310, SURF6, SURF5	ABO	rs687289-T	intron	0.751	1e-128	3462	22	0.33	[0.30-0.36] lU/dL increase	Illumina [723,716]	N	unrelated	directly related	unrelated	unrelated	unrelated	unrelated	unrelated	unrelated	9	136144873	NA	9:136144873	NA
rs687289	Coagulation factor levels	23267103	Desch KC	Linkage analysis identifies a locus for plasma von Willebrand factor undetected by genome-wide association.	ABO, LOC653163, ADAMTS13, OBP2B, OBP2A, C9orf96, LOC286310, SURF6, SURF5	ABO	rs687289-T	intron	0.751	1e-128	3462	22	0.33	[0.30-0.36] lU/dL increase	Illumina [723,716]	N	unrelated	directly related	unrelated	unrelated	unrelated	unrelated	unrelated	unrelated	9	136144960	NA	9:136144960	1
rs687289	Coagulation factor levels	23267103	Desch KC	Linkage analysis identifies a locus for plasma von Willebrand factor undetected by genome-wide association.	ABO, LOC653163, ADAMTS13, OBP2B, OBP2A, C9orf96, LOC286310, SURF6, SURF5	ABO	rs687289-T	intron	0.751	1e-128	3462	22	0.33	[0.30-0.36] lU/dL increase	Illumina [723,716]	N	unrelated	directly related	unrelated	unrelated	unrelated	unrelated	unrelated	unrelated	9	136144994	NA	9:136144994	1
rs687289	Coagulation factor levels	23267103	Desch KC	Linkage analysis identifies a locus for plasma von Willebrand factor undetected by genome-wide association.	ABO, LOC653163, ADAMTS13, OBP2B, OBP2A, C9orf96, LOC286310, SURF6, SURF5	ABO	rs687289-T	intron	0.751	1e-128	3462	22	0.33	[0.30-0.36] lU/dL increase	Illumina [723,716]	N	unrelated	directly related	unrelated	unrelated	unrelated	unrelated	unrelated	unrelated	9	136144308	rs576123	9:136144308	1
rs687289	Coagulation factor levels	23267103	Desch KC	Linkage analysis identifies a locus for plasma von Willebrand factor undetected by genome-wide association.	ABO, LOC653163, ADAMTS13, OBP2B, OBP2A, C9orf96, LOC286310, SURF6, SURF5	ABO	rs687289-T	intron	0.751	1e-128	3462	22	0.33	[0.30-0.36] lU/dL increase	Illumina [723,716]	N	unrelated	directly related	unrelated	unrelated	unrelated	unrelated	unrelated	unrelated	9	136145974	NA	9:136145974	1
rs687289	Coagulation factor levels	23267103	Desch KC	Linkage analysis identifies a locus for plasma von Willebrand factor undetected by genome-wide association.	ABO, LOC653163, ADAMTS13, OBP2B, OBP2A, C9orf96, LOC286310, SURF6, SURF5	ABO	rs687289-T	intron	0.751	1e-128	3462	22	0.33	[0.30-0.36] lU/dL increase	Illumina [723,716]	N	unrelated	directly related	unrelated	unrelated	unrelated	unrelated	unrelated	unrelated	9	136144297	NA	9:136144297	1
rs687289	Coagulation factor levels	23267103	Desch KC	Linkage analysis identifies a locus for plasma von Willebrand factor undetected by genome-wide association.	ABO, LOC653163, ADAMTS13, OBP2B, OBP2A, C9orf96, LOC286310, SURF6, SURF5	ABO	rs687289-T	intron	0.751	1e-128	3462	22	0.33	[0.30-0.36] lU/dL increase	Illumina [723,716]	N	unrelated	directly related	unrelated	unrelated	unrelated	unrelated	unrelated	unrelated	9	136144284	NA	9:136144284	1
rs687289	Coagulation factor levels	23267103	Desch KC	Linkage analysis identifies a locus for plasma von Willebrand factor undetected by genome-wide association.	ABO, LOC653163, ADAMTS13, OBP2B, OBP2A, C9orf96, LOC286310, SURF6, SURF5	ABO	rs687289-T	intron	0.751	1e-128	3462	22	0.33	[0.30-0.36] lU/dL increase	Illumina [723,716]	N	unrelated	directly related	unrelated	unrelated	unrelated	unrelated	unrelated	unrelated	9	136149500	NA	9:136149500	1
rs687289	Coagulation factor levels	23267103	Desch KC	Linkage analysis identifies a locus for plasma von Willebrand factor undetected by genome-wide association.	ABO, LOC653163, ADAMTS13, OBP2B, OBP2A, C9orf96, LOC286310, SURF6, SURF5	ABO	rs687289-T	intron	0.751	1e-128	3462	22	0.33	[0.30-0.36] lU/dL increase	Illumina [723,716]	N	unrelated	directly related	unrelated	unrelated	unrelated	unrelated	unrelated	unrelated	9	136144309	NA	9:136144309	1
rs687289	Coagulation factor levels	23267103	Desch KC	Linkage analysis identifies a locus for plasma von Willebrand factor undetected by genome-wide association.	ABO, LOC653163, ADAMTS13, OBP2B, OBP2A, C9orf96, LOC286310, SURF6, SURF5	ABO	rs687289-T	intron	0.751	1e-128	3462	22	0.33	[0.30-0.36] lU/dL increase	Illumina [723,716]	N	unrelated	directly related	unrelated	unrelated	unrelated	unrelated	unrelated	unrelated	9	136146046	NA	9:136146046	1
rs687289	Coagulation factor levels	23267103	Desch KC	Linkage analysis identifies a locus for plasma von Willebrand factor undetected by genome-wide association.	ABO, LOC653163, ADAMTS13, OBP2B, OBP2A, C9orf96, LOC286310, SURF6, SURF5	ABO	rs687289-T	intron	0.751	1e-128	3462	22	0.33	[0.30-0.36] lU/dL increase	Illumina [723,716]	N	unrelated	directly related	unrelated	unrelated	unrelated	unrelated	unrelated	unrelated	9	136139907	NA	9:136139907	NA
rs687289	Coagulation factor levels	23267103	Desch KC	Linkage analysis identifies a locus for plasma von Willebrand factor undetected by genome-wide association.	ABO, LOC653163, ADAMTS13, OBP2B, OBP2A, C9orf96, LOC286310, SURF6, SURF5	ABO	rs687289-T	intron	0.751	1e-128	3462	22	0.33	[0.30-0.36] lU/dL increase	Illumina [723,716]	N	unrelated	directly related	unrelated	unrelated	unrelated	unrelated	unrelated	unrelated	9	136141646	NA	9:136141646	NA
rs687289	Coagulation factor levels	23267103	Desch KC	Linkage analysis identifies a locus for plasma von Willebrand factor undetected by genome-wide association.	ABO, LOC653163, ADAMTS13, OBP2B, OBP2A, C9orf96, LOC286310, SURF6, SURF5	ABO	rs687289-T	intron	0.751	1e-128	3462	22	0.33	[0.30-0.36] lU/dL increase	Illumina [723,716]	N	unrelated	directly related	unrelated	unrelated	unrelated	unrelated	unrelated	unrelated	9	136143372	NA	9:136143372	1
rs687289	Coagulation factor levels	23267103	Desch KC	Linkage analysis identifies a locus for plasma von Willebrand factor undetected by genome-wide association.	ABO, LOC653163, ADAMTS13, OBP2B, OBP2A, C9orf96, LOC286310, SURF6, SURF5	ABO	rs687289-T	intron	0.751	1e-128	3462	22	0.33	[0.30-0.36] lU/dL increase	Illumina [723,716]	N	unrelated	directly related	unrelated	unrelated	unrelated	unrelated	unrelated	unrelated	9	136146068	NA	9:136146068	1
rs687289	Coagulation factor levels	23267103	Desch KC	Linkage analysis identifies a locus for plasma von Willebrand factor undetected by genome-wide association.	ABO, LOC653163, ADAMTS13, OBP2B, OBP2A, C9orf96, LOC286310, SURF6, SURF5	ABO	rs687289-T	intron	0.751	1e-128	3462	22	0.33	[0.30-0.36] lU/dL increase	Illumina [723,716]	N	unrelated	directly related	unrelated	unrelated	unrelated	unrelated	unrelated	unrelated	9	136146664	NA	9:136146664	1
rs687289	Coagulation factor levels	23267103	Desch KC	Linkage analysis identifies a locus for plasma von Willebrand factor undetected by genome-wide association.	ABO, LOC653163, ADAMTS13, OBP2B, OBP2A, C9orf96, LOC286310, SURF6, SURF5	ABO	rs687289-T	intron	0.751	1e-128	3462	22	0.33	[0.30-0.36] lU/dL increase	Illumina [723,716]	N	unrelated	directly related	unrelated	unrelated	unrelated	unrelated	unrelated	unrelated	9	136146597	NA	9:136146597	1
rs687289	Coagulation factor levels	23267103	Desch KC	Linkage analysis identifies a locus for plasma von Willebrand factor undetected by genome-wide association.	ABO, LOC653163, ADAMTS13, OBP2B, OBP2A, C9orf96, LOC286310, SURF6, SURF5	ABO	rs687289-T	intron	0.751	1e-128	3462	22	0.33	[0.30-0.36] lU/dL increase	Illumina [723,716]	N	unrelated	directly related	unrelated	unrelated	unrelated	unrelated	unrelated	unrelated	9	136149095	NA	9:136149095	NA
rs687289	Coagulation factor levels	23267103	Desch KC	Linkage analysis identifies a locus for plasma von Willebrand factor undetected by genome-wide association.	ABO, LOC653163, ADAMTS13, OBP2B, OBP2A, C9orf96, LOC286310, SURF6, SURF5	ABO	rs687289-T	intron	0.751	1e-128	3462	22	0.33	[0.30-0.36] lU/dL increase	Illumina [723,716]	N	unrelated	directly related	unrelated	unrelated	unrelated	unrelated	unrelated	unrelated	9	136147160	NA	9:136147160	1
rs687289	Coagulation factor levels	23267103	Desch KC	Linkage analysis identifies a locus for plasma von Willebrand factor undetected by genome-wide association.	ABO, LOC653163, ADAMTS13, OBP2B, OBP2A, C9orf96, LOC286310, SURF6, SURF5	ABO	rs687289-T	intron	0.751	1e-128	3462	22	0.33	[0.30-0.36] lU/dL increase	Illumina [723,716]	N	unrelated	directly related	unrelated	unrelated	unrelated	unrelated	unrelated	unrelated	9	136146448	NA	9:136146448	NA
rs687289	Coagulation factor levels	23267103	Desch KC	Linkage analysis identifies a locus for plasma von Willebrand factor undetected by genome-wide association.	ABO, LOC653163, ADAMTS13, OBP2B, OBP2A, C9orf96, LOC286310, SURF6, SURF5	ABO	rs687289-T	intron	0.751	1e-128	3462	22	0.33	[0.30-0.36] lU/dL increase	Illumina [723,716]	N	unrelated	directly related	unrelated	unrelated	unrelated	unrelated	unrelated	unrelated	9	136149098	rs8176645	9:136149098	1
rs2200733	Atrial fibrillation/atrial flutter	17603472	Gudbjartsson DF	Variants conferring risk of atrial fibrillation on chromosome 4q25.	PITX2,ENPEP	PITX2 - MIR297	rs2200733-T	Intergenic	0.11	3e-41	1100	24	1.72	[1.59-1.86]	Illumina[316,515]	N	unrelated	unrelated	unrelated	unrelated	directly related	unrelated	unrelated	unrelated	4	111711922	rs1906593	4:111711922	1
rs2200733	Atrial fibrillation/atrial flutter	17603472	Gudbjartsson DF	Variants conferring risk of atrial fibrillation on chromosome 4q25.	PITX2,ENPEP	PITX2 - MIR297	rs2200733-T	Intergenic	0.11	3e-41	1100	24	1.72	[1.59-1.86]	Illumina[316,515]	N	unrelated	unrelated	unrelated	unrelated	directly related	unrelated	unrelated	unrelated	4	111699831	rs6820568	4:111699831	1
rs2200733	Atrial fibrillation/atrial flutter	17603472	Gudbjartsson DF	Variants conferring risk of atrial fibrillation on chromosome 4q25.	PITX2,ENPEP	PITX2 - MIR297	rs2200733-T	Intergenic	0.11	3e-41	1100	24	1.72	[1.59-1.86]	Illumina[316,515]	N	unrelated	unrelated	unrelated	unrelated	directly related	unrelated	unrelated	unrelated	4	111651452	rs79654735	4:111651452	1
rs2200733	Atrial fibrillation/atrial flutter	17603472	Gudbjartsson DF	Variants conferring risk of atrial fibrillation on chromosome 4q25.	PITX2,ENPEP	PITX2 - MIR297	rs2200733-T	Intergenic	0.11	3e-41	1100	24	1.72	[1.59-1.86]	Illumina[316,515]	N	unrelated	unrelated	unrelated	unrelated	directly related	unrelated	unrelated	unrelated	4	111714889	rs2220427	4:111714889	1
rs2200733	Atrial fibrillation/atrial flutter	17603472	Gudbjartsson DF	Variants conferring risk of atrial fibrillation on chromosome 4q25.	PITX2,ENPEP	PITX2 - MIR297	rs2200733-T	Intergenic	0.11	3e-41	1100	24	1.72	[1.59-1.86]	Illumina[316,515]	N	unrelated	unrelated	unrelated	unrelated	directly related	unrelated	unrelated	unrelated	4	111697568	rs1906616	4:111697568	1
rs2200733	Atrial fibrillation/atrial flutter	17603472	Gudbjartsson DF	Variants conferring risk of atrial fibrillation on chromosome 4q25.	PITX2,ENPEP	PITX2 - MIR297	rs2200733-T	Intergenic	0.11	3e-41	1100	24	1.72	[1.59-1.86]	Illumina[316,515]	N	unrelated	unrelated	unrelated	unrelated	directly related	unrelated	unrelated	unrelated	4	111716513	rs12644625	4:111716513	1
rs2200733	Atrial fibrillation/atrial flutter	17603472	Gudbjartsson DF	Variants conferring risk of atrial fibrillation on chromosome 4q25.	PITX2,ENPEP	PITX2 - MIR297	rs2200733-T	Intergenic	0.11	3e-41	1100	24	1.72	[1.59-1.86]	Illumina[316,515]	N	unrelated	unrelated	unrelated	unrelated	directly related	unrelated	unrelated	unrelated	4	111698108	rs6837901	4:111698108	1
rs2200733	Atrial fibrillation/atrial flutter	17603472	Gudbjartsson DF	Variants conferring risk of atrial fibrillation on chromosome 4q25.	PITX2,ENPEP	PITX2 - MIR297	rs2200733-T	Intergenic	0.11	3e-41	1100	24	1.72	[1.59-1.86]	Illumina[316,515]	N	unrelated	unrelated	unrelated	unrelated	directly related	unrelated	unrelated	unrelated	4	111651557	rs28392642	4:111651557	1
rs2200733	Atrial fibrillation/atrial flutter	17603472	Gudbjartsson DF	Variants conferring risk of atrial fibrillation on chromosome 4q25.	PITX2,ENPEP	PITX2 - MIR297	rs2200733-T	Intergenic	0.11	3e-41	1100	24	1.72	[1.59-1.86]	Illumina[316,515]	N	unrelated	unrelated	unrelated	unrelated	directly related	unrelated	unrelated	unrelated	4	111701433	rs59788391	4:111701433	1
rs2200733	Atrial fibrillation/atrial flutter	17603472	Gudbjartsson DF	Variants conferring risk of atrial fibrillation on chromosome 4q25.	PITX2,ENPEP	PITX2 - MIR297	rs2200733-T	Intergenic	0.11	3e-41	1100	24	1.72	[1.59-1.86]	Illumina[316,515]	N	unrelated	unrelated	unrelated	unrelated	directly related	unrelated	unrelated	unrelated	4	111699685	rs67249485	4:111699685	1
rs2200733	Atrial fibrillation/atrial flutter	17603472	Gudbjartsson DF	Variants conferring risk of atrial fibrillation on chromosome 4q25.	PITX2,ENPEP	PITX2 - MIR297	rs2200733-T	Intergenic	0.11	3e-41	1100	24	1.72	[1.59-1.86]	Illumina[316,515]	N	unrelated	unrelated	unrelated	unrelated	directly related	unrelated	unrelated	unrelated	4	111649282	rs12647393	4:111649282	1
rs2200733	Atrial fibrillation/atrial flutter	17603472	Gudbjartsson DF	Variants conferring risk of atrial fibrillation on chromosome 4q25.	PITX2,ENPEP	PITX2 - MIR297	rs2200733-T	Intergenic	0.11	3e-41	1100	24	1.72	[1.59-1.86]	Illumina[316,515]	N	unrelated	unrelated	unrelated	unrelated	directly related	unrelated	unrelated	unrelated	4	111710921	rs75725917	4:111710921	NA
rs2200733	Atrial fibrillation/atrial flutter	17603472	Gudbjartsson DF	Variants conferring risk of atrial fibrillation on chromosome 4q25.	PITX2,ENPEP	PITX2 - MIR297	rs2200733-T	Intergenic	0.11	3e-41	1100	24	1.72	[1.59-1.86]	Illumina[316,515]	N	unrelated	unrelated	unrelated	unrelated	directly related	unrelated	unrelated	unrelated	4	111649251	rs12647316	4:111649251	1
rs2200733	Atrial fibrillation/atrial flutter	17603472	Gudbjartsson DF	Variants conferring risk of atrial fibrillation on chromosome 4q25.	PITX2,ENPEP	PITX2 - MIR297	rs2200733-T	Intergenic	0.11	3e-41	1100	24	1.72	[1.59-1.86]	Illumina[316,515]	N	unrelated	unrelated	unrelated	unrelated	directly related	unrelated	unrelated	unrelated	4	111649989	rs4626276	4:111649989	1
rs2200733	Atrial fibrillation/atrial flutter	17603472	Gudbjartsson DF	Variants conferring risk of atrial fibrillation on chromosome 4q25.	PITX2,ENPEP	PITX2 - MIR297	rs2200733-T	Intergenic	0.11	3e-41	1100	24	1.72	[1.59-1.86]	Illumina[316,515]	N	unrelated	unrelated	unrelated	unrelated	directly related	unrelated	unrelated	unrelated	4	111696651	rs6847935	4:111696651	1
rs2200733	Atrial fibrillation/atrial flutter	17603472	Gudbjartsson DF	Variants conferring risk of atrial fibrillation on chromosome 4q25.	PITX2,ENPEP	PITX2 - MIR297	rs2200733-T	Intergenic	0.11	3e-41	1100	24	1.72	[1.59-1.86]	Illumina[316,515]	N	unrelated	unrelated	unrelated	unrelated	directly related	unrelated	unrelated	unrelated	4	111712686	rs1906599	4:111712686	1
rs2200733	Atrial fibrillation/atrial flutter	17603472	Gudbjartsson DF	Variants conferring risk of atrial fibrillation on chromosome 4q25.	PITX2,ENPEP	PITX2 - MIR297	rs2200733-T	Intergenic	0.11	3e-41	1100	24	1.72	[1.59-1.86]	Illumina[316,515]	N	unrelated	unrelated	unrelated	unrelated	directly related	unrelated	unrelated	unrelated	4	111697815	NA	4:111697815	NA
rs2200733	Atrial fibrillation/atrial flutter	17603472	Gudbjartsson DF	Variants conferring risk of atrial fibrillation on chromosome 4q25.	PITX2,ENPEP	PITX2 - MIR297	rs2200733-T	Intergenic	0.11	3e-41	1100	24	1.72	[1.59-1.86]	Illumina[316,515]	N	unrelated	unrelated	unrelated	unrelated	directly related	unrelated	unrelated	unrelated	4	111647337	rs74964720	4:111647337	NA
rs2200733	Atrial fibrillation/atrial flutter	17603472	Gudbjartsson DF	Variants conferring risk of atrial fibrillation on chromosome 4q25.	PITX2,ENPEP	PITX2 - MIR297	rs2200733-T	Intergenic	0.11	3e-41	1100	24	1.72	[1.59-1.86]	Illumina[316,515]	N	unrelated	unrelated	unrelated	unrelated	directly related	unrelated	unrelated	unrelated	4	111648140	rs4543199	4:111648140	1
rs2200733	Atrial fibrillation/atrial flutter	17603472	Gudbjartsson DF	Variants conferring risk of atrial fibrillation on chromosome 4q25.	PITX2,ENPEP	PITX2 - MIR297	rs2200733-T	Intergenic	0.11	3e-41	1100	24	1.72	[1.59-1.86]	Illumina[316,515]	N	unrelated	unrelated	unrelated	unrelated	directly related	unrelated	unrelated	unrelated	4	111660194	rs11930528	4:111660194	1
rs2200733	Atrial fibrillation/atrial flutter	17603472	Gudbjartsson DF	Variants conferring risk of atrial fibrillation on chromosome 4q25.	PITX2,ENPEP	PITX2 - MIR297	rs2200733-T	Intergenic	0.11	3e-41	1100	24	1.72	[1.59-1.86]	Illumina[316,515]	N	unrelated	unrelated	unrelated	unrelated	directly related	unrelated	unrelated	unrelated	4	111689780	NA	4:111689780	NA
rs2200733	Atrial fibrillation/atrial flutter	17603472	Gudbjartsson DF	Variants conferring risk of atrial fibrillation on chromosome 4q25.	PITX2,ENPEP	PITX2 - MIR297	rs2200733-T	Intergenic	0.11	3e-41	1100	24	1.72	[1.59-1.86]	Illumina[316,515]	N	unrelated	unrelated	unrelated	unrelated	directly related	unrelated	unrelated	unrelated	4	111664158	rs17042098	4:111664158	1
rs2200733	Atrial fibrillation/atrial flutter	17603472	Gudbjartsson DF	Variants conferring risk of atrial fibrillation on chromosome 4q25.	PITX2,ENPEP	PITX2 - MIR297	rs2200733-T	Intergenic	0.11	3e-41	1100	24	1.72	[1.59-1.86]	Illumina[316,515]	N	unrelated	unrelated	unrelated	unrelated	directly related	unrelated	unrelated	unrelated	4	111699326	rs12646447	4:111699326	NA
rs2200733	Atrial fibrillation/atrial flutter	17603472	Gudbjartsson DF	Variants conferring risk of atrial fibrillation on chromosome 4q25.	PITX2,ENPEP	PITX2 - MIR297	rs2200733-T	Intergenic	0.11	3e-41	1100	24	1.72	[1.59-1.86]	Illumina[316,515]	N	unrelated	unrelated	unrelated	unrelated	directly related	unrelated	unrelated	unrelated	4	111645555	rs4529121	4:111645555	1
rs2200733	Atrial fibrillation/atrial flutter	17603472	Gudbjartsson DF	Variants conferring risk of atrial fibrillation on chromosome 4q25.	PITX2,ENPEP	PITX2 - MIR297	rs2200733-T	Intergenic	0.11	3e-41	1100	24	1.72	[1.59-1.86]	Illumina[316,515]	N	unrelated	unrelated	unrelated	unrelated	directly related	unrelated	unrelated	unrelated	4	111647912	rs150548213	4:111647912	NA
rs2200733	Atrial fibrillation/atrial flutter	17603472	Gudbjartsson DF	Variants conferring risk of atrial fibrillation on chromosome 4q25.	PITX2,ENPEP	PITX2 - MIR297	rs2200733-T	Intergenic	0.11	3e-41	1100	24	1.72	[1.59-1.86]	Illumina[316,515]	N	unrelated	unrelated	unrelated	unrelated	directly related	unrelated	unrelated	unrelated	4	111712236	rs1906596	4:111712236	1
rs2200733	Atrial fibrillation/atrial flutter	17603472	Gudbjartsson DF	Variants conferring risk of atrial fibrillation on chromosome 4q25.	PITX2,ENPEP	PITX2 - MIR297	rs2200733-T	Intergenic	0.11	3e-41	1100	24	1.72	[1.59-1.86]	Illumina[316,515]	N	unrelated	unrelated	unrelated	unrelated	directly related	unrelated	unrelated	unrelated	4	111665783	rs2634073	4:111665783	1
rs2200733	Atrial fibrillation/atrial flutter	17603472	Gudbjartsson DF	Variants conferring risk of atrial fibrillation on chromosome 4q25.	PITX2,ENPEP	PITX2 - MIR297	rs2200733-T	Intergenic	0.11	3e-41	1100	24	1.72	[1.59-1.86]	Illumina[316,515]	N	unrelated	unrelated	unrelated	unrelated	directly related	unrelated	unrelated	unrelated	4	111712432	rs2129977	4:111712432	1
rs2200733	Atrial fibrillation/atrial flutter	17603472	Gudbjartsson DF	Variants conferring risk of atrial fibrillation on chromosome 4q25.	PITX2,ENPEP	PITX2 - MIR297	rs2200733-T	Intergenic	0.11	3e-41	1100	24	1.72	[1.59-1.86]	Illumina[316,515]	N	unrelated	unrelated	unrelated	unrelated	directly related	unrelated	unrelated	unrelated	4	111641186	rs17042059	4:111641186	1
rs2200733	Atrial fibrillation/atrial flutter	17603472	Gudbjartsson DF	Variants conferring risk of atrial fibrillation on chromosome 4q25.	PITX2,ENPEP	PITX2 - MIR297	rs2200733-T	Intergenic	0.11	3e-41	1100	24	1.72	[1.59-1.86]	Illumina[316,515]	N	unrelated	unrelated	unrelated	unrelated	directly related	unrelated	unrelated	unrelated	4	111697653	rs78229461	4:111697653	1
rs2200733	Atrial fibrillation/atrial flutter	17603472	Gudbjartsson DF	Variants conferring risk of atrial fibrillation on chromosome 4q25.	PITX2,ENPEP	PITX2 - MIR297	rs2200733-T	Intergenic	0.11	3e-41	1100	24	1.72	[1.59-1.86]	Illumina[316,515]	N	unrelated	unrelated	unrelated	unrelated	directly related	unrelated	unrelated	unrelated	4	111646967	rs10024267	4:111646967	1
rs2200733	Atrial fibrillation/atrial flutter	17603472	Gudbjartsson DF	Variants conferring risk of atrial fibrillation on chromosome 4q25.	PITX2,ENPEP	PITX2 - MIR297	rs2200733-T	Intergenic	0.11	3e-41	1100	24	1.72	[1.59-1.86]	Illumina[316,515]	N	unrelated	unrelated	unrelated	unrelated	directly related	unrelated	unrelated	unrelated	4	111660226	rs56758856	4:111660226	1
rs2200733	Atrial fibrillation/atrial flutter	17603472	Gudbjartsson DF	Variants conferring risk of atrial fibrillation on chromosome 4q25.	PITX2,ENPEP	PITX2 - MIR297	rs2200733-T	Intergenic	0.11	3e-41	1100	24	1.72	[1.59-1.86]	Illumina[316,515]	N	unrelated	unrelated	unrelated	unrelated	directly related	unrelated	unrelated	unrelated	4	111695422	rs1906618	4:111695422	1
rs2200733	Atrial fibrillation/atrial flutter	17603472	Gudbjartsson DF	Variants conferring risk of atrial fibrillation on chromosome 4q25.	PITX2,ENPEP	PITX2 - MIR297	rs2200733-T	Intergenic	0.11	3e-41	1100	24	1.72	[1.59-1.86]	Illumina[316,515]	N	unrelated	unrelated	unrelated	unrelated	directly related	unrelated	unrelated	unrelated	4	111703572	rs12646754	4:111703572	1
rs2200733	Atrial fibrillation/atrial flutter	17603472	Gudbjartsson DF	Variants conferring risk of atrial fibrillation on chromosome 4q25.	PITX2,ENPEP	PITX2 - MIR297	rs2200733-T	Intergenic	0.11	3e-41	1100	24	1.72	[1.59-1.86]	Illumina[316,515]	N	unrelated	unrelated	unrelated	unrelated	directly related	unrelated	unrelated	unrelated	4	111711041	rs4611994	4:111711041	1
rs2200733	Atrial fibrillation/atrial flutter	17603472	Gudbjartsson DF	Variants conferring risk of atrial fibrillation on chromosome 4q25.	PITX2,ENPEP	PITX2 - MIR297	rs2200733-T	Intergenic	0.11	3e-41	1100	24	1.72	[1.59-1.86]	Illumina[316,515]	N	unrelated	unrelated	unrelated	unrelated	directly related	unrelated	unrelated	unrelated	4	111711102	rs4540107	4:111711102	1
rs2200733	Atrial fibrillation/atrial flutter	17603472	Gudbjartsson DF	Variants conferring risk of atrial fibrillation on chromosome 4q25.	PITX2,ENPEP	PITX2 - MIR297	rs2200733-T	Intergenic	0.11	3e-41	1100	24	1.72	[1.59-1.86]	Illumina[316,515]	N	unrelated	unrelated	unrelated	unrelated	directly related	unrelated	unrelated	unrelated	4	111659058	rs76229004	4:111659058	1
rs2200733	Atrial fibrillation/atrial flutter	17603472	Gudbjartsson DF	Variants conferring risk of atrial fibrillation on chromosome 4q25.	PITX2,ENPEP	PITX2 - MIR297	rs2200733-T	Intergenic	0.11	3e-41	1100	24	1.72	[1.59-1.86]	Illumina[316,515]	N	unrelated	unrelated	unrelated	unrelated	directly related	unrelated	unrelated	unrelated	4	111689666	rs17042144	4:111689666	1
rs2200733	Atrial fibrillation/atrial flutter	17603472	Gudbjartsson DF	Variants conferring risk of atrial fibrillation on chromosome 4q25.	PITX2,ENPEP	PITX2 - MIR297	rs2200733-T	Intergenic	0.11	3e-41	1100	24	1.72	[1.59-1.86]	Illumina[316,515]	N	unrelated	unrelated	unrelated	unrelated	directly related	unrelated	unrelated	unrelated	4	111654814	rs17042088	4:111654814	1
rs2200733	Atrial fibrillation/atrial flutter	17603472	Gudbjartsson DF	Variants conferring risk of atrial fibrillation on chromosome 4q25.	PITX2,ENPEP	PITX2 - MIR297	rs2200733-T	Intergenic	0.11	3e-41	1100	24	1.72	[1.59-1.86]	Illumina[316,515]	N	unrelated	unrelated	unrelated	unrelated	directly related	unrelated	unrelated	unrelated	4	111655239	rs75187510	4:111655239	1
rs2200733	Atrial fibrillation/atrial flutter	17603472	Gudbjartsson DF	Variants conferring risk of atrial fibrillation on chromosome 4q25.	PITX2,ENPEP	PITX2 - MIR297	rs2200733-T	Intergenic	0.11	3e-41	1100	24	1.72	[1.59-1.86]	Illumina[316,515]	N	unrelated	unrelated	unrelated	unrelated	directly related	unrelated	unrelated	unrelated	4	111712184	rs1906595	4:111712184	1
rs2200733	Atrial fibrillation/atrial flutter	17603472	Gudbjartsson DF	Variants conferring risk of atrial fibrillation on chromosome 4q25.	PITX2,ENPEP	PITX2 - MIR297	rs2200733-T	Intergenic	0.11	3e-41	1100	24	1.72	[1.59-1.86]	Illumina[316,515]	N	unrelated	unrelated	unrelated	unrelated	directly related	unrelated	unrelated	unrelated	4	111704143	rs2129982	4:111704143	1
rs2200733	Atrial fibrillation/atrial flutter	17603472	Gudbjartsson DF	Variants conferring risk of atrial fibrillation on chromosome 4q25.	PITX2,ENPEP	PITX2 - MIR297	rs2200733-T	Intergenic	0.11	3e-41	1100	24	1.72	[1.59-1.86]	Illumina[316,515]	N	unrelated	unrelated	unrelated	unrelated	directly related	unrelated	unrelated	unrelated	4	111644811	rs12650941	4:111644811	1
rs2200733	Atrial fibrillation/atrial flutter	17603472	Gudbjartsson DF	Variants conferring risk of atrial fibrillation on chromosome 4q25.	PITX2,ENPEP	PITX2 - MIR297	rs2200733-T	Intergenic	0.11	3e-41	1100	24	1.72	[1.59-1.86]	Illumina[316,515]	N	unrelated	unrelated	unrelated	unrelated	directly related	unrelated	unrelated	unrelated	4	111710042	rs2200732	4:111710042	NA
rs2200733	Atrial fibrillation/atrial flutter	17603472	Gudbjartsson DF	Variants conferring risk of atrial fibrillation on chromosome 4q25.	PITX2,ENPEP	PITX2 - MIR297	rs2200733-T	Intergenic	0.11	3e-41	1100	24	1.72	[1.59-1.86]	Illumina[316,515]	N	unrelated	unrelated	unrelated	unrelated	directly related	unrelated	unrelated	unrelated	4	111710542	rs61303432	4:111710542	1
rs2200733	Atrial fibrillation/atrial flutter	17603472	Gudbjartsson DF	Variants conferring risk of atrial fibrillation on chromosome 4q25.	PITX2,ENPEP	PITX2 - MIR297	rs2200733-T	Intergenic	0.11	3e-41	1100	24	1.72	[1.59-1.86]	Illumina[316,515]	N	unrelated	unrelated	unrelated	unrelated	directly related	unrelated	unrelated	unrelated	4	111655087	rs74496596	4:111655087	1
rs2200733	Atrial fibrillation/atrial flutter	17603472	Gudbjartsson DF	Variants conferring risk of atrial fibrillation on chromosome 4q25.	PITX2,ENPEP	PITX2 - MIR297	rs2200733-T	Intergenic	0.11	3e-41	1100	24	1.72	[1.59-1.86]	Illumina[316,515]	N	unrelated	unrelated	unrelated	unrelated	directly related	unrelated	unrelated	unrelated	4	111657648	rs4447925	4:111657648	1
rs2200733	Atrial fibrillation/atrial flutter	17603472	Gudbjartsson DF	Variants conferring risk of atrial fibrillation on chromosome 4q25.	PITX2,ENPEP	PITX2 - MIR297	rs2200733-T	Intergenic	0.11	3e-41	1100	24	1.72	[1.59-1.86]	Illumina[316,515]	N	unrelated	unrelated	unrelated	unrelated	directly related	unrelated	unrelated	unrelated	4	111681963	NA	4:111681963	NA
rs2200733	Atrial fibrillation/atrial flutter	17603472	Gudbjartsson DF	Variants conferring risk of atrial fibrillation on chromosome 4q25.	PITX2,ENPEP	PITX2 - MIR297	rs2200733-T	Intergenic	0.11	3e-41	1100	24	1.72	[1.59-1.86]	Illumina[316,515]	N	unrelated	unrelated	unrelated	unrelated	directly related	unrelated	unrelated	unrelated	4	111682614	rs79687642	4:111682614	NA
rs2200733	Atrial fibrillation/atrial flutter	17603472	Gudbjartsson DF	Variants conferring risk of atrial fibrillation on chromosome 4q25.	PITX2,ENPEP	PITX2 - MIR297	rs2200733-T	Intergenic	0.11	3e-41	1100	24	1.72	[1.59-1.86]	Illumina[316,515]	N	unrelated	unrelated	unrelated	unrelated	directly related	unrelated	unrelated	unrelated	4	111683003	rs144691425	4:111683003	1
rs2200733	Atrial fibrillation/atrial flutter	17603472	Gudbjartsson DF	Variants conferring risk of atrial fibrillation on chromosome 4q25.	PITX2,ENPEP	PITX2 - MIR297	rs2200733-T	Intergenic	0.11	3e-41	1100	24	1.72	[1.59-1.86]	Illumina[316,515]	N	unrelated	unrelated	unrelated	unrelated	directly related	unrelated	unrelated	unrelated	4	111676909	rs77309872	4:111676909	1
rs2200733	Atrial fibrillation/atrial flutter	17603472	Gudbjartsson DF	Variants conferring risk of atrial fibrillation on chromosome 4q25.	PITX2,ENPEP	PITX2 - MIR297	rs2200733-T	Intergenic	0.11	3e-41	1100	24	1.72	[1.59-1.86]	Illumina[316,515]	N	unrelated	unrelated	unrelated	unrelated	directly related	unrelated	unrelated	unrelated	4	111658563	rs28521134	4:111658563	1
rs2200733	Atrial fibrillation/atrial flutter	17603472	Gudbjartsson DF	Variants conferring risk of atrial fibrillation on chromosome 4q25.	PITX2,ENPEP	PITX2 - MIR297	rs2200733-T	Intergenic	0.11	3e-41	1100	24	1.72	[1.59-1.86]	Illumina[316,515]	N	unrelated	unrelated	unrelated	unrelated	directly related	unrelated	unrelated	unrelated	4	111704536	rs6854111	4:111704536	1
rs2200733	Atrial fibrillation/atrial flutter	17603472	Gudbjartsson DF	Variants conferring risk of atrial fibrillation on chromosome 4q25.	PITX2,ENPEP	PITX2 - MIR297	rs2200733-T	Intergenic	0.11	3e-41	1100	24	1.72	[1.59-1.86]	Illumina[316,515]	N	unrelated	unrelated	unrelated	unrelated	directly related	unrelated	unrelated	unrelated	4	111682944	rs137863695	4:111682944	NA
rs2200733	Atrial fibrillation/atrial flutter	17603472	Gudbjartsson DF	Variants conferring risk of atrial fibrillation on chromosome 4q25.	PITX2,ENPEP	PITX2 - MIR297	rs2200733-T	Intergenic	0.11	3e-41	1100	24	1.72	[1.59-1.86]	Illumina[316,515]	N	unrelated	unrelated	unrelated	unrelated	directly related	unrelated	unrelated	unrelated	4	111710967	rs17042175	4:111710967	1
rs2200733	Atrial fibrillation/atrial flutter	17603472	Gudbjartsson DF	Variants conferring risk of atrial fibrillation on chromosome 4q25.	PITX2,ENPEP	PITX2 - MIR297	rs2200733-T	Intergenic	0.11	3e-41	1100	24	1.72	[1.59-1.86]	Illumina[316,515]	N	unrelated	unrelated	unrelated	unrelated	directly related	unrelated	unrelated	unrelated	4	111695814	rs1906617	4:111695814	1
rs2200733	Atrial fibrillation/atrial flutter	17603472	Gudbjartsson DF	Variants conferring risk of atrial fibrillation on chromosome 4q25.	PITX2,ENPEP	PITX2 - MIR297	rs2200733-T	Intergenic	0.11	3e-41	1100	24	1.72	[1.59-1.86]	Illumina[316,515]	N	unrelated	unrelated	unrelated	unrelated	directly related	unrelated	unrelated	unrelated	4	111651812	rs76013973	4:111651812	NA
rs2200733	Atrial fibrillation/atrial flutter	17603472	Gudbjartsson DF	Variants conferring risk of atrial fibrillation on chromosome 4q25.	PITX2,ENPEP	PITX2 - MIR297	rs2200733-T	Intergenic	0.11	3e-41	1100	24	1.72	[1.59-1.86]	Illumina[316,515]	N	unrelated	unrelated	unrelated	unrelated	directly related	unrelated	unrelated	unrelated	4	111701798	rs1906615	4:111701798	1
rs2200733	Atrial fibrillation/atrial flutter	17603472	Gudbjartsson DF	Variants conferring risk of atrial fibrillation on chromosome 4q25.	PITX2,ENPEP	PITX2 - MIR297	rs2200733-T	Intergenic	0.11	3e-41	1100	24	1.72	[1.59-1.86]	Illumina[316,515]	N	unrelated	unrelated	unrelated	unrelated	directly related	unrelated	unrelated	unrelated	4	111709641	rs72900149	4:111709641	1
rs2200733	Atrial fibrillation/atrial flutter	17603472	Gudbjartsson DF	Variants conferring risk of atrial fibrillation on chromosome 4q25.	PITX2,ENPEP	PITX2 - MIR297	rs2200733-T	Intergenic	0.11	3e-41	1100	24	1.72	[1.59-1.86]	Illumina[316,515]	N	unrelated	unrelated	unrelated	unrelated	directly related	unrelated	unrelated	unrelated	4	111703510	NA	4:111703510	1
rs2200733	Atrial fibrillation/atrial flutter	17603472	Gudbjartsson DF	Variants conferring risk of atrial fibrillation on chromosome 4q25.	PITX2,ENPEP	PITX2 - MIR297	rs2200733-T	Intergenic	0.11	3e-41	1100	24	1.72	[1.59-1.86]	Illumina[316,515]	N	unrelated	unrelated	unrelated	unrelated	directly related	unrelated	unrelated	unrelated	4	111666451	rs1906609	4:111666451	1
rs2200733	Atrial fibrillation/atrial flutter	17603472	Gudbjartsson DF	Variants conferring risk of atrial fibrillation on chromosome 4q25.	PITX2,ENPEP	PITX2 - MIR297	rs2200733-T	Intergenic	0.11	3e-41	1100	24	1.72	[1.59-1.86]	Illumina[316,515]	N	unrelated	unrelated	unrelated	unrelated	directly related	unrelated	unrelated	unrelated	4	111681501	rs7440002	4:111681501	1
rs2200733	Atrial fibrillation/atrial flutter	17603472	Gudbjartsson DF	Variants conferring risk of atrial fibrillation on chromosome 4q25.	PITX2,ENPEP	PITX2 - MIR297	rs2200733-T	Intergenic	0.11	3e-41	1100	24	1.72	[1.59-1.86]	Illumina[316,515]	N	unrelated	unrelated	unrelated	unrelated	directly related	unrelated	unrelated	unrelated	4	111680303	NA	4:111680303	NA
rs2200733	Atrial fibrillation/atrial flutter	17603472	Gudbjartsson DF	Variants conferring risk of atrial fibrillation on chromosome 4q25.	PITX2,ENPEP	PITX2 - MIR297	rs2200733-T	Intergenic	0.11	3e-41	1100	24	1.72	[1.59-1.86]	Illumina[316,515]	N	unrelated	unrelated	unrelated	unrelated	directly related	unrelated	unrelated	unrelated	4	111679101	NA	4:111679101	NA
rs2200733	Atrial fibrillation/atrial flutter	17603472	Gudbjartsson DF	Variants conferring risk of atrial fibrillation on chromosome 4q25.	PITX2,ENPEP	PITX2 - MIR297	rs2200733-T	Intergenic	0.11	3e-41	1100	24	1.72	[1.59-1.86]	Illumina[316,515]	N	unrelated	unrelated	unrelated	unrelated	directly related	unrelated	unrelated	unrelated	4	111683361	NA	4:111683361	NA
rs2200733	Atrial fibrillation/atrial flutter	17603472	Gudbjartsson DF	Variants conferring risk of atrial fibrillation on chromosome 4q25.	PITX2,ENPEP	PITX2 - MIR297	rs2200733-T	Intergenic	0.11	3e-41	1100	24	1.72	[1.59-1.86]	Illumina[316,515]	N	unrelated	unrelated	unrelated	unrelated	directly related	unrelated	unrelated	unrelated	4	111682246	rs150844214	4:111682246	NA
rs2200733	Atrial fibrillation/atrial flutter	17603472	Gudbjartsson DF	Variants conferring risk of atrial fibrillation on chromosome 4q25.	PITX2,ENPEP	PITX2 - MIR297	rs2200733-T	Intergenic	0.11	3e-41	1100	24	1.72	[1.59-1.86]	Illumina[316,515]	N	unrelated	unrelated	unrelated	unrelated	directly related	unrelated	unrelated	unrelated	4	111684643	rs4833443	4:111684643	NA
rs2200733	Atrial fibrillation/atrial flutter	17603472	Gudbjartsson DF	Variants conferring risk of atrial fibrillation on chromosome 4q25.	PITX2,ENPEP	PITX2 - MIR297	rs2200733-T	Intergenic	0.11	3e-41	1100	24	1.72	[1.59-1.86]	Illumina[316,515]	N	unrelated	unrelated	unrelated	unrelated	directly related	unrelated	unrelated	unrelated	4	111710682	rs72900155	4:111710682	1
rs2200733	Atrial fibrillation/atrial flutter	17603472	Gudbjartsson DF	Variants conferring risk of atrial fibrillation on chromosome 4q25.	PITX2,ENPEP	PITX2 - MIR297	rs2200733-T	Intergenic	0.11	3e-41	1100	24	1.72	[1.59-1.86]	Illumina[316,515]	N	unrelated	unrelated	unrelated	unrelated	directly related	unrelated	unrelated	unrelated	4	111641891	rs78652110	4:111641891	1
rs2200733	Atrial fibrillation/atrial flutter	17603472	Gudbjartsson DF	Variants conferring risk of atrial fibrillation on chromosome 4q25.	PITX2,ENPEP	PITX2 - MIR297	rs2200733-T	Intergenic	0.11	3e-41	1100	24	1.72	[1.59-1.86]	Illumina[316,515]	N	unrelated	unrelated	unrelated	unrelated	directly related	unrelated	unrelated	unrelated	4	111688752	rs2723334	4:111688752	1
rs2200733	Atrial fibrillation/atrial flutter	17603472	Gudbjartsson DF	Variants conferring risk of atrial fibrillation on chromosome 4q25.	PITX2,ENPEP	PITX2 - MIR297	rs2200733-T	Intergenic	0.11	3e-41	1100	24	1.72	[1.59-1.86]	Illumina[316,515]	N	unrelated	unrelated	unrelated	unrelated	directly related	unrelated	unrelated	unrelated	4	111685962	rs78115319	4:111685962	1
rs2200733	Atrial fibrillation/atrial flutter	17603472	Gudbjartsson DF	Variants conferring risk of atrial fibrillation on chromosome 4q25.	PITX2,ENPEP	PITX2 - MIR297	rs2200733-T	Intergenic	0.11	3e-41	1100	24	1.72	[1.59-1.86]	Illumina[316,515]	N	unrelated	unrelated	unrelated	unrelated	directly related	unrelated	unrelated	unrelated	4	111665917	rs1906610	4:111665917	NA
rs2200733	Atrial fibrillation/atrial flutter	17603472	Gudbjartsson DF	Variants conferring risk of atrial fibrillation on chromosome 4q25.	PITX2,ENPEP	PITX2 - MIR297	rs2200733-T	Intergenic	0.11	3e-41	1100	24	1.72	[1.59-1.86]	Illumina[316,515]	N	unrelated	unrelated	unrelated	unrelated	directly related	unrelated	unrelated	unrelated	4	111654998	rs79631257	4:111654998	1
rs2200733	Atrial fibrillation/atrial flutter	17603472	Gudbjartsson DF	Variants conferring risk of atrial fibrillation on chromosome 4q25.	PITX2,ENPEP	PITX2 - MIR297	rs2200733-T	Intergenic	0.11	3e-41	1100	24	1.72	[1.59-1.86]	Illumina[316,515]	N	unrelated	unrelated	unrelated	unrelated	directly related	unrelated	unrelated	unrelated	4	111654226	rs11098089	4:111654226	1
rs2200733	Atrial fibrillation/atrial flutter	17603472	Gudbjartsson DF	Variants conferring risk of atrial fibrillation on chromosome 4q25.	PITX2,ENPEP	PITX2 - MIR297	rs2200733-T	Intergenic	0.11	3e-41	1100	24	1.72	[1.59-1.86]	Illumina[316,515]	N	unrelated	unrelated	unrelated	unrelated	directly related	unrelated	unrelated	unrelated	4	111665916	rs1906611	4:111665916	1
rs2200733	Atrial fibrillation/atrial flutter	17603472	Gudbjartsson DF	Variants conferring risk of atrial fibrillation on chromosome 4q25.	PITX2,ENPEP	PITX2 - MIR297	rs2200733-T	Intergenic	0.11	3e-41	1100	24	1.72	[1.59-1.86]	Illumina[316,515]	N	unrelated	unrelated	unrelated	unrelated	directly related	unrelated	unrelated	unrelated	4	111677722	rs10516563	4:111677722	1
rs2200733	Atrial fibrillation/atrial flutter	17603472	Gudbjartsson DF	Variants conferring risk of atrial fibrillation on chromosome 4q25.	PITX2,ENPEP	PITX2 - MIR297	rs2200733-T	Intergenic	0.11	3e-41	1100	24	1.72	[1.59-1.86]	Illumina[316,515]	N	unrelated	unrelated	unrelated	unrelated	directly related	unrelated	unrelated	unrelated	4	111656519	rs74900776	4:111656519	1
rs2200733	Atrial fibrillation/atrial flutter	17603472	Gudbjartsson DF	Variants conferring risk of atrial fibrillation on chromosome 4q25.	PITX2,ENPEP	PITX2 - MIR297	rs2200733-T	Intergenic	0.11	3e-41	1100	24	1.72	[1.59-1.86]	Illumina[316,515]	N	unrelated	unrelated	unrelated	unrelated	directly related	unrelated	unrelated	unrelated	4	111652338	rs17042076	4:111652338	1
rs2200733	Atrial fibrillation/atrial flutter	17603472	Gudbjartsson DF	Variants conferring risk of atrial fibrillation on chromosome 4q25.	PITX2,ENPEP	PITX2 - MIR297	rs2200733-T	Intergenic	0.11	3e-41	1100	24	1.72	[1.59-1.86]	Illumina[316,515]	N	unrelated	unrelated	unrelated	unrelated	directly related	unrelated	unrelated	unrelated	4	111671677	rs17042112	4:111671677	1
rs2200733	Atrial fibrillation/atrial flutter	17603472	Gudbjartsson DF	Variants conferring risk of atrial fibrillation on chromosome 4q25.	PITX2,ENPEP	PITX2 - MIR297	rs2200733-T	Intergenic	0.11	3e-41	1100	24	1.72	[1.59-1.86]	Illumina[316,515]	N	unrelated	unrelated	unrelated	unrelated	directly related	unrelated	unrelated	unrelated	4	111668626	rs17042102	4:111668626	1
rs2200733	Atrial fibrillation/atrial flutter	17603472	Gudbjartsson DF	Variants conferring risk of atrial fibrillation on chromosome 4q25.	PITX2,ENPEP	PITX2 - MIR297	rs2200733-T	Intergenic	0.11	3e-41	1100	24	1.72	[1.59-1.86]	Illumina[316,515]	N	unrelated	unrelated	unrelated	unrelated	directly related	unrelated	unrelated	unrelated	4	111655892	rs12648785	4:111655892	1
rs2200733	Atrial fibrillation/atrial flutter	17603472	Gudbjartsson DF	Variants conferring risk of atrial fibrillation on chromosome 4q25.	PITX2,ENPEP	PITX2 - MIR297	rs2200733-T	Intergenic	0.11	3e-41	1100	24	1.72	[1.59-1.86]	Illumina[316,515]	N	unrelated	unrelated	unrelated	unrelated	directly related	unrelated	unrelated	unrelated	4	111651672	rs77672008	4:111651672	1
rs2200733	Atrial fibrillation/atrial flutter	17603472	Gudbjartsson DF	Variants conferring risk of atrial fibrillation on chromosome 4q25.	PITX2,ENPEP	PITX2 - MIR297	rs2200733-T	Intergenic	0.11	3e-41	1100	24	1.72	[1.59-1.86]	Illumina[316,515]	N	unrelated	unrelated	unrelated	unrelated	directly related	unrelated	unrelated	unrelated	4	111710793	rs72900157	4:111710793	1
rs2200733	Atrial fibrillation/atrial flutter	17603472	Gudbjartsson DF	Variants conferring risk of atrial fibrillation on chromosome 4q25.	PITX2,ENPEP	PITX2 - MIR297	rs2200733-T	Intergenic	0.11	3e-41	1100	24	1.72	[1.59-1.86]	Illumina[316,515]	N	unrelated	unrelated	unrelated	unrelated	directly related	unrelated	unrelated	unrelated	4	111643526	rs61189242	4:111643526	1
rs2200733	Atrial fibrillation/atrial flutter	17603472	Gudbjartsson DF	Variants conferring risk of atrial fibrillation on chromosome 4q25.	PITX2,ENPEP	PITX2 - MIR297	rs2200733-T	Intergenic	0.11	3e-41	1100	24	1.72	[1.59-1.86]	Illumina[316,515]	N	unrelated	unrelated	unrelated	unrelated	directly related	unrelated	unrelated	unrelated	4	111680202	NA	4:111680202	NA
rs2200733	Atrial fibrillation/atrial flutter	17603472	Gudbjartsson DF	Variants conferring risk of atrial fibrillation on chromosome 4q25.	PITX2,ENPEP	PITX2 - MIR297	rs2200733-T	Intergenic	0.11	3e-41	1100	24	1.72	[1.59-1.86]	Illumina[316,515]	N	unrelated	unrelated	unrelated	unrelated	directly related	unrelated	unrelated	unrelated	4	111685615	rs2466455	4:111685615	1
rs2200733	Atrial fibrillation/atrial flutter	17603472	Gudbjartsson DF	Variants conferring risk of atrial fibrillation on chromosome 4q25.	PITX2,ENPEP	PITX2 - MIR297	rs2200733-T	Intergenic	0.11	3e-41	1100	24	1.72	[1.59-1.86]	Illumina[316,515]	N	unrelated	unrelated	unrelated	unrelated	directly related	unrelated	unrelated	unrelated	4	111681945	NA	4:111681945	NA
rs2200733	Atrial fibrillation/atrial flutter	17603472	Gudbjartsson DF	Variants conferring risk of atrial fibrillation on chromosome 4q25.	PITX2,ENPEP	PITX2 - MIR297	rs2200733-T	Intergenic	0.11	3e-41	1100	24	1.72	[1.59-1.86]	Illumina[316,515]	N	unrelated	unrelated	unrelated	unrelated	directly related	unrelated	unrelated	unrelated	4	111681539	rs142641595	4:111681539	NA
rs2200733	Atrial fibrillation/atrial flutter	17603472	Gudbjartsson DF	Variants conferring risk of atrial fibrillation on chromosome 4q25.	PITX2,ENPEP	PITX2 - MIR297	rs2200733-T	Intergenic	0.11	3e-41	1100	24	1.72	[1.59-1.86]	Illumina[316,515]	N	unrelated	unrelated	unrelated	unrelated	directly related	unrelated	unrelated	unrelated	4	111669220	rs2634071	4:111669220	1
rs2200733	Atrial fibrillation/atrial flutter	17603472	Gudbjartsson DF	Variants conferring risk of atrial fibrillation on chromosome 4q25.	PITX2,ENPEP	PITX2 - MIR297	rs2200733-T	Intergenic	0.11	3e-41	1100	24	1.72	[1.59-1.86]	Illumina[316,515]	N	unrelated	unrelated	unrelated	unrelated	directly related	unrelated	unrelated	unrelated	4	111667360	NA	4:111667360	1
rs2200733	Atrial fibrillation/atrial flutter	17603472	Gudbjartsson DF	Variants conferring risk of atrial fibrillation on chromosome 4q25.	PITX2,ENPEP	PITX2 - MIR297	rs2200733-T	Intergenic	0.11	3e-41	1100	24	1.72	[1.59-1.86]	Illumina[316,515]	N	unrelated	unrelated	unrelated	unrelated	directly related	unrelated	unrelated	unrelated	4	111645013	rs28650220	4:111645013	1
rs2200733	Atrial fibrillation/atrial flutter	17603472	Gudbjartsson DF	Variants conferring risk of atrial fibrillation on chromosome 4q25.	PITX2,ENPEP	PITX2 - MIR297	rs2200733-T	Intergenic	0.11	3e-41	1100	24	1.72	[1.59-1.86]	Illumina[316,515]	N	unrelated	unrelated	unrelated	unrelated	directly related	unrelated	unrelated	unrelated	4	111706275	rs72900144	4:111706275	1
rs2200733	Atrial fibrillation/atrial flutter	17603472	Gudbjartsson DF	Variants conferring risk of atrial fibrillation on chromosome 4q25.	PITX2,ENPEP	PITX2 - MIR297	rs2200733-T	Intergenic	0.11	3e-41	1100	24	1.72	[1.59-1.86]	Illumina[316,515]	N	unrelated	unrelated	unrelated	unrelated	directly related	unrelated	unrelated	unrelated	4	111708438	rs7434417	4:111708438	1
rs2200733	Atrial fibrillation/atrial flutter	17603472	Gudbjartsson DF	Variants conferring risk of atrial fibrillation on chromosome 4q25.	PITX2,ENPEP	PITX2 - MIR297	rs2200733-T	Intergenic	0.11	3e-41	1100	24	1.72	[1.59-1.86]	Illumina[316,515]	N	unrelated	unrelated	unrelated	unrelated	directly related	unrelated	unrelated	unrelated	4	111656967	rs11944778	4:111656967	1
rs2200733	Atrial fibrillation/atrial flutter	17603472	Gudbjartsson DF	Variants conferring risk of atrial fibrillation on chromosome 4q25.	PITX2,ENPEP	PITX2 - MIR297	rs2200733-T	Intergenic	0.11	3e-41	1100	24	1.72	[1.59-1.86]	Illumina[316,515]	N	unrelated	unrelated	unrelated	unrelated	directly related	unrelated	unrelated	unrelated	4	111687514	rs6533527	4:111687514	1
rs2200733	Atrial fibrillation/atrial flutter	17603472	Gudbjartsson DF	Variants conferring risk of atrial fibrillation on chromosome 4q25.	PITX2,ENPEP	PITX2 - MIR297	rs2200733-T	Intergenic	0.11	3e-41	1100	24	1.72	[1.59-1.86]	Illumina[316,515]	N	unrelated	unrelated	unrelated	unrelated	directly related	unrelated	unrelated	unrelated	4	111687147	rs35323767	4:111687147	1
rs2200733	Atrial fibrillation/atrial flutter	17603472	Gudbjartsson DF	Variants conferring risk of atrial fibrillation on chromosome 4q25.	PITX2,ENPEP	PITX2 - MIR297	rs2200733-T	Intergenic	0.11	3e-41	1100	24	1.72	[1.59-1.86]	Illumina[316,515]	N	unrelated	unrelated	unrelated	unrelated	directly related	unrelated	unrelated	unrelated	4	111677041	rs2634074	4:111677041	NA
rs2200733	Atrial fibrillation/atrial flutter	17603472	Gudbjartsson DF	Variants conferring risk of atrial fibrillation on chromosome 4q25.	PITX2,ENPEP	PITX2 - MIR297	rs2200733-T	Intergenic	0.11	3e-41	1100	24	1.72	[1.59-1.86]	Illumina[316,515]	N	unrelated	unrelated	unrelated	unrelated	directly related	unrelated	unrelated	unrelated	4	111680249	NA	4:111680249	1
rs2200733	Atrial fibrillation/atrial flutter	17603472	Gudbjartsson DF	Variants conferring risk of atrial fibrillation on chromosome 4q25.	PITX2,ENPEP	PITX2 - MIR297	rs2200733-T	Intergenic	0.11	3e-41	1100	24	1.72	[1.59-1.86]	Illumina[316,515]	N	unrelated	unrelated	unrelated	unrelated	directly related	unrelated	unrelated	unrelated	4	111689334	NA	4:111689334	NA
rs2200733	Atrial fibrillation/atrial flutter	17603472	Gudbjartsson DF	Variants conferring risk of atrial fibrillation on chromosome 4q25.	PITX2,ENPEP	PITX2 - MIR297	rs2200733-T	Intergenic	0.11	3e-41	1100	24	1.72	[1.59-1.86]	Illumina[316,515]	N	unrelated	unrelated	unrelated	unrelated	directly related	unrelated	unrelated	unrelated	4	111655578	rs77860854	4:111655578	1
rs2200733	Atrial fibrillation/atrial flutter	17603472	Gudbjartsson DF	Variants conferring risk of atrial fibrillation on chromosome 4q25.	PITX2,ENPEP	PITX2 - MIR297	rs2200733-T	Intergenic	0.11	3e-41	1100	24	1.72	[1.59-1.86]	Illumina[316,515]	N	unrelated	unrelated	unrelated	unrelated	directly related	unrelated	unrelated	unrelated	4	111705295	rs12639654	4:111705295	1
rs2200733	Atrial fibrillation/atrial flutter	17603472	Gudbjartsson DF	Variants conferring risk of atrial fibrillation on chromosome 4q25.	PITX2,ENPEP	PITX2 - MIR297	rs2200733-T	Intergenic	0.11	3e-41	1100	24	1.72	[1.59-1.86]	Illumina[316,515]	N	unrelated	unrelated	unrelated	unrelated	directly related	unrelated	unrelated	unrelated	4	111642851	rs10026140	4:111642851	1
rs2200733	Atrial fibrillation/atrial flutter	17603472	Gudbjartsson DF	Variants conferring risk of atrial fibrillation on chromosome 4q25.	PITX2,ENPEP	PITX2 - MIR297	rs2200733-T	Intergenic	0.11	3e-41	1100	24	1.72	[1.59-1.86]	Illumina[316,515]	N	unrelated	unrelated	unrelated	unrelated	directly related	unrelated	unrelated	unrelated	4	111685408	rs77699185	4:111685408	1
rs2200733	Atrial fibrillation/atrial flutter	17603472	Gudbjartsson DF	Variants conferring risk of atrial fibrillation on chromosome 4q25.	PITX2,ENPEP	PITX2 - MIR297	rs2200733-T	Intergenic	0.11	3e-41	1100	24	1.72	[1.59-1.86]	Illumina[316,515]	N	unrelated	unrelated	unrelated	unrelated	directly related	unrelated	unrelated	unrelated	4	111653211	rs17042081	4:111653211	1
rs2200733	Atrial fibrillation/atrial flutter	17603472	Gudbjartsson DF	Variants conferring risk of atrial fibrillation on chromosome 4q25.	PITX2,ENPEP	PITX2 - MIR297	rs2200733-T	Intergenic	0.11	3e-41	1100	24	1.72	[1.59-1.86]	Illumina[316,515]	N	unrelated	unrelated	unrelated	unrelated	directly related	unrelated	unrelated	unrelated	4	111657347	rs7436333	4:111657347	1
rs2200733	Atrial fibrillation/atrial flutter	17603472	Gudbjartsson DF	Variants conferring risk of atrial fibrillation on chromosome 4q25.	PITX2,ENPEP	PITX2 - MIR297	rs2200733-T	Intergenic	0.11	3e-41	1100	24	1.72	[1.59-1.86]	Illumina[316,515]	N	unrelated	unrelated	unrelated	unrelated	directly related	unrelated	unrelated	unrelated	4	111687124	rs2350269	4:111687124	1
rs2200733	Atrial fibrillation/atrial flutter	17603472	Gudbjartsson DF	Variants conferring risk of atrial fibrillation on chromosome 4q25.	PITX2,ENPEP	PITX2 - MIR297	rs2200733-T	Intergenic	0.11	3e-41	1100	24	1.72	[1.59-1.86]	Illumina[316,515]	N	unrelated	unrelated	unrelated	unrelated	directly related	unrelated	unrelated	unrelated	4	111709394	rs72900148	4:111709394	1
rs2200733	Atrial fibrillation/atrial flutter	17603472	Gudbjartsson DF	Variants conferring risk of atrial fibrillation on chromosome 4q25.	PITX2,ENPEP	PITX2 - MIR297	rs2200733-T	Intergenic	0.11	3e-41	1100	24	1.72	[1.59-1.86]	Illumina[316,515]	N	unrelated	unrelated	unrelated	unrelated	directly related	unrelated	unrelated	unrelated	4	111653746	rs4833436	4:111653746	NA
rs2200733	Atrial fibrillation/atrial flutter	17603472	Gudbjartsson DF	Variants conferring risk of atrial fibrillation on chromosome 4q25.	PITX2,ENPEP	PITX2 - MIR297	rs2200733-T	Intergenic	0.11	3e-41	1100	24	1.72	[1.59-1.86]	Illumina[316,515]	N	unrelated	unrelated	unrelated	unrelated	directly related	unrelated	unrelated	unrelated	4	111704199	rs2129981	4:111704199	1
rs2200733	Atrial fibrillation/atrial flutter	17603472	Gudbjartsson DF	Variants conferring risk of atrial fibrillation on chromosome 4q25.	PITX2,ENPEP	PITX2 - MIR297	rs2200733-T	Intergenic	0.11	3e-41	1100	24	1.72	[1.59-1.86]	Illumina[316,515]	N	unrelated	unrelated	unrelated	unrelated	directly related	unrelated	unrelated	unrelated	4	111677395	rs60409120	4:111677395	1
rs2200733	Atrial fibrillation/atrial flutter	17603472	Gudbjartsson DF	Variants conferring risk of atrial fibrillation on chromosome 4q25.	PITX2,ENPEP	PITX2 - MIR297	rs2200733-T	Intergenic	0.11	3e-41	1100	24	1.72	[1.59-1.86]	Illumina[316,515]	N	unrelated	unrelated	unrelated	unrelated	directly related	unrelated	unrelated	unrelated	4	111656040	rs12639820	4:111656040	1
rs2200733	Atrial fibrillation/atrial flutter	17603472	Gudbjartsson DF	Variants conferring risk of atrial fibrillation on chromosome 4q25.	PITX2,ENPEP	PITX2 - MIR297	rs2200733-T	Intergenic	0.11	3e-41	1100	24	1.72	[1.59-1.86]	Illumina[316,515]	N	unrelated	unrelated	unrelated	unrelated	directly related	unrelated	unrelated	unrelated	4	111688953	rs146957632	4:111688953	1
rs2200733	Atrial fibrillation/atrial flutter	17603472	Gudbjartsson DF	Variants conferring risk of atrial fibrillation on chromosome 4q25.	PITX2,ENPEP	PITX2 - MIR297	rs2200733-T	Intergenic	0.11	3e-41	1100	24	1.72	[1.59-1.86]	Illumina[316,515]	N	unrelated	unrelated	unrelated	unrelated	directly related	unrelated	unrelated	unrelated	4	111652876	rs4434326	4:111652876	1
rs2200733	Atrial fibrillation/atrial flutter	17603472	Gudbjartsson DF	Variants conferring risk of atrial fibrillation on chromosome 4q25.	PITX2,ENPEP	PITX2 - MIR297	rs2200733-T	Intergenic	0.11	3e-41	1100	24	1.72	[1.59-1.86]	Illumina[316,515]	N	unrelated	unrelated	unrelated	unrelated	directly related	unrelated	unrelated	unrelated	4	111658394	rs75021220	4:111658394	1
rs2200733	Atrial fibrillation/atrial flutter	17603472	Gudbjartsson DF	Variants conferring risk of atrial fibrillation on chromosome 4q25.	PITX2,ENPEP	PITX2 - MIR297	rs2200733-T	Intergenic	0.11	3e-41	1100	24	1.72	[1.59-1.86]	Illumina[316,515]	N	unrelated	unrelated	unrelated	unrelated	directly related	unrelated	unrelated	unrelated	4	111709004	rs1906592	4:111709004	1
rs2200733	Atrial fibrillation/atrial flutter	17603472	Gudbjartsson DF	Variants conferring risk of atrial fibrillation on chromosome 4q25.	PITX2,ENPEP	PITX2 - MIR297	rs2200733-T	Intergenic	0.11	3e-41	1100	24	1.72	[1.59-1.86]	Illumina[316,515]	N	unrelated	unrelated	unrelated	unrelated	directly related	unrelated	unrelated	unrelated	4	111644224	rs79469997	4:111644224	1
rs2200733	Atrial fibrillation/atrial flutter	17603472	Gudbjartsson DF	Variants conferring risk of atrial fibrillation on chromosome 4q25.	PITX2,ENPEP	PITX2 - MIR297	rs2200733-T	Intergenic	0.11	3e-41	1100	24	1.72	[1.59-1.86]	Illumina[316,515]	N	unrelated	unrelated	unrelated	unrelated	directly related	unrelated	unrelated	unrelated	4	111654124	rs11098088	4:111654124	1
rs2200733	Atrial fibrillation/atrial flutter	17603472	Gudbjartsson DF	Variants conferring risk of atrial fibrillation on chromosome 4q25.	PITX2,ENPEP	PITX2 - MIR297	rs2200733-T	Intergenic	0.11	3e-41	1100	24	1.72	[1.59-1.86]	Illumina[316,515]	N	unrelated	unrelated	unrelated	unrelated	directly related	unrelated	unrelated	unrelated	4	111656647	rs76756825	4:111656647	1
rs2200733	Atrial fibrillation/atrial flutter	17603472	Gudbjartsson DF	Variants conferring risk of atrial fibrillation on chromosome 4q25.	PITX2,ENPEP	PITX2 - MIR297	rs2200733-T	Intergenic	0.11	3e-41	1100	24	1.72	[1.59-1.86]	Illumina[316,515]	N	unrelated	unrelated	unrelated	unrelated	directly related	unrelated	unrelated	unrelated	4	111671810	rs17042115	4:111671810	1
rs2200733	Atrial fibrillation/atrial flutter	17603472	Gudbjartsson DF	Variants conferring risk of atrial fibrillation on chromosome 4q25.	PITX2,ENPEP	PITX2 - MIR297	rs2200733-T	Intergenic	0.11	3e-41	1100	24	1.72	[1.59-1.86]	Illumina[316,515]	N	unrelated	unrelated	unrelated	unrelated	directly related	unrelated	unrelated	unrelated	4	111708889	rs1906591	4:111708889	1
rs2200733	Atrial fibrillation/atrial flutter	17603472	Gudbjartsson DF	Variants conferring risk of atrial fibrillation on chromosome 4q25.	PITX2,ENPEP	PITX2 - MIR297	rs2200733-T	Intergenic	0.11	3e-41	1100	24	1.72	[1.59-1.86]	Illumina[316,515]	N	unrelated	unrelated	unrelated	unrelated	directly related	unrelated	unrelated	unrelated	4	111704080	rs2129983	4:111704080	1
rs2200733	Atrial fibrillation/atrial flutter	17603472	Gudbjartsson DF	Variants conferring risk of atrial fibrillation on chromosome 4q25.	PITX2,ENPEP	PITX2 - MIR297	rs2200733-T	Intergenic	0.11	3e-41	1100	24	1.72	[1.59-1.86]	Illumina[316,515]	N	unrelated	unrelated	unrelated	unrelated	directly related	unrelated	unrelated	unrelated	4	111679136	NA	4:111679136	NA
rs2200733	Atrial fibrillation/atrial flutter	17603472	Gudbjartsson DF	Variants conferring risk of atrial fibrillation on chromosome 4q25.	PITX2,ENPEP	PITX2 - MIR297	rs2200733-T	Intergenic	0.11	3e-41	1100	24	1.72	[1.59-1.86]	Illumina[316,515]	N	unrelated	unrelated	unrelated	unrelated	directly related	unrelated	unrelated	unrelated	4	111677101	rs17042121	4:111677101	1
rs7681423	Fibrinogen	21757653	Lovely RS	Assessment of genetic determinants of the association of &#x003b3;' fibrinogen in relation to cardiovascular disease.	FGG	FGG - LRAT	rs7681423-T	Intergenic	0.23	1e-109	3042	25	0.29	[0.26-0.32] g/L decrease	Affymetrix [~2.5 million] (imputed)	N	unrelated	directly related	unrelated	unrelated	unrelated	unrelated	unrelated	unrelated	4	155505241	NA	4:155505241	1
rs7681423	Fibrinogen	21757653	Lovely RS	Assessment of genetic determinants of the association of &#x003b3;' fibrinogen in relation to cardiovascular disease.	FGG	FGG - LRAT	rs7681423-T	Intergenic	0.23	1e-109	3042	25	0.29	[0.26-0.32] g/L decrease	Affymetrix [~2.5 million] (imputed)	N	unrelated	directly related	unrelated	unrelated	unrelated	unrelated	unrelated	unrelated	4	155502869	rs56010410	4:155502869	NA
rs7681423	Fibrinogen	21757653	Lovely RS	Assessment of genetic determinants of the association of &#x003b3;' fibrinogen in relation to cardiovascular disease.	FGG	FGG - LRAT	rs7681423-T	Intergenic	0.23	1e-109	3042	25	0.29	[0.26-0.32] g/L decrease	Affymetrix [~2.5 million] (imputed)	N	unrelated	directly related	unrelated	unrelated	unrelated	unrelated	unrelated	unrelated	4	155501188	rs6825454	4:155501188	1
rs7681423	Fibrinogen	21757653	Lovely RS	Assessment of genetic determinants of the association of &#x003b3;' fibrinogen in relation to cardiovascular disease.	FGG	FGG - LRAT	rs7681423-T	Intergenic	0.23	1e-109	3042	25	0.29	[0.26-0.32] g/L decrease	Affymetrix [~2.5 million] (imputed)	N	unrelated	directly related	unrelated	unrelated	unrelated	unrelated	unrelated	unrelated	4	155503212	rs11099961	4:155503212	1
rs7681423	Fibrinogen	21757653	Lovely RS	Assessment of genetic determinants of the association of &#x003b3;' fibrinogen in relation to cardiovascular disease.	FGG	FGG - LRAT	rs7681423-T	Intergenic	0.23	1e-109	3042	25	0.29	[0.26-0.32] g/L decrease	Affymetrix [~2.5 million] (imputed)	N	unrelated	directly related	unrelated	unrelated	unrelated	unrelated	unrelated	unrelated	4	155545072	rs7654093	4:155545072	1
rs7681423	Fibrinogen	21757653	Lovely RS	Assessment of genetic determinants of the association of &#x003b3;' fibrinogen in relation to cardiovascular disease.	FGG	FGG - LRAT	rs7681423-T	Intergenic	0.23	1e-109	3042	25	0.29	[0.26-0.32] g/L decrease	Affymetrix [~2.5 million] (imputed)	N	unrelated	directly related	unrelated	unrelated	unrelated	unrelated	unrelated	unrelated	4	155538470	rs13130318	4:155538470	NA
rs7681423	Fibrinogen	21757653	Lovely RS	Assessment of genetic determinants of the association of &#x003b3;' fibrinogen in relation to cardiovascular disease.	FGG	FGG - LRAT	rs7681423-T	Intergenic	0.23	1e-109	3042	25	0.29	[0.26-0.32] g/L decrease	Affymetrix [~2.5 million] (imputed)	N	unrelated	directly related	unrelated	unrelated	unrelated	unrelated	unrelated	unrelated	4	155535872	NA	4:155535872	NA
rs7681423	Fibrinogen	21757653	Lovely RS	Assessment of genetic determinants of the association of &#x003b3;' fibrinogen in relation to cardiovascular disease.	FGG	FGG - LRAT	rs7681423-T	Intergenic	0.23	1e-109	3042	25	0.29	[0.26-0.32] g/L decrease	Affymetrix [~2.5 million] (imputed)	N	unrelated	directly related	unrelated	unrelated	unrelated	unrelated	unrelated	unrelated	4	155537321	rs12644950	4:155537321	1
rs7681423	Fibrinogen	21757653	Lovely RS	Assessment of genetic determinants of the association of &#x003b3;' fibrinogen in relation to cardiovascular disease.	FGG	FGG - LRAT	rs7681423-T	Intergenic	0.23	1e-109	3042	25	0.29	[0.26-0.32] g/L decrease	Affymetrix [~2.5 million] (imputed)	N	unrelated	directly related	unrelated	unrelated	unrelated	unrelated	unrelated	unrelated	4	155517842	rs35147053	4:155517842	1
rs7681423	Fibrinogen	21757653	Lovely RS	Assessment of genetic determinants of the association of &#x003b3;' fibrinogen in relation to cardiovascular disease.	FGG	FGG - LRAT	rs7681423-T	Intergenic	0.23	1e-109	3042	25	0.29	[0.26-0.32] g/L decrease	Affymetrix [~2.5 million] (imputed)	N	unrelated	directly related	unrelated	unrelated	unrelated	unrelated	unrelated	unrelated	4	155525695	rs2066864	4:155525695	NA
rs7681423	Fibrinogen	21757653	Lovely RS	Assessment of genetic determinants of the association of &#x003b3;' fibrinogen in relation to cardiovascular disease.	FGG	FGG - LRAT	rs7681423-T	Intergenic	0.23	1e-109	3042	25	0.29	[0.26-0.32] g/L decrease	Affymetrix [~2.5 million] (imputed)	N	unrelated	directly related	unrelated	unrelated	unrelated	unrelated	unrelated	unrelated	4	155527436	rs2066861	4:155527436	1
rs7681423	Fibrinogen	21757653	Lovely RS	Assessment of genetic determinants of the association of &#x003b3;' fibrinogen in relation to cardiovascular disease.	FGG	FGG - LRAT	rs7681423-T	Intergenic	0.23	1e-109	3042	25	0.29	[0.26-0.32] g/L decrease	Affymetrix [~2.5 million] (imputed)	N	unrelated	directly related	unrelated	unrelated	unrelated	unrelated	unrelated	unrelated	4	155525276	rs2066865	4:155525276	NA
rs7681423	Fibrinogen	21757653	Lovely RS	Assessment of genetic determinants of the association of &#x003b3;' fibrinogen in relation to cardiovascular disease.	FGG	FGG - LRAT	rs7681423-T	Intergenic	0.23	1e-109	3042	25	0.29	[0.26-0.32] g/L decrease	Affymetrix [~2.5 million] (imputed)	N	unrelated	directly related	unrelated	unrelated	unrelated	unrelated	unrelated	unrelated	4	155535181	rs2066854	4:155535181	1
rs4621553	Sudden cardiac arrest	21658281	Aouizerat BE	GWAS for discovery and replication of genetic loci associated with sudden cardiac arrest in patients with coronary artery disease.	Intergenic	YTHDC2 - KCNN2	rs4621553-?	Intergenic	0.22	4e-08	178	26	1.4	[1.24-1.58]	Affymetrix [319,222]	N	unrelated	unrelated	unrelated	unrelated	directly related	unrelated	unrelated	unrelated	5	113036301	rs4235750	5:113036301	1
rs4621553	Sudden cardiac arrest	21658281	Aouizerat BE	GWAS for discovery and replication of genetic loci associated with sudden cardiac arrest in patients with coronary artery disease.	Intergenic	YTHDC2 - KCNN2	rs4621553-?	Intergenic	0.22	4e-08	178	26	1.4	[1.24-1.58]	Affymetrix [319,222]	N	unrelated	unrelated	unrelated	unrelated	directly related	unrelated	unrelated	unrelated	5	113032778	rs4285208	5:113032778	1
rs4621553	Sudden cardiac arrest	21658281	Aouizerat BE	GWAS for discovery and replication of genetic loci associated with sudden cardiac arrest in patients with coronary artery disease.	Intergenic	YTHDC2 - KCNN2	rs4621553-?	Intergenic	0.22	4e-08	178	26	1.4	[1.24-1.58]	Affymetrix [319,222]	N	unrelated	unrelated	unrelated	unrelated	directly related	unrelated	unrelated	unrelated	5	113067189	rs7737958	5:113067189	1
rs4621553	Sudden cardiac arrest	21658281	Aouizerat BE	GWAS for discovery and replication of genetic loci associated with sudden cardiac arrest in patients with coronary artery disease.	Intergenic	YTHDC2 - KCNN2	rs4621553-?	Intergenic	0.22	4e-08	178	26	1.4	[1.24-1.58]	Affymetrix [319,222]	N	unrelated	unrelated	unrelated	unrelated	directly related	unrelated	unrelated	unrelated	5	113029187	rs11241223	5:113029187	1
rs4621553	Sudden cardiac arrest	21658281	Aouizerat BE	GWAS for discovery and replication of genetic loci associated with sudden cardiac arrest in patients with coronary artery disease.	Intergenic	YTHDC2 - KCNN2	rs4621553-?	Intergenic	0.22	4e-08	178	26	1.4	[1.24-1.58]	Affymetrix [319,222]	N	unrelated	unrelated	unrelated	unrelated	directly related	unrelated	unrelated	unrelated	5	113036365	rs4443413	5:113036365	1
rs4621553	Sudden cardiac arrest	21658281	Aouizerat BE	GWAS for discovery and replication of genetic loci associated with sudden cardiac arrest in patients with coronary artery disease.	Intergenic	YTHDC2 - KCNN2	rs4621553-?	Intergenic	0.22	4e-08	178	26	1.4	[1.24-1.58]	Affymetrix [319,222]	N	unrelated	unrelated	unrelated	unrelated	directly related	unrelated	unrelated	unrelated	5	113046490	rs1384268	5:113046490	1
rs4621553	Sudden cardiac arrest	21658281	Aouizerat BE	GWAS for discovery and replication of genetic loci associated with sudden cardiac arrest in patients with coronary artery disease.	Intergenic	YTHDC2 - KCNN2	rs4621553-?	Intergenic	0.22	4e-08	178	26	1.4	[1.24-1.58]	Affymetrix [319,222]	N	unrelated	unrelated	unrelated	unrelated	directly related	unrelated	unrelated	unrelated	5	113060067	rs2416331	5:113060067	NA
rs4621553	Sudden cardiac arrest	21658281	Aouizerat BE	GWAS for discovery and replication of genetic loci associated with sudden cardiac arrest in patients with coronary artery disease.	Intergenic	YTHDC2 - KCNN2	rs4621553-?	Intergenic	0.22	4e-08	178	26	1.4	[1.24-1.58]	Affymetrix [319,222]	N	unrelated	unrelated	unrelated	unrelated	directly related	unrelated	unrelated	unrelated	5	113058080	rs4705469	5:113058080	1
rs4621553	Sudden cardiac arrest	21658281	Aouizerat BE	GWAS for discovery and replication of genetic loci associated with sudden cardiac arrest in patients with coronary artery disease.	Intergenic	YTHDC2 - KCNN2	rs4621553-?	Intergenic	0.22	4e-08	178	26	1.4	[1.24-1.58]	Affymetrix [319,222]	N	unrelated	unrelated	unrelated	unrelated	directly related	unrelated	unrelated	unrelated	5	113065691	rs4705471	5:113065691	1
rs4621553	Sudden cardiac arrest	21658281	Aouizerat BE	GWAS for discovery and replication of genetic loci associated with sudden cardiac arrest in patients with coronary artery disease.	Intergenic	YTHDC2 - KCNN2	rs4621553-?	Intergenic	0.22	4e-08	178	26	1.4	[1.24-1.58]	Affymetrix [319,222]	N	unrelated	unrelated	unrelated	unrelated	directly related	unrelated	unrelated	unrelated	5	113033279	NA	5:113033279	NA
rs4621553	Sudden cardiac arrest	21658281	Aouizerat BE	GWAS for discovery and replication of genetic loci associated with sudden cardiac arrest in patients with coronary artery disease.	Intergenic	YTHDC2 - KCNN2	rs4621553-?	Intergenic	0.22	4e-08	178	26	1.4	[1.24-1.58]	Affymetrix [319,222]	N	unrelated	unrelated	unrelated	unrelated	directly related	unrelated	unrelated	unrelated	5	113059733	rs2900078	5:113059733	1
rs4621553	Sudden cardiac arrest	21658281	Aouizerat BE	GWAS for discovery and replication of genetic loci associated with sudden cardiac arrest in patients with coronary artery disease.	Intergenic	YTHDC2 - KCNN2	rs4621553-?	Intergenic	0.22	4e-08	178	26	1.4	[1.24-1.58]	Affymetrix [319,222]	N	unrelated	unrelated	unrelated	unrelated	directly related	unrelated	unrelated	unrelated	5	113059801	rs2416330	5:113059801	1
rs4621553	Sudden cardiac arrest	21658281	Aouizerat BE	GWAS for discovery and replication of genetic loci associated with sudden cardiac arrest in patients with coronary artery disease.	Intergenic	YTHDC2 - KCNN2	rs4621553-?	Intergenic	0.22	4e-08	178	26	1.4	[1.24-1.58]	Affymetrix [319,222]	N	unrelated	unrelated	unrelated	unrelated	directly related	unrelated	unrelated	unrelated	5	113052463	rs7734801	5:113052463	1
rs4621553	Sudden cardiac arrest	21658281	Aouizerat BE	GWAS for discovery and replication of genetic loci associated with sudden cardiac arrest in patients with coronary artery disease.	Intergenic	YTHDC2 - KCNN2	rs4621553-?	Intergenic	0.22	4e-08	178	26	1.4	[1.24-1.58]	Affymetrix [319,222]	N	unrelated	unrelated	unrelated	unrelated	directly related	unrelated	unrelated	unrelated	5	113029231	rs10050855	5:113029231	1
rs4621553	Sudden cardiac arrest	21658281	Aouizerat BE	GWAS for discovery and replication of genetic loci associated with sudden cardiac arrest in patients with coronary artery disease.	Intergenic	YTHDC2 - KCNN2	rs4621553-?	Intergenic	0.22	4e-08	178	26	1.4	[1.24-1.58]	Affymetrix [319,222]	N	unrelated	unrelated	unrelated	unrelated	directly related	unrelated	unrelated	unrelated	5	113030191	rs4296793	5:113030191	1
rs4621553	Sudden cardiac arrest	21658281	Aouizerat BE	GWAS for discovery and replication of genetic loci associated with sudden cardiac arrest in patients with coronary artery disease.	Intergenic	YTHDC2 - KCNN2	rs4621553-?	Intergenic	0.22	4e-08	178	26	1.4	[1.24-1.58]	Affymetrix [319,222]	N	unrelated	unrelated	unrelated	unrelated	directly related	unrelated	unrelated	unrelated	5	113054499	rs1871912	5:113054499	1
rs4621553	Sudden cardiac arrest	21658281	Aouizerat BE	GWAS for discovery and replication of genetic loci associated with sudden cardiac arrest in patients with coronary artery disease.	Intergenic	YTHDC2 - KCNN2	rs4621553-?	Intergenic	0.22	4e-08	178	26	1.4	[1.24-1.58]	Affymetrix [319,222]	N	unrelated	unrelated	unrelated	unrelated	directly related	unrelated	unrelated	unrelated	5	113064704	rs1842764	5:113064704	1
rs4621553	Sudden cardiac arrest	21658281	Aouizerat BE	GWAS for discovery and replication of genetic loci associated with sudden cardiac arrest in patients with coronary artery disease.	Intergenic	YTHDC2 - KCNN2	rs4621553-?	Intergenic	0.22	4e-08	178	26	1.4	[1.24-1.58]	Affymetrix [319,222]	N	unrelated	unrelated	unrelated	unrelated	directly related	unrelated	unrelated	unrelated	5	113068433	rs1017848	5:113068433	1
rs4621553	Sudden cardiac arrest	21658281	Aouizerat BE	GWAS for discovery and replication of genetic loci associated with sudden cardiac arrest in patients with coronary artery disease.	Intergenic	YTHDC2 - KCNN2	rs4621553-?	Intergenic	0.22	4e-08	178	26	1.4	[1.24-1.58]	Affymetrix [319,222]	N	unrelated	unrelated	unrelated	unrelated	directly related	unrelated	unrelated	unrelated	5	113036242	rs4235749	5:113036242	1
rs4621553	Sudden cardiac arrest	21658281	Aouizerat BE	GWAS for discovery and replication of genetic loci associated with sudden cardiac arrest in patients with coronary artery disease.	Intergenic	YTHDC2 - KCNN2	rs4621553-?	Intergenic	0.22	4e-08	178	26	1.4	[1.24-1.58]	Affymetrix [319,222]	N	unrelated	unrelated	unrelated	unrelated	directly related	unrelated	unrelated	unrelated	5	113067268	rs7737994	5:113067268	1
rs4621553	Sudden cardiac arrest	21658281	Aouizerat BE	GWAS for discovery and replication of genetic loci associated with sudden cardiac arrest in patients with coronary artery disease.	Intergenic	YTHDC2 - KCNN2	rs4621553-?	Intergenic	0.22	4e-08	178	26	1.4	[1.24-1.58]	Affymetrix [319,222]	N	unrelated	unrelated	unrelated	unrelated	directly related	unrelated	unrelated	unrelated	5	113054622	rs1871911	5:113054622	1
rs4621553	Sudden cardiac arrest	21658281	Aouizerat BE	GWAS for discovery and replication of genetic loci associated with sudden cardiac arrest in patients with coronary artery disease.	Intergenic	YTHDC2 - KCNN2	rs4621553-?	Intergenic	0.22	4e-08	178	26	1.4	[1.24-1.58]	Affymetrix [319,222]	N	unrelated	unrelated	unrelated	unrelated	directly related	unrelated	unrelated	unrelated	5	113054539	rs10035549	5:113054539	1
rs4621553	Sudden cardiac arrest	21658281	Aouizerat BE	GWAS for discovery and replication of genetic loci associated with sudden cardiac arrest in patients with coronary artery disease.	Intergenic	YTHDC2 - KCNN2	rs4621553-?	Intergenic	0.22	4e-08	178	26	1.4	[1.24-1.58]	Affymetrix [319,222]	N	unrelated	unrelated	unrelated	unrelated	directly related	unrelated	unrelated	unrelated	5	113051354	rs2101150	5:113051354	1
rs4621553	Sudden cardiac arrest	21658281	Aouizerat BE	GWAS for discovery and replication of genetic loci associated with sudden cardiac arrest in patients with coronary artery disease.	Intergenic	YTHDC2 - KCNN2	rs4621553-?	Intergenic	0.22	4e-08	178	26	1.4	[1.24-1.58]	Affymetrix [319,222]	N	unrelated	unrelated	unrelated	unrelated	directly related	unrelated	unrelated	unrelated	5	113053980	rs985411	5:113053980	NA
rs4621553	Sudden cardiac arrest	21658281	Aouizerat BE	GWAS for discovery and replication of genetic loci associated with sudden cardiac arrest in patients with coronary artery disease.	Intergenic	YTHDC2 - KCNN2	rs4621553-?	Intergenic	0.22	4e-08	178	26	1.4	[1.24-1.58]	Affymetrix [319,222]	N	unrelated	unrelated	unrelated	unrelated	directly related	unrelated	unrelated	unrelated	5	113053253	rs1482347	5:113053253	1
rs4621553	Sudden cardiac arrest	21658281	Aouizerat BE	GWAS for discovery and replication of genetic loci associated with sudden cardiac arrest in patients with coronary artery disease.	Intergenic	YTHDC2 - KCNN2	rs4621553-?	Intergenic	0.22	4e-08	178	26	1.4	[1.24-1.58]	Affymetrix [319,222]	N	unrelated	unrelated	unrelated	unrelated	directly related	unrelated	unrelated	unrelated	5	113037313	rs11241224	5:113037313	1
rs4621553	Sudden cardiac arrest	21658281	Aouizerat BE	GWAS for discovery and replication of genetic loci associated with sudden cardiac arrest in patients with coronary artery disease.	Intergenic	YTHDC2 - KCNN2	rs4621553-?	Intergenic	0.22	4e-08	178	26	1.4	[1.24-1.58]	Affymetrix [319,222]	N	unrelated	unrelated	unrelated	unrelated	directly related	unrelated	unrelated	unrelated	5	113058484	rs12332749	5:113058484	NA
rs4621553	Sudden cardiac arrest	21658281	Aouizerat BE	GWAS for discovery and replication of genetic loci associated with sudden cardiac arrest in patients with coronary artery disease.	Intergenic	YTHDC2 - KCNN2	rs4621553-?	Intergenic	0.22	4e-08	178	26	1.4	[1.24-1.58]	Affymetrix [319,222]	N	unrelated	unrelated	unrelated	unrelated	directly related	unrelated	unrelated	unrelated	5	113039560	rs11746025	5:113039560	1
rs4621553	Sudden cardiac arrest	21658281	Aouizerat BE	GWAS for discovery and replication of genetic loci associated with sudden cardiac arrest in patients with coronary artery disease.	Intergenic	YTHDC2 - KCNN2	rs4621553-?	Intergenic	0.22	4e-08	178	26	1.4	[1.24-1.58]	Affymetrix [319,222]	N	unrelated	unrelated	unrelated	unrelated	directly related	unrelated	unrelated	unrelated	5	113076095	rs10064445	5:113076095	1
rs4621553	Sudden cardiac arrest	21658281	Aouizerat BE	GWAS for discovery and replication of genetic loci associated with sudden cardiac arrest in patients with coronary artery disease.	Intergenic	YTHDC2 - KCNN2	rs4621553-?	Intergenic	0.22	4e-08	178	26	1.4	[1.24-1.58]	Affymetrix [319,222]	N	unrelated	unrelated	unrelated	unrelated	directly related	unrelated	unrelated	unrelated	5	113058120	rs4705470	5:113058120	1
rs4621553	Sudden cardiac arrest	21658281	Aouizerat BE	GWAS for discovery and replication of genetic loci associated with sudden cardiac arrest in patients with coronary artery disease.	Intergenic	YTHDC2 - KCNN2	rs4621553-?	Intergenic	0.22	4e-08	178	26	1.4	[1.24-1.58]	Affymetrix [319,222]	N	unrelated	unrelated	unrelated	unrelated	directly related	unrelated	unrelated	unrelated	5	113055010	rs1871909	5:113055010	1
rs4621553	Sudden cardiac arrest	21658281	Aouizerat BE	GWAS for discovery and replication of genetic loci associated with sudden cardiac arrest in patients with coronary artery disease.	Intergenic	YTHDC2 - KCNN2	rs4621553-?	Intergenic	0.22	4e-08	178	26	1.4	[1.24-1.58]	Affymetrix [319,222]	N	unrelated	unrelated	unrelated	unrelated	directly related	unrelated	unrelated	unrelated	5	113068538	rs1017849	5:113068538	1
rs4621553	Sudden cardiac arrest	21658281	Aouizerat BE	GWAS for discovery and replication of genetic loci associated with sudden cardiac arrest in patients with coronary artery disease.	Intergenic	YTHDC2 - KCNN2	rs4621553-?	Intergenic	0.22	4e-08	178	26	1.4	[1.24-1.58]	Affymetrix [319,222]	N	unrelated	unrelated	unrelated	unrelated	directly related	unrelated	unrelated	unrelated	5	113056893	rs10035987	5:113056893	1
rs4621553	Sudden cardiac arrest	21658281	Aouizerat BE	GWAS for discovery and replication of genetic loci associated with sudden cardiac arrest in patients with coronary artery disease.	Intergenic	YTHDC2 - KCNN2	rs4621553-?	Intergenic	0.22	4e-08	178	26	1.4	[1.24-1.58]	Affymetrix [319,222]	N	unrelated	unrelated	unrelated	unrelated	directly related	unrelated	unrelated	unrelated	5	113050415	rs1988077	5:113050415	1
rs4621553	Sudden cardiac arrest	21658281	Aouizerat BE	GWAS for discovery and replication of genetic loci associated with sudden cardiac arrest in patients with coronary artery disease.	Intergenic	YTHDC2 - KCNN2	rs4621553-?	Intergenic	0.22	4e-08	178	26	1.4	[1.24-1.58]	Affymetrix [319,222]	N	unrelated	unrelated	unrelated	unrelated	directly related	unrelated	unrelated	unrelated	5	113037219	rs56056094	5:113037219	NA
rs4621553	Sudden cardiac arrest	21658281	Aouizerat BE	GWAS for discovery and replication of genetic loci associated with sudden cardiac arrest in patients with coronary artery disease.	Intergenic	YTHDC2 - KCNN2	rs4621553-?	Intergenic	0.22	4e-08	178	26	1.4	[1.24-1.58]	Affymetrix [319,222]	N	unrelated	unrelated	unrelated	unrelated	directly related	unrelated	unrelated	unrelated	5	113056685	rs1552156	5:113056685	1
rs4621553	Sudden cardiac arrest	21658281	Aouizerat BE	GWAS for discovery and replication of genetic loci associated with sudden cardiac arrest in patients with coronary artery disease.	Intergenic	YTHDC2 - KCNN2	rs4621553-?	Intergenic	0.22	4e-08	178	26	1.4	[1.24-1.58]	Affymetrix [319,222]	N	unrelated	unrelated	unrelated	unrelated	directly related	unrelated	unrelated	unrelated	5	113046717	rs1384267	5:113046717	1
rs4621553	Sudden cardiac arrest	21658281	Aouizerat BE	GWAS for discovery and replication of genetic loci associated with sudden cardiac arrest in patients with coronary artery disease.	Intergenic	YTHDC2 - KCNN2	rs4621553-?	Intergenic	0.22	4e-08	178	26	1.4	[1.24-1.58]	Affymetrix [319,222]	N	unrelated	unrelated	unrelated	unrelated	directly related	unrelated	unrelated	unrelated	5	113033243	rs7443933	5:113033243	1
rs4621553	Sudden cardiac arrest	21658281	Aouizerat BE	GWAS for discovery and replication of genetic loci associated with sudden cardiac arrest in patients with coronary artery disease.	Intergenic	YTHDC2 - KCNN2	rs4621553-?	Intergenic	0.22	4e-08	178	26	1.4	[1.24-1.58]	Affymetrix [319,222]	N	unrelated	unrelated	unrelated	unrelated	directly related	unrelated	unrelated	unrelated	5	113048260	rs6872692	5:113048260	1
rs4621553	Sudden cardiac arrest	21658281	Aouizerat BE	GWAS for discovery and replication of genetic loci associated with sudden cardiac arrest in patients with coronary artery disease.	Intergenic	YTHDC2 - KCNN2	rs4621553-?	Intergenic	0.22	4e-08	178	26	1.4	[1.24-1.58]	Affymetrix [319,222]	N	unrelated	unrelated	unrelated	unrelated	directly related	unrelated	unrelated	unrelated	5	113050100	rs12521147	5:113050100	NA
rs4621553	Sudden cardiac arrest	21658281	Aouizerat BE	GWAS for discovery and replication of genetic loci associated with sudden cardiac arrest in patients with coronary artery disease.	Intergenic	YTHDC2 - KCNN2	rs4621553-?	Intergenic	0.22	4e-08	178	26	1.4	[1.24-1.58]	Affymetrix [319,222]	N	unrelated	unrelated	unrelated	unrelated	directly related	unrelated	unrelated	unrelated	5	113046464	rs1384269	5:113046464	1
rs4621553	Sudden cardiac arrest	21658281	Aouizerat BE	GWAS for discovery and replication of genetic loci associated with sudden cardiac arrest in patients with coronary artery disease.	Intergenic	YTHDC2 - KCNN2	rs4621553-?	Intergenic	0.22	4e-08	178	26	1.4	[1.24-1.58]	Affymetrix [319,222]	N	unrelated	unrelated	unrelated	unrelated	directly related	unrelated	unrelated	unrelated	5	113051695	rs1842761	5:113051695	NA
rs4621553	Sudden cardiac arrest	21658281	Aouizerat BE	GWAS for discovery and replication of genetic loci associated with sudden cardiac arrest in patients with coronary artery disease.	Intergenic	YTHDC2 - KCNN2	rs4621553-?	Intergenic	0.22	4e-08	178	26	1.4	[1.24-1.58]	Affymetrix [319,222]	N	unrelated	unrelated	unrelated	unrelated	directly related	unrelated	unrelated	unrelated	5	113052213	rs4103040	5:113052213	NA
rs4621553	Sudden cardiac arrest	21658281	Aouizerat BE	GWAS for discovery and replication of genetic loci associated with sudden cardiac arrest in patients with coronary artery disease.	Intergenic	YTHDC2 - KCNN2	rs4621553-?	Intergenic	0.22	4e-08	178	26	1.4	[1.24-1.58]	Affymetrix [319,222]	N	unrelated	unrelated	unrelated	unrelated	directly related	unrelated	unrelated	unrelated	5	113051962	rs1842760	5:113051962	1
rs4621553	Sudden cardiac arrest	21658281	Aouizerat BE	GWAS for discovery and replication of genetic loci associated with sudden cardiac arrest in patients with coronary artery disease.	Intergenic	YTHDC2 - KCNN2	rs4621553-?	Intergenic	0.22	4e-08	178	26	1.4	[1.24-1.58]	Affymetrix [319,222]	N	unrelated	unrelated	unrelated	unrelated	directly related	unrelated	unrelated	unrelated	5	113035350	rs4331886	5:113035350	1
rs4621553	Sudden cardiac arrest	21658281	Aouizerat BE	GWAS for discovery and replication of genetic loci associated with sudden cardiac arrest in patients with coronary artery disease.	Intergenic	YTHDC2 - KCNN2	rs4621553-?	Intergenic	0.22	4e-08	178	26	1.4	[1.24-1.58]	Affymetrix [319,222]	N	unrelated	unrelated	unrelated	unrelated	directly related	unrelated	unrelated	unrelated	5	113056627	rs1552158	5:113056627	1
rs4621553	Sudden cardiac arrest	21658281	Aouizerat BE	GWAS for discovery and replication of genetic loci associated with sudden cardiac arrest in patients with coronary artery disease.	Intergenic	YTHDC2 - KCNN2	rs4621553-?	Intergenic	0.22	4e-08	178	26	1.4	[1.24-1.58]	Affymetrix [319,222]	N	unrelated	unrelated	unrelated	unrelated	directly related	unrelated	unrelated	unrelated	5	113056677	rs1552157	5:113056677	1
rs4621553	Sudden cardiac arrest	21658281	Aouizerat BE	GWAS for discovery and replication of genetic loci associated with sudden cardiac arrest in patients with coronary artery disease.	Intergenic	YTHDC2 - KCNN2	rs4621553-?	Intergenic	0.22	4e-08	178	26	1.4	[1.24-1.58]	Affymetrix [319,222]	N	unrelated	unrelated	unrelated	unrelated	directly related	unrelated	unrelated	unrelated	5	113035814	rs4235748	5:113035814	1
rs4621553	Sudden cardiac arrest	21658281	Aouizerat BE	GWAS for discovery and replication of genetic loci associated with sudden cardiac arrest in patients with coronary artery disease.	Intergenic	YTHDC2 - KCNN2	rs4621553-?	Intergenic	0.22	4e-08	178	26	1.4	[1.24-1.58]	Affymetrix [319,222]	N	unrelated	unrelated	unrelated	unrelated	directly related	unrelated	unrelated	unrelated	5	113049280	rs11241226	5:113049280	1
rs4621553	Sudden cardiac arrest	21658281	Aouizerat BE	GWAS for discovery and replication of genetic loci associated with sudden cardiac arrest in patients with coronary artery disease.	Intergenic	YTHDC2 - KCNN2	rs4621553-?	Intergenic	0.22	4e-08	178	26	1.4	[1.24-1.58]	Affymetrix [319,222]	N	unrelated	unrelated	unrelated	unrelated	directly related	unrelated	unrelated	unrelated	5	113050020	rs10478140	5:113050020	1
rs1559040	Sudden cardiac arrest	21658281	Aouizerat BE	GWAS for discovery and replication of genetic loci associated with sudden cardiac arrest in patients with coronary artery disease.	ACYP2	ACYP2	rs1559040-?	intron	0.11	4e-08	178	27	1.54	[1.32-1.79]	Affymetrix [319,222]	N	unrelated	unrelated	unrelated	unrelated	directly related	unrelated	unrelated	unrelated	2	54264797	rs72800715	2:54264797	1
rs1559040	Sudden cardiac arrest	21658281	Aouizerat BE	GWAS for discovery and replication of genetic loci associated with sudden cardiac arrest in patients with coronary artery disease.	ACYP2	ACYP2	rs1559040-?	intron	0.11	4e-08	178	27	1.54	[1.32-1.79]	Affymetrix [319,222]	N	unrelated	unrelated	unrelated	unrelated	directly related	unrelated	unrelated	unrelated	2	54320775	rs13418839	2:54320775	NA
rs1559040	Sudden cardiac arrest	21658281	Aouizerat BE	GWAS for discovery and replication of genetic loci associated with sudden cardiac arrest in patients with coronary artery disease.	ACYP2	ACYP2	rs1559040-?	intron	0.11	4e-08	178	27	1.54	[1.32-1.79]	Affymetrix [319,222]	N	unrelated	unrelated	unrelated	unrelated	directly related	unrelated	unrelated	unrelated	2	54348850	rs11675345	2:54348850	1
rs1559040	Sudden cardiac arrest	21658281	Aouizerat BE	GWAS for discovery and replication of genetic loci associated with sudden cardiac arrest in patients with coronary artery disease.	ACYP2	ACYP2	rs1559040-?	intron	0.11	4e-08	178	27	1.54	[1.32-1.79]	Affymetrix [319,222]	N	unrelated	unrelated	unrelated	unrelated	directly related	unrelated	unrelated	unrelated	2	54325022	rs77290310	2:54325022	NA
rs1559040	Sudden cardiac arrest	21658281	Aouizerat BE	GWAS for discovery and replication of genetic loci associated with sudden cardiac arrest in patients with coronary artery disease.	ACYP2	ACYP2	rs1559040-?	intron	0.11	4e-08	178	27	1.54	[1.32-1.79]	Affymetrix [319,222]	N	unrelated	unrelated	unrelated	unrelated	directly related	unrelated	unrelated	unrelated	2	54319517	rs56374740	2:54319517	1
rs1559040	Sudden cardiac arrest	21658281	Aouizerat BE	GWAS for discovery and replication of genetic loci associated with sudden cardiac arrest in patients with coronary artery disease.	ACYP2	ACYP2	rs1559040-?	intron	0.11	4e-08	178	27	1.54	[1.32-1.79]	Affymetrix [319,222]	N	unrelated	unrelated	unrelated	unrelated	directly related	unrelated	unrelated	unrelated	2	54329955	rs67951010	2:54329955	1
rs1559040	Sudden cardiac arrest	21658281	Aouizerat BE	GWAS for discovery and replication of genetic loci associated with sudden cardiac arrest in patients with coronary artery disease.	ACYP2	ACYP2	rs1559040-?	intron	0.11	4e-08	178	27	1.54	[1.32-1.79]	Affymetrix [319,222]	N	unrelated	unrelated	unrelated	unrelated	directly related	unrelated	unrelated	unrelated	2	54313507	rs10192403	2:54313507	1
rs1559040	Sudden cardiac arrest	21658281	Aouizerat BE	GWAS for discovery and replication of genetic loci associated with sudden cardiac arrest in patients with coronary artery disease.	ACYP2	ACYP2	rs1559040-?	intron	0.11	4e-08	178	27	1.54	[1.32-1.79]	Affymetrix [319,222]	N	unrelated	unrelated	unrelated	unrelated	directly related	unrelated	unrelated	unrelated	2	54347384	rs7571660	2:54347384	1
rs1559040	Sudden cardiac arrest	21658281	Aouizerat BE	GWAS for discovery and replication of genetic loci associated with sudden cardiac arrest in patients with coronary artery disease.	ACYP2	ACYP2	rs1559040-?	intron	0.11	4e-08	178	27	1.54	[1.32-1.79]	Affymetrix [319,222]	N	unrelated	unrelated	unrelated	unrelated	directly related	unrelated	unrelated	unrelated	2	54347313	rs35641543	2:54347313	1
rs1559040	Sudden cardiac arrest	21658281	Aouizerat BE	GWAS for discovery and replication of genetic loci associated with sudden cardiac arrest in patients with coronary artery disease.	ACYP2	ACYP2	rs1559040-?	intron	0.11	4e-08	178	27	1.54	[1.32-1.79]	Affymetrix [319,222]	N	unrelated	unrelated	unrelated	unrelated	directly related	unrelated	unrelated	unrelated	2	54333969	rs111819336	2:54333969	NA
rs1559040	Sudden cardiac arrest	21658281	Aouizerat BE	GWAS for discovery and replication of genetic loci associated with sudden cardiac arrest in patients with coronary artery disease.	ACYP2	ACYP2	rs1559040-?	intron	0.11	4e-08	178	27	1.54	[1.32-1.79]	Affymetrix [319,222]	N	unrelated	unrelated	unrelated	unrelated	directly related	unrelated	unrelated	unrelated	2	54318625	rs191444960	2:54318625	1
rs1559040	Sudden cardiac arrest	21658281	Aouizerat BE	GWAS for discovery and replication of genetic loci associated with sudden cardiac arrest in patients with coronary artery disease.	ACYP2	ACYP2	rs1559040-?	intron	0.11	4e-08	178	27	1.54	[1.32-1.79]	Affymetrix [319,222]	N	unrelated	unrelated	unrelated	unrelated	directly related	unrelated	unrelated	unrelated	2	54372603	rs72800772	2:54372603	1
rs1559040	Sudden cardiac arrest	21658281	Aouizerat BE	GWAS for discovery and replication of genetic loci associated with sudden cardiac arrest in patients with coronary artery disease.	ACYP2	ACYP2	rs1559040-?	intron	0.11	4e-08	178	27	1.54	[1.32-1.79]	Affymetrix [319,222]	N	unrelated	unrelated	unrelated	unrelated	directly related	unrelated	unrelated	unrelated	2	54347307	rs6721034	2:54347307	1
rs1559040	Sudden cardiac arrest	21658281	Aouizerat BE	GWAS for discovery and replication of genetic loci associated with sudden cardiac arrest in patients with coronary artery disease.	ACYP2	ACYP2	rs1559040-?	intron	0.11	4e-08	178	27	1.54	[1.32-1.79]	Affymetrix [319,222]	N	unrelated	unrelated	unrelated	unrelated	directly related	unrelated	unrelated	unrelated	2	54360271	rs72800759	2:54360271	1
rs1559040	Sudden cardiac arrest	21658281	Aouizerat BE	GWAS for discovery and replication of genetic loci associated with sudden cardiac arrest in patients with coronary artery disease.	ACYP2	ACYP2	rs1559040-?	intron	0.11	4e-08	178	27	1.54	[1.32-1.79]	Affymetrix [319,222]	N	unrelated	unrelated	unrelated	unrelated	directly related	unrelated	unrelated	unrelated	2	54347832	rs1559039	2:54347832	1
rs1559040	Sudden cardiac arrest	21658281	Aouizerat BE	GWAS for discovery and replication of genetic loci associated with sudden cardiac arrest in patients with coronary artery disease.	ACYP2	ACYP2	rs1559040-?	intron	0.11	4e-08	178	27	1.54	[1.32-1.79]	Affymetrix [319,222]	N	unrelated	unrelated	unrelated	unrelated	directly related	unrelated	unrelated	unrelated	2	54371703	rs11689599	2:54371703	NA
rs1559040	Sudden cardiac arrest	21658281	Aouizerat BE	GWAS for discovery and replication of genetic loci associated with sudden cardiac arrest in patients with coronary artery disease.	ACYP2	ACYP2	rs1559040-?	intron	0.11	4e-08	178	27	1.54	[1.32-1.79]	Affymetrix [319,222]	N	unrelated	unrelated	unrelated	unrelated	directly related	unrelated	unrelated	unrelated	2	54315447	rs72800729	2:54315447	1
rs1559040	Sudden cardiac arrest	21658281	Aouizerat BE	GWAS for discovery and replication of genetic loci associated with sudden cardiac arrest in patients with coronary artery disease.	ACYP2	ACYP2	rs1559040-?	intron	0.11	4e-08	178	27	1.54	[1.32-1.79]	Affymetrix [319,222]	N	unrelated	unrelated	unrelated	unrelated	directly related	unrelated	unrelated	unrelated	2	54280195	rs72800719	2:54280195	1
rs1559040	Sudden cardiac arrest	21658281	Aouizerat BE	GWAS for discovery and replication of genetic loci associated with sudden cardiac arrest in patients with coronary artery disease.	ACYP2	ACYP2	rs1559040-?	intron	0.11	4e-08	178	27	1.54	[1.32-1.79]	Affymetrix [319,222]	N	unrelated	unrelated	unrelated	unrelated	directly related	unrelated	unrelated	unrelated	2	54320251	rs13418039	2:54320251	1
rs1559040	Sudden cardiac arrest	21658281	Aouizerat BE	GWAS for discovery and replication of genetic loci associated with sudden cardiac arrest in patients with coronary artery disease.	ACYP2	ACYP2	rs1559040-?	intron	0.11	4e-08	178	27	1.54	[1.32-1.79]	Affymetrix [319,222]	N	unrelated	unrelated	unrelated	unrelated	directly related	unrelated	unrelated	unrelated	2	54386292	rs3738854	2:54386292	1
rs1559040	Sudden cardiac arrest	21658281	Aouizerat BE	GWAS for discovery and replication of genetic loci associated with sudden cardiac arrest in patients with coronary artery disease.	ACYP2	ACYP2	rs1559040-?	intron	0.11	4e-08	178	27	1.54	[1.32-1.79]	Affymetrix [319,222]	N	unrelated	unrelated	unrelated	unrelated	directly related	unrelated	unrelated	unrelated	2	54374403	NA	2:54374403	NA
rs1559040	Sudden cardiac arrest	21658281	Aouizerat BE	GWAS for discovery and replication of genetic loci associated with sudden cardiac arrest in patients with coronary artery disease.	ACYP2	ACYP2	rs1559040-?	intron	0.11	4e-08	178	27	1.54	[1.32-1.79]	Affymetrix [319,222]	N	unrelated	unrelated	unrelated	unrelated	directly related	unrelated	unrelated	unrelated	2	54340680	rs72800746	2:54340680	1
rs1559040	Sudden cardiac arrest	21658281	Aouizerat BE	GWAS for discovery and replication of genetic loci associated with sudden cardiac arrest in patients with coronary artery disease.	ACYP2	ACYP2	rs1559040-?	intron	0.11	4e-08	178	27	1.54	[1.32-1.79]	Affymetrix [319,222]	N	unrelated	unrelated	unrelated	unrelated	directly related	unrelated	unrelated	unrelated	2	54328968	rs10172916	2:54328968	1
rs1559040	Sudden cardiac arrest	21658281	Aouizerat BE	GWAS for discovery and replication of genetic loci associated with sudden cardiac arrest in patients with coronary artery disease.	ACYP2	ACYP2	rs1559040-?	intron	0.11	4e-08	178	27	1.54	[1.32-1.79]	Affymetrix [319,222]	N	unrelated	unrelated	unrelated	unrelated	directly related	unrelated	unrelated	unrelated	2	54275191	rs13426329	2:54275191	1
rs1559040	Sudden cardiac arrest	21658281	Aouizerat BE	GWAS for discovery and replication of genetic loci associated with sudden cardiac arrest in patients with coronary artery disease.	ACYP2	ACYP2	rs1559040-?	intron	0.11	4e-08	178	27	1.54	[1.32-1.79]	Affymetrix [319,222]	N	unrelated	unrelated	unrelated	unrelated	directly related	unrelated	unrelated	unrelated	2	54349008	rs72800751	2:54349008	1
rs1559040	Sudden cardiac arrest	21658281	Aouizerat BE	GWAS for discovery and replication of genetic loci associated with sudden cardiac arrest in patients with coronary artery disease.	ACYP2	ACYP2	rs1559040-?	intron	0.11	4e-08	178	27	1.54	[1.32-1.79]	Affymetrix [319,222]	N	unrelated	unrelated	unrelated	unrelated	directly related	unrelated	unrelated	unrelated	2	54329299	rs72800739	2:54329299	1
rs1559040	Sudden cardiac arrest	21658281	Aouizerat BE	GWAS for discovery and replication of genetic loci associated with sudden cardiac arrest in patients with coronary artery disease.	ACYP2	ACYP2	rs1559040-?	intron	0.11	4e-08	178	27	1.54	[1.32-1.79]	Affymetrix [319,222]	N	unrelated	unrelated	unrelated	unrelated	directly related	unrelated	unrelated	unrelated	2	54288961	rs28368466	2:54288961	1
rs1559040	Sudden cardiac arrest	21658281	Aouizerat BE	GWAS for discovery and replication of genetic loci associated with sudden cardiac arrest in patients with coronary artery disease.	ACYP2	ACYP2	rs1559040-?	intron	0.11	4e-08	178	27	1.54	[1.32-1.79]	Affymetrix [319,222]	N	unrelated	unrelated	unrelated	unrelated	directly related	unrelated	unrelated	unrelated	2	54302675	rs11677951	2:54302675	1
rs1559040	Sudden cardiac arrest	21658281	Aouizerat BE	GWAS for discovery and replication of genetic loci associated with sudden cardiac arrest in patients with coronary artery disease.	ACYP2	ACYP2	rs1559040-?	intron	0.11	4e-08	178	27	1.54	[1.32-1.79]	Affymetrix [319,222]	N	unrelated	unrelated	unrelated	unrelated	directly related	unrelated	unrelated	unrelated	2	54317272	rs11695936	2:54317272	1
rs1559040	Sudden cardiac arrest	21658281	Aouizerat BE	GWAS for discovery and replication of genetic loci associated with sudden cardiac arrest in patients with coronary artery disease.	ACYP2	ACYP2	rs1559040-?	intron	0.11	4e-08	178	27	1.54	[1.32-1.79]	Affymetrix [319,222]	N	unrelated	unrelated	unrelated	unrelated	directly related	unrelated	unrelated	unrelated	2	54324743	rs61572658	2:54324743	NA
rs1559040	Sudden cardiac arrest	21658281	Aouizerat BE	GWAS for discovery and replication of genetic loci associated with sudden cardiac arrest in patients with coronary artery disease.	ACYP2	ACYP2	rs1559040-?	intron	0.11	4e-08	178	27	1.54	[1.32-1.79]	Affymetrix [319,222]	N	unrelated	unrelated	unrelated	unrelated	directly related	unrelated	unrelated	unrelated	2	54379594	rs72800775	2:54379594	1
rs1559040	Sudden cardiac arrest	21658281	Aouizerat BE	GWAS for discovery and replication of genetic loci associated with sudden cardiac arrest in patients with coronary artery disease.	ACYP2	ACYP2	rs1559040-?	intron	0.11	4e-08	178	27	1.54	[1.32-1.79]	Affymetrix [319,222]	N	unrelated	unrelated	unrelated	unrelated	directly related	unrelated	unrelated	unrelated	2	54320799	rs13418658	2:54320799	1
rs1559040	Sudden cardiac arrest	21658281	Aouizerat BE	GWAS for discovery and replication of genetic loci associated with sudden cardiac arrest in patients with coronary artery disease.	ACYP2	ACYP2	rs1559040-?	intron	0.11	4e-08	178	27	1.54	[1.32-1.79]	Affymetrix [319,222]	N	unrelated	unrelated	unrelated	unrelated	directly related	unrelated	unrelated	unrelated	2	54361594	rs78447233	2:54361594	1
rs1559040	Sudden cardiac arrest	21658281	Aouizerat BE	GWAS for discovery and replication of genetic loci associated with sudden cardiac arrest in patients with coronary artery disease.	ACYP2	ACYP2	rs1559040-?	intron	0.11	4e-08	178	27	1.54	[1.32-1.79]	Affymetrix [319,222]	N	unrelated	unrelated	unrelated	unrelated	directly related	unrelated	unrelated	unrelated	2	54363067	rs72800765	2:54363067	1
rs1559040	Sudden cardiac arrest	21658281	Aouizerat BE	GWAS for discovery and replication of genetic loci associated with sudden cardiac arrest in patients with coronary artery disease.	ACYP2	ACYP2	rs1559040-?	intron	0.11	4e-08	178	27	1.54	[1.32-1.79]	Affymetrix [319,222]	N	unrelated	unrelated	unrelated	unrelated	directly related	unrelated	unrelated	unrelated	2	54317902	rs72800732	2:54317902	1
rs1559040	Sudden cardiac arrest	21658281	Aouizerat BE	GWAS for discovery and replication of genetic loci associated with sudden cardiac arrest in patients with coronary artery disease.	ACYP2	ACYP2	rs1559040-?	intron	0.11	4e-08	178	27	1.54	[1.32-1.79]	Affymetrix [319,222]	N	unrelated	unrelated	unrelated	unrelated	directly related	unrelated	unrelated	unrelated	2	54293920	rs10208690	2:54293920	1
rs1559040	Sudden cardiac arrest	21658281	Aouizerat BE	GWAS for discovery and replication of genetic loci associated with sudden cardiac arrest in patients with coronary artery disease.	ACYP2	ACYP2	rs1559040-?	intron	0.11	4e-08	178	27	1.54	[1.32-1.79]	Affymetrix [319,222]	N	unrelated	unrelated	unrelated	unrelated	directly related	unrelated	unrelated	unrelated	2	54333348	rs10176406	2:54333348	1
rs1559040	Sudden cardiac arrest	21658281	Aouizerat BE	GWAS for discovery and replication of genetic loci associated with sudden cardiac arrest in patients with coronary artery disease.	ACYP2	ACYP2	rs1559040-?	intron	0.11	4e-08	178	27	1.54	[1.32-1.79]	Affymetrix [319,222]	N	unrelated	unrelated	unrelated	unrelated	directly related	unrelated	unrelated	unrelated	2	54357752	rs55672362	2:54357752	1
rs1559040	Sudden cardiac arrest	21658281	Aouizerat BE	GWAS for discovery and replication of genetic loci associated with sudden cardiac arrest in patients with coronary artery disease.	ACYP2	ACYP2	rs1559040-?	intron	0.11	4e-08	178	27	1.54	[1.32-1.79]	Affymetrix [319,222]	N	unrelated	unrelated	unrelated	unrelated	directly related	unrelated	unrelated	unrelated	2	54333481	rs72800741	2:54333481	1
rs1559040	Sudden cardiac arrest	21658281	Aouizerat BE	GWAS for discovery and replication of genetic loci associated with sudden cardiac arrest in patients with coronary artery disease.	ACYP2	ACYP2	rs1559040-?	intron	0.11	4e-08	178	27	1.54	[1.32-1.79]	Affymetrix [319,222]	N	unrelated	unrelated	unrelated	unrelated	directly related	unrelated	unrelated	unrelated	2	54330242	rs10166363	2:54330242	NA
rs1559040	Sudden cardiac arrest	21658281	Aouizerat BE	GWAS for discovery and replication of genetic loci associated with sudden cardiac arrest in patients with coronary artery disease.	ACYP2	ACYP2	rs1559040-?	intron	0.11	4e-08	178	27	1.54	[1.32-1.79]	Affymetrix [319,222]	N	unrelated	unrelated	unrelated	unrelated	directly related	unrelated	unrelated	unrelated	2	54301137	rs72800725	2:54301137	1
rs1559040	Sudden cardiac arrest	21658281	Aouizerat BE	GWAS for discovery and replication of genetic loci associated with sudden cardiac arrest in patients with coronary artery disease.	ACYP2	ACYP2	rs1559040-?	intron	0.11	4e-08	178	27	1.54	[1.32-1.79]	Affymetrix [319,222]	N	unrelated	unrelated	unrelated	unrelated	directly related	unrelated	unrelated	unrelated	2	54331117	rs10169648	2:54331117	NA
rs1559040	Sudden cardiac arrest	21658281	Aouizerat BE	GWAS for discovery and replication of genetic loci associated with sudden cardiac arrest in patients with coronary artery disease.	ACYP2	ACYP2	rs1559040-?	intron	0.11	4e-08	178	27	1.54	[1.32-1.79]	Affymetrix [319,222]	N	unrelated	unrelated	unrelated	unrelated	directly related	unrelated	unrelated	unrelated	2	54372118	rs7572559	2:54372118	1
rs1559040	Sudden cardiac arrest	21658281	Aouizerat BE	GWAS for discovery and replication of genetic loci associated with sudden cardiac arrest in patients with coronary artery disease.	ACYP2	ACYP2	rs1559040-?	intron	0.11	4e-08	178	27	1.54	[1.32-1.79]	Affymetrix [319,222]	N	unrelated	unrelated	unrelated	unrelated	directly related	unrelated	unrelated	unrelated	2	54372197	rs7586592	2:54372197	1
rs1559040	Sudden cardiac arrest	21658281	Aouizerat BE	GWAS for discovery and replication of genetic loci associated with sudden cardiac arrest in patients with coronary artery disease.	ACYP2	ACYP2	rs1559040-?	intron	0.11	4e-08	178	27	1.54	[1.32-1.79]	Affymetrix [319,222]	N	unrelated	unrelated	unrelated	unrelated	directly related	unrelated	unrelated	unrelated	2	54366294	rs11891079	2:54366294	1
rs1559040	Sudden cardiac arrest	21658281	Aouizerat BE	GWAS for discovery and replication of genetic loci associated with sudden cardiac arrest in patients with coronary artery disease.	ACYP2	ACYP2	rs1559040-?	intron	0.11	4e-08	178	27	1.54	[1.32-1.79]	Affymetrix [319,222]	N	unrelated	unrelated	unrelated	unrelated	directly related	unrelated	unrelated	unrelated	2	54348030	rs2112125	2:54348030	1
rs10892151	Triglycerides	19074352	Pollin TI	A null mutation in human APOC3 confers a favorable plasma lipid profile and apparent cardioprotection.	APOA1, APOC3, APOA4, APOA5, DSCAML1	DSCAML1	rs10892151-A	intron	0.028	3e-29	809	29	NR	NR	Affymetrix [381,934]	N	unrelated	unrelated	directly related	unrelated	indirectly related	unrelated	unrelated	unrelated	11	117532675	rs35922515	11:117532675	1
rs10892151	Triglycerides	19074352	Pollin TI	A null mutation in human APOC3 confers a favorable plasma lipid profile and apparent cardioprotection.	APOA1, APOC3, APOA4, APOA5, DSCAML1	DSCAML1	rs10892151-A	intron	0.028	3e-29	809	29	NR	NR	Affymetrix [381,934]	N	unrelated	unrelated	directly related	unrelated	indirectly related	unrelated	unrelated	unrelated	11	117530935	rs7949670	11:117530935	1
rs10892151	Triglycerides	19074352	Pollin TI	A null mutation in human APOC3 confers a favorable plasma lipid profile and apparent cardioprotection.	APOA1, APOC3, APOA4, APOA5, DSCAML1	DSCAML1	rs10892151-A	intron	0.028	3e-29	809	29	NR	NR	Affymetrix [381,934]	N	unrelated	unrelated	directly related	unrelated	indirectly related	unrelated	unrelated	unrelated	11	117532692	rs12789293	11:117532692	1
rs10892151	Triglycerides	19074352	Pollin TI	A null mutation in human APOC3 confers a favorable plasma lipid profile and apparent cardioprotection.	APOA1, APOC3, APOA4, APOA5, DSCAML1	DSCAML1	rs10892151-A	intron	0.028	3e-29	809	29	NR	NR	Affymetrix [381,934]	N	unrelated	unrelated	directly related	unrelated	indirectly related	unrelated	unrelated	unrelated	11	117528867	rs59931457	11:117528867	1
rs10892151	Triglycerides	19074352	Pollin TI	A null mutation in human APOC3 confers a favorable plasma lipid profile and apparent cardioprotection.	APOA1, APOC3, APOA4, APOA5, DSCAML1	DSCAML1	rs10892151-A	intron	0.028	3e-29	809	29	NR	NR	Affymetrix [381,934]	N	unrelated	unrelated	directly related	unrelated	indirectly related	unrelated	unrelated	unrelated	11	117520361	rs71480349	11:117520361	1
rs10892151	Triglycerides	19074352	Pollin TI	A null mutation in human APOC3 confers a favorable plasma lipid profile and apparent cardioprotection.	APOA1, APOC3, APOA4, APOA5, DSCAML1	DSCAML1	rs10892151-A	intron	0.028	3e-29	809	29	NR	NR	Affymetrix [381,934]	N	unrelated	unrelated	directly related	unrelated	indirectly related	unrelated	unrelated	unrelated	11	117524332	rs71480350	11:117524332	1
rs10892151	Triglycerides	19074352	Pollin TI	A null mutation in human APOC3 confers a favorable plasma lipid profile and apparent cardioprotection.	APOA1, APOC3, APOA4, APOA5, DSCAML1	DSCAML1	rs10892151-A	intron	0.028	3e-29	809	29	NR	NR	Affymetrix [381,934]	N	unrelated	unrelated	directly related	unrelated	indirectly related	unrelated	unrelated	unrelated	11	117521490	rs12799706	11:117521490	1
rs10892151	Triglycerides	19074352	Pollin TI	A null mutation in human APOC3 confers a favorable plasma lipid profile and apparent cardioprotection.	APOA1, APOC3, APOA4, APOA5, DSCAML1	DSCAML1	rs10892151-A	intron	0.028	3e-29	809	29	NR	NR	Affymetrix [381,934]	N	unrelated	unrelated	directly related	unrelated	indirectly related	unrelated	unrelated	unrelated	11	117524497	rs11216487	11:117524497	1
rs2074356	Alcohol consumption	21270382	Baik I	Genome-wide association studies identify genetic loci related to alcohol consumption in Korean men.	C12orf51,ALDH2	HECTD4	rs2074356-T	intron	0.15	9e-59	1721	30	1.06	[0.94-1.18] unit decrease	Affymetrix [315,914]	N	unrelated	unrelated	indirectly related	indirectly related	indirectly related	unrelated	unrelated	directly related	12	112627350	rs144504271	12:112627350	1
rs2074356	Alcohol consumption	21270382	Baik I	Genome-wide association studies identify genetic loci related to alcohol consumption in Korean men.	C12orf51,ALDH2	HECTD4	rs2074356-T	intron	0.15	9e-59	1721	30	1.06	[0.94-1.18] unit decrease	Affymetrix [315,914]	N	unrelated	unrelated	indirectly related	indirectly related	indirectly related	unrelated	unrelated	directly related	12	112736118	rs77768175	12:112736118	1
rs2074356	Alcohol consumption	21270382	Baik I	Genome-wide association studies identify genetic loci related to alcohol consumption in Korean men.	C12orf51,ALDH2	HECTD4	rs2074356-T	intron	0.15	9e-59	1721	30	1.06	[0.94-1.18] unit decrease	Affymetrix [315,914]	N	unrelated	unrelated	indirectly related	indirectly related	indirectly related	unrelated	unrelated	directly related	12	112574616	rs12231737	12:112574616	1
rs560887	Fasting plasma glucose	18451265	Bouatia-Naji N	A polymorphism within the G6PC2 gene is associated with fasting plasma glucose levels.	G6PC2	G6PC2	rs560887-A	intron	0.3	4e-23	654	31	0.06	[0.05-0.08] mmol/l decrease	Illumina[392,935]	N	unrelated	unrelated	unrelated	directly related	unrelated	unrelated	unrelated	unrelated	2	169757541	rs573225	2:169757541	1
rs560887	Fasting plasma glucose	18451265	Bouatia-Naji N	A polymorphism within the G6PC2 gene is associated with fasting plasma glucose levels.	G6PC2	G6PC2	rs560887-A	intron	0.3	4e-23	654	31	0.06	[0.05-0.08] mmol/l decrease	Illumina[392,935]	N	unrelated	unrelated	unrelated	directly related	unrelated	unrelated	unrelated	unrelated	2	169783039	rs579060	2:169783039	1
rs560887	Fasting plasma glucose	18451265	Bouatia-Naji N	A polymorphism within the G6PC2 gene is associated with fasting plasma glucose levels.	G6PC2	G6PC2	rs560887-A	intron	0.3	4e-23	654	31	0.06	[0.05-0.08] mmol/l decrease	Illumina[392,935]	N	unrelated	unrelated	unrelated	directly related	unrelated	unrelated	unrelated	unrelated	2	169784955	rs508506	2:169784955	1
rs560887	Fasting plasma glucose	18451265	Bouatia-Naji N	A polymorphism within the G6PC2 gene is associated with fasting plasma glucose levels.	G6PC2	G6PC2	rs560887-A	intron	0.3	4e-23	654	31	0.06	[0.05-0.08] mmol/l decrease	Illumina[392,935]	N	unrelated	unrelated	unrelated	directly related	unrelated	unrelated	unrelated	unrelated	2	169753415	rs13431652	2:169753415	NA
rs560887	Fasting plasma glucose	18451265	Bouatia-Naji N	A polymorphism within the G6PC2 gene is associated with fasting plasma glucose levels.	G6PC2	G6PC2	rs560887-A	intron	0.3	4e-23	654	31	0.06	[0.05-0.08] mmol/l decrease	Illumina[392,935]	N	unrelated	unrelated	unrelated	directly related	unrelated	unrelated	unrelated	unrelated	2	169774646	rs537183	2:169774646	1
rs560887	Fasting plasma glucose	18451265	Bouatia-Naji N	A polymorphism within the G6PC2 gene is associated with fasting plasma glucose levels.	G6PC2	G6PC2	rs560887-A	intron	0.3	4e-23	654	31	0.06	[0.05-0.08] mmol/l decrease	Illumina[392,935]	N	unrelated	unrelated	unrelated	directly related	unrelated	unrelated	unrelated	unrelated	2	169782880	rs569805	2:169782880	1
rs560887	Fasting plasma glucose	18451265	Bouatia-Naji N	A polymorphism within the G6PC2 gene is associated with fasting plasma glucose levels.	G6PC2	G6PC2	rs560887-A	intron	0.3	4e-23	654	31	0.06	[0.05-0.08] mmol/l decrease	Illumina[392,935]	N	unrelated	unrelated	unrelated	directly related	unrelated	unrelated	unrelated	unrelated	2	169782869	rs569829	2:169782869	1
rs560887	Fasting plasma glucose	18451265	Bouatia-Naji N	A polymorphism within the G6PC2 gene is associated with fasting plasma glucose levels.	G6PC2	G6PC2	rs560887-A	intron	0.3	4e-23	654	31	0.06	[0.05-0.08] mmol/l decrease	Illumina[392,935]	N	unrelated	unrelated	unrelated	directly related	unrelated	unrelated	unrelated	unrelated	2	169782481	rs484066	2:169782481	NA
rs560887	Fasting plasma glucose	18451265	Bouatia-Naji N	A polymorphism within the G6PC2 gene is associated with fasting plasma glucose levels.	G6PC2	G6PC2	rs560887-A	intron	0.3	4e-23	654	31	0.06	[0.05-0.08] mmol/l decrease	Illumina[392,935]	N	unrelated	unrelated	unrelated	directly related	unrelated	unrelated	unrelated	unrelated	2	169771859	rs504979	2:169771859	1
rs560887	Fasting plasma glucose	18451265	Bouatia-Naji N	A polymorphism within the G6PC2 gene is associated with fasting plasma glucose levels.	G6PC2	G6PC2	rs560887-A	intron	0.3	4e-23	654	31	0.06	[0.05-0.08] mmol/l decrease	Illumina[392,935]	N	unrelated	unrelated	unrelated	directly related	unrelated	unrelated	unrelated	unrelated	2	169782353	rs485094	2:169782353	1
rs560887	Fasting plasma glucose	18451265	Bouatia-Naji N	A polymorphism within the G6PC2 gene is associated with fasting plasma glucose levels.	G6PC2	G6PC2	rs560887-A	intron	0.3	4e-23	654	31	0.06	[0.05-0.08] mmol/l decrease	Illumina[392,935]	N	unrelated	unrelated	unrelated	directly related	unrelated	unrelated	unrelated	unrelated	2	169802252	rs853787	2:169802252	1
rs560887	Fasting plasma glucose	18451265	Bouatia-Naji N	A polymorphism within the G6PC2 gene is associated with fasting plasma glucose levels.	G6PC2	G6PC2	rs560887-A	intron	0.3	4e-23	654	31	0.06	[0.05-0.08] mmol/l decrease	Illumina[392,935]	N	unrelated	unrelated	unrelated	directly related	unrelated	unrelated	unrelated	unrelated	2	169776746	rs475612	2:169776746	1
rs560887	Fasting plasma glucose	18451265	Bouatia-Naji N	A polymorphism within the G6PC2 gene is associated with fasting plasma glucose levels.	G6PC2	G6PC2	rs560887-A	intron	0.3	4e-23	654	31	0.06	[0.05-0.08] mmol/l decrease	Illumina[392,935]	N	unrelated	unrelated	unrelated	directly related	unrelated	unrelated	unrelated	unrelated	2	169776914	rs518598	2:169776914	1
rs560887	Fasting plasma glucose	18451265	Bouatia-Naji N	A polymorphism within the G6PC2 gene is associated with fasting plasma glucose levels.	G6PC2	G6PC2	rs560887-A	intron	0.3	4e-23	654	31	0.06	[0.05-0.08] mmol/l decrease	Illumina[392,935]	N	unrelated	unrelated	unrelated	directly related	unrelated	unrelated	unrelated	unrelated	2	169801488	rs853789	2:169801488	1
rs560887	Fasting plasma glucose	18451265	Bouatia-Naji N	A polymorphism within the G6PC2 gene is associated with fasting plasma glucose levels.	G6PC2	G6PC2	rs560887-A	intron	0.3	4e-23	654	31	0.06	[0.05-0.08] mmol/l decrease	Illumina[392,935]	N	unrelated	unrelated	unrelated	directly related	unrelated	unrelated	unrelated	unrelated	2	169783209	rs566879	2:169783209	1
rs560887	Fasting plasma glucose	18451265	Bouatia-Naji N	A polymorphism within the G6PC2 gene is associated with fasting plasma glucose levels.	G6PC2	G6PC2	rs560887-A	intron	0.3	4e-23	654	31	0.06	[0.05-0.08] mmol/l decrease	Illumina[392,935]	N	unrelated	unrelated	unrelated	directly related	unrelated	unrelated	unrelated	unrelated	2	169776121	rs580670	2:169776121	NA
rs560887	Fasting plasma glucose	18451265	Bouatia-Naji N	A polymorphism within the G6PC2 gene is associated with fasting plasma glucose levels.	G6PC2	G6PC2	rs560887-A	intron	0.3	4e-23	654	31	0.06	[0.05-0.08] mmol/l decrease	Illumina[392,935]	N	unrelated	unrelated	unrelated	directly related	unrelated	unrelated	unrelated	unrelated	2	169790258	rs145802597	2:169790258	NA
rs560887	Fasting plasma glucose	18451265	Bouatia-Naji N	A polymorphism within the G6PC2 gene is associated with fasting plasma glucose levels.	G6PC2	G6PC2	rs560887-A	intron	0.3	4e-23	654	31	0.06	[0.05-0.08] mmol/l decrease	Illumina[392,935]	N	unrelated	unrelated	unrelated	directly related	unrelated	unrelated	unrelated	unrelated	2	169776140	NA	2:169776140	1
rs560887	Fasting plasma glucose	18451265	Bouatia-Naji N	A polymorphism within the G6PC2 gene is associated with fasting plasma glucose levels.	G6PC2	G6PC2	rs560887-A	intron	0.3	4e-23	654	31	0.06	[0.05-0.08] mmol/l decrease	Illumina[392,935]	N	unrelated	unrelated	unrelated	directly related	unrelated	unrelated	unrelated	unrelated	2	169812217	rs853777	2:169812217	1
rs560887	Fasting plasma glucose	18451265	Bouatia-Naji N	A polymorphism within the G6PC2 gene is associated with fasting plasma glucose levels.	G6PC2	G6PC2	rs560887-A	intron	0.3	4e-23	654	31	0.06	[0.05-0.08] mmol/l decrease	Illumina[392,935]	N	unrelated	unrelated	unrelated	directly related	unrelated	unrelated	unrelated	unrelated	2	169777595	rs557462	2:169777595	1
rs560887	Fasting plasma glucose	18451265	Bouatia-Naji N	A polymorphism within the G6PC2 gene is associated with fasting plasma glucose levels.	G6PC2	G6PC2	rs560887-A	intron	0.3	4e-23	654	31	0.06	[0.05-0.08] mmol/l decrease	Illumina[392,935]	N	unrelated	unrelated	unrelated	directly related	unrelated	unrelated	unrelated	unrelated	2	169776360	rs578763	2:169776360	1
rs560887	Fasting plasma glucose	18451265	Bouatia-Naji N	A polymorphism within the G6PC2 gene is associated with fasting plasma glucose levels.	G6PC2	G6PC2	rs560887-A	intron	0.3	4e-23	654	31	0.06	[0.05-0.08] mmol/l decrease	Illumina[392,935]	N	unrelated	unrelated	unrelated	directly related	unrelated	unrelated	unrelated	unrelated	2	169789306	rs494874	2:169789306	1
rs560887	Fasting plasma glucose	18451265	Bouatia-Naji N	A polymorphism within the G6PC2 gene is associated with fasting plasma glucose levels.	G6PC2	G6PC2	rs560887-A	intron	0.3	4e-23	654	31	0.06	[0.05-0.08] mmol/l decrease	Illumina[392,935]	N	unrelated	unrelated	unrelated	directly related	unrelated	unrelated	unrelated	unrelated	2	169774959	rs502570	2:169774959	1
rs560887	Fasting plasma glucose	18451265	Bouatia-Naji N	A polymorphism within the G6PC2 gene is associated with fasting plasma glucose levels.	G6PC2	G6PC2	rs560887-A	intron	0.3	4e-23	654	31	0.06	[0.05-0.08] mmol/l decrease	Illumina[392,935]	N	unrelated	unrelated	unrelated	directly related	unrelated	unrelated	unrelated	unrelated	2	169776139	rs580639	2:169776139	1
rs445925	Cardiovascular disease risk factors	20838585	Smith EN	Longitudinal genome-wide association of cardiovascular disease risk factors in the Bogalusa heart study.	APOE	APOE - APOC1	rs445925-G	Intergenic	NR	9e-19	525	32	11.96	[9.33-14.59] % SD increase	Illumina [545,821]	N	unrelated	indirectly related	indirectly related	unrelated	directly related	indirectly related	unrelated	unrelated	19	45413233	rs1065853	19:45413233	NA
rs445925	Cardiovascular disease risk factors	20838585	Smith EN	Longitudinal genome-wide association of cardiovascular disease risk factors in the Bogalusa heart study.	APOE	APOE - APOC1	rs445925-G	Intergenic	NR	9e-19	525	32	11.96	[9.33-14.59] % SD increase	Illumina [545,821]	N	unrelated	indirectly related	indirectly related	unrelated	directly related	indirectly related	unrelated	unrelated	19	45414399	rs72654473	19:45414399	1
rs445925	Cardiovascular disease risk factors	20838585	Smith EN	Longitudinal genome-wide association of cardiovascular disease risk factors in the Bogalusa heart study.	APOE	APOE - APOC1	rs445925-G	Intergenic	NR	9e-19	525	32	11.96	[9.33-14.59] % SD increase	Illumina [545,821]	N	unrelated	indirectly related	indirectly related	unrelated	directly related	indirectly related	unrelated	unrelated	19	45416831	rs390082	19:45416831	NA
rs11748327	Myocardial infarction	21107343	Aoki A	SNPs on chromosome 5p15.3 associated with myocardial infarction in Japanese population.	Intergenic	IRX1 - ADAMTS16	rs11748327-?	Intergenic	NR	5e-13	388	34	1.25	[1.18-1.33]	Perlegen [210,785]	N	unrelated	unrelated	unrelated	unrelated	directly related	unrelated	unrelated	unrelated	5	4031987	rs11750208	5:4031987	1
rs11748327	Myocardial infarction	21107343	Aoki A	SNPs on chromosome 5p15.3 associated with myocardial infarction in Japanese population.	Intergenic	IRX1 - ADAMTS16	rs11748327-?	Intergenic	NR	5e-13	388	34	1.25	[1.18-1.33]	Perlegen [210,785]	N	unrelated	unrelated	unrelated	unrelated	directly related	unrelated	unrelated	unrelated	5	3998746	rs77710493	5:3998746	1
rs11748327	Myocardial infarction	21107343	Aoki A	SNPs on chromosome 5p15.3 associated with myocardial infarction in Japanese population.	Intergenic	IRX1 - ADAMTS16	rs11748327-?	Intergenic	NR	5e-13	388	34	1.25	[1.18-1.33]	Perlegen [210,785]	N	unrelated	unrelated	unrelated	unrelated	directly related	unrelated	unrelated	unrelated	5	4024922	rs11739657	5:4024922	1
rs11748327	Myocardial infarction	21107343	Aoki A	SNPs on chromosome 5p15.3 associated with myocardial infarction in Japanese population.	Intergenic	IRX1 - ADAMTS16	rs11748327-?	Intergenic	NR	5e-13	388	34	1.25	[1.18-1.33]	Perlegen [210,785]	N	unrelated	unrelated	unrelated	unrelated	directly related	unrelated	unrelated	unrelated	5	4010954	rs7704336	5:4010954	1
rs11748327	Myocardial infarction	21107343	Aoki A	SNPs on chromosome 5p15.3 associated with myocardial infarction in Japanese population.	Intergenic	IRX1 - ADAMTS16	rs11748327-?	Intergenic	NR	5e-13	388	34	1.25	[1.18-1.33]	Perlegen [210,785]	N	unrelated	unrelated	unrelated	unrelated	directly related	unrelated	unrelated	unrelated	5	4036227	rs17718387	5:4036227	1
rs11748327	Myocardial infarction	21107343	Aoki A	SNPs on chromosome 5p15.3 associated with myocardial infarction in Japanese population.	Intergenic	IRX1 - ADAMTS16	rs11748327-?	Intergenic	NR	5e-13	388	34	1.25	[1.18-1.33]	Perlegen [210,785]	N	unrelated	unrelated	unrelated	unrelated	directly related	unrelated	unrelated	unrelated	5	4011111	rs10035880	5:4011111	1
rs11748327	Myocardial infarction	21107343	Aoki A	SNPs on chromosome 5p15.3 associated with myocardial infarction in Japanese population.	Intergenic	IRX1 - ADAMTS16	rs11748327-?	Intergenic	NR	5e-13	388	34	1.25	[1.18-1.33]	Perlegen [210,785]	N	unrelated	unrelated	unrelated	unrelated	directly related	unrelated	unrelated	unrelated	5	4008448	rs6555241	5:4008448	1
rs11748327	Myocardial infarction	21107343	Aoki A	SNPs on chromosome 5p15.3 associated with myocardial infarction in Japanese population.	Intergenic	IRX1 - ADAMTS16	rs11748327-?	Intergenic	NR	5e-13	388	34	1.25	[1.18-1.33]	Perlegen [210,785]	N	unrelated	unrelated	unrelated	unrelated	directly related	unrelated	unrelated	unrelated	5	3999787	rs76015288	5:3999787	1
rs11748327	Myocardial infarction	21107343	Aoki A	SNPs on chromosome 5p15.3 associated with myocardial infarction in Japanese population.	Intergenic	IRX1 - ADAMTS16	rs11748327-?	Intergenic	NR	5e-13	388	34	1.25	[1.18-1.33]	Perlegen [210,785]	N	unrelated	unrelated	unrelated	unrelated	directly related	unrelated	unrelated	unrelated	5	4008585	rs7732134	5:4008585	1
rs11748327	Myocardial infarction	21107343	Aoki A	SNPs on chromosome 5p15.3 associated with myocardial infarction in Japanese population.	Intergenic	IRX1 - ADAMTS16	rs11748327-?	Intergenic	NR	5e-13	388	34	1.25	[1.18-1.33]	Perlegen [210,785]	N	unrelated	unrelated	unrelated	unrelated	directly related	unrelated	unrelated	unrelated	5	4048803	rs10512704	5:4048803	1
rs11748327	Myocardial infarction	21107343	Aoki A	SNPs on chromosome 5p15.3 associated with myocardial infarction in Japanese population.	Intergenic	IRX1 - ADAMTS16	rs11748327-?	Intergenic	NR	5e-13	388	34	1.25	[1.18-1.33]	Perlegen [210,785]	N	unrelated	unrelated	unrelated	unrelated	directly related	unrelated	unrelated	unrelated	5	4047315	rs59799921	5:4047315	1
rs11748327	Myocardial infarction	21107343	Aoki A	SNPs on chromosome 5p15.3 associated with myocardial infarction in Japanese population.	Intergenic	IRX1 - ADAMTS16	rs11748327-?	Intergenic	NR	5e-13	388	34	1.25	[1.18-1.33]	Perlegen [210,785]	N	unrelated	unrelated	unrelated	unrelated	directly related	unrelated	unrelated	unrelated	5	4094165	rs10041378	5:4094165	1
rs11748327	Myocardial infarction	21107343	Aoki A	SNPs on chromosome 5p15.3 associated with myocardial infarction in Japanese population.	Intergenic	IRX1 - ADAMTS16	rs11748327-?	Intergenic	NR	5e-13	388	34	1.25	[1.18-1.33]	Perlegen [210,785]	N	unrelated	unrelated	unrelated	unrelated	directly related	unrelated	unrelated	unrelated	5	4021075	rs2398653	5:4021075	1
rs11748327	Myocardial infarction	21107343	Aoki A	SNPs on chromosome 5p15.3 associated with myocardial infarction in Japanese population.	Intergenic	IRX1 - ADAMTS16	rs11748327-?	Intergenic	NR	5e-13	388	34	1.25	[1.18-1.33]	Perlegen [210,785]	N	unrelated	unrelated	unrelated	unrelated	directly related	unrelated	unrelated	unrelated	5	4009402	rs10079900	5:4009402	NA
rs11748327	Myocardial infarction	21107343	Aoki A	SNPs on chromosome 5p15.3 associated with myocardial infarction in Japanese population.	Intergenic	IRX1 - ADAMTS16	rs11748327-?	Intergenic	NR	5e-13	388	34	1.25	[1.18-1.33]	Perlegen [210,785]	N	unrelated	unrelated	unrelated	unrelated	directly related	unrelated	unrelated	unrelated	5	4007094	rs10064638	5:4007094	1
rs11748327	Myocardial infarction	21107343	Aoki A	SNPs on chromosome 5p15.3 associated with myocardial infarction in Japanese population.	Intergenic	IRX1 - ADAMTS16	rs11748327-?	Intergenic	NR	5e-13	388	34	1.25	[1.18-1.33]	Perlegen [210,785]	N	unrelated	unrelated	unrelated	unrelated	directly related	unrelated	unrelated	unrelated	5	4002292	rs10060853	5:4002292	1
rs11748327	Myocardial infarction	21107343	Aoki A	SNPs on chromosome 5p15.3 associated with myocardial infarction in Japanese population.	Intergenic	IRX1 - ADAMTS16	rs11748327-?	Intergenic	NR	5e-13	388	34	1.25	[1.18-1.33]	Perlegen [210,785]	N	unrelated	unrelated	unrelated	unrelated	directly related	unrelated	unrelated	unrelated	5	4068633	rs961620	5:4068633	1
rs11748327	Myocardial infarction	21107343	Aoki A	SNPs on chromosome 5p15.3 associated with myocardial infarction in Japanese population.	Intergenic	IRX1 - ADAMTS16	rs11748327-?	Intergenic	NR	5e-13	388	34	1.25	[1.18-1.33]	Perlegen [210,785]	N	unrelated	unrelated	unrelated	unrelated	directly related	unrelated	unrelated	unrelated	5	4058398	rs11738257	5:4058398	1
rs11748327	Myocardial infarction	21107343	Aoki A	SNPs on chromosome 5p15.3 associated with myocardial infarction in Japanese population.	Intergenic	IRX1 - ADAMTS16	rs11748327-?	Intergenic	NR	5e-13	388	34	1.25	[1.18-1.33]	Perlegen [210,785]	N	unrelated	unrelated	unrelated	unrelated	directly related	unrelated	unrelated	unrelated	5	4069616	rs1353102	5:4069616	NA
rs11748327	Myocardial infarction	21107343	Aoki A	SNPs on chromosome 5p15.3 associated with myocardial infarction in Japanese population.	Intergenic	IRX1 - ADAMTS16	rs11748327-?	Intergenic	NR	5e-13	388	34	1.25	[1.18-1.33]	Perlegen [210,785]	N	unrelated	unrelated	unrelated	unrelated	directly related	unrelated	unrelated	unrelated	5	4011156	rs11738929	5:4011156	1
rs11748327	Myocardial infarction	21107343	Aoki A	SNPs on chromosome 5p15.3 associated with myocardial infarction in Japanese population.	Intergenic	IRX1 - ADAMTS16	rs11748327-?	Intergenic	NR	5e-13	388	34	1.25	[1.18-1.33]	Perlegen [210,785]	N	unrelated	unrelated	unrelated	unrelated	directly related	unrelated	unrelated	unrelated	5	4044357	rs57367478	5:4044357	1
rs11748327	Myocardial infarction	21107343	Aoki A	SNPs on chromosome 5p15.3 associated with myocardial infarction in Japanese population.	Intergenic	IRX1 - ADAMTS16	rs11748327-?	Intergenic	NR	5e-13	388	34	1.25	[1.18-1.33]	Perlegen [210,785]	N	unrelated	unrelated	unrelated	unrelated	directly related	unrelated	unrelated	unrelated	5	4006143	rs11745500	5:4006143	1
rs11748327	Myocardial infarction	21107343	Aoki A	SNPs on chromosome 5p15.3 associated with myocardial infarction in Japanese population.	Intergenic	IRX1 - ADAMTS16	rs11748327-?	Intergenic	NR	5e-13	388	34	1.25	[1.18-1.33]	Perlegen [210,785]	N	unrelated	unrelated	unrelated	unrelated	directly related	unrelated	unrelated	unrelated	5	4085030	rs2398655	5:4085030	NA
rs11748327	Myocardial infarction	21107343	Aoki A	SNPs on chromosome 5p15.3 associated with myocardial infarction in Japanese population.	Intergenic	IRX1 - ADAMTS16	rs11748327-?	Intergenic	NR	5e-13	388	34	1.25	[1.18-1.33]	Perlegen [210,785]	N	unrelated	unrelated	unrelated	unrelated	directly related	unrelated	unrelated	unrelated	5	4048526	rs72731435	5:4048526	1
rs11748327	Myocardial infarction	21107343	Aoki A	SNPs on chromosome 5p15.3 associated with myocardial infarction in Japanese population.	Intergenic	IRX1 - ADAMTS16	rs11748327-?	Intergenic	NR	5e-13	388	34	1.25	[1.18-1.33]	Perlegen [210,785]	N	unrelated	unrelated	unrelated	unrelated	directly related	unrelated	unrelated	unrelated	5	4032849	rs12653958	5:4032849	1
rs11748327	Myocardial infarction	21107343	Aoki A	SNPs on chromosome 5p15.3 associated with myocardial infarction in Japanese population.	Intergenic	IRX1 - ADAMTS16	rs11748327-?	Intergenic	NR	5e-13	388	34	1.25	[1.18-1.33]	Perlegen [210,785]	N	unrelated	unrelated	unrelated	unrelated	directly related	unrelated	unrelated	unrelated	5	4003852	rs11743509	5:4003852	1
rs11748327	Myocardial infarction	21107343	Aoki A	SNPs on chromosome 5p15.3 associated with myocardial infarction in Japanese population.	Intergenic	IRX1 - ADAMTS16	rs11748327-?	Intergenic	NR	5e-13	388	34	1.25	[1.18-1.33]	Perlegen [210,785]	N	unrelated	unrelated	unrelated	unrelated	directly related	unrelated	unrelated	unrelated	5	4064371	rs1911908	5:4064371	1
rs11748327	Myocardial infarction	21107343	Aoki A	SNPs on chromosome 5p15.3 associated with myocardial infarction in Japanese population.	Intergenic	IRX1 - ADAMTS16	rs11748327-?	Intergenic	NR	5e-13	388	34	1.25	[1.18-1.33]	Perlegen [210,785]	N	unrelated	unrelated	unrelated	unrelated	directly related	unrelated	unrelated	unrelated	5	3996847	rs73736006	5:3996847	1
rs11748327	Myocardial infarction	21107343	Aoki A	SNPs on chromosome 5p15.3 associated with myocardial infarction in Japanese population.	Intergenic	IRX1 - ADAMTS16	rs11748327-?	Intergenic	NR	5e-13	388	34	1.25	[1.18-1.33]	Perlegen [210,785]	N	unrelated	unrelated	unrelated	unrelated	directly related	unrelated	unrelated	unrelated	5	4011549	rs10068959	5:4011549	1
rs11748327	Myocardial infarction	21107343	Aoki A	SNPs on chromosome 5p15.3 associated with myocardial infarction in Japanese population.	Intergenic	IRX1 - ADAMTS16	rs11748327-?	Intergenic	NR	5e-13	388	34	1.25	[1.18-1.33]	Perlegen [210,785]	N	unrelated	unrelated	unrelated	unrelated	directly related	unrelated	unrelated	unrelated	5	4042692	rs113983715	5:4042692	1
rs11748327	Myocardial infarction	21107343	Aoki A	SNPs on chromosome 5p15.3 associated with myocardial infarction in Japanese population.	Intergenic	IRX1 - ADAMTS16	rs11748327-?	Intergenic	NR	5e-13	388	34	1.25	[1.18-1.33]	Perlegen [210,785]	N	unrelated	unrelated	unrelated	unrelated	directly related	unrelated	unrelated	unrelated	5	4003679	rs112673791	5:4003679	NA
rs11748327	Myocardial infarction	21107343	Aoki A	SNPs on chromosome 5p15.3 associated with myocardial infarction in Japanese population.	Intergenic	IRX1 - ADAMTS16	rs11748327-?	Intergenic	NR	5e-13	388	34	1.25	[1.18-1.33]	Perlegen [210,785]	N	unrelated	unrelated	unrelated	unrelated	directly related	unrelated	unrelated	unrelated	5	4033785	rs59774773	5:4033785	NA
rs11748327	Myocardial infarction	21107343	Aoki A	SNPs on chromosome 5p15.3 associated with myocardial infarction in Japanese population.	Intergenic	IRX1 - ADAMTS16	rs11748327-?	Intergenic	NR	5e-13	388	34	1.25	[1.18-1.33]	Perlegen [210,785]	N	unrelated	unrelated	unrelated	unrelated	directly related	unrelated	unrelated	unrelated	5	4010817	rs28618140	5:4010817	1
rs11748327	Myocardial infarction	21107343	Aoki A	SNPs on chromosome 5p15.3 associated with myocardial infarction in Japanese population.	Intergenic	IRX1 - ADAMTS16	rs11748327-?	Intergenic	NR	5e-13	388	34	1.25	[1.18-1.33]	Perlegen [210,785]	N	unrelated	unrelated	unrelated	unrelated	directly related	unrelated	unrelated	unrelated	5	4054849	rs1389321	5:4054849	1
rs11748327	Myocardial infarction	21107343	Aoki A	SNPs on chromosome 5p15.3 associated with myocardial infarction in Japanese population.	Intergenic	IRX1 - ADAMTS16	rs11748327-?	Intergenic	NR	5e-13	388	34	1.25	[1.18-1.33]	Perlegen [210,785]	N	unrelated	unrelated	unrelated	unrelated	directly related	unrelated	unrelated	unrelated	5	3996963	rs77762199	5:3996963	1
rs11748327	Myocardial infarction	21107343	Aoki A	SNPs on chromosome 5p15.3 associated with myocardial infarction in Japanese population.	Intergenic	IRX1 - ADAMTS16	rs11748327-?	Intergenic	NR	5e-13	388	34	1.25	[1.18-1.33]	Perlegen [210,785]	N	unrelated	unrelated	unrelated	unrelated	directly related	unrelated	unrelated	unrelated	5	4011171	rs10038800	5:4011171	1
rs11748327	Myocardial infarction	21107343	Aoki A	SNPs on chromosome 5p15.3 associated with myocardial infarction in Japanese population.	Intergenic	IRX1 - ADAMTS16	rs11748327-?	Intergenic	NR	5e-13	388	34	1.25	[1.18-1.33]	Perlegen [210,785]	N	unrelated	unrelated	unrelated	unrelated	directly related	unrelated	unrelated	unrelated	5	4020601	rs11738089	5:4020601	1
rs11748327	Myocardial infarction	21107343	Aoki A	SNPs on chromosome 5p15.3 associated with myocardial infarction in Japanese population.	Intergenic	IRX1 - ADAMTS16	rs11748327-?	Intergenic	NR	5e-13	388	34	1.25	[1.18-1.33]	Perlegen [210,785]	N	unrelated	unrelated	unrelated	unrelated	directly related	unrelated	unrelated	unrelated	5	4057889	rs55988212	5:4057889	1
rs11748327	Myocardial infarction	21107343	Aoki A	SNPs on chromosome 5p15.3 associated with myocardial infarction in Japanese population.	Intergenic	IRX1 - ADAMTS16	rs11748327-?	Intergenic	NR	5e-13	388	34	1.25	[1.18-1.33]	Perlegen [210,785]	N	unrelated	unrelated	unrelated	unrelated	directly related	unrelated	unrelated	unrelated	5	4011144	rs10035883	5:4011144	1
rs11748327	Myocardial infarction	21107343	Aoki A	SNPs on chromosome 5p15.3 associated with myocardial infarction in Japanese population.	Intergenic	IRX1 - ADAMTS16	rs11748327-?	Intergenic	NR	5e-13	388	34	1.25	[1.18-1.33]	Perlegen [210,785]	N	unrelated	unrelated	unrelated	unrelated	directly related	unrelated	unrelated	unrelated	5	3997830	rs11748824	5:3997830	1
rs11748327	Myocardial infarction	21107343	Aoki A	SNPs on chromosome 5p15.3 associated with myocardial infarction in Japanese population.	Intergenic	IRX1 - ADAMTS16	rs11748327-?	Intergenic	NR	5e-13	388	34	1.25	[1.18-1.33]	Perlegen [210,785]	N	unrelated	unrelated	unrelated	unrelated	directly related	unrelated	unrelated	unrelated	5	4065252	rs11134030	5:4065252	1
rs11748327	Myocardial infarction	21107343	Aoki A	SNPs on chromosome 5p15.3 associated with myocardial infarction in Japanese population.	Intergenic	IRX1 - ADAMTS16	rs11748327-?	Intergenic	NR	5e-13	388	34	1.25	[1.18-1.33]	Perlegen [210,785]	N	unrelated	unrelated	unrelated	unrelated	directly related	unrelated	unrelated	unrelated	5	4075775	rs66682948	5:4075775	1
rs11748327	Myocardial infarction	21107343	Aoki A	SNPs on chromosome 5p15.3 associated with myocardial infarction in Japanese population.	Intergenic	IRX1 - ADAMTS16	rs11748327-?	Intergenic	NR	5e-13	388	34	1.25	[1.18-1.33]	Perlegen [210,785]	N	unrelated	unrelated	unrelated	unrelated	directly related	unrelated	unrelated	unrelated	5	4080229	rs2047074	5:4080229	NA
rs11748327	Myocardial infarction	21107343	Aoki A	SNPs on chromosome 5p15.3 associated with myocardial infarction in Japanese population.	Intergenic	IRX1 - ADAMTS16	rs11748327-?	Intergenic	NR	5e-13	388	34	1.25	[1.18-1.33]	Perlegen [210,785]	N	unrelated	unrelated	unrelated	unrelated	directly related	unrelated	unrelated	unrelated	5	4011811	rs10063823	5:4011811	1
rs11748327	Myocardial infarction	21107343	Aoki A	SNPs on chromosome 5p15.3 associated with myocardial infarction in Japanese population.	Intergenic	IRX1 - ADAMTS16	rs11748327-?	Intergenic	NR	5e-13	388	34	1.25	[1.18-1.33]	Perlegen [210,785]	N	unrelated	unrelated	unrelated	unrelated	directly related	unrelated	unrelated	unrelated	5	4044065	rs11743330	5:4044065	1
rs11748327	Myocardial infarction	21107343	Aoki A	SNPs on chromosome 5p15.3 associated with myocardial infarction in Japanese population.	Intergenic	IRX1 - ADAMTS16	rs11748327-?	Intergenic	NR	5e-13	388	34	1.25	[1.18-1.33]	Perlegen [210,785]	N	unrelated	unrelated	unrelated	unrelated	directly related	unrelated	unrelated	unrelated	5	4011965	rs58393031	5:4011965	1
rs11748327	Myocardial infarction	21107343	Aoki A	SNPs on chromosome 5p15.3 associated with myocardial infarction in Japanese population.	Intergenic	IRX1 - ADAMTS16	rs11748327-?	Intergenic	NR	5e-13	388	34	1.25	[1.18-1.33]	Perlegen [210,785]	N	unrelated	unrelated	unrelated	unrelated	directly related	unrelated	unrelated	unrelated	5	4047892	rs7706161	5:4047892	1
rs11748327	Myocardial infarction	21107343	Aoki A	SNPs on chromosome 5p15.3 associated with myocardial infarction in Japanese population.	Intergenic	IRX1 - ADAMTS16	rs11748327-?	Intergenic	NR	5e-13	388	34	1.25	[1.18-1.33]	Perlegen [210,785]	N	unrelated	unrelated	unrelated	unrelated	directly related	unrelated	unrelated	unrelated	5	4008320	rs6555240	5:4008320	1
rs11748327	Myocardial infarction	21107343	Aoki A	SNPs on chromosome 5p15.3 associated with myocardial infarction in Japanese population.	Intergenic	IRX1 - ADAMTS16	rs11748327-?	Intergenic	NR	5e-13	388	34	1.25	[1.18-1.33]	Perlegen [210,785]	N	unrelated	unrelated	unrelated	unrelated	directly related	unrelated	unrelated	unrelated	5	4075389	rs12656247	5:4075389	1
rs11748327	Myocardial infarction	21107343	Aoki A	SNPs on chromosome 5p15.3 associated with myocardial infarction in Japanese population.	Intergenic	IRX1 - ADAMTS16	rs11748327-?	Intergenic	NR	5e-13	388	34	1.25	[1.18-1.33]	Perlegen [210,785]	N	unrelated	unrelated	unrelated	unrelated	directly related	unrelated	unrelated	unrelated	5	4006099	rs11739178	5:4006099	1
rs11748327	Myocardial infarction	21107343	Aoki A	SNPs on chromosome 5p15.3 associated with myocardial infarction in Japanese population.	Intergenic	IRX1 - ADAMTS16	rs11748327-?	Intergenic	NR	5e-13	388	34	1.25	[1.18-1.33]	Perlegen [210,785]	N	unrelated	unrelated	unrelated	unrelated	directly related	unrelated	unrelated	unrelated	5	4041959	rs2005071	5:4041959	NA
rs11748327	Myocardial infarction	21107343	Aoki A	SNPs on chromosome 5p15.3 associated with myocardial infarction in Japanese population.	Intergenic	IRX1 - ADAMTS16	rs11748327-?	Intergenic	NR	5e-13	388	34	1.25	[1.18-1.33]	Perlegen [210,785]	N	unrelated	unrelated	unrelated	unrelated	directly related	unrelated	unrelated	unrelated	5	4013385	rs10058448	5:4013385	1
rs11748327	Myocardial infarction	21107343	Aoki A	SNPs on chromosome 5p15.3 associated with myocardial infarction in Japanese population.	Intergenic	IRX1 - ADAMTS16	rs11748327-?	Intergenic	NR	5e-13	388	34	1.25	[1.18-1.33]	Perlegen [210,785]	N	unrelated	unrelated	unrelated	unrelated	directly related	unrelated	unrelated	unrelated	5	4011583	rs10069010	5:4011583	1
rs11748327	Myocardial infarction	21107343	Aoki A	SNPs on chromosome 5p15.3 associated with myocardial infarction in Japanese population.	Intergenic	IRX1 - ADAMTS16	rs11748327-?	Intergenic	NR	5e-13	388	34	1.25	[1.18-1.33]	Perlegen [210,785]	N	unrelated	unrelated	unrelated	unrelated	directly related	unrelated	unrelated	unrelated	5	4017960	rs17717616	5:4017960	1
rs11748327	Myocardial infarction	21107343	Aoki A	SNPs on chromosome 5p15.3 associated with myocardial infarction in Japanese population.	Intergenic	IRX1 - ADAMTS16	rs11748327-?	Intergenic	NR	5e-13	388	34	1.25	[1.18-1.33]	Perlegen [210,785]	N	unrelated	unrelated	unrelated	unrelated	directly related	unrelated	unrelated	unrelated	5	4000553	rs77621049	5:4000553	1
rs11748327	Myocardial infarction	21107343	Aoki A	SNPs on chromosome 5p15.3 associated with myocardial infarction in Japanese population.	Intergenic	IRX1 - ADAMTS16	rs11748327-?	Intergenic	NR	5e-13	388	34	1.25	[1.18-1.33]	Perlegen [210,785]	N	unrelated	unrelated	unrelated	unrelated	directly related	unrelated	unrelated	unrelated	5	4064360	rs1911907	5:4064360	1
rs11748327	Myocardial infarction	21107343	Aoki A	SNPs on chromosome 5p15.3 associated with myocardial infarction in Japanese population.	Intergenic	IRX1 - ADAMTS16	rs11748327-?	Intergenic	NR	5e-13	388	34	1.25	[1.18-1.33]	Perlegen [210,785]	N	unrelated	unrelated	unrelated	unrelated	directly related	unrelated	unrelated	unrelated	5	4072054	rs67950492	5:4072054	1
rs11748327	Myocardial infarction	21107343	Aoki A	SNPs on chromosome 5p15.3 associated with myocardial infarction in Japanese population.	Intergenic	IRX1 - ADAMTS16	rs11748327-?	Intergenic	NR	5e-13	388	34	1.25	[1.18-1.33]	Perlegen [210,785]	N	unrelated	unrelated	unrelated	unrelated	directly related	unrelated	unrelated	unrelated	5	4051072	rs57592121	5:4051072	1
rs11748327	Myocardial infarction	21107343	Aoki A	SNPs on chromosome 5p15.3 associated with myocardial infarction in Japanese population.	Intergenic	IRX1 - ADAMTS16	rs11748327-?	Intergenic	NR	5e-13	388	34	1.25	[1.18-1.33]	Perlegen [210,785]	N	unrelated	unrelated	unrelated	unrelated	directly related	unrelated	unrelated	unrelated	5	4011747	rs10069086	5:4011747	NA
rs11748327	Myocardial infarction	21107343	Aoki A	SNPs on chromosome 5p15.3 associated with myocardial infarction in Japanese population.	Intergenic	IRX1 - ADAMTS16	rs11748327-?	Intergenic	NR	5e-13	388	34	1.25	[1.18-1.33]	Perlegen [210,785]	N	unrelated	unrelated	unrelated	unrelated	directly related	unrelated	unrelated	unrelated	5	4012486	rs2131593	5:4012486	1
rs11748327	Myocardial infarction	21107343	Aoki A	SNPs on chromosome 5p15.3 associated with myocardial infarction in Japanese population.	Intergenic	IRX1 - ADAMTS16	rs11748327-?	Intergenic	NR	5e-13	388	34	1.25	[1.18-1.33]	Perlegen [210,785]	N	unrelated	unrelated	unrelated	unrelated	directly related	unrelated	unrelated	unrelated	5	4074287	rs6895675	5:4074287	1
rs11748327	Myocardial infarction	21107343	Aoki A	SNPs on chromosome 5p15.3 associated with myocardial infarction in Japanese population.	Intergenic	IRX1 - ADAMTS16	rs11748327-?	Intergenic	NR	5e-13	388	34	1.25	[1.18-1.33]	Perlegen [210,785]	N	unrelated	unrelated	unrelated	unrelated	directly related	unrelated	unrelated	unrelated	5	4012213	rs10064077	5:4012213	1
rs11748327	Myocardial infarction	21107343	Aoki A	SNPs on chromosome 5p15.3 associated with myocardial infarction in Japanese population.	Intergenic	IRX1 - ADAMTS16	rs11748327-?	Intergenic	NR	5e-13	388	34	1.25	[1.18-1.33]	Perlegen [210,785]	N	unrelated	unrelated	unrelated	unrelated	directly related	unrelated	unrelated	unrelated	5	4018380	NA	5:4018380	NA
rs11748327	Myocardial infarction	21107343	Aoki A	SNPs on chromosome 5p15.3 associated with myocardial infarction in Japanese population.	Intergenic	IRX1 - ADAMTS16	rs11748327-?	Intergenic	NR	5e-13	388	34	1.25	[1.18-1.33]	Perlegen [210,785]	N	unrelated	unrelated	unrelated	unrelated	directly related	unrelated	unrelated	unrelated	5	4012356	rs10056229	5:4012356	1
rs11748327	Myocardial infarction	21107343	Aoki A	SNPs on chromosome 5p15.3 associated with myocardial infarction in Japanese population.	Intergenic	IRX1 - ADAMTS16	rs11748327-?	Intergenic	NR	5e-13	388	34	1.25	[1.18-1.33]	Perlegen [210,785]	N	unrelated	unrelated	unrelated	unrelated	directly related	unrelated	unrelated	unrelated	5	4068808	rs17662489	5:4068808	NA
rs11748327	Myocardial infarction	21107343	Aoki A	SNPs on chromosome 5p15.3 associated with myocardial infarction in Japanese population.	Intergenic	IRX1 - ADAMTS16	rs11748327-?	Intergenic	NR	5e-13	388	34	1.25	[1.18-1.33]	Perlegen [210,785]	N	unrelated	unrelated	unrelated	unrelated	directly related	unrelated	unrelated	unrelated	5	4012694	rs10071096	5:4012694	1
rs11748327	Myocardial infarction	21107343	Aoki A	SNPs on chromosome 5p15.3 associated with myocardial infarction in Japanese population.	Intergenic	IRX1 - ADAMTS16	rs11748327-?	Intergenic	NR	5e-13	388	34	1.25	[1.18-1.33]	Perlegen [210,785]	N	unrelated	unrelated	unrelated	unrelated	directly related	unrelated	unrelated	unrelated	5	4012245	rs10064084	5:4012245	1
rs7961894	Mean platelet volume	19110211	Meisinger C	A genome-wide association study identifies three loci associated with mean platelet volume.	WDR66	WDR66	rs7961894-A	intron	0.11	7e-48	1606	35	0.03	[0.03-0.04] per log fl increase	Affymetrix [335,152]	N	unrelated	directly related	unrelated	unrelated	unrelated	unrelated	unrelated	unrelated	12	122399173	rs11615667	12:122399173	1
rs7961894	Mean platelet volume	19110211	Meisinger C	A genome-wide association study identifies three loci associated with mean platelet volume.	WDR66	WDR66	rs7961894-A	intron	0.11	7e-48	1606	35	0.03	[0.03-0.04] per log fl increase	Affymetrix [335,152]	N	unrelated	directly related	unrelated	unrelated	unrelated	unrelated	unrelated	unrelated	12	122420459	rs12817046	12:122420459	1
rs1532624	Cholesterol	20066028	Igl W	Modeling of environmental effects in genome-wide association studies identifies SLC2A2 and HP as novel loci influencing serum cholesterol levels.	CETP	CETP	rs1532624-?	intron	NR	3e-20	656	36	9.99	[NR] mg/dl increase between hmz	Illumina [~311,388]	N	unrelated	unrelated	directly related	unrelated	indirectly related	unrelated	unrelated	unrelated	16	56996211	rs711752	16:56996211	1
rs1532624	Cholesterol	20066028	Igl W	Modeling of environmental effects in genome-wide association studies identifies SLC2A2 and HP as novel loci influencing serum cholesterol levels.	CETP	CETP	rs1532624-?	intron	NR	3e-20	656	36	9.99	[NR] mg/dl increase between hmz	Illumina [~311,388]	N	unrelated	unrelated	directly related	unrelated	indirectly related	unrelated	unrelated	unrelated	16	56996158	rs3816117	16:56996158	1
rs1532624	Cholesterol	20066028	Igl W	Modeling of environmental effects in genome-wide association studies identifies SLC2A2 and HP as novel loci influencing serum cholesterol levels.	CETP	CETP	rs1532624-?	intron	NR	3e-20	656	36	9.99	[NR] mg/dl increase between hmz	Illumina [~311,388]	N	unrelated	unrelated	directly related	unrelated	indirectly related	unrelated	unrelated	unrelated	16	56999328	rs11508026	16:56999328	1
rs1532624	Cholesterol	20066028	Igl W	Modeling of environmental effects in genome-wide association studies identifies SLC2A2 and HP as novel loci influencing serum cholesterol levels.	CETP	CETP	rs1532624-?	intron	NR	3e-20	656	36	9.99	[NR] mg/dl increase between hmz	Illumina [~311,388]	N	unrelated	unrelated	directly related	unrelated	indirectly related	unrelated	unrelated	unrelated	16	57001438	rs12444012	16:57001438	1
rs1532624	Cholesterol	20066028	Igl W	Modeling of environmental effects in genome-wide association studies identifies SLC2A2 and HP as novel loci influencing serum cholesterol levels.	CETP	CETP	rs1532624-?	intron	NR	3e-20	656	36	9.99	[NR] mg/dl increase between hmz	Illumina [~311,388]	N	unrelated	unrelated	directly related	unrelated	indirectly related	unrelated	unrelated	unrelated	16	56996649	NA	16:56996649	1
rs1532624	Cholesterol	20066028	Igl W	Modeling of environmental effects in genome-wide association studies identifies SLC2A2 and HP as novel loci influencing serum cholesterol levels.	CETP	CETP	rs1532624-?	intron	NR	3e-20	656	36	9.99	[NR] mg/dl increase between hmz	Illumina [~311,388]	N	unrelated	unrelated	directly related	unrelated	indirectly related	unrelated	unrelated	unrelated	16	56996288	rs708272	16:56996288	1
rs1532624	Cholesterol	20066028	Igl W	Modeling of environmental effects in genome-wide association studies identifies SLC2A2 and HP as novel loci influencing serum cholesterol levels.	CETP	CETP	rs1532624-?	intron	NR	3e-20	656	36	9.99	[NR] mg/dl increase between hmz	Illumina [~311,388]	N	unrelated	unrelated	directly related	unrelated	indirectly related	unrelated	unrelated	unrelated	16	57001216	rs4784741	16:57001216	1
rs1532624	Cholesterol	20066028	Igl W	Modeling of environmental effects in genome-wide association studies identifies SLC2A2 and HP as novel loci influencing serum cholesterol levels.	CETP	CETP	rs1532624-?	intron	NR	3e-20	656	36	9.99	[NR] mg/dl increase between hmz	Illumina [~311,388]	N	unrelated	unrelated	directly related	unrelated	indirectly related	unrelated	unrelated	unrelated	16	56996645	NA	16:56996645	NA
rs1532624	Cholesterol	20066028	Igl W	Modeling of environmental effects in genome-wide association studies identifies SLC2A2 and HP as novel loci influencing serum cholesterol levels.	CETP	CETP	rs1532624-?	intron	NR	3e-20	656	36	9.99	[NR] mg/dl increase between hmz	Illumina [~311,388]	N	unrelated	unrelated	directly related	unrelated	indirectly related	unrelated	unrelated	unrelated	16	57001581	NA	16:57001581	NA
rs1532624	Cholesterol	20066028	Igl W	Modeling of environmental effects in genome-wide association studies identifies SLC2A2 and HP as novel loci influencing serum cholesterol levels.	CETP	CETP	rs1532624-?	intron	NR	3e-20	656	36	9.99	[NR] mg/dl increase between hmz	Illumina [~311,388]	N	unrelated	unrelated	directly related	unrelated	indirectly related	unrelated	unrelated	unrelated	16	57005301	rs1532625	16:57005301	1
rs6919346	Lp (a) levels	19124843	Ober C	Genome-wide association study of plasma lipoprotein(a) levels identifies multiple genes on chromosome 6q.	LPA	LPA	rs6919346-?	intron	0.16	4e-11	357	39	0.66	[mg/dl decrease]	Affymetrix [290,327]	N	unrelated	unrelated	directly related	unrelated	indirectly related	unrelated	unrelated	unrelated	6	160971252	NA	6:160971252	NA
rs6919346	Lp (a) levels	19124843	Ober C	Genome-wide association study of plasma lipoprotein(a) levels identifies multiple genes on chromosome 6q.	LPA	LPA	rs6919346-?	intron	0.16	4e-11	357	39	0.66	[mg/dl decrease]	Affymetrix [290,327]	N	unrelated	unrelated	directly related	unrelated	indirectly related	unrelated	unrelated	unrelated	6	160977375	rs9457938	6:160977375	1
rs2116830	Obesity	21708048	Jiao H	Genome wide association study identifies KCNMA1 contributing to human obesity.	KCNMA1	KCNMA1	rs2116830-G	intron	0.8	3e-10	327	40	1.26	[1.12-1.41]	Affymetrix [406,177]	N	directly related	unrelated	indirectly related	indirectly related	indirectly related	indirectly related	indirectly related	indirectly related	10	78652328	rs11001921	10:78652328	1
rs2116830	Obesity	21708048	Jiao H	Genome wide association study identifies KCNMA1 contributing to human obesity.	KCNMA1	KCNMA1	rs2116830-G	intron	0.8	3e-10	327	40	1.26	[1.12-1.41]	Affymetrix [406,177]	N	directly related	unrelated	indirectly related	indirectly related	indirectly related	indirectly related	indirectly related	indirectly related	10	78648972	rs11001919	10:78648972	1
rs2116830	Obesity	21708048	Jiao H	Genome wide association study identifies KCNMA1 contributing to human obesity.	KCNMA1	KCNMA1	rs2116830-G	intron	0.8	3e-10	327	40	1.26	[1.12-1.41]	Affymetrix [406,177]	N	directly related	unrelated	indirectly related	indirectly related	indirectly related	indirectly related	indirectly related	indirectly related	10	78647986	rs3781139	10:78647986	NA
rs10455872	Lp (a) levels	21900290	Qi Q	Genetic variants, plasma lipoprotein(a) levels, and risk of cardiovascular morbidity and mortality among two prospective cohorts of type 2 diabetes.	LPA	LPA	rs10455872-G	intron	0.07	5e-39	1450	41	1.28	[1.08-1.48] mg/dL increase	Illumina [~2.5 million] (imputed)	N	unrelated	unrelated	directly related	unrelated	indirectly related	unrelated	unrelated	unrelated	6	160985526	rs118039278	6:160985526	1
rs10455872	Lp (a) levels	21900290	Qi Q	Genetic variants, plasma lipoprotein(a) levels, and risk of cardiovascular morbidity and mortality among two prospective cohorts of type 2 diabetes.	LPA	LPA	rs10455872-G	intron	0.07	5e-39	1450	41	1.28	[1.08-1.48] mg/dL increase	Illumina [~2.5 million] (imputed)	N	unrelated	unrelated	directly related	unrelated	indirectly related	unrelated	unrelated	unrelated	6	161005610	rs55730499	6:161005610	1
rs10455872	Lp (a) levels	21900290	Qi Q	Genetic variants, plasma lipoprotein(a) levels, and risk of cardiovascular morbidity and mortality among two prospective cohorts of type 2 diabetes.	LPA	LPA	rs10455872-G	intron	0.07	5e-39	1450	41	1.28	[1.08-1.48] mg/dL increase	Illumina [~2.5 million] (imputed)	N	unrelated	unrelated	directly related	unrelated	indirectly related	unrelated	unrelated	unrelated	6	161103805	NA	6:161103805	NA
rs10455872	Lp (a) levels	21900290	Qi Q	Genetic variants, plasma lipoprotein(a) levels, and risk of cardiovascular morbidity and mortality among two prospective cohorts of type 2 diabetes.	LPA	LPA	rs10455872-G	intron	0.07	5e-39	1450	41	1.28	[1.08-1.48] mg/dL increase	Illumina [~2.5 million] (imputed)	N	unrelated	unrelated	directly related	unrelated	indirectly related	unrelated	unrelated	unrelated	6	161108144	rs2315065	6:161108144	1
rs10455872	Lp (a) levels	21900290	Qi Q	Genetic variants, plasma lipoprotein(a) levels, and risk of cardiovascular morbidity and mortality among two prospective cohorts of type 2 diabetes.	LPA	LPA	rs10455872-G	intron	0.07	5e-39	1450	41	1.28	[1.08-1.48] mg/dL increase	Illumina [~2.5 million] (imputed)	N	unrelated	unrelated	directly related	unrelated	indirectly related	unrelated	unrelated	unrelated	6	160997118	rs74617384	6:160997118	1
rs867186	Protein C levels	20802025	Tang W	Genome-wide association study identifies novel loci for plasma levels of protein C: the ARIC study.	PROCR	PROCR	rs867186-C	missense	0.1	2e-200	8048	42	0.47	[0.44-0.50] ug/ml increase	Affymetrix [2,461,269]	N	unrelated	directly related	unrelated	unrelated	indirectly related	unrelated	unrelated	unrelated	20	33702280	rs79438986	20:33702280	1
rs867186	Protein C levels	20802025	Tang W	Genome-wide association study identifies novel loci for plasma levels of protein C: the ARIC study.	PROCR	PROCR	rs867186-C	missense	0.1	2e-200	8048	42	0.47	[0.44-0.50] ug/ml increase	Affymetrix [2,461,269]	N	unrelated	directly related	unrelated	unrelated	indirectly related	unrelated	unrelated	unrelated	20	33665831	rs78704804	20:33665831	1
rs867186	Protein C levels	20802025	Tang W	Genome-wide association study identifies novel loci for plasma levels of protein C: the ARIC study.	PROCR	PROCR	rs867186-C	missense	0.1	2e-200	8048	42	0.47	[0.44-0.50] ug/ml increase	Affymetrix [2,461,269]	N	unrelated	directly related	unrelated	unrelated	indirectly related	unrelated	unrelated	unrelated	20	33767770	rs11907011	20:33767770	NA
rs867186	Protein C levels	20802025	Tang W	Genome-wide association study identifies novel loci for plasma levels of protein C: the ARIC study.	PROCR	PROCR	rs867186-C	missense	0.1	2e-200	8048	42	0.47	[0.44-0.50] ug/ml increase	Affymetrix [2,461,269]	N	unrelated	directly related	unrelated	unrelated	indirectly related	unrelated	unrelated	unrelated	20	33664583	rs8116257	20:33664583	1
rs867186	Protein C levels	20802025	Tang W	Genome-wide association study identifies novel loci for plasma levels of protein C: the ARIC study.	PROCR	PROCR	rs867186-C	missense	0.1	2e-200	8048	42	0.47	[0.44-0.50] ug/ml increase	Affymetrix [2,461,269]	N	unrelated	directly related	unrelated	unrelated	indirectly related	unrelated	unrelated	unrelated	20	33702104	rs79341738	20:33702104	1
rs867186	Protein C levels	20802025	Tang W	Genome-wide association study identifies novel loci for plasma levels of protein C: the ARIC study.	PROCR	PROCR	rs867186-C	missense	0.1	2e-200	8048	42	0.47	[0.44-0.50] ug/ml increase	Affymetrix [2,461,269]	N	unrelated	directly related	unrelated	unrelated	indirectly related	unrelated	unrelated	unrelated	20	33724758	rs73903017	20:33724758	1
rs867186	Protein C levels	20802025	Tang W	Genome-wide association study identifies novel loci for plasma levels of protein C: the ARIC study.	PROCR	PROCR	rs867186-C	missense	0.1	2e-200	8048	42	0.47	[0.44-0.50] ug/ml increase	Affymetrix [2,461,269]	N	unrelated	directly related	unrelated	unrelated	indirectly related	unrelated	unrelated	unrelated	20	33752110	rs143373163	20:33752110	1
rs867186	Protein C levels	20802025	Tang W	Genome-wide association study identifies novel loci for plasma levels of protein C: the ARIC study.	PROCR	PROCR	rs867186-C	missense	0.1	2e-200	8048	42	0.47	[0.44-0.50] ug/ml increase	Affymetrix [2,461,269]	N	unrelated	directly related	unrelated	unrelated	indirectly related	unrelated	unrelated	unrelated	20	33701652	rs6058185	20:33701652	1
rs867186	Protein C levels	20802025	Tang W	Genome-wide association study identifies novel loci for plasma levels of protein C: the ARIC study.	PROCR	PROCR	rs867186-C	missense	0.1	2e-200	8048	42	0.47	[0.44-0.50] ug/ml increase	Affymetrix [2,461,269]	N	unrelated	directly related	unrelated	unrelated	indirectly related	unrelated	unrelated	unrelated	20	33726150	rs60866116	20:33726150	1
rs867186	Protein C levels	20802025	Tang W	Genome-wide association study identifies novel loci for plasma levels of protein C: the ARIC study.	PROCR	PROCR	rs867186-C	missense	0.1	2e-200	8048	42	0.47	[0.44-0.50] ug/ml increase	Affymetrix [2,461,269]	N	unrelated	directly related	unrelated	unrelated	indirectly related	unrelated	unrelated	unrelated	20	33724221	rs75648520	20:33724221	1
rs867186	Protein C levels	20802025	Tang W	Genome-wide association study identifies novel loci for plasma levels of protein C: the ARIC study.	PROCR	PROCR	rs867186-C	missense	0.1	2e-200	8048	42	0.47	[0.44-0.50] ug/ml increase	Affymetrix [2,461,269]	N	unrelated	directly related	unrelated	unrelated	indirectly related	unrelated	unrelated	unrelated	20	33721333	rs139791629	20:33721333	NA
rs867186	Protein C levels	20802025	Tang W	Genome-wide association study identifies novel loci for plasma levels of protein C: the ARIC study.	PROCR	PROCR	rs867186-C	missense	0.1	2e-200	8048	42	0.47	[0.44-0.50] ug/ml increase	Affymetrix [2,461,269]	N	unrelated	directly related	unrelated	unrelated	indirectly related	unrelated	unrelated	unrelated	20	33702831	rs112318873	20:33702831	1
rs867186	Protein C levels	20802025	Tang W	Genome-wide association study identifies novel loci for plasma levels of protein C: the ARIC study.	PROCR	PROCR	rs867186-C	missense	0.1	2e-200	8048	42	0.47	[0.44-0.50] ug/ml increase	Affymetrix [2,461,269]	N	unrelated	directly related	unrelated	unrelated	indirectly related	unrelated	unrelated	unrelated	20	33720920	rs11908683	20:33720920	1
rs867186	Protein C levels	20802025	Tang W	Genome-wide association study identifies novel loci for plasma levels of protein C: the ARIC study.	PROCR	PROCR	rs867186-C	missense	0.1	2e-200	8048	42	0.47	[0.44-0.50] ug/ml increase	Affymetrix [2,461,269]	N	unrelated	directly related	unrelated	unrelated	indirectly related	unrelated	unrelated	unrelated	20	33701107	rs6060246	20:33701107	1
rs867186	Protein C levels	20802025	Tang W	Genome-wide association study identifies novel loci for plasma levels of protein C: the ARIC study.	PROCR	PROCR	rs867186-C	missense	0.1	2e-200	8048	42	0.47	[0.44-0.50] ug/ml increase	Affymetrix [2,461,269]	N	unrelated	directly related	unrelated	unrelated	indirectly related	unrelated	unrelated	unrelated	20	33700717	rs28469723	20:33700717	1
rs867186	Protein C levels	20802025	Tang W	Genome-wide association study identifies novel loci for plasma levels of protein C: the ARIC study.	PROCR	PROCR	rs867186-C	missense	0.1	2e-200	8048	42	0.47	[0.44-0.50] ug/ml increase	Affymetrix [2,461,269]	N	unrelated	directly related	unrelated	unrelated	indirectly related	unrelated	unrelated	unrelated	20	33721426	rs145497211	20:33721426	NA
rs867186	Protein C levels	20802025	Tang W	Genome-wide association study identifies novel loci for plasma levels of protein C: the ARIC study.	PROCR	PROCR	rs867186-C	missense	0.1	2e-200	8048	42	0.47	[0.44-0.50] ug/ml increase	Affymetrix [2,461,269]	N	unrelated	directly related	unrelated	unrelated	indirectly related	unrelated	unrelated	unrelated	20	33724557	NA	20:33724557	1
rs867186	Protein C levels	20802025	Tang W	Genome-wide association study identifies novel loci for plasma levels of protein C: the ARIC study.	PROCR	PROCR	rs867186-C	missense	0.1	2e-200	8048	42	0.47	[0.44-0.50] ug/ml increase	Affymetrix [2,461,269]	N	unrelated	directly related	unrelated	unrelated	indirectly related	unrelated	unrelated	unrelated	20	33799176	rs17406518	20:33799176	1
rs867186	Protein C levels	20802025	Tang W	Genome-wide association study identifies novel loci for plasma levels of protein C: the ARIC study.	PROCR	PROCR	rs867186-C	missense	0.1	2e-200	8048	42	0.47	[0.44-0.50] ug/ml increase	Affymetrix [2,461,269]	N	unrelated	directly related	unrelated	unrelated	indirectly related	unrelated	unrelated	unrelated	20	33725207	rs11907574	20:33725207	1
rs867186	Protein C levels	20802025	Tang W	Genome-wide association study identifies novel loci for plasma levels of protein C: the ARIC study.	PROCR	PROCR	rs867186-C	missense	0.1	2e-200	8048	42	0.47	[0.44-0.50] ug/ml increase	Affymetrix [2,461,269]	N	unrelated	directly related	unrelated	unrelated	indirectly related	unrelated	unrelated	unrelated	20	33720240	rs6120844	20:33720240	1
rs867186	Protein C levels	20802025	Tang W	Genome-wide association study identifies novel loci for plasma levels of protein C: the ARIC study.	PROCR	PROCR	rs867186-C	missense	0.1	2e-200	8048	42	0.47	[0.44-0.50] ug/ml increase	Affymetrix [2,461,269]	N	unrelated	directly related	unrelated	unrelated	indirectly related	unrelated	unrelated	unrelated	20	33694801	rs6058181	20:33694801	1
rs867186	Protein C levels	20802025	Tang W	Genome-wide association study identifies novel loci for plasma levels of protein C: the ARIC study.	PROCR	PROCR	rs867186-C	missense	0.1	2e-200	8048	42	0.47	[0.44-0.50] ug/ml increase	Affymetrix [2,461,269]	N	unrelated	directly related	unrelated	unrelated	indirectly related	unrelated	unrelated	unrelated	20	33696495	rs6060241	20:33696495	1
rs867186	Protein C levels	20802025	Tang W	Genome-wide association study identifies novel loci for plasma levels of protein C: the ARIC study.	PROCR	PROCR	rs867186-C	missense	0.1	2e-200	8048	42	0.47	[0.44-0.50] ug/ml increase	Affymetrix [2,461,269]	N	unrelated	directly related	unrelated	unrelated	indirectly related	unrelated	unrelated	unrelated	20	33671947	rs147614901	20:33671947	1
rs867186	Protein C levels	20802025	Tang W	Genome-wide association study identifies novel loci for plasma levels of protein C: the ARIC study.	PROCR	PROCR	rs867186-C	missense	0.1	2e-200	8048	42	0.47	[0.44-0.50] ug/ml increase	Affymetrix [2,461,269]	N	unrelated	directly related	unrelated	unrelated	indirectly related	unrelated	unrelated	unrelated	20	33784021	rs11906148	20:33784021	NA
rs867186	Protein C levels	20802025	Tang W	Genome-wide association study identifies novel loci for plasma levels of protein C: the ARIC study.	PROCR	PROCR	rs867186-C	missense	0.1	2e-200	8048	42	0.47	[0.44-0.50] ug/ml increase	Affymetrix [2,461,269]	N	unrelated	directly related	unrelated	unrelated	indirectly related	unrelated	unrelated	unrelated	20	33729442	rs11906318	20:33729442	1
rs867186	Protein C levels	20802025	Tang W	Genome-wide association study identifies novel loci for plasma levels of protein C: the ARIC study.	PROCR	PROCR	rs867186-C	missense	0.1	2e-200	8048	42	0.47	[0.44-0.50] ug/ml increase	Affymetrix [2,461,269]	N	unrelated	directly related	unrelated	unrelated	indirectly related	unrelated	unrelated	unrelated	20	33719400	rs56289894	20:33719400	1
rs867186	Protein C levels	20802025	Tang W	Genome-wide association study identifies novel loci for plasma levels of protein C: the ARIC study.	PROCR	PROCR	rs867186-C	missense	0.1	2e-200	8048	42	0.47	[0.44-0.50] ug/ml increase	Affymetrix [2,461,269]	N	unrelated	directly related	unrelated	unrelated	indirectly related	unrelated	unrelated	unrelated	20	33786677	rs117802529	20:33786677	1
rs867186	Protein C levels	20802025	Tang W	Genome-wide association study identifies novel loci for plasma levels of protein C: the ARIC study.	PROCR	PROCR	rs867186-C	missense	0.1	2e-200	8048	42	0.47	[0.44-0.50] ug/ml increase	Affymetrix [2,461,269]	N	unrelated	directly related	unrelated	unrelated	indirectly related	unrelated	unrelated	unrelated	20	33721356	rs11904893	20:33721356	NA
rs867186	Protein C levels	20802025	Tang W	Genome-wide association study identifies novel loci for plasma levels of protein C: the ARIC study.	PROCR	PROCR	rs867186-C	missense	0.1	2e-200	8048	42	0.47	[0.44-0.50] ug/ml increase	Affymetrix [2,461,269]	N	unrelated	directly related	unrelated	unrelated	indirectly related	unrelated	unrelated	unrelated	20	33746789	rs144917890	20:33746789	NA
rs867186	Protein C levels	20802025	Tang W	Genome-wide association study identifies novel loci for plasma levels of protein C: the ARIC study.	PROCR	PROCR	rs867186-C	missense	0.1	2e-200	8048	42	0.47	[0.44-0.50] ug/ml increase	Affymetrix [2,461,269]	N	unrelated	directly related	unrelated	unrelated	indirectly related	unrelated	unrelated	unrelated	20	33720157	rs6060257	20:33720157	1
rs867186	Protein C levels	20802025	Tang W	Genome-wide association study identifies novel loci for plasma levels of protein C: the ARIC study.	PROCR	PROCR	rs867186-C	missense	0.1	2e-200	8048	42	0.47	[0.44-0.50] ug/ml increase	Affymetrix [2,461,269]	N	unrelated	directly related	unrelated	unrelated	indirectly related	unrelated	unrelated	unrelated	20	33783805	rs141932846	20:33783805	1
rs867186	Protein C levels	20802025	Tang W	Genome-wide association study identifies novel loci for plasma levels of protein C: the ARIC study.	PROCR	PROCR	rs867186-C	missense	0.1	2e-200	8048	42	0.47	[0.44-0.50] ug/ml increase	Affymetrix [2,461,269]	N	unrelated	directly related	unrelated	unrelated	indirectly related	unrelated	unrelated	unrelated	20	33792559	rs139189391	20:33792559	1
rs867186	Protein C levels	20802025	Tang W	Genome-wide association study identifies novel loci for plasma levels of protein C: the ARIC study.	PROCR	PROCR	rs867186-C	missense	0.1	2e-200	8048	42	0.47	[0.44-0.50] ug/ml increase	Affymetrix [2,461,269]	N	unrelated	directly related	unrelated	unrelated	indirectly related	unrelated	unrelated	unrelated	20	33717245	rs6579220	20:33717245	1
rs867186	Protein C levels	20802025	Tang W	Genome-wide association study identifies novel loci for plasma levels of protein C: the ARIC study.	PROCR	PROCR	rs867186-C	missense	0.1	2e-200	8048	42	0.47	[0.44-0.50] ug/ml increase	Affymetrix [2,461,269]	N	unrelated	directly related	unrelated	unrelated	indirectly related	unrelated	unrelated	unrelated	20	33682906	rs11908681	20:33682906	1
rs867186	Protein C levels	20802025	Tang W	Genome-wide association study identifies novel loci for plasma levels of protein C: the ARIC study.	PROCR	PROCR	rs867186-C	missense	0.1	2e-200	8048	42	0.47	[0.44-0.50] ug/ml increase	Affymetrix [2,461,269]	N	unrelated	directly related	unrelated	unrelated	indirectly related	unrelated	unrelated	unrelated	20	33729477	rs11908232	20:33729477	1
rs867186	Protein C levels	20802025	Tang W	Genome-wide association study identifies novel loci for plasma levels of protein C: the ARIC study.	PROCR	PROCR	rs867186-C	missense	0.1	2e-200	8048	42	0.47	[0.44-0.50] ug/ml increase	Affymetrix [2,461,269]	N	unrelated	directly related	unrelated	unrelated	indirectly related	unrelated	unrelated	unrelated	20	33689941	rs76648234	20:33689941	1
rs867186	Protein C levels	20802025	Tang W	Genome-wide association study identifies novel loci for plasma levels of protein C: the ARIC study.	PROCR	PROCR	rs867186-C	missense	0.1	2e-200	8048	42	0.47	[0.44-0.50] ug/ml increase	Affymetrix [2,461,269]	N	unrelated	directly related	unrelated	unrelated	indirectly related	unrelated	unrelated	unrelated	20	33768439	rs11427024	20:33768439	1
rs867186	Protein C levels	20802025	Tang W	Genome-wide association study identifies novel loci for plasma levels of protein C: the ARIC study.	PROCR	PROCR	rs867186-C	missense	0.1	2e-200	8048	42	0.47	[0.44-0.50] ug/ml increase	Affymetrix [2,461,269]	N	unrelated	directly related	unrelated	unrelated	indirectly related	unrelated	unrelated	unrelated	20	33801283	rs11699306	20:33801283	NA
rs867186	Protein C levels	20802025	Tang W	Genome-wide association study identifies novel loci for plasma levels of protein C: the ARIC study.	PROCR	PROCR	rs867186-C	missense	0.1	2e-200	8048	42	0.47	[0.44-0.50] ug/ml increase	Affymetrix [2,461,269]	N	unrelated	directly related	unrelated	unrelated	indirectly related	unrelated	unrelated	unrelated	20	33726873	rs8119827	20:33726873	1
rs867186	Protein C levels	20802025	Tang W	Genome-wide association study identifies novel loci for plasma levels of protein C: the ARIC study.	PROCR	PROCR	rs867186-C	missense	0.1	2e-200	8048	42	0.47	[0.44-0.50] ug/ml increase	Affymetrix [2,461,269]	N	unrelated	directly related	unrelated	unrelated	indirectly related	unrelated	unrelated	unrelated	20	33727779	rs73903019	20:33727779	1
rs867186	Protein C levels	20802025	Tang W	Genome-wide association study identifies novel loci for plasma levels of protein C: the ARIC study.	PROCR	PROCR	rs867186-C	missense	0.1	2e-200	8048	42	0.47	[0.44-0.50] ug/ml increase	Affymetrix [2,461,269]	N	unrelated	directly related	unrelated	unrelated	indirectly related	unrelated	unrelated	unrelated	20	33721261	rs75287019	20:33721261	1
rs867186	Protein C levels	20802025	Tang W	Genome-wide association study identifies novel loci for plasma levels of protein C: the ARIC study.	PROCR	PROCR	rs867186-C	missense	0.1	2e-200	8048	42	0.47	[0.44-0.50] ug/ml increase	Affymetrix [2,461,269]	N	unrelated	directly related	unrelated	unrelated	indirectly related	unrelated	unrelated	unrelated	20	33720592	rs11908647	20:33720592	1
rs867186	Protein C levels	20802025	Tang W	Genome-wide association study identifies novel loci for plasma levels of protein C: the ARIC study.	PROCR	PROCR	rs867186-C	missense	0.1	2e-200	8048	42	0.47	[0.44-0.50] ug/ml increase	Affymetrix [2,461,269]	N	unrelated	directly related	unrelated	unrelated	indirectly related	unrelated	unrelated	unrelated	20	33698016	rs6060242	20:33698016	1
rs867186	Protein C levels	20802025	Tang W	Genome-wide association study identifies novel loci for plasma levels of protein C: the ARIC study.	PROCR	PROCR	rs867186-C	missense	0.1	2e-200	8048	42	0.47	[0.44-0.50] ug/ml increase	Affymetrix [2,461,269]	N	unrelated	directly related	unrelated	unrelated	indirectly related	unrelated	unrelated	unrelated	20	33694580	rs6060239	20:33694580	1
rs867186	Protein C levels	20802025	Tang W	Genome-wide association study identifies novel loci for plasma levels of protein C: the ARIC study.	PROCR	PROCR	rs867186-C	missense	0.1	2e-200	8048	42	0.47	[0.44-0.50] ug/ml increase	Affymetrix [2,461,269]	N	unrelated	directly related	unrelated	unrelated	indirectly related	unrelated	unrelated	unrelated	20	33773630	rs117249133	20:33773630	1
rs867186	Protein C levels	20802025	Tang W	Genome-wide association study identifies novel loci for plasma levels of protein C: the ARIC study.	PROCR	PROCR	rs867186-C	missense	0.1	2e-200	8048	42	0.47	[0.44-0.50] ug/ml increase	Affymetrix [2,461,269]	N	unrelated	directly related	unrelated	unrelated	indirectly related	unrelated	unrelated	unrelated	20	33694540	rs6060238	20:33694540	1
rs867186	Protein C levels	20802025	Tang W	Genome-wide association study identifies novel loci for plasma levels of protein C: the ARIC study.	PROCR	PROCR	rs867186-C	missense	0.1	2e-200	8048	42	0.47	[0.44-0.50] ug/ml increase	Affymetrix [2,461,269]	N	unrelated	directly related	unrelated	unrelated	indirectly related	unrelated	unrelated	unrelated	20	33692261	rs8117100	20:33692261	1
rs867186	Protein C levels	20802025	Tang W	Genome-wide association study identifies novel loci for plasma levels of protein C: the ARIC study.	PROCR	PROCR	rs867186-C	missense	0.1	2e-200	8048	42	0.47	[0.44-0.50] ug/ml increase	Affymetrix [2,461,269]	N	unrelated	directly related	unrelated	unrelated	indirectly related	unrelated	unrelated	unrelated	20	33678368	rs192024492	20:33678368	1
rs867186	Protein C levels	20802025	Tang W	Genome-wide association study identifies novel loci for plasma levels of protein C: the ARIC study.	PROCR	PROCR	rs867186-C	missense	0.1	2e-200	8048	42	0.47	[0.44-0.50] ug/ml increase	Affymetrix [2,461,269]	N	unrelated	directly related	unrelated	unrelated	indirectly related	unrelated	unrelated	unrelated	20	33728922	NA	20:33728922	1
rs867186	Protein C levels	20802025	Tang W	Genome-wide association study identifies novel loci for plasma levels of protein C: the ARIC study.	PROCR	PROCR	rs867186-C	missense	0.1	2e-200	8048	42	0.47	[0.44-0.50] ug/ml increase	Affymetrix [2,461,269]	N	unrelated	directly related	unrelated	unrelated	indirectly related	unrelated	unrelated	unrelated	20	33796192	rs17092456	20:33796192	1
[truncated: 14,039 more rows]
