# Supplementary material for: Strategies for Enriching Variant Coverage in Candidate Disease Loci on a Multiethnic Genotyping Array
Source: PLoS One. 2016 Dec 14;11(12):e0167758. doi: 10.1371/journal.pone.0167758 (PMC5156387; doi:10.1371/journal.pone.0167758)
Supplement: S4 Table — (TXT) [file pone.0167758.s004.txt]

SNPname	Associated_Phenotype	Gene_Locus	Hx_Mechanism	Assay	PMID	Functional_Assay_Reference	Functional	chrom	chromStart	strand	func	alleles	alleleFreqs	markername	MegaChip.PassedQC
rs10011540	T2D	UCP1	Promoter	Differential Luciferase	11317671	Diabetologia. 2001 Mar,44(3):373-6. A polymorphism in the 5' untranslated region and a Met229-->Leu variant in exon 5 of the human UCP1 gene are associated with susceptibility to type II diabetes mellitus.	Differential	chr4	141489995	+	near-gene-5	G,T,	0.112581,0.887419,	4:141489996	NA
rs1001179	Catalase levels	CAT	Promoter	Differential Luciferase and EMSA	11182520	Free Radic Biol Med. 2001 Mar 1,30(5):500-5. A common functional C-T substitution polymorphism in the promoter region of the human catalase gene influences transcription factor binding, reporter gene transcription and is correlated to blood catalase levels.	Differential	chr11	34460230	-	near-gene-5	A,G,	0.115668,0.884332,	11:34460231	1
rs1002091	Cleft lip	PDGFC	Promoter	Non-differential Luciferase	19092777	Eur J Hum Genet. 2009 Jun,17(6):774-84. doi: 10.1038/ejhg.2008.245. Epub 2008 Dec 17. The PDGF-C regulatory region SNP rs28999109 decreases promoter transcriptional activity and is associated with CL/P.	Nondifferential	chr4	157893170	+	near-gene-5	C,G,	0.509217,0.490783,	4:157893171	NA
rs1003349	NA	MMP14	Promoter	Non-differential	18927121	Nephrol Dial Transplant. 2009 Mar,24(3):735-42. doi: 10.1093/ndt/gfn576. Epub 2008 Oct 16. Characterization of the transcriptional regulation of the human MT1-MMP gene and association of risk reduction for focal-segmental glomerulosclerosis with two functional promoter SNPs.	Nondifferential	chr14	23305662	+	near-gene-5	G,T,	0.675487,0.324513,	14:23305663	NA
rs10034579	BMI	FABP2	Promoter	Haplotype differential Luciferase	14666368	Diabetologia. 2004 Feb,47(2):349-51. Epub 2003 Dec 10. Variation in the FABP2 promoter affects gene expression: implications for prior association studies.	Differential	chr4	120244028	+	near-gene-5	A,C,	0.413033,0.586967,	4:120244029	1
rs10034661	BMI	FABP2	Promoter	Haplotype differential Luciferase	14666368	Diabetologia. 2004 Feb,47(2):349-51. Epub 2003 Dec 10. Variation in the FABP2 promoter affects gene expression: implications for prior association studies.	Differential	chr4	120244084	+	near-gene-5	A,G,	0.270853,0.729147,	4:120244085	1
rs1003619	Cell signaling	RANGAP1	Enhancer - Intergenic	Non-differential p53 MAPD	20817676	Nucleic Acids Res. 2011 Jan,39(1):178-89. doi: 10.1093/nar/gkq764. Epub 2010 Sep 3. Human single-nucleotide polymorphisms alter p53 sequence-specific binding at gene regulatory elements	Nondifferential	chr22	41684807	+	unknown	C,G,	0.329068,0.670932,	22:41684808	NA
rs1003723	Hypercholesterolemia	LDLR	RNA - Splicing	Non-differential splicing	8872473	Hum Mol Genet. 1996 Sep,5(9):1325-31. Genetic variation at a splicing branch point in intron 9 of the low density lipoprotein (LDL)-receptor gene: a rare mutation that disrupts mRNA splicing in a patient with familial hypercholesterolaemia and a common polymorphism.	Nondifferential	chr19	11224180	+	intron	A,C,G,T,	0.001453,0.707674,0.009344,0.281529,	19:11224181	NA
rs1004030	NA	MMP14	Promoter	Differential	18927121	Nephrol Dial Transplant. 2009 Mar,24(3):735-42. doi: 10.1093/ndt/gfn576. Epub 2008 Oct 16. Characterization of the transcriptional regulation of the human MT1-MMP gene and association of risk reduction for focal-segmental glomerulosclerosis with two functional promoter SNPs.	Differential	chr14	23305648	+	near-gene-5	C,T,	0.370025,0.629975,	14:23305649	NA
rs10040318	Respiratory	CYFIP2	Promoter	none	15879417	Am J Respir Crit Care Med. 2005 Jul 15,172(2):183-8. Epub 2005 May 5. Positional identification of an asthma susceptibility gene on human chromosome 5q33.	Other	chr5	156710025	+	intron	A,G,	0.925168,0.074832,	5:156710026	NA
rs1005230	Ulcer	VEGFA	Promoter	Differential Luciferase	19120886	J Gastroenterol Hepatol. 2008 Dec,23 Suppl 2:S131-9. doi: 10.1111/j.1440-1746.2008.05404.x. Novel single nucleotide polymorphism of the VEGF gene as a risk predictor for gastroduodenal ulcers.	Differential	chr6	43736495	+	near-gene-5	C,T,	0.669037,0.330963,	6:43736496	1
rs10053538	Allergy	HAVCR2	Promoter	Non-differential Luciferase	19566956	BMC Med Genet. 2009 Jun 30,10:62. doi: 10.1186/1471-2350-10-62. Lack of association of TIM3 polymorphisms and allergic phenotypes.	Nondifferential	chr5	156537509	+	near-gene-5	A,C,	0.069789,0.930211,	5:156537510	NA
rs10061463	Allergy	HAVCR2	Promoter	Non-differential Luciferase	19566956	BMC Med Genet. 2009 Jun 30,10:62. doi: 10.1186/1471-2350-10-62. Lack of association of TIM3 polymorphisms and allergic phenotypes.	Nondifferential	chr5	156537759	+	near-gene-5	A,C,	0.104055,0.895945,	5:156537760	NA
rs1006409	Hematological traits	FAR2	Enhancer	Differential EMSA	23570689	Genome Res. 2013 Jul,23(7):1130-41. doi: 10.1101/gr.155127.113. Epub 2013 Apr 9. Maps of open chromatin highlight cell type-restricted patterns of regulatory sequence variation at hematological trait loci.	Differential	chr12	29435674	-	intron	C,N,T,	0.522194,0.000582,0.477224,	12:29435675	1
rs1008438	Pulmonary edema	HSPA1A	Promoter	Differential Luciferase	19351530	Clin Chim Acta. 2009 Jul,405(1-2):17-22. doi: 10.1016/j.cca.2009.03.056. Epub 2009 Apr 5. Genetic interaction of Hsp70 family genes polymorphisms with high-altitude pulmonary edema among Chinese railway constructors at altitudes exceeding 4000 meters.	Differential	chr6	31783207	-	near-gene-5	G,T,	0.494321,0.505679,	6:31783208	NA
rs1008438	Parkinson's Disease	HSPA8	Promoter	Differential Luciferase	14605873	Hum Genet. 2004 Feb,114(3):236-41. Epub 2003 Nov 6. Analysis of heat-shock protein 70 gene polymorphisms and the risk of Parkinson's disease.	Differential	chr6	31783207	-	near-gene-5	G,T,	0.494321,0.505679,	6:31783208	NA
rs10099160	Lipids	LPL	NA		20650961	Hum Mol Genet. 2010 Oct 15,19(20):3936-47. doi: 10.1093/hmg/ddq308. Epub 2010 Jul 22. Application of statistical and functional methodologies for the investigation of genetic determinants of coronary heart disease biomarkers: lipoprotein lipase genotype and plasma triglycerides as an exemplar.	Differential	chr8	19821814	+	intron	G,T,	0.157061,0.842939,	8:19821815	NA
rs1010167	Smoking	GSTM4	Promoter	Differential Luciferase	15128050	Pharmacogenetics. 2004 Jan,14(1):45-51. Promoter polymorphisms in glutathione-S-transferase genes affect transcription.	Differential	chr1	110198726	-	ncRNA,untranslated-5	C,G,	0.456410,0.543590,	1:110198727	1
rs10105311	Alzheimer's Disease	ADAM9	Promoter	not tested	19237226	Neurobiol Aging. 2011 Jan,32(1):54-62. doi: 10.1016/j.neurobiolaging.2009.01.001. Epub 2009 Feb 23. Promoter polymorphisms which regulate ADAM9 transcription are protective against sporadic Alzheimer's disease.	Other	chr8	38854040	+	near-gene-5,untranslated-5	C,T,	0.723288,0.276712,	8:38854041	1
rs10105606	Lipids	LPL	NA		20650961	Hum Mol Genet. 2010 Oct 15,19(20):3936-47. doi: 10.1093/hmg/ddq308. Epub 2010 Jul 22. Application of statistical and functional methodologies for the investigation of genetic determinants of coronary heart disease biomarkers: lipoprotein lipase genotype and plasma triglycerides as an exemplar.	Differential	chr8	19827847	+	unknown	A,C,	0.403809,0.596191,	8:19827848	1
rs10116253	NA	TLR4	NA		20228685	Crit Care Med. 2010 May,38(5):1292-9. doi: 10.1097/CCM.0b013e3181d8ad12. Functional significance of the Toll-like receptor 4 promoter gene polymorphisms in the Chinese Han population.	Differential	chr9	120464319	+	unknown	C,T,	0.283800,0.716200,	9:120464320	NA
rs10153820	Deep vein thrombosis	TFPI	Promoter	Differential Luciferase	20519147	Biochem Biophys Res Commun. 2010 Jun 18,397(1):106-11. doi: 10.1016/j.bbrc.2010.05.078. Epub 2010 May 16. Functional characterization of polymorphisms in the human TFPI gene.	Differential	chr2	188419589	+	near-gene-5	A,G,	0.233061,0.766939,	2:188419590	1
rs10162517	Pharmacogenetics	SLC10A1	Enhancer	Differential Luciferase	21368754	Clin Pharmacol Ther. 2011 Apr,89(4):571-8. doi: 10.1038/clpt.2010.353. Epub 2011 Mar 2.Functional characterization of liver enhancers that regulate drug-associated transporters.	Differential	chr14	70343783	+	unknown	C,T,	0.276382,0.723618,	14:70343784	1
rs1017448	Hypertension	SCG2	Enhancer	Differential Luciferase, ChIP and EMSA	17584765	Hum Mol Genet. 2007 Jul 15,16(14):1752-64. Epub 2007 Jun 21. An ancestral variant of Secretogranin II confers regulation by PHOX2 transcription factors and association with hypertension.	Differential	chr2	224466343	-	intron	A,G,	0.139218,0.860782,	2:224466344	1
rs1024610	Autoimmune	CCL2	Promoter	Nondifferential Luciferase	10362511	Biochem Biophys Res Commun. 1999 Jun 7,259(2):344-8. A novel polymorphism in the MCP-1 gene regulatory region that influences MCP-1 expression.	Nondifferential	chr17	32580230	-	unknown	A,T,	0.115925,0.884075,	17:32580231	NA
rs1024611	IBD	CCL2	Promoter	Differential Luciferase	10362511	Biochem Biophys Res Commun. 1999 Jun 7,259(2):344-8. A novel polymorphism in the MCP-1 gene regulatory region that influences MCP-1 expression.	Differential	chr17	32579787	-	unknown	C,T,	0.376106,0.623894,	17:32579788	1
rs1024611	Osteoarthritis	CCL2	Promoter	Differential Luciferase	17763208	Scand J Rheumatol. 2007 Jul-Aug,36(4):299-306. Association of the -2510A/G chemokine (C-C motif) ligand 2 polymorphism with knee osteoarthritis in a Korean population.	Differential	chr17	32579787	-	unknown	C,T,	0.376106,0.623894,	17:32579788	1
rs1024611	IBD	CCL2	Promoter	Differential Luciferase and AEI	23166687	PLoS One. 2012,7(11):e49498. doi: 10.1371/journal.pone.0049498. Epub 2012 Nov 16. The rs1024611 regulatory region polymorphism is associated with CCL2 allelic expression imbalance.	Differential	chr17	32579787	-	unknown	C,T,	0.376106,0.623894,	17:32579788	1
rs10249788	Endometrial cancer	AHR	Promoter	Differential Luciferase and EMSA	23208493	Oncogene. 2013 Oct 10,32(41):4950-9. doi: 10.1038/onc.2012.509. Epub 2012 Dec 3. Inhibition of AHR transcription by NF1C is affected by a single-nucleotide polymorphism, and is involved in suppression of human uterine endometrial cancer.	Differential	chr7	17338146	+	near-gene-5	C,T,	0.737434,0.262566,	7:17338147	1
rs10399805	Respiratory	CHI3L1	Promoter	Differential Luciferase and EMSA	19106306	Am J Respir Crit Care Med. 2009 Mar 15,179(6):449-56. doi: 10.1164/rccm.200809-1422OC. Epub 2008 Dec 23. Genetic variation in the promoter region of chitinase 3-like 1 is associated with atopy.	Differential	chr1	203155997	+	near-gene-5	A,G,	0.296199,0.703801,	1:203155998	1
rs1040186	HBV_cirrhosis	COL3A1	Promoter	Non-differential luciferase	19000145	Tissue Antigens. 2008 Dec,72(6):539-48. doi: 10.1111/j.1399-0039.2008.01144.x. Epub 2008 Oct 18. Genetic association between functional haplotype of collagen type III alpha 1 and chronic hepatitis B and cirrhosis in Koreans.	Nondifferential	chr2	189837377	-	near-gene-5	A,N,T,	0.542239,0.000416,0.457345,	2:189837378	NA
rs10402931	CML (cancer)	PCDC5	Promoter	Differential Luciferase * haplotype -11/-27	16361542	Clin Cancer Res. 2005 Dec 15,11(24 Pt 1):8592-9. Two single-nucleotide polymorphisms with linkage disequilibrium in the human programmed cell death 5 gene 5' regulatory region affect promoter activity and the susceptibility of chronic myelogenous leukemia in Chinese population.	Differential	chr19	33072068	+	near-gene-5	A,G,	0.814696,0.185304,	19:33072069	1
rs10405535	CML (cancer)	PCDC5	Promoter	Differential Luciferase * haplotype -11/-27	16361542	Clin Cancer Res. 2005 Dec 15,11(24 Pt 1):8592-9. Two single-nucleotide polymorphisms with linkage disequilibrium in the human programmed cell death 5 gene 5' regulatory region affect promoter activity and the susceptibility of chronic myelogenous leukemia in Chinese population.	Differential	chr19	33072084	+	near-gene-5	A,G,	0.181031,0.818969,	19:33072085	1
rs10411210	NA	SMAD7	NA		24205329	PLoS One. 2013 Oct 29,8(10):e78833. doi: 10.1371/journal.pone.0078833. eCollection 2013. Detection of regulatory SNPs in human genome using ChIP-seq ENCODE data.	Nondifferential	chr19	33532299	+	intron	C,T,	0.752323,0.247677,	19:33532300	1
rs10414043	Lipids	APOE	Enhancer	Haplotype differential Luciferase (depending on cell line)	22089642	J Hum Genet. 2012 Jan,57(1):18-25. doi: 10.1038/jhg.2011.123. Epub 2011 Nov 17. Functional analysis of APOE locus genetic variation implicates regional enhancers in the regulation of both TOMM40 and APOE.	Differential	chr19	45415712	+	unknown	A,G,	0.135740,0.864260,	19:45415713	1
rs10414690	Drug metabolism	CYP4F12	Promoter	Haplotype differential Luciferase	15163554	Biochem Pharmacol. 2004 Jun 15,67(12):2231-8. Functional characterization of genetic polymorphisms identified in the human cytochrome P450 4F12 (CYP4F12) promoter region.	Differential	chr19	15784194	+	intron	C,G,	0.918690,0.081310,	19:15784195	1
rs1042173	Alcohol	SLC6A4	RNA - miRNA	Differential expression in transient transfection	19032574	Alcohol Clin Exp Res. 2009 Feb,33(2):332-9. doi: 10.1111/j.1530-0277.2008.00837.x. Epub 2008 Nov 19. Characterization of a functional polymorphism in the 3' UTR of SLC6A4 and its association with drinking intensity.	Differential	chr17	28525010	-	untranslated-3	G,T,	0.482574,0.517426,	17:28525011	1
rs1042173	Alzheimer's Disease	SLC6A4	RNA - miRNA	Differential Luciferase	18283276	Mol Psychiatry. 2009 Apr,14(4):381-9. doi: 10.1038/mp.2008.15. Epub 2008 Feb 19. A common polymorphism in serotonin receptor 1B mRNA moderates regulation by miR-96 and associates with aggressive human behaviors.	Differential	chr17	28525010	-	untranslated-3	G,T,	0.482574,0.517426,	17:28525011	1
rs10421768	Anaemia	HAMP	Promoter	Differential Luciferase	21143959	BMC Genet. 2010 Dec 10,11:110. doi: 10.1186/1471-2156-11-110. Genetic study of the hepcidin gene (HAMP) promoter and functional analysis of the c.-582A > G variant.	Differential	chr19	35772898	+	near-gene-5	A,G,	0.846606,0.153394,	19:35772899	1
rs1042522	Cancer	TP53	Promoter	Haplotype differential Luciferase	20127977	Hum Mutat. 2010 Apr,31(4):456-65. doi: 10.1002/humu.21214. DeltaN133p53 expression levels in relation to haplotypes of the TP53 internal promoter region.	Differential	chr17	7579471	-	near-gene-5,missense	C,G,	0.395773,0.604227,	17:7579472	NA
rs1042711	Obesity	ADRB2	Promoter	Haplotype Differential Luciferase	10984540	Proc Natl Acad Sci U S A. 2000 Sep 12,97(19):10483-8. Complex promoter and coding region beta 2-adrenergic receptor haplotypes alter receptor expression and predict in vivo responsiveness.	Differential	chr5	148206347	+	untranslated-5	C,T,	0.244382,0.755618,	5:148206348	1
rs1042711	Obesity	ADRB2	Promoter	Haplotype Differential Luciferase	10193762	Br J Pharmacol. 1999 Feb,126(4):841-4. Identification of novel polymorphisms within the promoter region of the human beta2 adrenergic receptor gene.	Differential	chr5	148206347	+	untranslated-5	C,T,	0.244382,0.755618,	5:148206348	1
rs1042711	Obesity	ADRB2	Promoter	ex vivo non-differential cAMP formation in PBMC in response to isoprenaline stimulation	11809992	Thorax. 2002 Jan,57(1):61-6. Beta2 adrenoceptor promoter polymorphisms: extended haplotypes and functional effects in peripheral blood mononuclear cells.	Differential	chr5	148206347	+	untranslated-5	C,T,	0.244382,0.755618,	5:148206348	1
rs1042711	Obesity	ADRB2	Promoter	Non-differential Luciferase	12466230	Br J Pharmacol. 2002 Dec,137(8):1213-6. Beta 2 adrenergic receptor 5' haplotypes influence promoter activity.	Nondifferential	chr5	148206347	+	untranslated-5	C,T,	0.244382,0.755618,	5:148206348	1
rs1042713	Obesity	ADRB2	Promoter	Haplotype Differential Luciferase	10984540	Proc Natl Acad Sci U S A. 2000 Sep 12,97(19):10483-8. Complex promoter and coding region beta 2-adrenergic receptor haplotypes alter receptor expression and predict in vivo responsiveness.	Differential	chr5	148206439	+	missense	A,G,	0.424148,0.575852,	5:148206440	1
rs1042714	Obesity	ADRB2	Promoter	Haplotype Differential Luciferase	10984540	Proc Natl Acad Sci U S A. 2000 Sep 12,97(19):10483-8. Complex promoter and coding region beta 2-adrenergic receptor haplotypes alter receptor expression and predict in vivo responsiveness.	Differential	chr5	148206472	+	missense	C,G,	0.673425,0.326575,	5:148206473	1
rs1043618	Parkinson's Disease	HSPA8	Promoter	Non-differential Luciferase	14605873	Hum Genet. 2004 Feb,114(3):236-41. Epub 2003 Nov 6. Analysis of heat-shock protein 70 gene polymorphisms and the risk of Parkinson's disease.	Nondifferential	chr6	31783506	+	near-gene-5,untranslated-5	C,G,	0.418324,0.581676,	6:31783507	1
rs1043618	Cardiovascular diseases	HSPA1A	Promoter	Differential Luciferase	19333379	PLoS One. 2009,4(3):e4851. doi: 10.1371/journal.pone.0004851. Epub 2009 Mar 31. Functional SNPs in HSPA1A gene predict risk of coronary heart disease.	Differential	chr6	31783506	+	near-gene-5,untranslated-5	C,G,	0.418324,0.581676,	6:31783507	1
rs1044129	Cancer	RYR3	RNA - miRNA	Hypothesized fxn - observed association		Nat Rev Cancer. 2010 June,10():389-402. Genetic variation in microRNA networks: the implications for cancer research	Other	chr15	34158265	+	intron,untranslated-3	A,G,	0.485096,0.514904,	15:34158266	1
rs10455025	Extracellular matrix	TSLP	Promoter	Non-differential p53 MAPD	20817676	Nucleic Acids Res. 2011 Jan,39(1):178-89. doi: 10.1093/nar/gkq764. Epub 2010 Sep 3. Human single-nucleotide polymorphisms alter p53 sequence-specific binding at gene regulatory elements	Nondifferential	chr5	110404998	+	near-gene-5	A,C,	0.852884,0.147116,	5:110404999	NA
rs1045642	Diabetic macular edema	ABCB1	RNA - Silent	Differential protein structure	17185560	Science. 2007 Jan 26,315(5811):525-8. Epub 2006 Dec 21. A silent polymorphism in the MDR1 gene changes substrate specificity.	Differential	chr7	87138644	-	coding-synon	A,C,G,T,	0.006619,0.590955,0.005940,0.396486,	7:87138645	1
rs1045642	Diabetic macular edema	ABCB1	RNA - Silent	Differential mRNA stability	16141795	Pharmacogenet Genomics. 2005 Oct,15(10):693-704. Multidrug resistance polypeptide 1 (MDR1, ABCB1) variant 3435C > T affects mRNA stability.	Differential	chr7	87138644	-	coding-synon	A,C,G,T,	0.006619,0.590955,0.005940,0.396486,	7:87138645	1
rs10459592	Liver cancer	CYP19A1	Promoter	Differential Luciferase	21319151	Cancer. 2011 Aug 1,117(15):3383-92. doi: 10.1002/cncr.25939. Epub 2011 Feb 11. Aromatase (CYP19) promoter gene polymorphism and risk of nonviral hepatitis-related hepatocellular carcinoma.	Differential	chr15	51536140	+	intron	G,T,	0.437161,0.562839,	15:51536141	1
rs1046295	Allergy	PHF11	NA		21320718	J Allergy Clin Immunol. 2011 Apr,127(4):1054-62.e1-2. doi: 10.1016/j.jaci.2010.12.015. Epub 2011 Feb 12. Allele-specific transcription of the asthma-associated PHD finger protein 11 gene (PHF11) modulated by octamer-binding transcription factor 1 (Oct-1).	Differential	chr13	50102809	+	untranslated-3	A,G,	0.478990,0.521010,	13:50102810	NA
rs10463	Cancer	USP9X	RNA - miRNA	Hypothesized fxn - observed association		Nat Rev Cancer. 2010 June,10():389-402. Genetic variation in microRNA networks: the implications for cancer research	Other	chrX	41091940	+	untranslated-3	0,A,G,	0.030577,0.930402,0.039022,	X:41091941	NA
rs10482605	Arthritis and Depression	NR3C1	Promoter	Non-differential Luciferase	21234764	Hum Genet. 2011 May,129(5):533-43. doi: 10.1007/s00439-011-0949-1. Epub 2011 Jan 15. Transcriptional control of the human glucocorticoid receptor: identification and analysis of alternative promoter regions.	Nondifferential	chr5	142783520	-	intron,near-gene-5	C,T,	0.124464,0.875537,	5:142783521	NA
rs10482605	Arthritis and Depression	NR3C1	Promoter	Differential Luciferase	18663733	Am J Med Genet B Neuropsychiatr Genet. 2009 Jun 5,150B(4):476-82. doi: 10.1002/ajmg.b.30837. Characterization of a glucocorticoid receptor gene (GR, NR3C1) promoter polymorphism reveals functionality and extends a haplotype with putative clinical relevance.	Differential	chr5	142783520	-	intron,near-gene-5	C,T,	0.124464,0.875537,	5:142783521	NA
rs10482606	Arthritis and Depression	NR3C1	Promoter	Differential Luciferase	21234764	Hum Genet. 2011 May,129(5):533-43. doi: 10.1007/s00439-011-0949-1. Epub 2011 Jan 15. Transcriptional control of the human glucocorticoid receptor: identification and analysis of alternative promoter regions.	Differential	chr5	142783267	-	intron,near-gene-5	C,T,	0.005682,0.994318,	5:142783268	1
rs10482614	Arthritis and Depression	NR3C1	Promoter	Differential Luciferase	21234764	Hum Genet. 2011 May,129(5):533-43. doi: 10.1007/s00439-011-0949-1. Epub 2011 Jan 15. Transcriptional control of the human glucocorticoid receptor: identification and analysis of alternative promoter regions.	Differential	chr5	142782401	-	intron	A,G,	0.134335,0.865665,	5:142782402	1
rs10482719	Allergy	TGFB2	NA		17651146	Clin Exp Allergy. 2007 Aug,37(8):1165-74. Transforming growth factor-beta(2) polymorphisms are associated with childhood atopic asthma.	Differential	chr1	218519930	+	near-gene-5,cds-indel,untranslated-5	-,ACAA,CAA,	0.556180,0.432584,0.011236,	1:218519931	NA
rs1048990	Protein metabolism	PSMA6	Promoter	Differential p53 MAPD	20817676	Nucleic Acids Res. 2011 Jan,39(1):178-89. doi: 10.1093/nar/gkq764. Epub 2010 Sep 3. Human single-nucleotide polymorphisms alter p53 sequence-specific binding at gene regulatory elements	Differential	chr14	35761674	+	untranslated-5	C,G,	0.809228,0.190772,	14:35761675	1
rs10489900	Blood Traits	PSMA6	NA		20408869	Eur J Haematol. 2010 Aug,85(2):108-13. doi: 10.1111/j.1600-0609.2010.01455.x. Epub 2010 Apr 8. The G-Allele of the PSMA6-8C>G polymorphism is associated with poor outcome in multiple myeloma independently of circulating proteasome serum levels.	Nondifferential	chr1	64646623	-	untranslated-3	C,T,	0.184097,0.815903,	1:64646624	NA
rs10494132	Allergy	CHIA	Promoter	Non-differential	18602573	J Allergy Clin Immunol. 2008 Jul,122(1):202-8, 208.e1-7. doi: 10.1016/j.jaci.2008.04.030. Genetic association of acidic mammalian chitinase with atopic asthma and serum total IgE levels.	Nondifferential	chr1	111832222	+	near-gene-5	C,T,	0.242005,0.757995,	1:111832223	NA
rs1049669	Cardiovascular disease	CPB2	RNA - miRNA	Differential Luciferase	17855631	Blood. 2008 Jan 1,111(1):183-9. Epub 2007 Sep 12. Effect of single nucleotide polymorphisms on expression of the gene encoding thrombin-activatable fibrinolysis inhibitor: a functional analysis.	Differential	chr13	46627676	-	intron,near-gene-5,untranslated-3	A,G,	0.026635,0.973365,	13:46627677	1
rs10499563	Inflammation	IL6	Promoter	Differential allelic ChIP	22895491	Genes Immun. 2012 Oct,13(7):583-6. doi: 10.1038/gene.2012.32. Epub 2012 Aug 16. Effects of genetic variation on chromatin structure and the transcriptional machinery: analysis of the IL6 gene locus.	Differential	chr7	22760487	+	unknown	C,T,	0.202244,0.797756,	7:22760488	1
rs10499563	Inflammation	IL6	Enhancer	Differential Luciferase and EMSA	18356242	Clin Chem. 2008 May,54(5):841-50. doi: 10.1373/clinchem.2007.098608. Epub 2008 Mar 20. Association of serum interleukin-6 concentration with a functional IL6 -6331T>C polymorphism.	Differential	chr7	22760487	+	unknown	C,T,	0.202244,0.797756,	7:22760488	1
rs1050283	Alzheimer's Disease	OLR1	NA		12384789	Hum Genet. 2002 Oct,111(4-5):443-51. Epub 2002 Aug 16. Investigation of oxidized LDL-receptor 1 (OLR1) as the candidate gene for Alzheimer's disease on chromosome 12.	Differential	chr12	10312288	-	untranslated-3	C,T,	0.686293,0.313707,	12:10312289	NA
rs1050501	SLE	FCGR2B	CDS - Missense	Differential ligand binding	20385827	Proc Natl Acad Sci U S A. 2010 Apr 27,107(17):7881-5. doi: 10.1073/pnas.0915133107. Epub 2010 Apr 12. A defunctioning polymorphism in FCGR2B is associated with protection against malaria but susceptibility to systemic lupus erythematosus.	Differential	chr1	161643797	+	missense	C,T,	0.184846,0.815154,	1:161643798	NA
rs1050631	esophageal squamous-cell carcinoma	SLC39A6	NA	Differential	23644492	Nat Genet. 2013 Jun,45(6):632-8. doi: 10.1038/ng.2638. Epub 2013 May 5. Genome-wide association study identifies common variants in SLC39A6 associated with length of survival in esophageal squamous-cell carcinoma.	Differential	chr18	33694119	-	coding-synon	C,T,	0.719237,0.280763,	18:33694120	1
rs1050891	Allergy	HNMT	RNA - miRNA	Differential GFP in vitro	19178400	Allergy. 2009 Feb,64(2):213-21. doi: 10.1111/j.1398-9995.2008.01795.x. Histamine N-methyltransferase 939A>G polymorphism affects mRNA stability in patients with acetylsalicylic acid-intolerant chronic urticaria.	Differential	chr2	138771759	-	untranslated-3	C,T,	0.217597,0.782403,	2:138771760	1
rs1050955	Gastric cancer	SERPINE1	RNA - miRNA	Non-differential Luciferase	20549826	Cancer. 2010 Sep 15,116(18):4248-55. doi: 10.1002/cncr.25213. SERPINE1 intron polymorphisms affecting gene expression are associated with diffuse-type gastric cancer susceptibility.	Nondifferential	chr7	100782459	+	untranslated-3	A,G,	0.290564,0.709436,	7:100782460	1
rs10515746	Allergy	HAVCR2	Promoter	Non-differential Luciferase	19566956	BMC Med Genet. 2009 Jun 30,10:62. doi: 10.1186/1471-2350-10-62. Lack of association of TIM3 polymorphisms and allergic phenotypes.	Nondifferential	chr5	156536567	+	near-gene-5	A,C,	0.171541,0.828459,	5:156536568	NA
rs1051690	Alcohol liver disease	INSR	RNA - miRNA	Hypothesized fxn - observed association	18192692	Carcinogenesis. 2008 Mar,29(3):579-84. doi: 10.1093/carcin/bgm304. Epub 2008 Jan 12. Polymorphisms within micro-RNA-binding sites and risk of sporadic colorectal cancer.	Other	chr19	7116962	-	untranslated-3	A,G,	0.122804,0.877196,	19:7116963	1
rs1051730	Lung cancer	CHRNA3	NA		23056235	PLoS One. 2012,7(10):e46071. doi: 10.1371/journal.pone.0046071. Epub 2012 Oct 3. Functional polymorphisms of CHRNA3 predict risks of chronic obstructive pulmonary disease and lung cancer in Chinese.	Differential	chr15	78894338	-	coding-synon,ncRNA	C,T,	0.754351,0.245649,	15:78894339	1
rs1053667	Promoter-based	KIAA0423	RNA - miRNA	Hypothesized fxn - observed association		Nat Rev Cancer. 2010 June,10():389-402. Genetic variation in microRNA networks: the implications for cancer research	Other	chr14	45543037	+	untranslated-3	C,T,	0.148174,0.851826,	14:45543038	1
rs1056628	Atherosclerotic cerebral infarction	MMP9	RNA - miRNA	Differential Luciferase and miRNA binding	23257658	Atherosclerosis. 2013 Feb,226(2):447-52. doi: 10.1016/j.atherosclerosis.2012.11.026. Epub 2012 Dec 8. A functional polymorphism at miR-491-5p binding site in the 3'-UTR of MMP-9 gene confers increased risk for atherosclerotic cerebral infarction in a Chinese population.	Differential	chr20	44645045	+	intron,untranslated-3	A,	1.000000,	20:44645046	1
rs1057126	Xenobiotic	NAT1	RNA - Translational Efficiency	Differential translation	21878835	Pharmacogenet Genomics. 2011 Oct,21(10):652-64. doi: 10.1097/FPC.0b013e3283498ee9. Human N-acetyltransferase 1 *10 and *11 alleles increase protein expression through distinct mechanisms and associate with sulfamethoxazole-induced hypersensitivity.	Differential	chr8	18080643	+	untranslated-3	A,T,	0.392837,0.607163,	8:18080644	1
rs1057126	Xenobiotic	NAT1	RNA - Poly-A	Differential Luciferase	22114069	Carcinogenesis. 2012 Feb,33(2):348-55. doi: 10.1093/carcin/bgr273. Epub 2011 Nov 22. Functional analysis of arylamine N-acetyltransferase 1 (NAT1) NAT1*10 haplotypes in a complete NATb mRNA construct.	Differential	chr8	18080643	+	untranslated-3	A,T,	0.392837,0.607163,	8:18080644	1
rs1057126	Xenobiotic	NAT1	RNA - miRNA	Non-differential thermodynamics, stability, and protein immunoreactivity	10908296	Mol Pharmacol. 2000 Aug,58(2):288-99. Characterization of naturally occurring and recombinant human N-acetyltransferase variants encoded by NAT1.	Nondifferential	chr8	18080643	+	untranslated-3	A,T,	0.392837,0.607163,	8:18080644	1
rs1057233	Height_SLE	SPI1	RNA - miRNA	Differential Luciferase	21360505	Arthritis Rheum. 2011 Mar,63(3):755-63. doi: 10.1002/art.30188. Association of a functional polymorphism in the 3'-untranslated region of SPI1 with systemic lupus erythematosus.	Differential	chr11	47376447	-	untranslated-3	C,T,	0.322929,0.677071,	11:47376448	1
rs10577983	HIV	CCR5	Promoter	Haplotype differential Luciferase	17845302	Int J Immunogenet. 2007 Oct,34(5):325-35. Polymorphisms in CCR5 chemokine receptor gene in Japan.	Differential	chr3	46410506	+	near-gene-5			3:46410507	NA
rs1059611	Lipids	LPL	RNA - miRNA	Differential Luciferase	23735640	Atherosclerosis. 2013 Aug,229(2):511-6. doi: 10.1016/j.atherosclerosis.2013.05.005. Epub 2013 May 18. Lipoprotein lipase gene polymorphism rs1059611 functionally influences serum lipid concentrations.	Differential	chr8	19824562	+	untranslated-3	C,T,	0.128837,0.871163,	8:19824563	1
rs1061337	Fatty acid oxidation	ACADM	CDS - Silent	Differential minigene	23810226	Mol Genet Metab. 2013 Sep-Oct,110(1-2):122-8. doi: 10.1016/j.ymgme.2013.06.005. Epub 2013 Jun 12. A synonymous polymorphic variation in ACADM exon 11 affects splicing efficiency and may affect fatty acid oxidation.	Differential	chr1	76227021	+	coding-synon	A,G,	0.776811,0.223189,	1:76227022	1
rs1061622	SLE	TNFRSF1B	CDS - Missense	Differential signalling	11762942	Arthritis Rheum. 2001 Dec,44(12):2819-27. Association of tumor necrosis factor receptor type II polymorphism 196R with Systemic lupus erythematosus in the Japanese: molecular and functional analysis.	Differential	chr1	12252954	+	missense	G,T,	0.208411,0.791588,	1:12252955	1
rs1062033	Bone mineral density	CYP19A1	Enhancer	Differential Luciferase and EMSA	19419293	J Bone Miner Res. 2009 Oct,24(10):1709-18. doi: 10.1359/jbmr.090404. Association of the aromatase gene alleles with BMD: epidemiological and functional evidence.	Differential	chr15	51547937	-	intron	C,G,	0.313930,0.686069,	15:51547938	1
rs1062613	Bipolar disorder	HTR3A	Promoter	Differential Luciferase	11505217	Pharmacogenetics. 2001 Aug,11(6):471-5. Association between the 5' UTR variant C178T of the serotonin receptor gene HTR3A and bipolar affective disorder.	Differential	chr11	113846005	+	ncRNA,untranslated-5	C,T,	0.744064,0.255936,	11:113846006	1
rs1063320	Respiratory/Arthritis	HLAG	RNA - miRNA	Differential Luciferase	17847008	Am J Hum Genet. 2007 Oct,81(4):829-34. Epub 2007 Aug 20. Allele-specific targeting of microRNAs to HLA-G and risk of asthma	Differential	chr6	29798748	-	untranslated-3	C,G,	0.583491,0.416509,	6:29798749	1
rs10680577	Liver cancer	EGLN2	Promoter	in vivo evidence only	23026137	Cancer Res. 2012 Dec 1,72(23):6163-72. doi: 10.1158/0008-5472.CAN-12-0010. Epub 2012 Oct 1. An insertion/deletion polymorphism within RERT-lncRNA modulates hepatocellular carcinoma risk.	Nondifferential	chr19	41304596	+	intron,near-gene-5			19:41304597	NA
rs10747783	MS	12q13.3–12q14.1	Enhancer	Nondifferential Luciferase	23160276	J Med Genet. 2013 Jan,50(1):25-33. doi: 10.1136/jmedgenet-2012-101085. Epub 2012 Nov 17. Identification of a functional variant in the KIF5A-CYP27B1-METTL1-FAM119B locus associated with multiple sclerosis.	Nondifferential	chr12	58176613	+	coding-synon,near-gene-3	C,T,	0.286106,0.713894,	12:58176614	NA
rs10752637	Alzheimer's Disease	NCSTN	Promoter	Differential Luciferase	19840113	Eur J Neurosci. 2009 Nov,30(9):1831-6. doi: 10.1111/j.1460-9568.2009.06942.x. Epub 2009 Oct 14. Analysis of the nicastrin promoter rs10752637 polymorphism and its association with Alzheimer's disease.	Differential	chr1	160312264	+	intron,near-gene-5	G,T,	0.662033,0.337967,	1:160312265	1
rs10752637	Alzheimer's Disease	NCSTN	Promoter	Differential Luciferase	?	Journal of Sun Yat-Sen University(Medical Sciences)? 2008-01 Single Nucleotide Polymorphism in Promoter of Nicastrin Gene Related with Alzheimer's Disease	Differential	chr1	160312264	+	intron,near-gene-5	G,T,	0.662033,0.337967,	1:160312265	1
rs10754558	Respiratory/Allergy	NLRP3	RNA - miRNA	Differential Luciferase	19767079	J Allergy Clin Immunol. 2009 Oct,124(4):779-85.e6. doi: 10.1016/j.jaci.2009.07.044. Epub 2009 Sep 19. Associations of functional NLRP3 polymorphisms with susceptibility to food-induced anaphylaxis and aspirin-induced asthma.	Differential	chr1	247612035	+	untranslated-3	C,G,	0.641322,0.358678,	1:247612036	1
rs10759931	Blood Traits	TLR4	NA	NA	24108365	J Hum Genet. 2013 Dec,58(12):812-4. doi: 10.1038/jhg.2013.98. Epub 2013 Oct 10. Polymorphism -2604G>A variants in TLR4 promoter are associated with different gene expression level in peripheral blood of atherosclerotic patients.	Nondifferential	chr9	120464146	+	unknown	A,G,	0.375451,0.624549,	9:120464147	NA
rs1076560	Psychiatric	DRD2	RNA - Splicing	Differential splicing in vitro	18077373	Proc Natl Acad Sci U S A. 2007 Dec 18,104(51):20552-7. Epub 2007 Dec 11. Polymorphisms in human dopamine D2 receptor gene affect gene expression, splicing, and neuronal activity during working memory.	Differential	chr11	113283687	+	intron	A,C,	0.217013,0.782987,	11:113283688	1
rs10768684	Blood Traits	HBB	Promoter		1346253	Blood. 1992 Feb 1,79(3):787-92. DNA sequence variation in a negative control region 5' to the beta-globin gene correlates with the phenotypic expression of the beta s mutation.	Differential	chr11	5248841	+	near-gene-5	A,G,	0.973022,0.026978,	11:5248842	NA
rs10769263	Leukemia	SPI1	NA		17694175	J Clin Invest. 2007 Sep,117(9):2611-20. A distal single nucleotide polymorphism alters long-range regulation of the PU.1 gene in acute myeloid leukemia.	Other	chr11	47417182	+	ncRNA	A,C,	0.703011,0.296989,	11:47417183	NA
rs1076991	Neural tube defect	MTHFD1	Promoter	Differential Luciferase	19130090	Hum Genet. 2009 Apr,125(3):247-56. doi: 10.1007/s00439-008-0616-3. Epub 2009 Jan 8. Analysis of the MTHFD1 promoter and risk of neural tube defects.	Differential	chr14	64855040	-	untranslated-5	A,G,	0.457466,0.542534,	14:64855041	1
rs1077667	Immune response	TNFSF14	Enhancer - Intronic	Differential p53 MAPD	20817676	Nucleic Acids Res. 2011 Jan,39(1):178-89. doi: 10.1093/nar/gkq764. Epub 2010 Sep 3. Human single-nucleotide polymorphisms alter p53 sequence-specific binding at gene regulatory elements	Differential	chr19	6668971	-	intron	A,G,N,	0.225846,0.773135,0.001019,	19:6668972	1
rs1079291	NA	NPHS2	NA		19562271	Cell Mol Biol Lett. 2009,14(4):679-91. doi: 10.2478/s11658-009-0026-0. Epub 2009 Jun 27. The transcriptional regulation of podocin (NPHS2) by Lmx1b and a promoter single nucleotide polymorphism.	Other	chr1	179545114	-	near-gene-5	C,T,	0.704400,0.295600,	1:179545115	NA
rs1080983	Drug metabolism	CYP2D6	Promoter		23469064	PLoS One. 2013,8(2):e57764. doi: 10.1371/journal.pone.0057764. Epub 2013 Feb 28. Systematic functional study of cytochrome P450 2D6 promoter polymorphisms in the Chinese Han population.	Differential	chr22	42528567	-	near-gene-5	A,G,	0.232680,0.767320,	22:42528568	1
rs1080985	Drug metabolism	CYP2D6	Promoter		23469064	PLoS One. 2013,8(2):e57764. doi: 10.1371/journal.pone.0057764. Epub 2013 Feb 28. Systematic functional study of cytochrome P450 2D6 promoter polymorphisms in the Chinese Han population.	Differential	chr22	42528381	-	near-gene-5	C,G,	0.840302,0.159698,	22:42528382	1
rs1080988	Drug metabolism	CYP2D6	Promoter		23469064	PLoS One. 2013,8(2):e57764. doi: 10.1371/journal.pone.0057764. Epub 2013 Feb 28. Systematic functional study of cytochrome P450 2D6 promoter polymorphisms in the Chinese Han population.	Differential	chr22	42528033	-	near-gene-5,cds-indel			22:42528034	NA
rs1080989	Drug metabolism	CYP2D6	Promoter	Differential Luciferase	23469064	PLoS One. 2013,8(2):e57764. doi: 10.1371/journal.pone.0057764. Epub 2013 Feb 28. Systematic functional study of cytochrome P450 2D6 promoter polymorphisms in the Chinese Han population.	Differential	chr22	42527792	-	near-gene-5	A,G,	0.256579,0.743421,	22:42527793	1
rs10822013	Breast Cancer	ZNF365	NA		21908515	Hum Mol Genet. 2011 Dec 15,20(24):4991-9. doi: 10.1093/hmg/ddr405. Epub 2011 Sep 9. Genome-wide association study identifies breast cancer risk variant at 10q21.2: results from the Asia Breast Cancer Consortium.	Other	chr10	64251976	+	intron	C,T,	0.605750,0.394250,	10:64251977	1
rs10835638	Infertility	FSHB	Promoter	Differential Luciferase	12915441	Hum Mol Genet. 2003 Sep 15,12(18):2249-54. Epub 2003 Jul 22. Functional analysis of human promoter polymorphisms.	Differential	chr11	30252351	+	near-gene-5	G,T,	0.882964,0.117036,	11:30252352	1
rs10835638	FSH hormone levels	FSHB	Promoter	Differential Luciferase	23766128	Endocrinology. 2013 Sep,154(9):3016-21. doi: 10.1210/en.2013-1294. Epub 2013 Jun 13. A human FSHB promoter SNP associated with low FSH levels in men impairs LHX3 binding and basal FSHB transcription.	Differential	chr11	30252351	+	near-gene-5	G,T,	0.882964,0.117036,	11:30252352	1
rs10843796	Nuclear protein import	IPO8	RNA - miRNA	Differential Luciferase	21637794	PLoS Genet. 2011 May,7(5):e1002078. doi: 10.1371/journal.pgen.1002078. Epub 2011 May 26. Identification, replication, and functional fine-mapping of expression quantitative trait loci in primary human liver tissue.	Differential	chr12	30782645	+	untranslated-3	A,C,	0.473301,0.526699,	12:30782646	1
rs10847385	Dermatitis	IL31	NA		21952721	Acta Derm Venereol. 2012 Jul,92(4):430-2. doi: 10.2340/00015555-1203. Functional regulation of interleukin-31 production by its genetic polymorphism in patients with extrinsic atopic dermatitis.	Other	chr12	122659349	+	intron,near-gene-5	A,C,	0.824259,0.175741,	12:122659350	NA
rs10849447	Blood pressure	SCNN1A	Promoter	Non-differential Luciferase	11752024	J Am Soc Nephrol. 2002 Jan,13(1):80-5. Association of a sodium channel alpha subunit promoter variant with blood pressure.	Nondifferential	chr12	6484708	+	intron,near-gene-5,untranslated-5	C,T,	0.720548,0.279452,	12:6484709	NA
rs10857287	Alcohol	TDO2	NA		23558111	Alcohol Alcohol. 2013 Jul-Aug,48(4):415-25. doi: 10.1093/alcalc/agt028. Epub 2013 Apr 4. Characterization of functional polymorphisms and glucocorticoid-responsive elements in the promoter of TDO2, a candidate gene for ethanol-induced behavioural disorders.	Other	chr4	156823779	+	near-gene-5	A,G,	0.307319,0.692681,	4:156823780	NA
rs10865710	Height/Lipids	PPARG	Enhancer - Intronic	Differential Luciferase	12588773	Arterioscler Thromb Vasc Biol. 2003 Feb 1,23(2):289-94. A functional polymorphism in a STAT5B site of the human PPAR gamma 3 gene promoter affects height and lipid metabolism in a French population.	Differential	chr3	12353197	+	intron	C,G,	0.739895,0.260105,	3:12353198	1
rs1087	Cardiovascular disease	CPB2	RNA - miRNA	Differential Luciferase	17855631	Blood. 2008 Jan 1,111(1):183-9. Epub 2007 Sep 12. Effect of single nucleotide polymorphisms on expression of the gene encoding thrombin-activatable fibrinolysis inhibitor: a functional analysis.	Differential	chr13	46627438	+	intron,near-gene-5,untranslated-3	A,T,	0.673723,0.326277,	13:46627439	1
rs10877013	MS	12q13.3–12q14.1	Enhancer	Differential Luciferase	23160276	J Med Genet. 2013 Jan,50(1):25-33. doi: 10.1136/jmedgenet-2012-101085. Epub 2012 Nov 17. Identification of a functional variant in the KIF5A-CYP27B1-METTL1-FAM119B locus associated with multiple sclerosis.	Differential	chr12	58165084	+	intron,near-gene-5	C,T,	0.595222,0.404778,	12:58165085	1
rs10891246	Colorectal cancer	C11orf92	Promoter	Differential Luciferase	24256810	Hum Mol Genet. 2014 Apr 15,23(8):2198-209. doi: 10.1093/hmg/ddt584. Epub 2013 Nov 20. Identification and characterization of functional risk variants for colorectal cancer mapping to chromosome 11q23.1.	Differential	chr11	111170539	+	intron,near-gene-5	A,G,	0.298767,0.701233,	11:111170540	1
rs10892037	HDL	APOA1	Promoter	Differential CAT and EMSA	9109440	J Clin Invest. 1997 Apr 15,99(8):1958-65. Intestinal transcription and synthesis of apolipoprotein AI is regulated by five natural polymorphisms upstream of the apolipoprotein CIII gene.	Differential	chr11	116699994	+	near-gene-5	A,G,	0.527872,0.472128,	11:116699995	1
rs10892037	Hypertriglyceridemia	APOC3	Promoter	Non-differential CAT	8675624	J Clin Invest. 1995 Dec,96(6):2601-5. Common genetic variation in the promoter of the human apo CIII gene abolishes regulation by insulin and may contribute to hypertriglyceridemia.	Nondifferential	chr11	116699994	+	near-gene-5	A,G,	0.527872,0.472128,	11:116699995	1
rs10893081	Ischemic heart disease	ZNF202	Promoter	Differential Luciferase	18652945	J Am Coll Cardiol. 2008 Jul 29,52(5):369-77. doi: 10.1016/j.jacc.2008.03.059. Functional promoter variant in zinc finger protein 202 predicts severe atherosclerosis and ischemic heart disease.	Differential	chr11	123613029	+	near-gene-5	C,T,	0.359793,0.640207,	11:123613030	1
rs10895068	Endometrial cancer	PGR	Promoter	Differential isoform usage by RT-PCR	12218173	Proc Natl Acad Sci U S A. 2002 Sep 17,99(19):12263-8. Epub 2002 Sep 6. A functional polymorphism in the promoter of the progesterone receptor gene associated with endometrial cancer risk.	Differential	chr11	101000213	-	near-gene-5,ncRNA,untranslated-5	A,G,	0.022523,0.977477,	11:101000214	1
rs10899353	NA	MYO7A	NA		21378158	J Biol Chem. 2011 Apr 29,286(17):15278-86. doi: 10.1074/jbc.M111.228304. Epub 2011 Mar 4. A DNA variant within the MYO7A promoter regulates YY1 transcription factor binding and gene expression serving as a potential dominant DFNA11 auditory genetic modifier.	Other	chr11	76837551	+	near-gene-3,near-gene-5	C,T,	0.866281,0.133719,	11:76837552	NA
rs10900296	Hirschsprung disease	RET	Promoter	Differential Luciferase, ambiguous EMSA	14600022	Hum Mol Genet. 2003 Dec 15,12(24):3207-14. Epub 2003 Nov 4. Functional haplotypes of the RET proto-oncogene promoter are associated with Hirschsprung disease (HSCR).	Differential	chr10	43572506	+	near-gene-5	A,G,	0.294225,0.705775,	10:43572507	1
rs10900297	Hirschsprung disease	RET	Promoter	Non-differential Luciferase	14600022	Hum Mol Genet. 2003 Dec 15,12(24):3207-14. Epub 2003 Nov 4. Functional haplotypes of the RET proto-oncogene promoter are associated with Hirschsprung disease (HSCR).	Nondifferential	chr10	43572510	+	near-gene-5	A,C,	0.383135,0.616865,	10:43572511	NA
rs10916823	Deactivates the chemotherapeutic	CDA	Promoter	Non-differential Luciferase	16446974	Hum Genet. 2006 Apr,119(3):276-83. Epub 2006 Jan 31. Identification of functional single nucleotide polymorphism haplotypes in the cytidine deaminase promoter.	Nondifferential	chr1	20914725	+	near-gene-5	A,C,	0.012385,0.987615,	1:20914726	NA
rs10917431	Carbohydrate metabolism	FUCA1	Enhancer - Intronic	Differential p53 MAPD	20817676	Nucleic Acids Res. 2011 Jan,39(1):178-89. doi: 10.1093/nar/gkq764. Epub 2010 Sep 3. Human single-nucleotide polymorphisms alter p53 sequence-specific binding at gene regulatory elements	Differential	chr1	24174092	+	intron	G,T,	0.339097,0.660903,	1:24174093	1
rs10931292	Deep vein thrombosis	TFPI	Promoter	Differential Luciferase	17931693	Thromb Res. 2008,121(6):813-9. Epub 2007 Oct 10. Analysis of a T-287C polymorphism in the tissue factor pathway inhibitor gene and identification of a repressor element in the promoter.	Differential	chr2	188419477	+	near-gene-5	A,G,	0.852038,0.147962,	2:188419478	1
rs10931292	Deep vein thrombosis	TFPI	Promoter	Differential Luciferase	20519147	Biochem Biophys Res Commun. 2010 Jun 18,397(1):106-11. doi: 10.1016/j.bbrc.2010.05.078. Epub 2010 May 16. Functional characterization of polymorphisms in the human TFPI gene.	Differential	chr2	188419477	+	near-gene-5	A,G,	0.852038,0.147962,	2:188419478	1
rs10954213	SLE	IRF5	RNA - Poly-A	Differential poly-A usage	17412832	Proc Natl Acad Sci U S A. 2007 Apr 17,104(16):6758-63. Epub 2007 Apr 5. Three functional variants of IFN regulatory factor 5 (IRF5) define risk and protective haplotypes for human lupus.	Differential	chr7	128589426	+	untranslated-3	A,G,	0.533546,0.466454,	7:128589427	1
rs10975641	Psychiatric	GLDC	NA		21107318	Clin Pharmacol Ther. 2011 Jan,89(1):97-104. doi: 10.1038/clpt.2010.250. Epub 2010 Nov 24. Glycine and a glycine dehydrogenase (GLDC) SNP as citalopram/escitalopram response biomarkers in depression: pharmacometabolomics-informed pharmacogenomics.	Other	chr9	6556838	+	intron	C,G,N,	0.595675,0.403750,0.000574,	9:6556839	1
rs10980705	Arthritis	LPAR1	NA		18325907	Hum Mol Genet. 2008 Jun 15,17(12):1790-7. doi: 10.1093/hmg/ddn069. Epub 2008 Mar 6. A functional SNP in EDG2 increases susceptibility to knee osteoarthritis in Japanese.	Other	chr9	113803184	+	unknown	C,T,	0.828495,0.171505,	9:113803185	NA
rs10993994	Prostate cancer	MSMB	Promoter	Differential Luciferase and EMSA	19383797	Proc Natl Acad Sci U S A. 2009 May 12,106(19):7933-8. doi: 10.1073/pnas.0902104106. Epub 2009 Apr 21. Fine mapping and functional analysis of a common variant in MSMB on chromosome 10q11.2 associated with prostate cancer susceptibility.	Differential	chr10	51549495	+	near-gene-5	C,T,	0.491715,0.508285,	10:51549496	1
rs10993994	Prostate cancer	MSMB	Promoter	Differential Luciferase	16086313	Hum Mutat. 2005 Sep,26(3):214-23. Strong bias in the location of functional promoter polymorphisms.	Differential	chr10	51549495	+	near-gene-5	C,T,	0.491715,0.508285,	10:51549496	1
rs10993994	Prostate cancer	MSMB	Promoter	Differential Luciferase and EMSA	19153072	Hum Mol Genet. 2009 Apr 1,18(7):1368-75. doi: 10.1093/hmg/ddp035. Epub 2009 Jan 19. Fine mapping association study and functional analysis implicate a SNP in MSMB at 10q11 as a causal variant for prostate cancer risk.	Differential	chr10	51549495	+	near-gene-5	C,T,	0.491715,0.508285,	10:51549496	1
rs10993994	Prostate cancer	MSMB	Promoter	not tested	19644707	Hum Genet. 2009 Dec,126(6):743-50. doi: 10.1007/s00439-009-0723-9. Comprehensive resequence analysis of a 97 kb region of chromosome 10q11.2 containing the MSMB gene associated with prostate cancer.	Differential	chr10	51549495	+	near-gene-5	C,T,	0.491715,0.508285,	10:51549496	1
rs10998076	Promoter-based	HNRNPH3	Promoter	Differential Luciferase	16086313	Hum Mutat. 2005 Sep,26(3):214-23. Strong bias in the location of functional promoter polymorphisms.	Differential	chr10	70096485	+	intron	A,G,	0.917419,0.082581,	10:70096486	1
rs11003125	Tuberculosis	MBL2	Promoter	Non-differential Luciferase	17044201	Int J Tuberc Lung Dis. 2006 Oct,10(10):1098-103. Sequence variations in the MBL gene and their relationship to pulmonary tuberculosis in the Chinese Han population.	Nondifferential	chr10	54532013	+	near-gene-5	C,G,	0.335527,0.664473,	10:54532014	NA
rs11024595	Amyloidosis	SAA1	Promoter	Differential Luciferase	16076608	Amyloid. 2005 Mar,12(1):26-32. Relative transcriptional activities of SAA1 promoters polymorphic at position -13(T/C): potential association between increased transcription and amyloidosis.	Differential	chr11	18287797	+	near-gene-5	C,T,	0.846929,0.153071,	11:18287798	1
rs11030918	Lung cancer	RRM1	Promoter	Differential Luciferase	15639717	Lung Cancer. 2005 Feb,47(2):183-92. Ribonucleotide reductase M1 gene promoter activity, polymorphisms, population frequencies, and clinical relevance	Differential	chr11	4115486	+	near-gene-5	C,T,	0.262535,0.737465,	11:4115487	1
rs11042725	Drug response	ADM	Promoter	Differential Luciferase	19636336	Pharmacogenomics J. 2010 Apr,10(2):126-33. doi: 10.1038/tpj.2009.33. Epub 2009 Jul 28. Association of a functional polymorphism in the adrenomedullin gene (ADM) with response to paroxetine.	Differential	chr11	10325324	+	near-gene-5	A,C,	0.376530,0.623470,	11:10325325	NA
rs11055027	Endometrial cancer	CDKN1B	Promoter	Non-differential Luciferase	21454826	Am J Epidemiol. 2011 Jun 1,173(11):1263-71. doi: 10.1093/aje/kwr002. Epub 2011 Mar 31. Association of genetic polymorphisms in cell-cycle control genes and susceptibility to endometrial cancer among Chinese women.	Nondifferential	chr12	12867480	+	unknown	C,G,	0.245930,0.754070,	12:12867481	NA
rs11064	Cervical cancer	TNFAIP8	RNA - miRNA	Differential Luciferase and miRNA binding	23299407	Carcinogenesis. 2013 Apr,34(4):770-8. doi: 10.1093/carcin/bgt001. Epub 2013 Jan 8. Functional variants in TNFAIP8 associated with cervical cancer susceptibility and clinical outcomes.	Differential	chr5	118729387	+	untranslated-3	A,G,N,	0.800083,0.199708,0.000209,	5:118729388	1
rs11066001	Cardiovascular disease	BRAP	NA		19198608	Nat Genet. 2009 Mar,41(3):329-33. doi: 10.1038/ng.326. Epub 2009 Feb 8. SNPs in BRAP associated with risk of myocardial infarction in Asian populations.	Other	chr12	112119170	+	intron	C,T,	0.062228,0.937772,	12:112119171	1
rs1107479	Hematological traits	PTGES3	Enhancer	Differential EMSA	23570689	Genome Res. 2013 Jul,23(7):1130-41. doi: 10.1101/gr.155127.113. Epub 2013 Apr 9. Maps of open chromatin highlight cell type-restricted patterns of regulatory sequence variation at hematological trait loci.	Differential	chr12	57030685	-	near-gene-5	A,C,G,T,	0.358244,0.004437,0.636151,0.001168,	12:57030686	1
rs11077	Esophageal cancer	XPO5	NA	Hypothesized fxn - observed association		Nat Rev Cancer. 2010 June,10():389-402. Genetic variation in microRNA networks: the implications for cancer research	Other	chr6	43490946	-	untranslated-3	A,C,	0.621104,0.378896,	6:43490947	NA
rs1107946	Osteoarthritis	COL1A1	Promoter	Differential Luciferase	19429913	Hum Mol Genet. 2009 Aug 1,18(15):2729-38. doi: 10.1093/hmg/ddp205. Epub 2009 May 9. Promoter and intron 1 polymorphisms of COL1A1 interact to regulate transcription and susceptibility to osteoporosis.	Differential	chr17	48280989	+	near-gene-5	A,C,	0.250789,0.749211,	17:48280990	1
rs1107946	Osteoarthritis	COL1A1	Promoter	Differential Luciferase	15814304	Bone. 2005 May,36(5):902-8. Epub 2005 Apr 7. In vitro functional assay of alleles and haplotypes of two COL1A1-promoter SNPs.	Differential	chr17	48280989	+	near-gene-5	A,C,	0.250789,0.749211,	17:48280990	1
rs11083752	Leukemia	BCR	Enhancer	Haplotype differential Luciferase (depending on cell line)	22089642	J Hum Genet. 2012 Jan,57(1):18-25. doi: 10.1038/jhg.2011.123. Epub 2011 Nov 17. Functional analysis of APOE locus genetic variation implicates regional enhancers in the regulation of both TOMM40 and APOE.	Differential	chr19	45454362	+	unknown	A,G,	0.562554,0.437446,	19:45454363	NA
rs11090285	NA	SMARCB1	Promoter	Non-differential	17616514	Hum Mol Genet. 2007 Oct 1,16(19):2261-71. Epub 2007 Jul 5. Expression of SMARCB1 modulates steroid sensitivity in human lymphoblastoid cells: identification of a promoter SNP that alters PARP1 binding and SMARCB1 expression.	Nondifferential	chr22	24129239	+	untranslated-5	C,T,	0.906329,0.093671,	22:24129240	1
rs11102208	Respiratory	CD53	NA	NA	23313165	Biochim Biophys Acta. 2013 Apr,1830(4):3011-8. doi: 10.1016/j.bbagen.2012.12.030. Epub 2013 Jan 10. CD53, a suppressor of inflammatory cytokine production, is associated with population asthma risk via the functional promoter polymorphism -1560 C>T.	Other	chr1	111610737	+	unknown	C,T,	0.377367,0.622633,	1:111610738	1
rs11117415	Cardiovascular Disease	IRF8	NA		23661672	Circ Cardiovasc Genet. 2013 Jun,6(3):255-63. doi: 10.1161/CIRCGENETICS.113.000044. Epub 2013 May 9. Coronary heart disease in systemic lupus erythematosus is associated with interferon regulatory factor-8 gene variants.	Differential	chr16	85950685	+	intron	A,G,	0.812420,0.187579,	16:85950686	NA
rs111200466	Autoimmune	TLR2	Promoter	Differential Luciferase	14987294	Clin Exp Allergy. 2004 Feb,34(2):177-83. An association study of asthma and total serum immunoglobin E levels for Toll-like receptor polymorphisms in a Japanese population.	Differential	chr4	154605463	-	untranslated-5	-,AGAGAACGCCGAGCAGCCGCCTG,	0.192378,0.807622,	4:154605464	1
rs111200466	Autoimmune	TLR2	Promoter	Differential Luciferase	20549240	Parasitol Res. 2010 Sep,107(4):807-16. doi: 10.1007/s00436-010-1932-9. Epub 2010 Jun 5. Association between Toll-like receptor 2 (TLR2) polymorphisms and asymptomatic bancroftian filariasis.	Differential	chr4	154605463	-	untranslated-5	-,AGAGAACGCCGAGCAGCCGCCTG,	0.192378,0.807622,	4:154605464	1
rs11134527	Cardiovascular diseases	miR-218	RNA - miRNA	Differential miRNA activity	23566829	Gene. 2013 Jul 10,523(2):173-7. doi: 10.1016/j.gene.2013.03.119. Epub 2013 Apr 6. No association of functional variant in pri-miR-218 and risk of congenital heart disease in a Chinese population.	Differential	chr5	168195355	+	intron,near-gene-5	A,G,	0.329362,0.670638,	5:168195356	1
rs111346953	Alcohol	SULT2B1	Promoter	Non-differential Luciferase	17496163	J Pharmacol Exp Ther. 2007 Aug,322(2):529-40. Epub 2007 May 11. Human hydroxysteroid sulfotransferase SULT2B1 pharmacogenomics: gene sequence variation and functional genomics.	Nondifferential	chr19	49054092	+	near-gene-5	A,G,	0.057339,0.942661,	19:49054093	NA
rs111369841	Arthritis	HLA-DMA	NA	Non-differential Luciferase	11046010	J Immunol. 2000 Nov 1,165(9):4861-9. The down-regulation of HLA-DM gene expression in rheumatoid arthritis is not related to their promoter polymorphism.	Nondifferential	chr6	32921103	+	near-gene-5	C,T,	0.988991,0.011009,	6:32921104	NA
rs11137480	Respiratory	S1PR3	NA		23911438	Am J Physiol Lung Cell Mol Physiol. 2013 Oct 1,305(7):L467-77. doi: 10.1152/ajplung.00010.2013. Epub 2013 Aug 2. Functional promoter variants in sphingosine 1-phosphate receptor 3 associate with susceptibility to sepsis-associated acute respiratory distress syndrome.	Other	chr9	91604576	+	near-gene-5	C,G,	0.349634,0.650366,	9:91604577	NA
rs111410794	Bipolar disorder	IMPA2	Promoter	Non-differential Luciferase	17251911	Neuropsychopharmacology. 2007 Aug,32(8):1727-37. Epub 2007 Jan 24. A promoter haplotype of the inositol monophosphatase 2 gene (IMPA2) at 18p11.2 confers a possible risk for bipolar disorder by enhancing transcription.	Nondifferential	chr18	11981461	+	untranslated-5	C,T,	0.382002,0.617998,	18:11981462	NA
rs111427955	ADME	SLC47A1	Promoter	Non-differential Luciferase	19745787	Pharmacogenet Genomics. 2009 Oct,19(10):770-80. doi: 10.1097/FPC.0b013e328330eeca. Identification and characterization of novel polymorphisms in the basal promoter of the human transporter, MATE1.	Nondifferential	chr17	19437208	+	untranslated-5	C,T,	0.983185,0.016815,	17:19437209	NA
rs111440064	Alcohol	SULT2B1	Promoter	Haplotype differential Luciferase	17496163	J Pharmacol Exp Ther. 2007 Aug,322(2):529-40. Epub 2007 May 11. Human hydroxysteroid sulfotransferase SULT2B1 pharmacogenomics: gene sequence variation and functional genomics.	Differential	chr19	49055124	+	near-gene-5	C,T,	0.987156,0.012844,	19:49055125	1
rs11144870	Psychiatric	RFK	NA		22907730	Pharmacogenomics J. 2013 Oct,13(5):456-63. doi: 10.1038/tpj.2012.32. Epub 2012 Aug 21. Pharmacogenomics of selective serotonin reuptake inhibitor treatment for major depressive disorder: genome-wide associations and functional genomics.	Other	chr9	79004212	+	intron	C,T,	0.885888,0.114112,	9:79004213	1
rs111458691	Promoter-based	FLT1	Promoter	Differential Luciferase	17242190	Mol Cell Biol. 2007 Apr,27(7):2590-600. Epub 2007 Jan 22. A single-nucleotide polymorphism in a half-binding site creates p53 and estrogen receptor control of vascular endothelial growth factor receptor 1.	Differential	chr13	29069941	-	near-gene-5	C,T,	0.990862,0.009138,	13:29069942	1
rs11157907	Respiratory	PTGDR	Promoter	Differential Luciferase and EMSA	15496624	N Engl J Med. 2004 Oct 21,351(17):1752-63. Role of prostanoid DP receptor variants in susceptibility to asthma.	Differential	chr14	52734335	+	near-gene-5	C,T,	0.090229,0.909771,	14:52734336	1
rs111610121	Bipolar disorder	IMPA2	Promoter	Differential Luciferase	17251911	Neuropsychopharmacology. 2007 Aug,32(8):1727-37. Epub 2007 Jan 24. A promoter haplotype of the inositol monophosphatase 2 gene (IMPA2) at 18p11.2 confers a possible risk for bipolar disorder by enhancing transcription.	Differential	chr18	11981483	+	untranslated-5	A,G,	0.477064,0.522936,	18:11981484	1
rs111622401	Vitamin D response	CYP24A1	Promoter	Differential Luciferase and EMSA	18824104	J Steroid Biochem Mol Biol. 2008 Nov,112(1-3):47-54. doi: 10.1016/j.jsbmb.2008.08.009. Epub 2008 Sep 6. A novel SNP in a vitamin D response element of the CYP24A1 promoter reduces protein binding, transactivation, and gene expression.	Differential	chr20	52790803	+	near-gene-5	C,T,	0.009680,0.990320,	20:52790804	1
rs11168068	Respiratory	ADRB2	Promoter		17255556	Am J Respir Cell Mol Biol. 2007 Jun,36(6):654-60. Epub 2007 Jan 25. Allele-specific binding of airway nuclear extracts to polymorphic beta2-adrenergic receptor 5' sequence.	Other	chr5	148204120	+	unknown	C,T,	0.367459,0.632541,	5:148204121	NA
rs11168070	Obesity	ADRB2	Promoter	Haplotype Differential Luciferase	12466230	Br J Pharmacol. 2002 Dec,137(8):1213-6. Beta 2 adrenergic receptor 5' haplotypes influence promoter activity.	Differential	chr5	148205926	+	near-gene-5	C,G,	0.774119,0.225881,	5:148205927	NA
rs11168070	Obesity	ADRB2	Promoter	Haplotype Differential Luciferase	10193762	Br J Pharmacol. 1999 Feb,126(4):841-4. Identification of novel polymorphisms within the promoter region of the human beta2 adrenergic receptor gene.	Differential	chr5	148205926	+	near-gene-5	C,G,	0.774119,0.225881,	5:148205927	NA
rs11168070	Obesity	ADRB2	Promoter	Haplotype Differential Luciferase	10984540	Proc Natl Acad Sci U S A. 2000 Sep 12,97(19):10483-8. Complex promoter and coding region beta 2-adrenergic receptor haplotypes alter receptor expression and predict in vivo responsiveness.	Differential	chr5	148205926	+	near-gene-5	C,G,	0.774119,0.225881,	5:148205927	NA
rs11170234	NA	KRT77	Promoter	Differential	16789827	PLoS Genet. 2006 Jun,2(6):e93. Epub 2006 Jun 9. Allele-specific KRT1 expression is a complex trait.	Differential	chr12	53079373	+	unknown	A,G,	0.397693,0.602307,	12:53079374	NA
rs11178	Gastric cancer	SERPINE1	RNA - miRNA	Non-differential Luciferase	20549826	Cancer. 2010 Sep 15,116(18):4248-55. doi: 10.1002/cncr.25213. SERPINE1 intron polymorphisms affecting gene expression are associated with diffuse-type gastric cancer susceptibility.	Nondifferential	chr7	100781083	+	untranslated-3	C,N,T,	0.432696,0.000390,0.566914,	7:100781084	NA
rs11178997	Depression	TPH2	Promoter	Differential Luciferase and EMSA	17568567	Biol Psychiatry. 2007 Dec 1,62(11):1288-94. Epub 2007 Jun 13. Characterization of a functional promoter polymorphism of the human tryptophan hydroxylase 2 gene in serotonergic raphe neurons.	Differential	chr12	72332152	+	near-gene-5	A,T,	0.145662,0.854338,	12:72332153	1
rs11178997	Bipolar disorder	TPH2	Promoter	Non-differential EMSA	17768266	Arch Gen Psychiatry. 2007 Sep,64(9):1015-24. Association of functional polymorphisms of the human tryptophan hydroxylase 2 gene with risk for bipolar disorder in Han Chinese.	Nondifferential	chr12	72332152	+	near-gene-5	A,T,	0.145662,0.854338,	12:72332153	1
rs11178997	Depression	TPH2	Promoter	Differential EMSA	17972101	Hum Genet. 2008 Jan,122(6):645-57. Epub 2007 Oct 31. Functional characterization of the human TPH2 5' regulatory region: untranslated region and polymorphisms modulate gene expression in vitro.	Differential	chr12	72332152	+	near-gene-5	A,T,	0.145662,0.854338,	12:72332153	1
rs11178998	Depression	TPH2	Promoter	Differential Luciferase	17972101	Hum Genet. 2008 Jan,122(6):645-57. Epub 2007 Oct 31. Functional characterization of the human TPH2 5' regulatory region: untranslated region and polymorphisms modulate gene expression in vitro.	Differential	chr12	72332714	+	untranslated-5	A,G,	0.912385,0.087615,	12:72332715	1
rs11178998	Depression	TPH2	Promoter	Nondifferential Luciferase	17568567	Biol Psychiatry. 2007 Dec 1,62(11):1288-94. Epub 2007 Jun 13. Characterization of a functional promoter polymorphism of the human tryptophan hydroxylase 2 gene in serotonergic raphe neurons.	Nondifferential	chr12	72332714	+	untranslated-5	A,G,	0.912385,0.087615,	12:72332715	1
rs111846096	NA	FOXE1	NA		19192046	J Oral Pathol Med. 2009 Jan,38(1):18-23. doi: 10.1111/j.1600-0714.2008.00726.x. Altered binding of MYF-5 to FOXE1 promoter in non-syndromic and CHARGE-associated cleft palate.	Other	chr9	100614330	+	near-gene-5	C,G,	0.945872,0.054128,	9:100614331	NA
rs11187061	Alzheimer's Disease	IDE	Promoter	Differential luciferase	21731745	PLoS One. 2011,6(6):e21429. doi: 10.1371/journal.pone.0021429. Epub 2011 Jun 22. Multiple insulin degrading enzyme variants alter in vitro reporter gene expression.	Differential	chr10	94305408	+	intron	C,T,	0.890605,0.109395,	10:94305409	1
rs11188072	Drug metabolism	CYP2C19	Promoter	Non-differential EMSA	16413245	Clin Pharmacol Ther. 2006 Jan,79(1):103-13.A common novel CYP2C19 gene variant causes ultrarapid drug metabolism relevant for the drug response to proton pump inhibitors and antidepressants.	Nondifferential	chr10	96519060	+	unknown	C,T,	0.845064,0.154936,	10:96519061	1
rs111907488	Parkinson's disease	MAPT	Promoter	Haplotype Differential Luciferase	14991810	Ann Neurol. 2004 Mar,55(3):329-34. Tau haplotypes regulate transcription and are associated with Parkinson's disease.	Differential	chr17	43971206	+	unknown	-,TAATT,	0.500000,0.500000,	17:43971207	NA
rs11191612	Leukemia	NT5C2	NA		21712425	J Pharmacol Exp Ther. 2011 Oct,339(1):9-23. doi: 10.1124/jpet.111.182873. Epub 2011 Jun 28. Genetic variants in cytosolic 5'-nucleotidase II are associated with its expression and cytarabine sensitivity in HapMap cell lines and in patients with acute myeloid leukemia.	Other	chr10	104969577	+	unknown	A,G,	0.648503,0.351497,	10:104969578	NA
rs11197931	Alcohol	SLC18A2	Promoter	Haplotype differential luciferase	15829504	Hum Mol Genet. 2005 May 15,14(10):1393-404. Epub 2005 Apr 13. SLC18A2 promoter haplotypes and identification of a novel protective factor against alcoholism.	Differential	chr10	118998933	+	near-gene-5	C,T,	0.913713,0.086287,	10:118998934	1
rs11200638	Macular degeneration	HTRA1	Promoter	Differential Luciferase, EMSA and ChIP	17053108	Science. 2006 Nov 10,314(5801):989-92. Epub 2006 Oct 19. HTRA1 promoter polymorphism in wet age-related macular degeneration.	Differential	chr10	124220543	+	near-gene-5	A,G,	0.286697,0.713303,	10:124220544	1
rs112023362	Immune response	IL2RA	Promoter	Differential Luciferase	23217119	BMC Med Genet. 2012 Dec 7,13:117. doi: 10.1186/1471-2350-13-117. In-vitro characterization of novel and functional regulatory SNPs in the promoter region of IL2 and IL2R alpha in a Gabonese population.	Differential	chr10	6104741	+	near-gene-5	A,G,	0.500000,0.500000,	10:6104742	1
rs11212495	HIV	CUL5	NA		17257057	PLoS Genet. 2007 Jan 26,3(1):e19. Polymorphisms of CUL5 are associated with CD4+ T cell loss in HIV-1 infected individuals.	Other	chr11	107918898	+	intron	A,G,N,	0.896523,0.103058,0.000419,	11:107918899	1
rs112151463	Cardiovascular diseases	BGN	NA		23393390	Arterioscler Thromb Vasc Biol. 2013 Apr,33(4):871-80. doi: 10.1161/ATVBAHA.112.301073. Epub 2013 Feb 7. Interindividual transcriptional regulation of the human biglycan gene involves three common molecular haplotypes.	Other	chrX	152760287	+	intron,near-gene-5	A,G,	0.250302,0.749698,	X:152760288	NA
rs11225395	Breast cancer	MMP8	Promoter	Differential Luciferase and EMSA	17974962	Cancer Res. 2007 Nov 1,67(21):10214-21. Association of matrix metalloproteinase-8 gene variation with breast cancer prognosis.	Differential	chr11	102596479	+	near-gene-5	A,G,	0.345334,0.654666,	11:102596480	1
rs11225395	PPROM	MMP8	Promoter	Non-differential Luciferase	15367487	Hum Mol Genet. 2004 Nov 1,13(21):2659-69. Epub 2004 Sep 14. Functionally significant SNP MMP8 promoter haplotypes and preterm premature rupture of membranes (PPROM).	Nondifferential	chr11	102596479	+	near-gene-5	A,G,	0.345334,0.654666,	11:102596480	1
rs11225395	Melanoma	MMP8	Promoter	Differential Luciferase	21642878	Melanoma Res. 2011 Oct,21(5):464-8. doi: 10.1097/CMR.0b013e3283485fdd. Association of MMP8 gene variation with an increased risk of malignant melanoma.	Differential	chr11	102596479	+	near-gene-5	A,G,	0.345334,0.654666,	11:102596480	1
rs112444544	Arthritis and Depression	NR3C1	Promoter	Non-differential Luciferase	21234764	Hum Genet. 2011 May,129(5):533-43. doi: 10.1007/s00439-011-0949-1. Epub 2011 Jan 15. Transcriptional control of the human glucocorticoid receptor: identification and analysis of alternative promoter regions.	Nondifferential	chr5	142782650	-	intron			5:142782651	NA
rs11246062	Ulcerative colitis	IFITM1	Promoter	not tested	24120510	Immunol Lett. 2013 Nov-Dec,156(1-2):118-22. doi: 10.1016/j.imlet.2013.09.026. Epub 2013 Oct 10. Identification of the polymorphisms in IFITM1 gene and their association in a Korean population with ulcerative colitis.	Differential	chr11	313754	+	unknown	C,G,	0.691775,0.308225,	11:313755	1
rs11248850	NA	NPRL3	Promoter	Differential Luciferase	19649390	Braz J Med Biol Res. 2009 Sep,42(9):783-6. Epub 2009 Jul 31. Influence of the polymorphisms of the alpha-major regulatory element HS-40 on in vitro gene expression.	Differential	chr16	163597	+	intron	A,G,N,	0.286970,0.711120,0.001911,	16:163598	1
rs11248877	Nucleic acid metabolism	UNKL	Enhancer - Intronic	Differential p53 MAPD	20817676	Nucleic Acids Res. 2011 Jan,39(1):178-89. doi: 10.1093/nar/gkq764. Epub 2010 Sep 3. Human single-nucleotide polymorphisms alter p53 sequence-specific binding at gene regulatory elements	Differential	chr16	1463429	+	intron	A,G,	0.044598,0.955402,	16:1463430	NA
rs112583264	Lung cancer	ELANE	Promoter	Differential Luciferase	11948122	Clin Cancer Res. 2002 Apr,8(4):1115-20. Polymorphisms in the promoter region of the neutrophil elastase gene are associated with lung cancer development	Differential	chr19	851404	+	near-gene-5	A,G,	0.500000,0.500000,	19:851405	1
rs11260029	HIV	CLEC4M	Promoter	Non-differential luciferase	19809496	PLoS One. 2009 Oct 7,4(10):e7211. doi: 10.1371/journal.pone.0007211. Functional genetic variants in DC-SIGNR are associated with mother-to-child transmission of HIV-1.	Nondifferential	chr19	7827575	+	near-gene-5	C,T,	0.202376,0.797624,	19:7827576	NA
rs112650844	Ovarian cancer	LTBP1	Promoter	Differential Luciferase and EMSA	16825507	J Mol Diagn. 2006 Jul,8(3):342-50. Novel functional single nucleotide polymorphisms in the latent transforming growth factor-beta binding protein-1L promoter: effect on latent transforming growth factor-beta binding protein-1L expression level and possible prognostic significance in ovarian cancer.	Differential	chr2	33172135	+	near-gene-5	C,G,	0.741514,0.258486,	2:33172136	1
rs11265493	Arthritis	CD244	Enhancer	Non-differential	18794858	Nat Genet. 2008 Oct,40(10):1224-9. doi: 10.1038/ng.205. Epub 2008 Sep 14. Functional SNPs in CD244 increase the risk of rheumatoid arthritis in a Japanese population.	Nondifferential	chr1	160803801	+	intron	A,G,	0.501800,0.498200,	1:160803802	NA
rs11269962	Arthritis	IRF5	NA		23941291	Arthritis Res Ther. 2013 Aug 13,15(4):R82. [Epub ahead of print] Identification of three new cis-regulatory IRF5 polymorphisms: in vitro studies.	Other	chr7	128575798	+	unknown	-,TT,	0.500000,0.500000,	7:128575799	NA
rs112794517	Arthritis and Depression	NR3C1	Promoter	Non-differential Luciferase	21234764	Hum Genet. 2011 May,129(5):533-43. doi: 10.1007/s00439-011-0949-1. Epub 2011 Jan 15. Transcriptional control of the human glucocorticoid receptor: identification and analysis of alternative promoter regions.	Nondifferential	chr5	142782599	-	intron			5:142782600	NA
rs112803917	Lung cancer	ELANE	Promoter	Differential Luciferase	11948122	Clin Cancer Res. 2002 Apr,8(4):1115-20. Polymorphisms in the promoter region of the neutrophil elastase gene are associated with lung cancer development	Differential	chr19	851294	+	near-gene-5	G,T,	0.500000,0.500000,	19:851295	1
rs112839393	Respiratory	CYFIP2	Promoter	none	15879417	Am J Respir Crit Care Med. 2005 Jul 15,172(2):183-8. Epub 2005 May 5. Positional identification of an asthma susceptibility gene on human chromosome 5q33.	Other	chr5	156709313	+	intron	A,G,	0.065596,0.934404,	5:156709314	NA
rs1131445	Alcohol liver disease	IL16	RNA - miRNA	Hypothesized fxn - predicted miRNA binding	18192692	Carcinogenesis. 2008 Mar,29(3):579-84. doi: 10.1093/carcin/bgm304. Epub 2008 Jan 12. Polymorphisms within micro-RNA-binding sites and risk of sporadic colorectal cancer.	Other	chr15	81601781	+	untranslated-3	C,T,	0.305735,0.694265,	15:81601782	NA
rs1131862	Diabetic nephropathy	NCALD	RNA - miRNA	Haplotype differential mRNA stability in vitro	17671797	Hum Genet. 2007 Nov,122(3-4):397-407. Epub 2007 Aug 2. Polymorphisms in the 3' UTR in the neurocalcin delta gene affect mRNA stability, and confer susceptibility to diabetic nephropathy.	Differential	chr8	102700327	-	untranslated-3	A,G,	0.781460,0.218540,	8:102700328	1
rs1131863	Diabetic nephropathy	NCALD	RNA - miRNA	Haplotype differential mRNA stability in vitro	17671797	Hum Genet. 2007 Nov,122(3-4):397-407. Epub 2007 Aug 2. Polymorphisms in the 3' UTR in the neurocalcin delta gene affect mRNA stability, and confer susceptibility to diabetic nephropathy.	Differential	chr8	102700294	-	untranslated-3	A,G,	0.780000,0.220000,	8:102700295	1
rs113240564	Xenobiotic	MGST1	Promoter	Haplotype differential luciferase	15128050	Pharmacogenetics. 2004 Jan,14(1):45-51. Promoter polymorphisms in glutathione-S-transferase genes affect transcription.	Differential	chr12	16500494	+	intron,near-gene-5	C,G,	0.014220,0.985780,	12:16500495	1
rs11327935	Osteoarthritis	COL1A1	Promoter	Differential Luciferase and EMSA	15814304	Bone. 2005 May,36(5):902-8. Epub 2005 Apr 7. In vitro functional assay of alleles and haplotypes of two COL1A1-promoter SNPs.	Differential	chr17	48280655	+	near-gene-5	-,A,	0.144628,0.855372,	17:48280656	1
rs11327935	Osteoarthritis	COL1A1	Promoter	Differential Luciferase, EMSA and ChIP	19429913	Hum Mol Genet. 2009 Aug 1,18(15):2729-38. doi: 10.1093/hmg/ddp205. Epub 2009 May 9. Promoter and intron 1 polymorphisms of COL1A1 interact to regulate transcription and susceptibility to osteoporosis.	Differential	chr17	48280655	+	near-gene-5	-,A,	0.144628,0.855372,	17:48280656	1
rs113314746	Alcohol	SULT2B1	Promoter	Haplotype differential Luciferase	17496163	J Pharmacol Exp Ther. 2007 Aug,322(2):529-40. Epub 2007 May 11. Human hydroxysteroid sulfotransferase SULT2B1 pharmacogenomics: gene sequence variation and functional genomics.	Differential	chr19	49054891	+	near-gene-5	A,G,	0.012844,0.987156,	19:49054892	NA
rs11337	Cancer	GOLGA7	RNA - miRNA	Hypothesized fxn - observed association		Nat Rev Cancer. 2010 June,10():389-402. Genetic variation in microRNA networks: the implications for cancer research	Other	chr8	41368285	+	untranslated-3	G,T,	0.888203,0.111797,	8:41368286	NA
rs113420705	Kawasaki disease	CASP3	NA		20423928	Hum Mol Genet. 2010 Jul 15,19(14):2898-906. doi: 10.1093/hmg/ddq176. Epub 2010 Apr 27. Common variants in CASP3 confer susceptibility to Kawasaki disease.	Other	chr4	185570552	+	untranslated-5	C,T,	0.395147,0.604853,	4:185570553	1
rs113438983	HIV	SLC11A1	Promoter	Non-differential EMSA	15060125	J Med Genet. 2004 Apr,41(4):e49. Functional analysis of novel SLC11A1 (NRAMP1) promoter variants in susceptibility to HIV-1.	Nondifferential	chr2	219246935	+	untranslated-5	A,G,	0.500000,0.500000,	2:219246936	NA
rs113539335	IgA	IGH	Promoter	Differential Luciferase	9590241	J Immunol. 1998 May 15,160(10):4936-42. Polymorphism in the Ialpha1 germ-line transcript regulatory region and IgA productivity in patients with IgA nephropathy.	Differential	chr14	106179533	+	unknown			14:106179534	NA
rs1135534	Neural tube defect	PDGFRA	Promoter	Differential Luciferase	11175793	Nat Genet. 2001 Feb,27(2):215-7. Promoter haplotype combinations of the platelet-derived growth factor alpha-receptor gene predispose to human neural tube defects.	Differential	chr4	55094514	+	near-gene-5	A,C,	0.026581,0.973419,	4:55094515	1
rs1135534	Neural tube defect	PDGFRA	Promoter	Differential EMSA	16126374	Biochim Biophys Acta. 2005 Sep 25,1741(3):350-7. Haplotype-dependent binding of nuclear proteins to the promoter of the neural tube defects-associated platelet-derived growth factor alpha-receptor gene.	Differential	chr4	55094514	+	near-gene-5	A,C,	0.026581,0.973419,	4:55094515	1
rs113572723	Hypercholesterolemia	LHB	Promoter	Haplotype differential Luciferase	10484773	Hum Mol Genet. 1999 Oct,8(11):2037-46. A common polymorphic allele of the human luteinizing hormone beta-subunit gene: additional mutations and differential function of the promoter sequence.	Differential	chr19	49520613	+	near-gene-5	C,T,	0.926113,0.073887,	19:49520614	1
rs11362	Renal cell carcinoma (kidney cancer)	DEFB1	Promoter	Non-differential Luciferase	17575171	Cancer Res. 2007 Jun 15,67(12):5997, author reply 5997. Transcriptional effect of DEFB1 gene 5' untranslated region polymorphisms.	Nondifferential	chr8	6735398	-	untranslated-5	A,G,	0.394943,0.605057,	8:6735399	NA
rs113739379	Neural tube defect	PDGFRA	Promoter	Differential EMSA	16126374	Biochim Biophys Acta. 2005 Sep 25,1741(3):350-7. Haplotype-dependent binding of nuclear proteins to the promoter of the neural tube defects-associated platelet-derived growth factor alpha-receptor gene.	Differential	chr4	55095488	+	untranslated-5	-,AG,	0.259174,0.740826,	4:55095489	1
rs113739379	Neural tube defect	PDGFRA	Promoter	Haplotype differential Luciferase	11175793	Nat Genet. 2001 Feb,27(2):215-7. Promoter haplotype combinations of the platelet-derived growth factor alpha-receptor gene predispose to human neural tube defects.	Differential	chr4	55095488	+	untranslated-5	-,AG,	0.259174,0.740826,	4:55095489	1
rs113813075	DNA repair protein	MGMT	Promoter	Nondifferential Luciferase	24163400	Carcinogenesis. 2014 Mar,35(3):564-71. doi: 10.1093/carcin/bgt355. Epub 2013 Oct 25. Influence of promoter/enhancer region haplotypes on MGMT transcriptional regulation: a potential biomarker for human sensitivity to alkylating agents.	Nondifferential	chr10	131265020	+	near-gene-5	A,C,	0.027850,0.972150,	10:131265021	NA
rs113831975	T2D	STX1A	NA		17912268	Int J Obes (Lond). 2008 Mar,32(3):413-20. Epub 2007 Oct 2. Search for genetic variants of the SYNTAXIN 1A (STX1A) gene: the -352 A>T variant in the STX1A promoter associates with impaired glucose metabolism in an Italian obese population.	Nondifferential	chr7	73134312	+	near-gene-5	A,T,	0.179652,0.820348,	7:73134313	NA
rs113937013	Arthritis and Depression	NR3C1	Promoter	Non-differential Luciferase	21234764	Hum Genet. 2011 May,129(5):533-43. doi: 10.1007/s00439-011-0949-1. Epub 2011 Jan 15. Transcriptional control of the human glucocorticoid receptor: identification and analysis of alternative promoter regions.	Nondifferential	chr5	142784900	-	intron,near-gene-5	A,G,	0.004132,0.995868,	5:142784901	NA
rs113994210	NA	CTNS	NA		24205329	PLoS One. 2013 Oct 29,8(10):e78833. doi: 10.1371/journal.pone.0078833. eCollection 2013. Detection of regulatory SNPs in human genome using ChIP-seq ENCODE data.	Other	chr17	3563148	+	intron			17:3563149	1
rs114340312	Height	GH1	Promoter	Differential Luciferase	18950677	Mol Cell Endocrinol. 2008 Dec 16,296(1-2):18-25. doi: 10.1016/j.mce.2008.09.023. Epub 2008 Oct 4. Growth hormone (GH1) gene variation and the growth hormone receptor (GHR) exon 3 deletion polymorphism in a West-African population.	Differential	chr17	61996561	+	near-gene-5	A,C,	0.007840,0.992160,	17:61996562	1
rs1143623	Gastric Cancer	IL1B	Promoter	Differential EMSA	15175940	J Gastroenterol. 2004,39(5):429-33. Novel interleukin 1beta polymorphism increased the risk of gastric cancer in a Korean population.	Differential	chr2	113595828	-	near-gene-5	C,G,N,	0.310944,0.686650,0.002406,	2:113595829	1
rs1143623	Inflammation	IL1B	Promoter	Differential Luciferase and EMSA	16399797	Hum Mol Genet. 2006 Feb 15,15(4):519-29. Epub 2006 Jan 6. Single nucleotide polymorphisms in the human interleukin-1B gene affect transcription according to haplotype context.	Differential	chr2	113595828	-	near-gene-5	C,G,N,	0.310944,0.686650,0.002406,	2:113595829	1
rs1143623	Inflammation	IL1B	Promoter	Differential Luciferase	16783194	Shock. 2006 Jul,26(1):25-30. Effects of haplotypes in the interleukin 1beta promoter on lipopolysaccharide-induced interleukin 1beta expression.	Differential	chr2	113595828	-	near-gene-5	C,G,N,	0.310944,0.686650,0.002406,	2:113595829	1
rs1143627	Inflammation	IL1B	Promoter	Differential Luciferase	17587593	Cytokine. 2007 Apr,38(1):43-8. Epub 2007 Jun 22. Differential binding of proteins to the IL1B -31 T/C polymorphism in lung epithelial cells.	Differential	chr2	113594386	-	near-gene-5	C,T,	0.503919,0.496081,	2:113594387	1
rs1143627	Pancreatic cancer	IL1B	Promoter	Haplotype Differential Luciferase	19251436	Cytokine. 2009 May,46(2):182-6. doi: 10.1016/j.cyto.2009.01.005. Epub 2009 Feb 28. Interleukin 1 beta gene promoter SNPs are associated with risk of pancreatic cancer.	Differential	chr2	113594386	-	near-gene-5	C,T,	0.503919,0.496081,	2:113594387	1
rs1143627	Inflammation	IL1B	Promoter	Differential Luciferase	16783194	Shock. 2006 Jul,26(1):25-30. Effects of haplotypes in the interleukin 1beta promoter on lipopolysaccharide-induced interleukin 1beta expression.	Differential	chr2	113594386	-	near-gene-5	C,T,	0.503919,0.496081,	2:113594387	1
rs1143627	Gastrin expression	IL1B	Promoter	Differential Luciferase	21445336	PLoS One. 2011 Mar 22,6(3):e14775. doi: 10.1371/journal.pone.0014775.IL1B Induced Smad 7 Negatively Regulates Gastrin Expression.	Differential	chr2	113594386	-	near-gene-5	C,T,	0.503919,0.496081,	2:113594387	1
rs1143627	Duodenal ulcer	IL1B	Promoter	Differential Luciferase	16550552	Hum Mutat. 2006 May,27(5):411-9. Interaction between IL1B gene promoter polymorphisms in determining susceptibility to Helicobacter pylori associated duodenal ulcer.	Differential	chr2	113594386	-	near-gene-5	C,T,	0.503919,0.496081,	2:113594387	1
rs1143679	SLE	ITGAM	Enhancer - Exonic	Differential Luciferase	24608226	Hum Mol Genet. 2014 Mar 20. [Epub ahead of print] Combined protein- and nucleic acid-level effects of rs1143679 (R77H), a lupus-predisposing variant within ITGAM.	Differential	chr16	31276810	+	missense	A,G,	0.086409,0.913591,	16:31276811	1
rs1143684	Breast cancer	NQO2	CDS - Missense	Differential growth inhibition in vitro	21946896	Pharmacogenet Genomics. 2011 Dec,21(12):808-19. doi: 10.1097/FPC.0b013e32834b6918. Two minor NQO1 and NQO2 alleles predict poor response of breast cancer patients to adjuvant doxorubicin and cyclophosphamide therapy.	Differential	chr6	3010389	+	missense	C,T,	0.183285,0.816715,	6:3010390	1
rs1144393	Cancer	MMP1	Promoter	Haplotype differential	17339606	Mol Cancer Res. 2007 Mar,5(3):221-7. Epub 2007 Mar 5. Haplotype effects on matrix metalloproteinase-1 gene promoter activity in cancer cells.	Differential	chr11	102669408	+	intron,near-gene-5	C,T,	0.192160,0.807840,	11:102669409	NA
rs1144393	Cardiovascular Disease	MMP1	Promoter	none	16210545	Circ Res. 2005 Nov 11,97(10):1070-6. Epub 2005 Oct 6. Haplotype effect of the matrix metalloproteinase-1 gene on risk of myocardial infarction.	Other	chr11	102669408	+	intron,near-gene-5	C,T,	0.192160,0.807840,	11:102669409	NA
rs11453459	Cell cycle	PPP2R1A	Promoter	Differential Luciferase and EMSA	21889517	Mutat Res. 2011 Nov 1,716(1-2):66-75. doi: 10.1016/j.mrfmmm.2011.08.004. Epub 2011 Aug 26. Identification and functional analyses of polymorphism haplotypes of protein phosphatase 2A-A? gene promoter.	Differential	chr19	52692949	+	near-gene-5	-,G,	0.820758,0.179242,	19:52692950	NA
rs114575851	NA	PDE6H	NA		15629837	Ophthalmology. 2005 Jan,112(1):159-66. A substitution of G to C in the cone cGMP-phosphodiesterase gamma subunit gene found in a distinctive form of cone dystrophy.	Other	chr12	15130917	+	untranslated-5	C,G,	0.013502,0.986498,	12:15130918	NA
rs11465366	HIV	CD209	Promoter	Haplotype Differential Luciferase	22808239	PLoS One. 2012,7(7):e40706. doi: 10.1371/journal.pone.0040706. Epub 2012 Jul 10. Naturally-occurring genetic variants in human DC-SIGN increase HIV-1 capture, cell-transfer and risk of mother-to-child transmission.	Differential	chr19	7812597	-	near-gene-5	A,C,	0.021108,0.978892,	19:7812598	1
rs11465996	Promoter-based	LY96	Promoter	Differential Luciferase	17592304	Ann Surg. 2007 Jul,246(1):151-8. Functional significance of gene polymorphisms in the promoter of myeloid differentiation-2.	Differential	chr8	74901961	+	near-gene-5	C,G,	0.785276,0.214724,	8:74901962	1
rs11466012	Familial Mediterranean fever	MEFV	Promoter	Differential Luciferase and EMSA	19262573	Genes Immun. 2009 Apr,10(3):273-9. doi: 10.1038/gene.2009.8. Epub 2009 Mar 5. Characterization of new mutations in the 5'-flanking region of the familial Mediterranean fever gene.	Differential	chr16	3307200	-	near-gene-5	C,G,	0.980194,0.019806,	16:3307201	NA
rs11466313	Cancer	TGFB1	NA		19536820	Int J Cancer. 2009 Sep 15,125(6):1483-9. doi: 10.1002/ijc.24526. Functional impact of sequence variation in the promoter region of TGFB1.	Other	chr19	41861337	-	cds-indel	-,AGG,	0.365875,0.634125,	19:41861338	NA
rs11466314	Respiratory, Tumor progression	TGFB1	Promoter	Differential Luciferase and EMSA	16369764	Hum Genet. 2006 Mar,119(1-2):61-74. Epub 2005 Dec 14. Allelic diversity in the TGFB1 regulatory region: characterization of novel functional single nucleotide polymorphisms.	Differential	chr19	41860235	-	near-gene-3,near-gene-5	A,G,	0.003515,0.996485,	19:41860236	1
rs11466315	Respiratory, Tumor progression	TGFB1	Promoter	Differential EMSA	16369764	Hum Genet. 2006 Mar,119(1-2):61-74. Epub 2005 Dec 14. Allelic diversity in the TGFB1 regulatory region: characterization of novel functional single nucleotide polymorphisms.	Differential	chr19	41859775	-	untranslated-5	C,G,	0.024272,0.975728,	19:41859776	1
rs11466741	Respiratory	TSLP	Promoter	Haplotype differential	18787178	Am J Respir Cell Mol Biol. 2009 Mar,40(3):368-74. doi: 10.1165/rcmb.2008-0041OC. Epub 2008 Sep 11. Functional analysis of the thymic stromal lymphopoietin variants in human bronchial epithelial cells.	Differential	chr5	110408704	+	intron,near-gene-5	C,T,	0.700708,0.299292,	5:110408705	1
rs114778979	FTH1	FTH1	Promoter	Differential Luciferase	16797877	Gene. 2006 Aug 1,377:1-5. Epub 2006 May 5. Detection and functional analysis of an SNP in the promoter of the human ferritin H gene that modulates the gene expression.	Differential	chr11	61735175	+	near-gene-5	A,C,	0.050087,0.949913,	11:61735176	1
rs114972925	NA	FOXP2	NA	Non differential	23197593	Mol Biol Evol. 2013 Apr,30(4):844-52. doi: 10.1093/molbev/mss271. Epub 2012 Nov 28. A recent evolutionary change affects a regulatory element in the human FOXP2 gene.	Nondifferential	chr7	114289640	+	intron	A,T,	0.021777,0.978223,	7:114289641	NA
rs11499823	Alcohol	ADH1C	Promoter	Not tested	15643610	Hum Mutat. 2005 Feb,25(2):150-5. Natural haplotypes in the regulatory sequences affect human alcohol dehydrogenase 1C (ADH1C) gene expression.	Other	chr4	100274748	-	near-gene-5	C,T,	0.078761,0.921239,	4:100274749	NA
rs11499824	Alcohol	ADH1C	Promoter	Not tested	15643610	Hum Mutat. 2005 Feb,25(2):150-5. Natural haplotypes in the regulatory sequences affect human alcohol dehydrogenase 1C (ADH1C) gene expression.	Other	chr4	100274982	-	near-gene-5	A,G,	0.432125,0.567875,	4:100274983	NA
rs11499825	Alcohol	ADH1C	Promoter	Not tested	15643610	Hum Mutat. 2005 Feb,25(2):150-5. Natural haplotypes in the regulatory sequences affect human alcohol dehydrogenase 1C (ADH1C) gene expression.	Other	chr4	100275012	-	near-gene-5	C,T,	0.161467,0.838533,	4:100275013	NA
rs11499826	Alcohol	ADH1C	Enhancer - Intergenic	Differential Luciferase	15643610	Hum Mutat. 2005 Feb,25(2):150-5. Natural haplotypes in the regulatory sequences affect human alcohol dehydrogenase 1C (ADH1C) gene expression.	Differential	chr4	100276935	-	unknown	C,T,	0.772936,0.227064,	4:100276936	NA
rs11499828	Alcohol	ADH1C	Enhancer - Intergenic	Not tested	15643610	Hum Mutat. 2005 Feb,25(2):150-5. Natural haplotypes in the regulatory sequences affect human alcohol dehydrogenase 1C (ADH1C) gene expression.	Other	chr4	100277557	-	unknown	A,G,	0.924282,0.075718,	4:100277558	NA
rs11499829	Alcohol	ADH1C	Enhancer - Intergenic	Non-differential Luciferase	15643610	Hum Mutat. 2005 Feb,25(2):150-5. Natural haplotypes in the regulatory sequences affect human alcohol dehydrogenase 1C (ADH1C) gene expression.	Nondifferential	chr10	62394499	-	unknown			10:62394500	NA
rs11499829	Alcohol	ADH1C	Enhancer - Intergenic	Non-differential Luciferase	15643610	Hum Mutat. 2005 Feb,25(2):150-5. Natural haplotypes in the regulatory sequences affect human alcohol dehydrogenase 1C (ADH1C) gene expression.	Nondifferential	chr5	76210435	-	unknown			5:76210436	NA
rs11499830	Alcohol	ADH1C	Enhancer - Intergenic	Non-differential Luciferase	15643610	Hum Mutat. 2005 Feb,25(2):150-5. Natural haplotypes in the regulatory sequences affect human alcohol dehydrogenase 1C (ADH1C) gene expression.	Nondifferential	chr2	137655383	+	unknown			2:137655384	NA
rs115357990	Infertility	FSHR	Promoter	Non-differential Luciferase	16084888	Fertil Steril. 2005 Aug,84(2):446-53. Single-nucleotide polymorphisms in the promoter region influence the expression of the human follicle-stimulating hormone receptor.	Nondifferential	chr2	49381669	+	near-gene-5	A,G,	0.979547,0.020453,	2:49381670	NA
rs11536889	Periodontitis	TLR4	RNA - miRNA	Differential Luciferase	22661708	J Biol Chem. 2012 Jul 20,287(30):25163-72. doi: 10.1074/jbc.M111.338426. Epub 2012 Jun 1. A single nucleotide polymorphism in 3'-untranslated region contributes to the regulation of Toll-like receptor 4 translation.	Differential	chr9	120478130	+	untranslated-3	C,G,	0.136297,0.863703,	9:120478131	1
rs1154400	Alcohol	ADH3	Promoter	Non-differential Luciferase	11740346	Pharmacogenetics. 2001 Dec,11(9):815-24. Functional polymorphism in the alcohol dehydrogenase 3 (ADH3) promoter.	Nondifferential	chr4	100010009	+	near-gene-5,ncRNA	A,C,G,T,	0.007237,0.224785,0.000603,0.767375,	4:100010010	1
rs11545076	Folate metabolism	GGH	Promoter	Differential Luciferase	14597182	Gene. 2003 Nov 13,319:167-75. Identification of single nucleotide polymorphisms in the human gamma-glutamyl hydrolase gene and characterization of promoter polymorphisms.	Differential	chr8	63951450	-	untranslated-5	G,T,	0.235348,0.764652,	8:63951451	1
rs11548103	Esophageal cancer	S100A14	Promoter	Differential Luciferase and EMSA	19351828	Cancer Res. 2009 Apr 15,69(8):3451-7. doi: 10.1158/0008-5472.CAN-08-4231. Epub 2009 Apr 7. Functional role of S100A14 genetic variants and their association with esophageal squamous cell carcinoma.	Differential	chr1	153588339	-	untranslated-5	A,G,	0.388124,0.611875,	1:153588340	1
rs11549465	angiogenesis	HIF1A	CDS - Missense	Differential Luciferase trans-activation	12919954	Carcinogenesis. 2003 Nov,24(11):1779-83. Epub 2003 Aug 14. Hypoxia-inducible factor-1alpha polymorphisms associated with enhanced transactivation capacity, implying clinical significance.	Differential	chr14	62207556	+	missense	C,T,	0.917469,0.082531,	14:62207557	1
rs11549467	angiogenesis	HIF1A	CDS - Missense	Differential Luciferase trans-activation	12919954	Carcinogenesis. 2003 Nov,24(11):1779-83. Epub 2003 Aug 14. Hypoxia-inducible factor-1alpha polymorphisms associated with enhanced transactivation capacity, implying clinical significance.	Differential	chr14	62207574	+	missense	A,G,	0.010690,0.989310,	14:62207575	1
rs11552588	Amyloidosis	GJA5	Promoter	Differential Luciferase	12522116	Circ Res. 2003 Jan 10,92(1):14-22. A cardiac sodium channel mutation cosegregates with a rare connexin40 genotype in familial atrial standstill.	Differential	chr1	147245382	-	untranslated-5	A,G,	0.777676,0.222324,	1:147245383	1
rs11552588	Amyloidosis	GJA5	Promoter	Haplotype differential Luciferase	16814413	Int J Cardiol. 2007 Mar 2,116(1):107-12. Epub 2006 Jun 30. The association of human connexin 40 genetic polymorphisms with atrial fibrillation.	Differential	chr1	147245382	-	untranslated-5	A,G,	0.777676,0.222324,	1:147245383	1
rs11556505	CRP	TOMM40	Enhancer	Haplotype differential Luciferase (depending on cell line)	22089642	J Hum Genet. 2012 Jan,57(1):18-25. doi: 10.1038/jhg.2011.123. Epub 2011 Nov 17. Functional analysis of APOE locus genetic variation implicates regional enhancers in the regulation of both TOMM40 and APOE.	Differential	chr19	45396143	+	coding-synon	C,T,	0.866078,0.133922,	19:45396144	1
rs11558538	Allergy	HNMT	RNA - miRNA	Non-differential GFP	19178400	Allergy. 2009 Feb,64(2):213-21. doi: 10.1111/j.1398-9995.2008.01795.x. Histamine N-methyltransferase 939A>G polymorphism affects mRNA stability in patients with acetylsalicylic acid-intolerant chronic urticaria.	Nondifferential	chr2	138759648	+	missense	C,T,	0.931422,0.068578,	2:138759649	1
rs11564299	Arthritis	CDH2	NA		24148886	FASEB J. 2014 Feb,28(2):683-91. doi: 10.1096/fj.13-238295. Epub 2013 Oct 22. N-cadherin promoter polymorphisms and risk of osteoarthritis.	Other	chr18	25760027	+	unknown	A,G,	0.896917,0.103083,	18:25760028	NA
rs11568070	Colorectal cancer	ALOX15	Promoter	Differential Luciferase and EMSA	16320347	Hum Mutat. 2006 Jan,27(1):78-87. Functional polymorphism in ALOX15 results in increased allele-specific transcription in macrophages through binding of the transcription factor SPI1.	Differential	chr17	4545237	-	near-gene-5	C,T,	0.984085,0.015915,	17:4545238	1
rs11568814	Liver disease	SERPINA1	Enhancer	Differential DNAse footprint and EMSA	7952657	Am J Respir Crit Care Med. 1994 Dec,150(6 Pt 2):S183-9. Regulation of the alpha 1-antitrypsin gene and a disease-associated mutation in a related enhancer sequence.	Differential	chr14	94843454	-	untranslated-3	A,G,	0.052773,0.947227,	14:94843455	NA
rs11568814	Inflammation	SERPINA1	Enhancer	Differential Luciferase	9434101	Biochim Biophys Acta. 1997 Nov 28,1362(1):67-76. Mutation in an alpha1-antitrypsin enhancer results in an interleukin-6 deficient acute-phase response due to loss of cooperativity between transcription factors.	Differential	chr14	94843454	-	untranslated-3	A,G,	0.052773,0.947227,	14:94843455	NA
rs11568816	Alcohol	ADH3	Promoter	Differential Luciferase and EMSA	11740346	Pharmacogenetics. 2001 Dec,11(9):815-24. Functional polymorphism in the alcohol dehydrogenase 3 (ADH3) promoter.	Differential	chr4	100009922	-	near-gene-5,untranslated-5	C,T,	0.995082,0.004918,	4:100009923	1
rs11568817	Psychiatric	HTR1B	Promoter	Differential	14593427	Mol Psychiatry. 2003 Nov,8(11):901-10. Polymorphisms in the 5'-untranslated region of the human serotonin receptor 1B (HTR1B) gene affect gene expression.	Differential	chr6	78173381	-	near-gene-5	G,T,	0.269951,0.730049,	6:78173382	1
rs11568818	Pulmonary fibrosis	MMP7	Promoter	Differential Luciferase and EMSA	22268124	Am J Physiol Lung Cell Mol Physiol. 2012 Apr 15,302(8):L746-54. doi: 10.1152/ajplung.00319.2011. Epub 2012 Jan 20. Allele-specific transactivation of matrix metalloproteinase 7 by FOXA2 and correlation with plasma levels in idiopathic pulmonary fibrosis.	Differential	chr11	102401660	-	near-gene-5	A,G,	0.659677,0.340323,	11:102401661	1
rs11568818	Coronary dimensions	MMP7	Promoter	Differential Luciferase and EMSA	11701474	Arterioscler Thromb Vasc Biol. 2001 Nov,21(11):1834-9. Allele-specific regulation of matrix metalloproteinase-7 promoter activity is associated with coronary artery luminal dimensions among hypercholesterolemic patients.	Differential	chr11	102401660	-	near-gene-5	A,G,	0.659677,0.340323,	11:102401661	1
rs11568819	Pulmonary fibrosis	MMP7	Promoter	Non-differential Luciferase	22268124	Am J Physiol Lung Cell Mol Physiol. 2012 Apr 15,302(8):L746-54. doi: 10.1152/ajplung.00319.2011. Epub 2012 Jan 20. Allele-specific transactivation of matrix metalloproteinase 7 by FOXA2 and correlation with plasma levels in idiopathic pulmonary fibrosis.	Nondifferential	chr11	102401632	-	near-gene-5	C,T,	0.962062,0.037938,	11:102401633	1
rs11568819	Coronary dimensions	MMP7	Promoter	Differential Luciferase and EMSA	11701474	Arterioscler Thromb Vasc Biol. 2001 Nov,21(11):1834-9. Allele-specific regulation of matrix metalloproteinase-7 promoter activity is associated with coronary artery luminal dimensions among hypercholesterolemic patients.	Differential	chr11	102401632	-	near-gene-5	C,T,	0.962062,0.037938,	11:102401633	1
rs11568820	Immune response	VDR	Promoter	Differential Luciferase and EMSA	11450701	J Bone Miner Res. 2001 Jul,16(7):1256-64. The polymorphism in the caudal-related homeodomain protein Cdx-2 binding element in the human vitamin D receptor gene.	Differential	chr12	48302544	-	unknown	A,G,	0.447188,0.552812,	12:48302545	1
rs11568821	SLE	PDCD1	NA		12402038	Nat Genet. 2002 Dec,32(4):666-9. Epub 2002 Oct 28. A regulatory polymorphism in PDCD1 is associated with susceptibility to systemic lupus erythematosus in humans.	Nondifferential	chr2	242793911	-	intron	A,G,	0.053960,0.946040,	2:242793912	1
rs11568821	SLE	PDCD1	NA		18401354	Genes Immun. 2008 Jun,9(4):309-15. doi: 10.1038/gene.2008.19. Epub 2008 Apr 10. Analysis of the functional relevance of a putative regulatory SNP of PDCD1, PD1.3, associated with systemic lupus erythematosus.	Other	chr2	242793911	-	intron	A,G,	0.053960,0.946040,	2:242793912	1
rs11568822	Lipids	APOC1	Promoter	Differential Luciferase and EMSA	9869649	J Lipid Res. 1999 Jan,40(1):50-8. A common Hpa I RFLP of apolipoprotein C-I increases gene transcription and exhibits an ethnically distinct pattern of linkage disequilibrium with the alleles of apolipoprotein E.	Differential	chr19	45417640	+	near-gene-5	-,CGTT,	0.833780,0.166220,	19:45417641	NA
rs11568822	Hypertriglyceridemia	APOC1	Promoter	Haplotype differential Luciferase (depending on cell line)	22089642	J Hum Genet. 2012 Jan,57(1):18-25. doi: 10.1038/jhg.2011.123. Epub 2011 Nov 17. Functional analysis of APOE locus genetic variation implicates regional enhancers in the regulation of both TOMM40 and APOE.	Differential	chr19	45417640	+	near-gene-5	-,CGTT,	0.833780,0.166220,	19:45417641	NA
rs11568823	Hypertriglyceridemia	APOC3	Promoter	Non-differential CAT	8675624	J Clin Invest. 1995 Dec,96(6):2601-5. Common genetic variation in the promoter of the human apo CIII gene abolishes regulation by insulin and may contribute to hypertriglyceridemia.	Nondifferential	chr11	116699999	+	near-gene-5	-,T,	0.508708,0.491292,	11:116700000	NA
rs11568823	HDL	APOA1	Promoter	Differential CAT and EMSA	9109440	J Clin Invest. 1997 Apr 15,99(8):1958-65. Intestinal transcription and synthesis of apolipoprotein AI is regulated by five natural polymorphisms upstream of the apolipoprotein CIII gene.	Differential	chr11	116699999	+	near-gene-5	-,T,	0.508708,0.491292,	11:116700000	NA
rs11568824	Drug metabolism	CYP3A7	Promoter	Differential Luciferase	11940601	J Biol Chem. 2002 Jul 5,277(27):24280-8. Epub 2002 Apr 8. Molecular mechanisms of polymorphic CYP3A7 expression in adult human liver and intestine.	Differential	chr7	99333006	-	near-gene-5	G,T,	0.987474,0.012526,	7:99333007	NA
rs11568827	Height	GH1	Promoter	Differential Luciferase	18950677	Mol Cell Endocrinol. 2008 Dec 16,296(1-2):18-25. doi: 10.1016/j.mce.2008.09.023. Epub 2008 Oct 4. Growth hormone (GH1) gene variation and the growth hormone receptor (GHR) exon 3 deletion polymorphism in a West-African population.	Differential	chr17	61996228	+	near-gene-5	-,C,	0.049038,0.950962,	17:61996229	1
rs11568828	Height	GH1	Promoter	Differential Luciferase and EMSA	12655556	Hum Mutat. 2003 Apr,21(4):408-23. Human growth hormone 1 (GH1) gene expression: complex haplotype-dependent influence of polymorphic variation in the proximal promoter and locus control region.	Differential	chr17	61996272	+	near-gene-5	C,T,	0.065874,0.934126,	17:61996273	NA
rs11568828	Height	GH1	Promoter	Differential Luciferase and EMSA	16517055	Mol Cell Endocrinol. 2006 Apr 25,249(1-2):51-7. Epub 2006 Mar 6. A variation in a Pit-1 site in the growth hormone gene (GH1) promoter induces a differential transcriptional activity.	Differential	chr17	61996272	+	near-gene-5	C,T,	0.065874,0.934126,	17:61996273	NA
rs11568828	Height	GH1	Promoter	Non-differential Luciferase	18950677	Mol Cell Endocrinol. 2008 Dec 16,296(1-2):18-25. doi: 10.1016/j.mce.2008.09.023. Epub 2008 Oct 4. Growth hormone (GH1) gene variation and the growth hormone receptor (GHR) exon 3 deletion polymorphism in a West-African population.	Nondifferential	chr17	61996272	+	near-gene-5	C,T,	0.065874,0.934126,	17:61996273	NA
rs11568830	Immune response	HLA-DQB	Promoter	Haplotype Differential CAT and EMSA	1985121	J Exp Med. 1991 Jan 1,173(1):181-92. Allelic polymorphism in transcriptional regulatory regions of HLA-DQB genes.	Differential	chr6	32634555	-	unknown	C,T,	0.850000,0.150000,	6:32634556	1
rs11568830	Immune response	HLA-DQB	Promoter	Haplotype Differential CAT and EMSA	1985121	J Exp Med. 1991 Jan 1,173(1):181-92. Allelic polymorphism in transcriptional regulatory regions of HLA-DQB genes.	Differential	chr6	32634555	-	unknown	C,T,	0.850000,0.150000,	6:32634556	1
rs11568831	Immune response	HLA-DQB	Promoter	Haplotype Differential CAT and EMSA	1985121	J Exp Med. 1991 Jan 1,173(1):181-92. Allelic polymorphism in transcriptional regulatory regions of HLA-DQB genes.	Differential	chr6	32634544	-	unknown	G,	1.000000,	6:32634545	1
rs11568833	Immune response	HLA-DRB	Promoter	Non-differential CAT	11266921	Transplant Proc. 2001 Feb-Mar,33(1-2):487-8. Polymorphism in the Y box regulates cytokine-mediated expression of HLA-DR genes.	Nondifferential	chr6	32557700	-	near-gene-5			6:32557701	NA
rs11568833	Immune response	HLA-DRB	Promoter	Differential CAT and EMSA	8537121	Immunogenetics. 1996,43(1-2):50-6. Polymorphism in both X and Y box motifs controls level of expression of HLA-DRB1 genes.	Differential	chr6	32557700	-	near-gene-5			6:32557701	NA
rs11571305	Immunological	ICOS	Promoter	none	16081771	J Immunol. 2005 Aug 15,175(4):2061-5. Cutting edge: polymorphisms in the ICOS promoter region are associated with allergic sensitization and Th2 cytokine production.	Other	chr2	204800125	-	near-gene-5	C,T,	0.661644,0.338356,	2:204800126	NA
rs11571316	Grave's Disease	CTLA4	Enhancer	Differential Luciferase	21644231	Zhonghua Yi Xue Yi Chuan Xue Za Zhi. 2011 Jun,28(3):313-7. doi: 10.3760/cma.j.issn.1003-9406.2011.03.017. [Single nucleotide polymorphisms of CTLA4 gene and their association with human cervical cancer].	Differential	chr2	204731088	-	near-gene-5	C,T,	0.668546,0.331454,	2:204731089	1
rs11571833	Breast cancer	BRCA2	CDS - Nonsense	Differential (assumed)	NA	NA	CDS	chr13	32972625	+	nonsense	A,T,	0.994191,0.005809,	13:32972626	1
rs11572355	Cardiovascular disease	EDN2	Enhancer - Intronic	Differential p53 MAPD	20817676	Nucleic Acids Res. 2011 Jan,39(1):178-89. doi: 10.1093/nar/gkq764. Epub 2010 Sep 3. Human single-nucleotide polymorphisms alter p53 sequence-specific binding at gene regulatory elements	Differential	chr1	41948089	-	intron	A,G,	0.005882,0.994118,	1:41948090	1
rs11574744	Drug metabolism	HNF4A	RNA - miRNA	Differential Luciferase and miRNA binding	22232426	Drug Metab Dispos. 2012 Apr,40(4):726-33. doi: 10.1124/dmd.111.040329. Epub 2012 Jan 9. In silico and in vitro identification of microRNAs that regulate hepatic nuclear factor 4? expression.	Differential	chr20	43058471	+	untranslated-3	A,T,	0.010821,0.989179,	20:43058472	1
rs11575886	Obesity	MC3R	NA		12532156	Int J Obes Relat Metab Disord. 2003 Jan,27(1):70-4. Melanocortin-3-receptor gene variants in morbid obesity.	Other	chr20	54823549	-	near-gene-5	C,T,	0.056471,0.943529,	20:54823550	NA
rs11575895	Parkinson's disease	MAPT	Promoter	Haplotype Differential Luciferase	14991810	Ann Neurol. 2004 Mar,55(3):329-34. Tau haplotypes regulate transcription and are associated with Parkinson's disease.	Differential	chr17	43971784	+	intron,near-gene-5,untranslated-5	A,G,	0.872936,0.127064,	17:43971785	1
rs11575981	Respiratory	ECP	Promoter	Differential Luciferase and EMSA	12524255	Am J Respir Crit Care Med. 2003 Jan 15,167(2):180-4. The promoter polymorphism in the eosinophil cationic protein gene and its influence on the serum eosinophil cationic protein level.	Differential	chr14	21359452	+	near-gene-5	C,T,	0.969697,0.030303,	14:21359453	1
rs115833113	NA	SERPINA6	NA		22932886	Sci China Life Sci. 2012 Aug,55(8):699-708. doi: 10.1007/s11427-012-4365-0. Epub 2012 Aug 30. Single nucleotide polymorphisms in the human corticosteroid-binding globulin promoter alter transcriptional activity.	Other	chr14	94789741	+	near-gene-5	A,G,	0.020470,0.979530,	14:94789742	NA
rs115881343	CRP	TOMM40	Enhancer	Haplotype differential Luciferase (depending on cell line)	22089642	J Hum Genet. 2012 Jan,57(1):18-25. doi: 10.1038/jhg.2011.123. Epub 2011 Nov 17. Functional analysis of APOE locus genetic variation implicates regional enhancers in the regulation of both TOMM40 and APOE.	Differential	chr19	45403215	+	intron	C,T,	0.976407,0.023593,	19:45403216	1
rs11591147	Cell surface LDL receptors	PCSK9	CDS - Missense	Differential enzyme activity	16571601	Hum Mol Genet. 2006 May 1,15(9):1551-8. Epub 2006 Mar 28. Effect of mutations in the PCSK9 gene on the cell surface LDL receptors.	Differential	chr1	55505646	+	missense	G,T,	0.989980,0.010020,	1:55505647	1
rs1159918	Alcohol	ADH1B	Promoter	Non-differential Luciferase	21168396	Chem Biol Interact. 2011 May 30,191(1-3):38-41. doi: 10.1016/j.cbi.2010.12.007. Epub 2010 Dec 17.Variation in the ADH1B proximal promoter affects expression.	Nondifferential	chr4	100243008	-	near-gene-5	G,T,	0.556496,0.443504,	4:100243009	NA
rs116005316	NA	NPRL3	Promoter	unknown: bad data presentation	19649390	Braz J Med Biol Res. 2009 Sep,42(9):783-6. Epub 2009 Jul 31. Influence of the polymorphisms of the alpha-major regulatory element HS-40 on in vitro gene expression.	Nondifferential	chr16	163679	+	intron	C,G,	0.003049,0.996951,	16:163680	NA
rs1160985	CRP	TOMM40	Enhancer	Haplotype differential Luciferase (depending on cell line)	22089642	J Hum Genet. 2012 Jan,57(1):18-25. doi: 10.1038/jhg.2011.123. Epub 2011 Nov 17. Functional analysis of APOE locus genetic variation implicates regional enhancers in the regulation of both TOMM40 and APOE.	Differential	chr19	45403411	+	intron	C,T,	0.544626,0.455374,	19:45403412	1
rs11614913	Lung cancer	MIR196A2	RNA - miRNA	Differential in vitro miRNA processing	18521189	J Clin Invest. 2008 Jul,118(7):2600-8. doi: 10.1172/JCI34934. Genetic variants of miRNA sequences and non-small cell lung cancer survival.	Differential	chr12	54385598	+	ncRNA	C,T,	0.625499,0.374501,	12:54385599	1
rs11614913	Lung cancer	MIR196A2	RNA - miRNA	Differential in vitro miRNA processing	19293314	Cancer Epidemiol Biomarkers Prev. 2009 Apr,18(4):1183-7. doi: 10.1158/1055-9965.EPI-08-0814. Epub 2009 Mar 17. A functional genetic variant in microRNA-196a2 is associated with increased susceptibility of lung cancer in Chinese.	Differential	chr12	54385598	+	ncRNA	C,T,	0.625499,0.374501,	12:54385599	1
rs11614913	Cancer	mir?196a?2 (T/C)	RNA - miRNA	Hypothesized fxn - observed association		Nat Rev Cancer. 2010 June,10():389-402. Genetic variation in microRNA networks: the implications for cancer research	Other	chr12	54385598	+	ncRNA	C,T,	0.625499,0.374501,	12:54385599	1
rs11614913	Cardiovascular diseases	mir-196a2	RNA - miRNA	Differential HOXB8 binding in vitro	19514064	Hum Mutat. 2009 Aug,30(8):1231-6. doi: 10.1002/humu.21044. Functional variant in microRNA-196a2 contributes to the susceptibility of congenital heart disease in a Chinese population.	Differential	chr12	54385598	+	ncRNA	C,T,	0.625499,0.374501,	12:54385599	1
rs11645239	T2D	PRKCB	NA		15384959	Diabet Med. 2004 Oct,21(10):1113-20. Polymorphisms in the 5'-upstream region of the PKCbeta gene in Japanese patients with Type 2 diabetes.	Differential	chr16	23847061	+	near-gene-5	C,G,	0.765460,0.234540,	16:23847062	NA
rs11655505	Breast cancer	BRCA1	Promoter	Haplotype differential luciferase	21890493	Hum Mol Genet. 2011 Dec 1,20(23):4732-47. doi: 10.1093/hmg/ddr388. Epub 2011 Sep 2. Common variants of the BRCA1 wild-type allele modify the risk of breast cancer in BRCA1 mutation carriers.	Differential	chr17	41278376	+	intron,near-gene-5	A,G,	0.328643,0.671357,	17:41278377	1
rs11655505	Breast cancer	BRCA1	Promoter	Differential Luciferase and EMSA	18782836	J Med Genet. 2009 Jan,46(1):32-9. doi: 10.1136/jmg.2007.057174. Epub 2008 Sep 9. Functional polymorphisms in the BRCA1 promoter influence transcription and are associated with decreased risk for breast cancer in Chinese women.	Differential	chr17	41278376	+	intron,near-gene-5	A,G,	0.328643,0.671357,	17:41278377	1
rs11666254	Periodontitis	FPR1	NA		17927965	Biochem Biophys Res Commun. 2007 Dec 7,364(1):7-13. Epub 2007 Oct 2. Functional polymorphisms of the FPR1 gene and aggressive periodontitis in Japanese.	Other	chr19	52263161	+	near-gene-5	A,G,	0.651396,0.348604,	19:52263162	1
rs11671784	Gastric cancer	mir-27a	RNA - miRNA	Differential miRNA processing in vitro	23246964	Oncogene. 2014 Jan 9,33(2):193-202. doi: 10.1038/onc.2012.569. Epub 2012 Dec 17. Genetic variations in miR-27a gene decrease mature miR-27a level and reduce gastric cancer susceptibility.	Differential	chr19	13947295	+	near-gene-3,near-gene-5	A,G,	0.007956,0.992044,	19:13947296	NA
rs11677	Alcohol liver disease	PLA2G2A	RNA - miRNA	Hypothesized fxn - predicted miRNA binding	18192692	Carcinogenesis. 2008 Mar,29(3):579-84. doi: 10.1093/carcin/bgm304. Epub 2008 Jan 12. Polymorphisms within micro-RNA-binding sites and risk of sporadic colorectal cancer.	Other	chr1	20301963	-	untranslated-3	C,T,	0.882562,0.117438,	1:20301964	1
rs116893322	Polycystic ovary syndrome	PDE8A	Promoter	Non-differential Luciferase	19482904	Mol Hum Reprod. 2009 Aug,15(8):459-69. doi: 10.1093/molehr/gap035. Epub 2009 May 29. PDE8A genetic variation, polycystic ovary syndrome and androgen levels in women.	Nondifferential	chr15	85524627	+	intron,near-gene-5	A,G,	0.092689,0.907311,	15:85524628	NA
rs117039649	Ovarian cancer	MDM2	Promoter	Differential EMSA	21316605	Cancer Cell. 2011 Feb 15,19(2):273-82. doi: 10.1016/j.ccr.2010.12.019. The MDM2 promoter SNP285C/309G haplotype diminishes Sp1 transcription factor binding and reduces risk for breast and ovarian cancer in Caucasians.	Differential	chr12	69202555	+	intron	C,G,	0.012620,0.987380,	12:69202556	NA
rs11704682	Cysteine degradation	MPST	Enhancer - Intronic	Differential Luciferase	16545926	Toxicol Lett. 2006 Aug 20,165(2):101-11. Epub 2006 Mar 20. Evidence for a functional genetic polymorphism of the human mercaptopyruvate sulfurtransferase (MPST), a cyanide detoxification enzyme.	Differential	chr22	37420122	+	intron	C,G,	0.919877,0.080123,	22:37420123	1
rs11704810	NA	SMARCB1	Promoter	Differential	17616514	Hum Mol Genet. 2007 Oct 1,16(19):2261-71. Epub 2007 Jul 5. Expression of SMARCB1 modulates steroid sensitivity in human lymphoblastoid cells: identification of a promoter SNP that alters PARP1 binding and SMARCB1 expression.	Differential	chr22	24129128	+	near-gene-5	G,T,	0.903635,0.096365,	22:24129129	NA
rs117057617	Prostate cancer	SOX9	Enhancer	Non-differential Luciferase	22665440	Genome Res. 2012 Aug,22(8):1437-46. doi: 10.1101/gr.135665.111. Epub 2012 Jun 4. Integrative functional genomics identifies an enhancer looping to the SOX9 gene disrupted by the 17q24.3 prostate cancer risk locus.	Nondifferential	chr17	69108748	+	unknown	C,T,	0.999130,0.000870,	17:69108749	NA
rs11730582	Melanoma	SPP1	Promoter	Differential Luciferase	18459127	Mol Carcinog. 2009 Jan,48(1):14-23. doi: 10.1002/mc.20452. The functional -443T/C osteopontin promoter polymorphism influences osteopontin gene expression in melanoma cells via binding of c-Myb transcription factor	Differential	chr4	88896420	+	near-gene-5	C,T,	0.313189,0.686811,	4:88896421	1
rs11730582	Gastric cancer	SPP1	Promoter	Differential Luciferase	23072570	BMC Cancer. 2012 Oct 16,12:477. doi: 10.1186/1471-2407-12-477. Genetic polymorphisms in the osteopontin promoter increases the risk of distance metastasis and death in Chinese patients with gastric cancer.	Differential	chr4	88896420	+	near-gene-5	C,T,	0.313189,0.686811,	4:88896421	1
rs11730582	Immune response	ETA1	NA	Differential Luciferase	16009426	Mol Immunol. 2006 Mar,43(7):980-6. Epub 2005 Jul 11. A functional polymorphism in the Eta-1 promoter is associated with allele specific binding to the transcription factor Sp1 and elevated gene expression.	Differential	chr4	88896420	+	near-gene-5	C,T,	0.313189,0.686811,	4:88896421	1
rs11733938	T2D	BTC	Promoter	Haplotype Non-differential Luciferase	16306376	Diabetes. 2005 Dec,54(12):3560-6. A functional variant in the human betacellulin gene promoter is associated with type 2 diabetes.	Nondifferential	chr4	75721693	+	near-gene-5	C,T,	0.524312,0.475688,	4:75721694	NA
rs11752942	Esophageal cnacer		RNA - miRNA	Differential in vitro miRNA binding	23872665	Carcinogenesis. 2013 Dec,34(12):2908-17. doi: 10.1093/carcin/bgt252. Epub 2013 Jul 19. A genetic polymorphism in lincRNA-uc003opf.1 is associated with susceptibility to esophageal squamous cell carcinoma in Chinese populations.	Differential	chr6	40321757	+	ncRNA	A,G,	0.583253,0.416747,	6:40321758	1
rs117566601	Psychiatric	SLC12A6	Promoter	Differential Luciferase	18536702	Neuropsychopharmacology. 2009 Jan,34(2):458-67. doi: 10.1038/npp.2008.77. Epub 2008 Jun 4. Functional analysis of a potassium-chloride co-transporter 3 (SLC12A6) promoter polymorphism leading to an additional DNA methylation site.	Differential	chr15	34631467	+	near-gene-5	C,T,	0.010009,0.989991,	15:34631468	1
rs117576566	Prostate cancer	CYP7B1	Promoter	Differential Luciferase	15007371	Pharmacogenomics J. 2004,4(4):245-50. A functional C-G polymorphism in the CYP7B1 promoter region and its different distribution in Orientals and Caucasians.	Differential	chr8	65711451	+	near-gene-5	C,G,	0.025239,0.974761,	8:65711452	NA
rs11781886	Prostate cancer	NKX3-1	NA		20716579	Hum Mol Genet. 2010 Nov 1,19(21):4265-72. doi: 10.1093/hmg/ddq350. Epub 2010 Aug 17. A functional variant in NKX3.1 associated with prostate cancer susceptibility down-regulates NKX3.1 expression.	Other	chr8	23540416	+	near-gene-5,ncRNA,untranslated-5	C,T,	0.303613,0.696387,	8:23540417	NA
rs117912866	Arthritis	CCR6	NA		20453841	Nat Genet. 2010 Jun,42(6):515-9. doi: 10.1038/ng.583. Epub 2010 May 9. A regulatory variant in CCR6 is associated with rheumatoid arthritis susceptibility.	Differential	chr6	167526096	+	intron	A,G,	0.039164,0.960836,	6:167526097	NA
rs11796997	Cardiovascular diseases	BGN	NA		23393390	Arterioscler Thromb Vasc Biol. 2013 Apr,33(4):871-80. doi: 10.1161/ATVBAHA.112.301073. Epub 2013 Feb 7. Interindividual transcriptional regulation of the human biglycan gene involves three common molecular haplotypes.	Other	chrX	152759860	+	intron,near-gene-5	A,G,	0.207229,0.792771,	X:152759861	NA
rs11810249	Tuberculosis	IL12RB2	Promoter	Differential Luciferase and EMSA	22509293	PLoS One. 2012,7(4):e34355. doi: 10.1371/journal.pone.0034355. Epub 2012 Apr 3. Prevalence, distribution and functional significance of the -237C to T polymorphism in the IL-12R?2 promoter in Indian tuberculosis patients.	Differential	chr1	67772809	+	near-gene-5	C,T,	0.955963,0.044037,	1:67772810	1
rs118116244	IgA	IGH	Promoter	Haplotype differential Luciferase	9590241	J Immunol. 1998 May 15,160(10):4936-42. Polymorphism in the Ialpha1 germ-line transcript regulatory region and IgA productivity in patients with IgA nephropathy.	Differential	chr14	106058451	+	unknown	A,C,	0.012185,0.987815,	14:106058452	NA
rs1181252	Alzheimer's Disease	MAOB	Promoter	Differential Luciferase	15936531	Neurosci Lett. 2005 Jul 22-29,383(1-2):171-5. Epub 2005 Apr 19. Characterization of the in vitro transcriptional activity of polymorphic alleles of the human monoamine oxidase-B gene.	Differential	chrX	43742658	+	near-gene-5	0,A,G,	0.003761,0.012694,0.983545,	X:43742659	NA
rs11849538	NA	TCL1A	NA		20876420	J Clin Oncol. 2010 Nov 1,28(31):4674-82. doi: 10.1200/JCO.2010.28.5064. Epub 2010 Sep 27. Genome-wide associations and functional genomic studies of musculoskeletal adverse events in women receiving aromatase inhibitors.	Other	chr14	96175977	+	intron	C,G,	0.764467,0.235533,	14:96175978	1
rs11855354	Carbohydrate metabolism	IDH3A	Enhancer - Intronic	Non-differential p53 MAPD	20817676	Nucleic Acids Res. 2011 Jan,39(1):178-89. doi: 10.1093/nar/gkq764. Epub 2010 Sep 3. Human single-nucleotide polymorphisms alter p53 sequence-specific binding at gene regulatory elements	Nondifferential	chr15	78443630	+	intron	A,G,	0.503153,0.496847,	15:78443631	NA
rs11865131	NA	NPRL3	Promoter	Differential Luciferase	19649390	Braz J Med Biol Res. 2009 Sep,42(9):783-6. Epub 2009 Jul 31. Influence of the polymorphisms of the alpha-major regulatory element HS-40 on in vitro gene expression.	Differential	chr16	163666	+	intron	A,G,	0.294428,0.705572,	16:163667	1
rs11883722	Immunological	ICOS	Promoter	none	16081771	J Immunol. 2005 Aug 15,175(4):2061-5. Cutting edge: polymorphisms in the ICOS promoter region are associated with allergic sensitization and Th2 cytokine production.	Differential	chr2	204800844	+	near-gene-5	A,G,	0.390653,0.609347,	2:204800845	NA
rs11887092	HBV_cirrhosis	COL3A1	Promoter	Differential Luciferase	19000145	Tissue Antigens. 2008 Dec,72(6):539-48. doi: 10.1111/j.1399-0039.2008.01144.x. Epub 2008 Oct 18. Genetic association between functional haplotype of collagen type III alpha 1 and chronic hepatitis B and cirrhosis in Koreans.	Differential	chr2	189837297	+	near-gene-5	A,G,	0.890522,0.109478,	2:189837298	1
rs11889352	Immunological	ICOS	Promoter		16081771	J Immunol. 2005 Aug 15,175(4):2061-5. Cutting edge: polymorphisms in the ICOS promoter region are associated with allergic sensitization and Th2 cytokine production.	Other	chr2	204800670	+	near-gene-5	A,T,	0.207875,0.792125,	2:204800671	NA
rs11911934	Alzheimer's Disease	APP	Promoter	Differential CAT and EMSA	21708232	Gene. 2011 Nov 15,488(1-2):13-22. doi: 10.1016/j.gene.2011.06.017. Epub 2011 Jun 25. Functional activity of the novel Alzheimer's amyloid ?-peptide interacting domain (A?ID) in the APP and BACE1 promoter sequences and implications in activating apoptotic genes and in amyloidogenesis.	Differential	chr21	27546914	+	unknown	A,G,	0.047619,0.952381,	21:27546915	1
rs11918879	Obesity	GHSR	Promoter	Non-differential EMSA	18698404	PLoS One. 2008 Aug 13,3(8):e2941. doi: 10.1371/journal.pone.0002941. Variations in the ghrelin receptor gene associate with obesity and glucose metabolism in individuals with impaired glucose tolerance.	Nondifferential	chr3	172172368	+	unknown	A,G,	0.337490,0.662510,	3:172172369	NA
rs11935082	Alcohol	TDO2	NA		23558111	Alcohol Alcohol. 2013 Jul-Aug,48(4):415-25. doi: 10.1093/alcalc/agt028. Epub 2013 Apr 4. Characterization of functional polymorphisms and glucocorticoid-responsive elements in the promoter of TDO2, a candidate gene for ethanol-induced behavioural disorders.	Other	chr4	156823851	+	near-gene-5	C,T,	0.978614,0.021386,	4:156823852	NA
rs11948371	Respiratory	ADRB2	NA		17255556	Am J Respir Cell Mol Biol. 2007 Jun,36(6):654-60. Epub 2007 Jan 25. Allele-specific binding of airway nuclear extracts to polymorphic beta2-adrenergic receptor 5' sequence.	Other	chr5	148203107	+	unknown	A,T,	0.419894,0.580106,	5:148203108	NA
rs11959427	Obesity	ADRB2	Promoter	ex vivo non-differential cAMP formation in PBMC in response to isoprenaline stimulation	11809992	Thorax. 2002 Jan,57(1):61-6. Beta2 adrenoceptor promoter polymorphisms: extended haplotypes and functional effects in peripheral blood mononuclear cells.	Differential	chr5	148206027	+	near-gene-5	C,T,	0.242663,0.757337,	5:148206028	1
rs11959427	Obesity	ADRB2	Promoter	Haplotype Differential Luciferase	10193762	Br J Pharmacol. 1999 Feb,126(4):841-4. Identification of novel polymorphisms within the promoter region of the human beta2 adrenergic receptor gene.	Differential	chr5	148206027	+	near-gene-5	C,T,	0.242663,0.757337,	5:148206028	1
rs11959427	Obesity	ADRB2	Promoter	Haplotype Differential Luciferase	10984540	Proc Natl Acad Sci U S A. 2000 Sep 12,97(19):10483-8. Complex promoter and coding region beta 2-adrenergic receptor haplotypes alter receptor expression and predict in vivo responsiveness.	Differential	chr5	148206027	+	near-gene-5	C,T,	0.242663,0.757337,	5:148206028	1
rs11959427	Obesity	ADRB2	Promoter	Haplotype Differential Luciferase	12466230	Br J Pharmacol. 2002 Dec,137(8):1213-6. Beta 2 adrenergic receptor 5' haplotypes influence promoter activity.	Differential	chr5	148206027	+	near-gene-5	C,T,	0.242663,0.757337,	5:148206028	1
rs11960649	Respiratory	ADRB2	Promoter		17255556	Am J Respir Cell Mol Biol. 2007 Jun,36(6):654-60. Epub 2007 Jan 25. Allele-specific binding of airway nuclear extracts to polymorphic beta2-adrenergic receptor 5' sequence.	Nondifferential	chr5	148203143	+	unknown	A,C,	0.425176,0.574824,	5:148203144	NA
rs11964968	Diabetic macular edema	GSTA1	Promoter	Differential Luciferase	15128050	Pharmacogenetics. 2004 Jan,14(1):45-51. Promoter polymorphisms in glutathione-S-transferase genes affect transcription.	Differential	chr6	52669130	+	near-gene-5	C,T,	0.058310,0.941690,	6:52669131	1
rs11982901	Arthritis	IRF5	NA		23941291	Arthritis Res Ther. 2013 Aug 13,15(4):R82. [Epub ahead of print] Identification of three new cis-regulatory IRF5 polymorphisms: in vitro studies.	Differential	chr7	128566753	+	unknown	C,T,	0.725733,0.274267,	7:128566754	NA
rs12044852	NA	CD58	NA		24205329	PLoS One. 2013 Oct 29,8(10):e78833. doi: 10.1371/journal.pone.0078833. eCollection 2013. Detection of regulatory SNPs in human genome using ChIP-seq ENCODE data.	Other	chr1	117087778	+	intron	A,C,G,N,T,	0.240108,0.744481,0.006456,0.003124,0.005831,	1:117087779	NA
rs12049646	BMI	SIRT1	NA		22824213	Arch Med Res. 2012 Jul,43(5):363-8. doi: 10.1016/j.arcmed.2012.06.012. Epub 2012 Jul 21. Association study of sirtuin 1 polymorphisms with bone mineral density and body mass index.	Other	chr10	69623983	+	unknown	C,T,	0.143957,0.856043,	10:69623984	NA
rs1205	CRP_SLE	CRP	RNA - 5UTR	in vivo [CRP] association	14645206	Hum Mol Genet. 2004 Jan 1,13(1):137-47. Epub 2003 Nov 25. Polymorphism at the C-reactive protein locus influences gene expression and predisposes to systemic lupus erythematosus.	Other	chr1	159682232	+	untranslated-3	C,T,	0.649136,0.350864,	1:159682233	1
rs12072037	Lung cancer	MFSD2A	Promoter	Differential Luciferase	21736709	Mol Cancer. 2011 Jul 7,10:81. doi: 10.1186/1476-4598-10-81. A 5'-region polymorphism modulates promoter activity of the tumor suppressor gene MFSD2A.	Differential	chr1	40420205	+	near-gene-5	A,C,	0.187657,0.812343,	1:40420206	NA
rs1207568	Hypertension	KL	Enhancer	Differential Luciferase	20005218	Clin Chim Acta. 2010 Mar,411(5-6):386-90. doi: 10.1016/j.cca.2009.12.004. Epub 2009 Dec 11. A potential regulatory single nucleotide polymorphism in the promoter of the Klotho gene may be associated with essential hypertension in the Chinese Han population.	Differential	chr13	33590183	-	near-gene-5	C,T,	0.837324,0.162676,	13:33590184	1
rs12105811	Apoptosis	CFLAR	Enhancer - Intronic	Differential p53 MAPD	20817676	Nucleic Acids Res. 2011 Jan,39(1):178-89. doi: 10.1093/nar/gkq764. Epub 2010 Sep 3. Human single-nucleotide polymorphisms alter p53 sequence-specific binding at gene regulatory elements	Differential	chr2	202016244	+	intron	A,G,	0.174008,0.825992,	2:202016245	1
rs12142086	Immunological	IKBKE	NA	NA	23535865	Genes Immun. 2013 Jun,14(4):217-22. doi: 10.1038/gene.2013.9. Epub 2013 Mar 28. Contribution of IKBKE and IFIH1 gene variants to SLE susceptibility.	Other	chr1	206657801	+	unknown	C,T,	0.324636,0.675364,	1:206657802	NA
rs121434283	Fatty acid oxidation	ACADM	RNA - Splicing	Differential ESE activity	17273963	Am J Hum Genet. 2007 Mar,80(3):416-32. Epub 2007 Jan 18. Seemingly neutral polymorphic variants may confer immunity to splicing-inactivating mutations: a synonymous SNP in exon 5 of MCAD protects from deleterious mutations in a flanking exonic splicing enhancer.	Differential	chr1	76199287	+	missense			1:76199288	NA
rs12184413	Breast Cancer	MMP7	NA		18648013	Cancer Res. 2008 Aug 1,68(15):6453-9. doi: 10.1158/0008-5472.CAN-08-0636. Epub 2008 Jul 22. Common MMP-7 polymorphisms and breast cancer susceptibility: a multistage study of association and functionality.	Other	chr11	102389587	+	unknown	C,T,	0.860843,0.139157,	11:102389588	NA
rs12186731	Allergy	HAVCR2	Promoter	Non-differential Luciferase	19566956	BMC Med Genet. 2009 Jun 30,10:62. doi: 10.1186/1471-2350-10-62. Lack of association of TIM3 polymorphisms and allergic phenotypes.	Nondifferential	chr5	156537915	+	near-gene-5	C,T,	0.879927,0.120073,	5:156537916	NA
rs12190287	Cardiovascular diseases	TCF21	RNA - miRNA	Differential Luciferase and miRNA binding	24676100	PLoS Genet. 2014 Mar 27,10(3):e1004263. doi: 10.1371/journal.pgen.1004263. eCollection 2014. Coronary Heart Disease-Associated Variation in TCF21 Disrupts a miR-224 Binding Site and miRNA-Mediated Regulation.	Differential	chr6	134214524	+	untranslated-3	C,G,	0.677574,0.322426,	6:134214525	NA
rs121908407	Rheumatoid arthritis	ANKH	CDS - Missense	Differential in vitro extrcellular Ppi	15818664	Arthritis Rheum. 2005 Apr,52(4):1110-7. Association of sporadic chondrocalcinosis with a -4-basepair G-to-A transition in the 5'-untranslated region of ANKH that promotes enhanced expression of ANKH protein and excess generation of extracellular inorganic pyrophosphate.	Differential	chr5	14769253	-	missense			5:14769254	1
rs121908408	Arthritis	ANKH	RNA - 5UTR	none	15818664	Arthritis Rheum. 2005 Apr,52(4):1110-7. Association of sporadic chondrocalcinosis with a -4-basepair G-to-A transition in the 5'-untranslated region of ANKH that promotes enhanced expression of ANKH protein and excess generation of extracellular inorganic pyrophosphate.	Differential	chr5	14711314	-	near-gene-5,cds-indel			5:14711315	NA
rs121908409	Rheumatoid arthritis	ANKH	CDS - Missense	Differential in vitro extrcellular Ppi	15818664	Arthritis Rheum. 2005 Apr,52(4):1110-7. Association of sporadic chondrocalcinosis with a -4-basepair G-to-A transition in the 5'-untranslated region of ANKH that promotes enhanced expression of ANKH protein and excess generation of extracellular inorganic pyrophosphate.	Differential	chr5	14871542	-	missense			5:14871543	1
rs12194974	MS	LIN28B	Promoter	Differential Luciferase	21482675	Cancer Res. 2011 Jun 1,71(11):3896-903. doi: 10.1158/0008-5472.CAN-10-4167. Epub 2011 Apr 11. LIN28B polymorphisms influence susceptibility to epithelial ovarian cancer.	Differential	chr6	105404197	+	near-gene-5	A,G,	0.056518,0.943482,	6:105404198	1
rs121965092	Bladder cancer	XPC	RNA - miRNA	Differential GFP mRNA stability in vitro	21273643	Carcinogenesis. 2011 Apr,32(4):516-21. doi: 10.1093/carcin/bgr005. Epub 2011 Jan 27. In vitro functional effects of XPC gene rare variants from bladder cancer patients.	Differential	chr3	14187284	-	ncRNA,untranslated-3			3:14187285	1
rs12203592	Leukemia	IRF4	Enhancer - Intronic	Differential Luciferase and psuedo-EMSA	19897031	Biochim Biophys Acta. 2010 Feb,1802(2):292-300. doi: 10.1016/j.bbadis.2009.10.015. Epub 2009 Nov 6. An intronic polymorphism of IRF4 gene influences gene transcription in vitro and shows a risk association with childhood acute lymphoblastic leukemia in males.	Differential	chr6	396320	+	intron	C,T,	0.942352,0.057648,	6:396321	1
rs12203592	IBD	IRF4	Enhancer	Differential Luciferase	24267888	Cell. 2013 Nov 21,155(5):1022-33. doi: 10.1016/j.cell.2013.10.022. A polymorphism in IRF4 affects human pigmentation through a tyrosinase-dependent MITF/TFAP2A pathway.	Differential	chr6	396320	+	intron	C,T,	0.942352,0.057648,	6:396321	1
rs12205732	Psychiatric	OPRM1	Promoter	Nondifferential Luciferase	16843022	Eur J Pain. 2007 May,11(4):421-7. Epub 2006 Jul 13. Genomic variations and transcriptional regulation of the human mu-opioid receptor gene.	Nondifferential	chr6	154358932	+	intron,near-gene-5	A,G,	0.069152,0.930848,	6:154358933	NA
rs12248560	Drug metabolism	CYP2C19	Promoter	Differential Luciferase and EMSA	16413245	Clin Pharmacol Ther. 2006 Jan,79(1):103-13. A common novel CYP2C19 gene variant causes ultrarapid drug metabolism relevant for the drug response to proton pump inhibitors and antidepressants.	Differential	chr10	96521656	+	near-gene-5	C,T,	0.846470,0.153530,	10:96521657	NA
rs1229982	Alcohol	ADH1B	Promoter	Differential Luciferase	21168396	Chem Biol Interact. 2011 May 30,191(1-3):38-41. doi: 10.1016/j.cbi.2010.12.007. Epub 2010 Dec 17.Variation in the ADH1B proximal promoter affects expression.	Differential	chr4	100243931	+	near-gene-5	G,T,	0.760339,0.239661,	4:100243932	1
rs1233334	Respiratory_miscarriage	HLAG	Promoter	Differential Luciferase	16501035	Hum Reprod. 2006 Jul,21(7):1743-8. Epub 2006 Feb 24. The miscarriage-associated HLA-G -725G allele influences transcription rates in JEG-3 cells.	Differential	chr6	29794896	-	intron	A,C,G,	0.000862,0.558477,0.440661,	6:29794897	NA
rs12343867	NA	JAK2	NA		23188718	J Appl Genet. 2013 Feb,54(1):21-6. doi: 10.1007/s13353-012-0125-x. Epub 2012 Nov 28. The influence of novel transcriptional regulatory element in intron 14 on the expression of Janus kinase 2 gene in myeloproliferative neoplasms.	Other	chr9	5074188	+	intron	C,T,	0.259815,0.740185,	9:5074189	NA
rs12355840	Lymphomagenesis	mir-202	RNA - miRNA	Differential miRNA expression in vitro	23334589	Cancer Epidemiol Biomarkers Prev. 2013 Mar,22(3):327-36. doi: 10.1158/1055-9965.EPI-12-1131-T. Epub 2013 Jan 18. Targetome profiling, pathway analysis and genetic association study implicate miR-202 in lymphomagenesis.	Differential	chr10	135061111	+	ncRNA	C,T,	0.285062,0.714938,	10:135061112	1
rs12364283	Psychiatric	DRD2	Promoter	Differential Luciferase	18077373	Proc Natl Acad Sci U S A. 2007 Dec 18,104(51):20552-7. Epub 2007 Dec 11. Polymorphisms in human dopamine D2 receptor gene affect gene expression, splicing, and neuronal activity during working memory.	Differential	chr11	113346954	+	near-gene-5	A,G,	0.954941,0.045059,	11:113346955	1
rs12386601	NA	PEX1	Promoter	Differential	16088892	Hum Mutat. 2005 Sep,26(3):279. Novel PEX1 coding mutations and 5' UTR regulatory polymorphisms.	Differential	chr7	92157885	+	near-gene-5	A,G,	0.893330,0.106670,	7:92157886	NA
rs12386703	NA	PEX1	Promoter	Differential	16088892	Hum Mutat. 2005 Sep,26(3):279. Novel PEX1 coding mutations and 5' UTR regulatory polymorphisms.	Differential	chr7	92157801	+	near-gene-5,untranslated-5	C,G,	0.070766,0.929234,	7:92157802	NA
rs12409754	Hepatocellular carcinoma (liver cancer)	PGD	Enhancer - Intergenic	Differential p53 MAPD	20817676	Nucleic Acids Res. 2011 Jan,39(1):178-89. doi: 10.1093/nar/gkq764. Epub 2010 Sep 3. Human single-nucleotide polymorphisms alter p53 sequence-specific binding at gene regulatory elements	Differential	chr1	10457539	+	near-gene-5	C,T,	0.355806,0.644194,	1:10457540	1
rs12444338	Colorectal Cancer	CDH13	NA		?	Genes and Genomics. 2013 Dec,:.A nucleotide variant in promoter of the human CDH13 gene which affects its transcription activity is associated with colorectal cancer	Other	chr16	82660154	+	near-gene-5	G,T,	0.634124,0.365876,	16:82660155	NA
rs12462181	IBD	FCAR	Promoter	Differential luciferase	11003388	Immunogenetics. 2000 Sep,51(11):945-54 Identification and characterization of the promoter for the gene encoding the human myeloid IgA Fc receptor (FcalphaR, CD89).	Differential	chr19	55385434	+	near-gene-5	C,T,	0.313630,0.686370,	19:55385435	1
rs12469063	Restless Legs Syndrome	MEIS1	NA	NA	24642863	Genome Res. 2014 Apr,24(4):592-603. doi: 10.1101/gr.166751.113. Epub 2014 Mar 18. Restless Legs Syndrome-associated intronic common variant in Meis1 alters enhancer function in the developing telencephalon.	Other	chr2	66764307	+	intron	A,G,	0.813339,0.186661,	2:66764308	NA
rs12481574	Obesity	GNAS	Promoter	Haplotype differential Luciferase	19136681	Eur Heart J. 2009 Jun,30(11):1402-10. doi: 10.1093/eurheartj/ehn572. Epub 2009 Jan 10. A novel functional haplotype in the human GNAS gene alters Galphas expression, responsiveness to beta-adrenoceptor stimulation, and peri-operative cardiac performance.	Differential	chr20	57468806	+	intron	A,G,	0.382541,0.617459,	20:57468807	1
rs12481583	Obesity	GNAS	Promoter	Haplotype differential Luciferase	19136681	Eur Heart J. 2009 Jun,30(11):1402-10. doi: 10.1093/eurheartj/ehn572. Epub 2009 Jan 10. A novel functional haplotype in the human GNAS gene alters Galphas expression, responsiveness to beta-adrenoceptor stimulation, and peri-operative cardiac performance.	Differential	chr20	57469054	+	intron	C,T,	0.616651,0.383349,	20:57469055	1
rs12488654	Breast cancer	TRAIL	Promoter	Differential Luciferase	20443055	Breast Cancer Res Treat. 2011 Apr,126(2):333-43. doi: 10.1007/s10549-010-0900-5. Epub 2010 May 5. Functional implication of TRAIL -716 C/T promoter polymorphism on its in vitro and in vivo expression and the susceptibility to sporadic breast tumor.	Differential	chr3	172241889	+	near-gene-5	A,G,	0.235417,0.764583,	3:172241890	1
rs12497191	T2D	PPARG2	Promoter	Differential luciferase	12829658	Diabetes. 2003 Jul,52(7):1864-71. A functional variant in the peroxisome proliferator-activated receptor gamma2 promoter is associated with predictors of obesity and type 2 diabetes in Pima Indians.	NA	chr3	12390134	+	intron	A,G,	0.839872,0.160128,	3:12390135	1
rs12503796	Bone density	FGFBP1	Promoter	Differential Luciferase	20450993	Bone. 2010 Aug,47(2):272-80. doi: 10.1016/j.bone.2010.04.607. Epub 2010 May 5. A common variant in fibroblast growth factor binding protein 1 (FGFBP1) is associated with bone mineral density and influences gene expression in vitro.	Differential	chr4	15940230	+	intron	A,C,N,	0.429256,0.570288,0.000456,	4:15940231	1
rs12516	Breast and Ovarian Cancer	BRCA1	RNA - miRNA	Differential Luciferase	19405875	Genet Test Mol Biomarkers. 2009 Jun,13(3):307-17. doi: 10.1089/gtmb.2008.0127. The BRCA1 3'-UTR: 5711+421T/T_5711+1286T/T genotype is a possible breast and ovarian cancer risk factor.	Differential	chr17	41196407	-	ncRNA,untranslated-3	C,T,	0.692239,0.307761,	17:41196408	1
rs12519481	Respiratory	TIFAB	NA		17460725	Genes Immun. 2007 Jul,8(5):369-78. Epub 2007 Apr 26. A promoter nucleotide variant of the dendritic cell-specific DCNP1 associates with serum IgE levels specific for dust mite allergens among the Korean asthmatics.	Other	chr5	134784085	+	intron,near-gene-5	A,G,	0.235171,0.764829,	5:134784086	NA
rs12534233	Cystic Fibrosis	CFTR	Promoter	none	12136238	Hum Genet. 2002 Jul,111(1):66-74. Epub 2002 Jun 6. DNA polymorphisms in potential regulatory elements of the CFTR gene alter transcription factor binding.	Other	chr7	117322657	+	unknown	C,T,	0.883363,0.116637,	7:117322658	NA
rs12553612	Immunological	IFNA8	NA		22754767	Oncoimmunology. 2012 Jul 1,1(4):487-492. Differential activity of interferon-?8 promoter is regulated by Oct-1 and a SNP that dictates prognosis of glioma.	Other	chr9	21408856	+	near-gene-5	A,C,	0.909545,0.090455,	9:21408857	NA
rs12576356	Blood traits	HBG1	Enhancer - Intergenic		7515719	Blood. 1994 Jun 15,83(12):3727-37. Increased expression of the G gamma and A gamma globin genes associated with a mutation in the A gamma enhancer.	Differential	chr11	5268680	+	unknown	A,G,	0.005037,0.994963,	11:5268681	NA
rs12583	Cancer	DAG1	RNA - miRNA	Hypothesized fxn - observed association		Nat Rev Cancer. 2010 June,10():389-402. Genetic variation in microRNA networks: the implications for cancer research	Other	chr3	49571461	+	untranslated-3	G,T,	0.812672,0.187328,	3:49571462	NA
rs12606945	Obesity	CIDEA	Promoter	Non-differential Luciferase	18607384	Int J Obes (Lond). 2008 Sep,32(9):1380-7. doi: 10.1038/ijo.2008.101. Epub 2008 Jul 8. Characterization of the human CIDEA promoter in fat cells.	Nondifferential	chr18	12254009	+	near-gene-5	C,T,	0.628871,0.371129,	18:12254010	NA
rs12608635	Cancer	XRCC1	Promoter		17267408	Nucleic Acids Res. 2007,35(5):e34. Epub 2007 Jan 31. Allelic imbalance in gene expression as a guide to cis-acting regulatory single nucleotide polymorphisms in cancer cells.	Other	chr19	44082790	+	coding-synon,near-gene-5	C,T,	0.281079,0.718921,	19:44082791	NA
rs12609189	Alcohol	SULT2B1	Promoter	Differential Luciferase	17496163	J Pharmacol Exp Ther. 2007 Aug,322(2):529-40. Epub 2007 May 11. Human hydroxysteroid sulfotransferase SULT2B1 pharmacogenomics: gene sequence variation and functional genomics.	Differential	chr19	49055315	+	near-gene-5	C,G,	0.930403,0.069597,	19:49055316	NA
rs12611321	Alcohol	SULT2B1	Promoter	Differential Luciferase	17496163	J Pharmacol Exp Ther. 2007 Aug,322(2):529-40. Epub 2007 May 11. Human hydroxysteroid sulfotransferase SULT2B1 pharmacogenomics: gene sequence variation and functional genomics.	Differential	chr19	49053247	+	unknown	A,G,	0.172032,0.827968,	19:49053248	1
rs12621220	Lung cancer	IL1B	NA		22951596	J Hum Genet. 2012 Nov 26,57(11):747-52. doi: 10.1038/jhg.2012.106. Epub 2012 Sep 6. Functional analysis of a lung cancer risk haplotype in the IL1B gene regulatory region.	Other	chr2	113598254	+	unknown	C,T,	0.719682,0.280318,	2:113598255	NA
rs12621220	NA	IL1B	Promoter	Non-differential	16399797	Hum Mol Genet. 2006 Feb 15,15(4):519-29. Epub 2006 Jan 6. Single nucleotide polymorphisms in the human interleukin-1B gene affect transcription according to haplotype context.	Nondifferential	chr2	113598254	+	unknown	C,T,	0.719682,0.280318,	2:113598255	NA
rs12654778	Obesity	ADRB2	Promoter	Haplotype Differential Luciferase	10984540	Proc Natl Acad Sci U S A. 2000 Sep 12,97(19):10483-8. Complex promoter and coding region beta 2-adrenergic receptor haplotypes alter receptor expression and predict in vivo responsiveness.	Differential	chr5	148205740	+	near-gene-5	A,G,	0.331514,0.668486,	5:148205741	1
rs12654973	Respiratory	CYFIP2	Promoter	none	15879417	Am J Respir Crit Care Med. 2005 Jul 15,172(2):183-8. Epub 2005 May 5. Positional identification of an asthma susceptibility gene on human chromosome 5q33.	Other	chr5	156707947	+	intron	C,T,	0.058778,0.941222,	5:156707948	NA
rs12706860	Arthritis	IRF5	NA		23941291	Arthritis Res Ther. 2013 Aug 13,15(4):R82. [Epub ahead of print] Identification of three new cis-regulatory IRF5 polymorphisms: in vitro studies.	Other	chr7	128570025	+	unknown	C,G,	0.689529,0.310471,	7:128570026	NA
rs1271572	Breast Cancer	ESR2	NA	Differential	23711151	J Biomed Sci. 2013 May 28,20(1):32. [Epub ahead of print] Significance of rs1271572 in the estrogen receptor beta gene promoter and its correlation with breast cancer in a southwestern Chinese population.	Differential	chr14	64761916	-	intron,near-gene-5	G,T,	0.575666,0.424334,	14:64761917	NA
rs12720208	Parkinson's disease	FGF20	RNA - miRNA	Differential Luciferase	18252210	Am J Hum Genet. 2008 Feb,82(2):283-9. doi: 10.1016/j.ajhg.2007.09.021. Epub 2008 Jan 31. Variation in the miRNA-433 binding site of FGF20 confers risk for Parkinson disease by overexpression of alpha-synuclein.	Differential	chr8	16850398	-	untranslated-3	C,T,	0.963053,0.036947,	8:16850399	1
rs12720460	Smoking, CHD	NOS2	Promoter	Differential Luciferase and EMSA	11907646	J Mol Med (Berl). 2002 Feb,80(2):96-104. Epub 2001 Oct 5. Association of a functional inducible nitric oxide synthase promoter variant with complications in type 2 diabetes.	Differential	chr17	26128297	-	near-gene-5			17:26128298	NA
rs12720462	NA	FMO1	Enhancer - Intergenic	Differential EMSA	12829732	J Pharmacol Exp Ther. 2003 Sep,306(3):1210-8. Epub 2003 Jun 26. Genetic variability at the human FMO1 locus: significance of a basal promoter yin yang 1 element polymorphism (FMO1*6).	Differential	chr1	171217690	+	untranslated-5	A,C,	0.169947,0.830053,	1:171217691	1
rs12720464	Parkinson's Disease	ABCB1	Promoter	Differential Luciferase and EMSA	14707276	Mol Cancer Ther. 2003 Dec,2(12):1351-9. Genetic polymorphism at the 5' regulatory region of multidrug resistance 1 (MDR1) and its association with interindividual variation of expression level in the colon.	Differential	chr7	87231852	-	intron	A,G,	0.080428,0.919572,	7:87231853	1
rs12722508	regulatory-based	IL2RA	Enhancer - Intronic	Differential Luciferase and TF binding	23028375	PLoS Genet. 2012 Sep,8(9):e1002982. doi: 10.1371/journal.pgen.1002982. Epub 2012 Sep 27. Proteome-wide analysis of disease-associated SNPs that show allele-specific transcription factor binding.	Differential	chr10	6088742	-	intron	A,T,	0.037544,0.962456,	10:6088743	1
rs12722522	regulatory-based	IL2RA	Enhancer - Intronic	Differential TF binding	23028375	PLoS Genet. 2012 Sep,8(9):e1002982. doi: 10.1371/journal.pgen.1002982. Epub 2012 Sep 27. Proteome-wide analysis of disease-associated SNPs that show allele-specific transcription factor binding.	Differential	chr10	6078552	-	intron	C,T,	0.958187,0.041813,	10:6078553	1
rs12722616	promoter-based	IL2RA	Promoter	Non-Differential Luciferase	23217119	BMC Med Genet. 2012 Dec 7,13:117. doi: 10.1186/1471-2350-13-117. In-vitro characterization of novel and functional regulatory SNPs in the promoter region of IL2 and IL2R alpha in a Gabonese population.	Nondifferential	chr10	6104848	-	near-gene-5	C,T,	0.988226,0.011774,	10:6104849	NA
rs12722617	promoter-based	IL2RA	Promoter	Non-Differential Luciferase	23217119	BMC Med Genet. 2012 Dec 7,13:117. doi: 10.1186/1471-2350-13-117. In-vitro characterization of novel and functional regulatory SNPs in the promoter region of IL2 and IL2R alpha in a Gabonese population.	Nondifferential	chr10	6104730	-	near-gene-5	C,T,	0.986319,0.013680,	10:6104731	NA
rs12740374	NA	CELSR2	NA		24205329	PLoS One. 2013 Oct 29,8(10):e78833. doi: 10.1371/journal.pone.0078833. eCollection 2013. Detection of regulatory SNPs in human genome using ChIP-seq ENCODE data.	Other	chr1	109817589	+	untranslated-3	G,T,	0.813708,0.186292,	1:109817590	1
rs12740374	Lipids	SORT1	NA		20686566	Nature. 2010 Aug 5,466(7307):714-9. doi: 10.1038/nature09266. From noncoding variant to phenotype via SORT1 at the 1p13 cholesterol locus.	Other	chr1	109817589	+	untranslated-3	G,T,	0.813708,0.186292,	1:109817590	1
rs12742393	Schizophrenia	NOS1AP	NA		19255043	Am J Psychiatry. 2009 Apr,166(4):434-41. doi: 10.1176/appi.ajp.2008.08081266. Epub 2009 Mar 2. Identification of a schizophrenia-associated functional noncoding variant in NOS1AP.	Differential	chr1	162224585	+	intron	A,C,	0.644671,0.355329,	1:162224586	1
rs12750834	Hypertension	REN	Enhancer	Differential Luciferase	12473863	J Hypertens. 2002 Dec,20(12):2391-8. Functionality of two new polymorphisms in the human renin gene enhancer region.	Differential	chr1	204140783	+	unknown	A,G,	0.245879,0.754121,	1:204140784	1
rs12750834	Hypertension	REN	Enhancer	Differential Luciferase	20160196	Circ Cardiovasc Genet. 2010 Feb,3(1):53-9. doi: 10.1161/CIRCGENETICS.109.899930. Epub 2009 Dec 30. Confirmation that the renin gene distal enhancer polymorphism REN-5312C/T is associated with increased blood pressure.	Differential	chr1	204140783	+	unknown	A,G,	0.245879,0.754121,	1:204140784	1
rs12770171	Prostate cancer	MSMB	Promoter	Non-differential Luciferase	16086313	Hum Mutat. 2005 Sep,26(3):214-23. Strong bias in the location of functional promoter polymorphisms.	Nondifferential	chr10	51549313	+	near-gene-5	C,T,	0.825581,0.174419,	10:51549314	NA
rs12770171	Prostate cancer	MSMB	Promoter	Non-differential luciferase	19383797	Proc Natl Acad Sci U S A. 2009 May 12,106(19):7933-8. doi: 10.1073/pnas.0902104106. Epub 2009 Apr 21. Fine mapping and functional analysis of a common variant in MSMB on chromosome 10q11.2 associated with prostate cancer susceptibility.	Nondifferential	chr10	51549313	+	near-gene-5	C,T,	0.825581,0.174419,	10:51549314	NA
rs12778366	T2D	SIRT1	Promoter	Differential Luciferase	23133645	PLoS One. 2012,7(11):e48621. doi: 10.1371/journal.pone.0048621. Epub 2012 Nov 1. The interactive effect of SIRT1 promoter region polymorphism on type 2 diabetes susceptibility in the North Indian population.	Differential	chr10	69643078	+	near-gene-5	C,N,T,	0.120266,0.000191,0.879543,	10:69643079	1
rs12806698	Lung cancer	RRM1	Promoter	Differential Luciferase	15639717	Lung Cancer. 2005 Feb,47(2):183-92. Ribonucleotide reductase M1 gene promoter activity, polymorphisms, population frequencies, and clinical relevance	Differential	chr11	4115973	+	untranslated-5	A,C,	0.193804,0.806196,	11:4115974	1
rs12878578	Cardiovascular diseases	CTSG	Promoter	Non-differential Luciferase	16086313	Hum Mutat. 2005 Sep,26(3):214-23. Strong bias in the location of functional promoter polymorphisms.	Nondifferential	chr14	25045588	+	near-gene-5	A,G,	0.115358,0.884642,	14:25045589	1
rs12878578	Cardiovascular diseases	CTSG	Promoter	Differential Luciferase	11557685	Arterioscler Thromb Vasc Biol. 2001 Sep,21(9):1538-43. Characterization of polymorphic structure of cathepsin G gene: role in cardiovascular and cerebrovascular diseases.	Differential	chr14	25045588	+	near-gene-5	A,G,	0.115358,0.884642,	14:25045589	1
rs12878759	Cardiovascular diseases	CTSG	Promoter	Differential Luciferase	16086313	Hum Mutat. 2005 Sep,26(3):214-23. Strong bias in the location of functional promoter polymorphisms.	Differential	chr14	25045683	+	near-gene-5	A,G,	0.986175,0.013825,	14:25045684	1
rs12885300	Hormonal regulation	DIO2	RNA - 5UTR	Differential Luciferase and EMSA	16889485	Thyroid. 2006 Jul,16(7):625-32. Functional characterization of the 258 A/G (D2-ORFa-Gly3Asp) human type-2 deiodinase polymorphism: a naturally occurring variant increases the enzymatic activity by removing a putative repressor site in the 5' UTR of the gene.	Differential	chr14	80678265	+	intron,near-gene-5	C,T,	0.794369,0.205631,	14:80678266	1
rs12885713	Osteoarthritis	CALM1	Promoter	Differential Luciferase and EMSA	15746150	Hum Mol Genet. 2005 Apr 15,14(8):1009-17. Epub 2005 Mar 3. A functional single nucleotide polymorphism in the core promoter region of CALM1 is associated with hip osteoarthritis in Japanese.	Differential	chr14	90863356	+	untranslated-5	C,T,	0.652015,0.347985,	14:90863357	1
rs12900078	Polycystic ovary syndrome	PDE8A	Promoter	Non-differential Luciferase	19482904	Mol Hum Reprod. 2009 Aug,15(8):459-69. doi: 10.1093/molehr/gap035. Epub 2009 May 29. PDE8A genetic variation, polycystic ovary syndrome and androgen levels in women.	Nondifferential	chr15	85523968	+	intron,near-gene-5	A,G,	0.089822,0.910178,	15:85523969	NA
rs12911814	Smoking	CHRNA3	Promoter	Non-differential Luciferase	21858091	PLoS One. 2011,6(8):e23373. doi: 10.1371/journal.pone.0023373. Epub 2011 Aug 12. In vitro and ex vivo analysis of CHRNA3 and CHRNA5 haplotype expression.	Nondifferential	chr15	78913983	+	near-gene-5	A,C,	0.976605,0.023394,	15:78913984	NA
rs12913832	Eye color	HERC2	Enhancer - Intronic	Differential Luciferase	22234890	Genome Res. 2012 Mar,22(3):446-55. doi: 10.1101/gr.128652.111. Epub 2012 Jan 10. HERC2 rs12913832 modulates human pigmentation by attenuating chromatin-loop formation between a long-range enhancer and the OCA2 promoter.	Differential	chr15	28365617	+	intron	A,G,	0.736524,0.263476,	15:28365618	1
rs12928665	HBV	CIITA	Promoter	Differential Luciferase	17919972	J Clin Virol. 2007 Nov,40(3):197-201. Single nucleotide polymorphisms and functional analysis of class II transactivator (CIITA) promoter IV in persistent HBV infection.	Differential	chr16	10971473	+	intron	A,G,	0.697837,0.302163,	16:10971474	1
rs12932187	HBV	CIITA	Promoter	Differential Luciferase	17919972	J Clin Virol. 2007 Nov,40(3):197-201. Single nucleotide polymorphisms and functional analysis of class II transactivator (CIITA) promoter IV in persistent HBV infection.	Differential	chr16	10971879	+	intron	C,G,	0.824767,0.175233,	16:10971880	1
rs12943590	metformin pharmacokinetics	SLC47A2	Promoter	Differential Luciferase	23652408	Pharmacogenet Genomics. 2013 Jul,23(7):365-73. doi: 10.1097/FPC.0b013e3283622037. Functional characterization of MATE2-K genetic variants and their effects on metformin pharmacokinetics.	Differential	chr17	19619997	+	untranslated-5	A,G,	0.304666,0.695334,	17:19619998	1
rs12948385	Cardiovascular diseases	SERPINF1	Promoter	Non-differential Luciferase	16086313	Hum Mutat. 2005 Sep,26(3):214-23. Strong bias in the location of functional promoter polymorphisms.	Nondifferential	chr17	1664900	+	near-gene-5	A,G,	0.252979,0.747021,	17:1664901	NA
rs1296954	Smoking	GSTM5	Promoter	Non-differential Luciferase	15128050	Pharmacogenetics. 2004 Jan,14(1):45-51. Promoter polymorphisms in glutathione-S-transferase genes affect transcription.	Nondifferential	chr1	110254410	-	near-gene-5	A,G,	0.307411,0.692589,	1:110254411	NA
rs12975333	Cancer	MIR125A	RNA - miRNA	Differential in vitro miRNA processing	17400653	Hum Mol Genet. 2007 May 1,16(9):1124-31. Epub 2007 Mar 30. Single nucleotide polymorphism associated with mature miR-125a alters the processing of pri-miRNA.	Differential	chr19	52196527	+	near-gene-3,near-gene-5,ncRNA	G,	1.000000,	19:52196528	1
rs12976445	NA	MIR125A	NA		21788734	RNA Biol. 2011 Sep-Oct,8(5):861-72. doi: 10.4161/rna.8.5.16034. Epub 2011 Jul 26. Two common SNPs in pri-miR-125a alter the mature miRNA expression and associate with recurrent pregnancy loss in a Han-Chinese population.	Differential	chr19	52196452	+	near-gene-3,near-gene-5	C,T,	0.567777,0.432223,	19:52196453	1
rs130058	Psychiatric	HTR1B	Promoter	Differential	14593427	Mol Psychiatry. 2003 Nov,8(11):901-10. Polymorphisms in the 5'-untranslated region of the human serotonin receptor 1B (HTR1B) gene affect gene expression.	Differential	chr6	78173280	-	near-gene-5	A,N,T,	0.821427,0.001242,0.177331,	6:78173281	1
rs13101336	T2D	BTC	Promoter	Haplotype Non-differential Luciferase	16306376	Diabetes. 2005 Dec,54(12):3560-6. A functional variant in the human betacellulin gene promoter is associated with type 2 diabetes.	Nondifferential	chr4	75720922	+	near-gene-5	A,G,	0.501366,0.498634,	4:75720923	NA
rs13121979	T2D	BTC	Promoter	Haplotype Non-differential Luciferase	16306376	Diabetes. 2005 Dec,54(12):3560-6. A functional variant in the human betacellulin gene promoter is associated with type 2 diabetes.	Nondifferential	chr4	75720983	+	near-gene-5	C,T,	0.590971,0.409029,	4:75720984	NA
rs13140012	NA	MTNR1A	NA		21652546	Nephrol Dial Transplant. 2012 Jan,27(1):210-8. doi: 10.1093/ndt/gfr216. Epub 2011 Jun 6. The melatonin receptor 1A (MTNR1A) gene is associated with recurrent and idiopathic calcium nephrolithiasis.	Other	chr4	187465557	+	intron	A,T,	0.464396,0.535604,	4:187465558	NA
rs1317170	Cancer	PARP1	Promoter		17267408	Nucleic Acids Res. 2007,35(5):e34. Epub 2007 Jan 31. Allelic imbalance in gene expression as a guide to cis-acting regulatory single nucleotide polymorphisms in cancer cells.	Other	chr1	226598313	-	unknown	A,G,	0.672927,0.327073,	1:226598314	NA
rs13192469	Leprosy	LTA	Enhancer - Intergenic	Differential Luciferase	22071774	Hum Genet. 2012 May,131(5):703-16. doi: 10.1007/s00439-011-1114-6. Epub 2011 Nov 10. Association of variants in BAT1-LTA-TNF-BTNL2 genes within 6p21.3 region show graded risk to leprosy in unrelated cohorts of Indian population.	Differential	chr6	31526855	+	near-gene-3	C,T,	0.057692,0.942308,	6:31526856	1
rs1319651	Arthritis	CD244	Enhancer	Non-differential	18794858	Nat Genet. 2008 Oct,40(10):1224-9. doi: 10.1038/ng.205. Epub 2008 Sep 14. Functional SNPs in CD244 increase the risk of rheumatoid arthritis in a Japanese population.	Nondifferential	chr1	160808475	-	intron	C,G,	0.441628,0.558372,	1:160808476	NA
rs1320632	PPROM	MMP8	Promoter	Differential Luciferase and EMSA	15367487	Hum Mol Genet. 2004 Nov 1,13(21):2659-69. Epub 2004 Sep 14. Functionally significant SNP MMP8 promoter haplotypes and preterm premature rupture of membranes (PPROM).	Differential	chr11	102596062	+	near-gene-5	C,T,	0.060523,0.939477,	11:102596063	1
rs13212041	Alzheimer's Disease	HTR1B	RNA - miRNA	Differential Luciferase	18283276	Mol Psychiatry. 2009 Apr,14(4):381-9. doi: 10.1038/mp.2008.15. Epub 2008 Feb 19. A common polymorphism in serotonin receptor 1B mRNA moderates regulation by miR-96 and associates with aggressive human behaviors.	Differential	chr6	78171123	+	unknown	C,T,	0.313862,0.686138,	6:78171124	1
rs13245639	Arthritis	IRF5	NA		23941291	Arthritis Res Ther. 2013 Aug 13,15(4):R82. [Epub ahead of print] Identification of three new cis-regulatory IRF5 polymorphisms: in vitro studies.	Other	chr7	128567809	+	unknown	C,T,	0.729643,0.270357,	7:128567810	NA
rs13262164	Gastric cancer	PSCA	Promoter	Non-differential Luciferase	18488030	Nat Genet. 2008 Jun,40(6):730-40. doi: 10.1038/ng.152. Epub 2008 May 18. Genetic variation in PSCA is associated with susceptibility to diffuse-type gastric cancer.	Nondifferential	chr8	143761171	+	intron,near-gene-5	C,T,	0.787088,0.212912,	8:143761172	NA
rs13266204	Lipids	LPL	NA		20650961	Hum Mol Genet. 2010 Oct 15,19(20):3936-47. doi: 10.1093/hmg/ddq308. Epub 2010 Jul 22. Application of statistical and functional methodologies for the investigation of genetic determinants of coronary heart disease biomarkers: lipoprotein lipase genotype and plasma triglycerides as an exemplar.	Other	chr8	19800004	+	intron	A,G,	0.886970,0.113030,	8:19800005	NA
rs13268025	Cardiovascular Disease	CYP11B2	NA		22652909	Circ Res. 2012 Jul 6,111(2):212-9. doi: 10.1161/CIRCRESAHA.111.262931. Epub 2012 May 31. APEX1 regulation of aldosterone synthase gene transcription is disrupted by a common polymorphism in humans.	Other	chr8	144000905	+	near-gene-5	A,G,	0.660274,0.339726,	8:144000906	NA
rs1327474	Immune response	IFNGR1	Promoter	Differential Luciferase	15207788	Clin Immunol. 2004 Jul,112(1):113-9. Interferon-gamma receptor 1 promoter polymorphisms: population distribution and functional implications.	Differential	chr6	137541074	-	near-gene-5	A,G,	0.808141,0.191859,	6:137541075	1
rs13278062	Bladder cancer	TNFRSF10A	Promoter	Differential Luciferase	19070628	Mutat Res. 2009 Feb 10,661(1-2):85-92. doi: 10.1016/j.mrfmmm.2008.11.009. Epub 2008 Nov 25. Genetic variants in the death receptor 4 gene contribute to susceptibility to bladder cancer.	Differential	chr8	23082970	+	near-gene-5,ncRNA	G,T,	0.644512,0.355488,	8:23082971	1
rs13289	Albinism	SLC45A2	Promoter	Haplotype Differential Luciferase	17358008	Hum Mutat. 2007 Jul,28(7):710-7. Promoter polymorphisms in the MATP (SLC45A2) gene are associated with normal human skin color variation.	Differential	chr5	33986408	-	near-gene-5	C,G,	0.544972,0.455028,	5:33986409	NA
rs13289	Albinism	SLC45A2	Promoter	Haplotype Differential Luciferase	17358008	Hum Mutat. 2007 Jul,28(7):710-7. Promoter polymorphisms in the MATP (SLC45A2) gene are associated with normal human skin color variation.	Differential	chr5	33986408	-	near-gene-5	C,G,	0.544972,0.455028,	5:33986409	NA
rs13306421	Obesity/T2D	HSD11B1	RNA - 5UTR	Differential Luciferase	19934376	Endocrinology. 2010 Jan,151(1):195-202. doi: 10.1210/en.2009-0663. Epub 2009 Nov 24. Functional effects of polymorphisms in the human gene encoding 11 beta-hydroxysteroid dehydrogenase type 1 (11 beta-HSD1): a sequence variant at the translation start of 11 beta-HSD1 alters enzyme levels.	Differential	chr1	209878285	+	untranslated-5	A,G,	0.002358,0.997642,	1:209878286	1
rs13306848	Cardiovascular diseases	THBD	Promoter	Differential Luciferase	10195941	Arterioscler Thromb Vasc Biol. 1999 Apr,19(4):1098-104. Mutations in promoter region of thrombomodulin and venous thromboembolic disease.	Differential	chr20	23030342	-	near-gene-5	A,G,	0.018301,0.981699,	20:23030343	1
rs13306848	Cardiovascular diseases	THBD	Promoter	Differential Luciferase	11257274	Atherosclerosis. 2001 Feb 15,154(3):713-9. Functional mutation in the promoter region of thrombomodulin gene in relation to carotid atherosclerosis.	Differential	chr20	23030342	-	near-gene-5	A,G,	0.018301,0.981699,	20:23030343	1
rs1332018	Smoking	GSTM3	Promoter	Differential Luciferase, allele-specific ChIP	15665284	Cancer Res. 2005 Jan 1,65(1):99-104. Expression-based discovery of variation in the human glutathione S-transferase M3 promoter and functional analysis in a glioma cell line using allele-specific chromatin immunoprecipitation.	Differential	chr1	110282971	+	ncRNA,untranslated-5	G,T,	0.244396,0.755604,	1:110282972	1
rs13329271	Smoking	CHRNA3	Promoter	Non-differential Luciferase	21858091	PLoS One. 2011,6(8):e23373. doi: 10.1371/journal.pone.0023373. Epub 2011 Aug 12. In vitro and ex vivo analysis of CHRNA3 and CHRNA5 haplotype expression.	Nondifferential	chr15	78914229	+	near-gene-5	A,C,	0.662385,0.337615,	15:78914230	NA
rs133333	Diabetic macular edema	CYP2D6	Enhancer	Differential Luciferase	23985325	Hum Mol Genet. 2014 Jan 1,23(1):268-78. doi: 10.1093/hmg/ddt417. Epub 2013 Aug 28. Common CYP2D6 polymorphisms affecting alternative splicing and transcription: long-range haplotypes with two regulatory variants modulate CYP2D6 activity.	Differential	chr22	42412364	+	intron	A,G,	0.747600,0.252400,	22:42412365	1
rs1341239	SLE	PRL	Promoter	Differential Luciferase and EMSA	11665977	Arthritis Rheum. 2001 Oct,44(10):2358-66. Characterization of a prolactin gene polymorphism and its associations with systemic lupus erythematosus.	Differential	chr6	22304203	-	near-gene-5	G,T,	0.745266,0.254734,	6:22304204	1
rs13433254	Obesity	GNAS	Promoter	not tested	19136681	Eur Heart J. 2009 Jun,30(11):1402-10. doi: 10.1093/eurheartj/ehn572. Epub 2009 Jan 10. A novel functional haplotype in the human GNAS gene alters Galphas expression, responsiveness to beta-adrenoceptor stimulation, and peri-operative cardiac performance.	Differential	chr20	57469479	+	intron	C,T,	0.049255,0.950745,	20:57469480	1
rs13434811	Psychiatric	TDO2	Promoter		10580097	FEBS Lett. 1999 Nov 26,462(1-2):85-8. Point mutations within 663-666 bp of intron 6 of the human TDO2 gene, associated with a number of psychiatric disorders, damage the YY-1 transcription factor binding site.	Nondifferential	chr4	156832029	+	intron	G,T,	0.890867,0.109133,	4:156832030	NA
rs13438494	Bipolar disorder	PCLO	RNA - Splicing	Differential minigene	24167553	PLoS One. 2013 Oct 22,8(10):e76960. doi: 10.1371/journal.pone.0076960. eCollection 2013. Functional analysis of deep intronic SNP rs13438494 in intron 24 of PCLO gene.	Differential	chr7	82388713	+	intron	G,T,	0.701725,0.298275,	7:82388714	1
rs1344706	Schizophrenia	ZNF804A	NA		21358713	Mol Psychiatry. 2011 Aug,16(8):787-9. doi: 10.1038/mp.2011.21. Epub 2011 Mar 1. Allelic differences in nuclear protein binding at a genome-wide significant risk variant for schizophrenia in ZNF804A.	Other	chr2	185778427	-	intron	G,T,	0.326130,0.673870,	2:185778428	1
rs1357091	NA	KRT77	Promoter	none	16789827	PLoS Genet. 2006 Jun,2(6):e93. Epub 2006 Jun 9. Allele-specific KRT1 expression is a complex trait.	Other	chr12	53080214	-	unknown	A,C,	0.402045,0.597955,	12:53080215	NA
rs1361600	Respiratory	TF	NA		20150920	J Hum Genet. 2010 Mar,55(3):167-74. doi: 10.1038/jhg.2010.4. Epub 2010 Feb 12. A functional polymorphism (-603A --> G) in the tissue factor gene promoter is associated with adult-onset asthma.	Differential	chr1	95007917	-	near-gene-5	A,G,	0.530107,0.469893,	1:95007918	1
rs1368408	Respiratory	SCGB3A2	Promoter	Differential Luciferase and EMSA	11813133	Am J Hum Genet. 2002 Mar,70(3):718-25. Epub 2002 Jan 25. A polymorphism in the human UGRP1 gene promoter that regulates transcription is associated with an increased risk of asthma.	Differential	chr5	147258161	+	near-gene-5	A,G,	0.233699,0.766301,	5:147258162	1
rs1368439	Alcohol liver disease	IL12B	RNA - miRNA	Hypothesized fxn - predicted miRNA binding	18192692	Carcinogenesis. 2008 Mar,29(3):579-84. doi: 10.1093/carcin/bgm304. Epub 2008 Jan 12. Polymorphisms within micro-RNA-binding sites and risk of sporadic colorectal cancer.	Other	chr5	158742013	+	untranslated-3	G,T,	0.078920,0.921080,	5:158742014	NA
rs13702	Lipids	LPL	RNA - miRNA	Differential Luciferase	23246289	Am J Hum Genet. 2013 Jan 10,92(1):5-14. doi: 10.1016/j.ajhg.2012.10.020. Epub 2012 Dec 13. Gain-of-function lipoprotein lipase variant rs13702 modulates lipid traits through disruption of a microRNA-410 seed site.	Differential	chr8	19824491	-	untranslated-3	A,G,	0.652658,0.347342,	8:19824492	1
rs138068023	Colorectal cancer	MSH2	Promoter	Differential Luciferase	11782355	Cancer Res. 2002 Jan 1,62(1):38-42. Mutational analysis of promoters of mismatch repair genes hMSH2 and hMLH1 in hereditary nonpolyposis colorectal cancer and early onset colorectal cancer patients: identification of three novel germ-line mutations in promoter of the hMSH2 gene.	Differential	chr2	47630105	+	near-gene-5	C,G,	0.003673,0.996327,	2:47630106	1
rs138134716	HBV Vaccine Response	DDAH2	Enhancer - Intronic	Differential Luciferase	14550280	Biochem Biophys Res Commun. 2003 Oct 24,310(3):836-43. Common genetic variation in a basal promoter element alters DDAH2 expression in endothelial cells.	Differential	chr6	31697808	+	unknown	-,C,	0.963269,0.036731,	6:31697809	NA
rs138140567	HBV	IFNA2	Promoter	Non-differential Luciferase	16920161	Mutat Res. 2006 Oct 10,601(1-2):137-43. Epub 2006 Aug 21. A promoter polymorphism in the interferon alpha-2 gene is associated with the clinical presentation of hepatitis B.	Nondifferential	chr9	21385738	+	near-gene-5	-,AAATT,	0.007346,0.992654,	9:21385739	NA
rs138325961	Parkinson's disease	MAPT	Promoter	Haplotype Differential Luciferase	14991810	Ann Neurol. 2004 Mar,55(3):329-34. Tau haplotypes regulate transcription and are associated with Parkinson's disease.	Differential	chr17	43971238	+	intron,near-gene-5			17:43971239	NA
rs138734111	Arthritis	HLA-DMB	NA	Non-differential Luciferase	11046010	J Immunol. 2000 Nov 1,165(9):4861-9. The down-regulation of HLA-DM gene expression in rheumatoid arthritis is not related to their promoter polymorphism.	Nondifferential	chr6	32908815	+	untranslated-5	A,G,	0.003214,0.996786,	6:32908816	NA
rs138854007	Lipids	LRP1	Promoter	Differential Luciferase	24529141	Atherosclerosis. 2014 Mar,233(1):178-85. doi: 10.1016/j.atherosclerosis.2013.12.014. Epub 2014 Jan 8. Molecular and functional characterization of LRP1 promoter polymorphism c.1-25 C>G (rs138854007).	Differential	chr12	57522256	+	near-gene-5	C,G,	0.940771,0.059229,	12:57522257	1
rs138854007	Lipids	LRP1	Promoter	Differential Luciferase and EMSA	24529141	Atherosclerosis. 2014 Mar,233(1):178-85. doi: 10.1016/j.atherosclerosis.2013.12.014. Epub 2014 Jan 8. Molecular and functional characterization of LRP1 promoter polymorphism c.1-25 C>G (rs138854007).	Differential	chr12	57522256	+	near-gene-5	C,G,	0.940771,0.059229,	12:57522257	1
rs139160128	Drug metabolism	CYP4F12	Promoter	not tested	15163554	Biochem Pharmacol. 2004 Jun 15,67(12):2231-8. Functional characterization of genetic polymorphisms identified in the human cytochrome P450 4F12 (CYP4F12) promoter region.	Differential	chr19	15783937	+	untranslated-5			19:15783938	NA
rs1394205	Infertility	FSHR	Promoter	Non-differential Luciferase	16084888	Fertil Steril. 2005 Aug,84(2):446-53. Single-nucleotide polymorphisms in the promoter region influence the expression of the human follicle-stimulating hormone receptor.	Nondifferential	chr2	49381584	-	untranslated-5	A,G,	0.337945,0.662055,	2:49381585	NA
rs139440577	Smoking, CHD	NOS3	Promoter	Nondifferential Luciferase	9787097	Mol Genet Metab. 1998 Sep,65(1):62. MspI polymorphism in the promoter of the human endothelial constitutive NO synthase gene in Australian Caucasian population.	Nondifferential	chr7	150690124	+	intron,near-gene-5	C,T,	0.999082,0.000918,	7:150690125	NA
rs139512553	Smoking	CYP2B6	Promoter	Non-differential Luciferase	15722458	Mol Pharmacol. 2005 May,67(5):1772-82. Epub 2005 Feb 18. A natural CYP2B6 TATA box polymorphism (-82T--> C) leading to enhanced transcription and relocation of the transcriptional start site.	Nondifferential	chr19	41495362	+	near-gene-5	A,C,	0.003673,0.996327,	19:41495363	NA
rs140132974	Infertility	SOHLH1	RNA - Splicing	Differential minigene	20506135	Hum Mutat. 2010 Jul,31(7):788-93. doi: 10.1002/humu.21264. Mutations in SOHLH1 gene associate with nonobstructive azoospermia.	Differential	chr9	138589473	+	splice-3	C,T,	0.998364,0.001636,	9:138589474	1
rs140204769	Lipids	APOH	Promoter	Non-differential Luciferase	20089041	FEBS J. 2010 Feb,277(4):951-63. doi: 10.1111/j.1742-4658.2009.07538.x. Epub 2010 Jan 18. Functional and genetic characterization of the promoter region of apolipoprotein H (beta2-glycoprotein I).	Nondifferential	chr17	64225534	+	untranslated-5	C,T,	0.987144,0.012856,	17:64225535	NA
rs140204769	SLE	APOH	Promoter	not tested	19132787	J Rheumatol. 2009 Feb,36(2):315-22. doi: 10.3899/jrheum.080482. Apolipoprotein H promoter polymorphisms in relation to lupus and lupus-related phenotypes.	Differential	chr17	64225534	+	untranslated-5	C,T,	0.987144,0.012856,	17:64225535	NA
rs14035	Esophageal cancer	RAN	RNA - miRNA	Hypothesized fxn - observed association		Nat Rev Cancer. 2010 June,10():389-402. Genetic variation in microRNA networks: the implications for cancer research	Other	chr12	131361240	+	near-gene-3	C,T,	0.704566,0.295434,	12:131361241	1
rs140436230	Neural tube defect	PDGFRA	Promoter	Differential Luciferase	11175793	Nat Genet. 2001 Feb,27(2):215-7. Promoter haplotype combinations of the platelet-derived growth factor alpha-receptor gene predispose to human neural tube defects.	Differential	chr4	55094348	+	near-gene-5	A,C,	0.001837,0.998163,	4:55094349	1
rs140436230	Neural tube defect	PDGFRA	Promoter	Non-differential EMSA	16126374	Biochim Biophys Acta. 2005 Sep 25,1741(3):350-7. Haplotype-dependent binding of nuclear proteins to the promoter of the neural tube defects-associated platelet-derived growth factor alpha-receptor gene.	Nondifferential	chr4	55094348	+	near-gene-5	A,C,	0.001837,0.998163,	4:55094349	1
rs1407019	Nasopharyngeal carcinoma	BPIFA1	NA		22213098	Mol Carcinog. 2012 Oct,51 Suppl 1:E74-82. doi: 10.1002/mc.21857. Epub 2011 Dec 27. Identification of a functional variant in SPLUNC1 associated with nasopharyngeal carcinoma susceptibility among Malaysian Chinese.	Other	chr20	31825796	+	intron	A,C,G,T,	0.215739,0.016071,0.764261,0.003929,	20:31825797	NA
rs140786990	Psychiatric	PRODH	Promoter	Differential Luciferase	15221787	Hum Mutat. 2004 Jul,24(1):35-42. Functional analysis of polymorphisms in the promoter regions of genes on 22q11.	Differential	chr22	18924164	+	near-gene-5	C,T,	0.012856,0.987144,	22:18924165	NA
rs140941229	Heart failure	GNAQ	Promoter	Differential Luciferase and EMSA	17720980	Hum Mol Genet. 2007 Nov 15,16(22):2740-50. Epub 2007 Aug 24. A functional polymorphism of the Galphaq (GNAQ) gene is associated with accelerated mortality in African-American heart failure.	Differential	chr9	80647058	+	near-gene-5	A,G,	0.331497,0.668503,	9:80647059	1
rs14109	Cancer	MATR3	RNA - miRNA	Hypothesized fxn - observed association		Nat Rev Cancer. 2010 June,10():389-402. Genetic variation in microRNA networks: the implications for cancer research	Other	chr5	138665791	+	ncRNA,untranslated-3	C,T,	0.026268,0.973732,	5:138665792	NA
rs1412554	SLE	EGR2	NA		20194224	Hum Mol Genet. 2010 Jun 1,19(11):2313-20. doi: 10.1093/hmg/ddq092. Epub 2010 Mar 1. Regulatory polymorphisms in EGR2 are associated with susceptibility to systemic lupus erythematosus.	Other	chr10	64609939	+	unknown	C,T,	0.549252,0.450748,	10:64609940	NA
rs141533243	Psychiatric	SLC12A6	Promoter	Non-differential Luciferase	18536702	Neuropsychopharmacology. 2009 Jan,34(2):458-67. doi: 10.1038/npp.2008.77. Epub 2008 Jun 4. Functional analysis of a potassium-chloride co-transporter 3 (SLC12A6) promoter polymorphism leading to an additional DNA methylation site.	Nondifferential	chr15	34629282	+	intron,near-gene-5	C,T,	0.010560,0.989440,	15:34629283	NA
rs141548338	Alcohol	SULT2B1	Promoter	Haplotype differential Luciferase	17496163	J Pharmacol Exp Ther. 2007 Aug,322(2):529-40. Epub 2007 May 11. Human hydroxysteroid sulfotransferase SULT2B1 pharmacogenomics: gene sequence variation and functional genomics.	Differential	chr19	49053889	+	near-gene-5	A,C,	0.983930,0.016070,	19:49053890	NA
rs142023169	Immune response	KIR3DL1	Promoter	Differential Luciferase and EMSA	19008943	PLoS Genet. 2008 Nov,4(11):e1000254. doi: 10.1371/journal.pgen.1000254. Epub 2008 Nov 14. Genetic control of variegated KIR gene expression: polymorphisms of the bi-directional KIR3DL1 promoter are associated with distinct frequencies of gene expression.	Differential	chr19	55327929	+	untranslated-5			19:55327930	NA
rs142261906	SLE	FCGR2B	Promoter	Non-differential Luciferase	15153543	J Immunol. 2004 Jun 1,172(11):7186-91. A promoter haplotype of the immunoreceptor tyrosine-based inhibitory motif-bearing FcgammaRIIb alters receptor expression and associates with autoimmunity. I. Regulatory FCGR2B polymorphisms and their association with systemic lupus erythematosus.	Nondifferential	chr1	161632138	+	near-gene-5			1:161632139	NA
rs142570922	Blood Pressure	CYP11B1	Promoter	Differential	17075029	Hypertension. 2007 Jan,49(1):113-9. Epub 2006 Oct 30. Polymorphic variation in the 11beta-hydroxylase gene associates with reduced 11-hydroxylase efficiency.	Differential	chr8	143963116	+	near-gene-5	A,C,	0.426079,0.573921,	8:143963117	NA
rs142774214	Smoking	CHRNA5	Promoter	Differential Luciferase	16086313	Hum Mutat. 2005 Sep,26(3):214-23. Strong bias in the location of functional promoter polymorphisms.	Differential	chr15	78857812	+	unknown	-,GGGCGGGGCCAGAGGGAAATAG,	0.259871,0.740129,	15:78857813	1
rs1429563	Cystic Fibrosis	CFTR	Promoter	none	12136238	Hum Genet. 2002 Jul,111(1):66-74. Epub 2002 Jun 6. DNA polymorphisms in potential regulatory elements of the CFTR gene alter transcription factor binding.	Other	chr7	117322911	+	unknown	C,T,	0.789968,0.210032,	7:117322912	NA
rs1432622	Respiratory	ADRB2	Promoter		17255556	Am J Respir Cell Mol Biol. 2007 Jun,36(6):654-60. Epub 2007 Jan 25. Allele-specific binding of airway nuclear extracts to polymorphic beta2-adrenergic receptor 5' sequence.	Differential	chr5	148203761	+	unknown	C,T,	0.648366,0.351634,	5:148203762	NA
rs1432623	Respiratory	ADRB2	Promoter		17255556	Am J Respir Cell Mol Biol. 2007 Jun,36(6):654-60. Epub 2007 Jan 25. Allele-specific binding of airway nuclear extracts to polymorphic beta2-adrenergic receptor 5' sequence.	Other	chr5	148204007	+	unknown	C,T,	0.369851,0.630149,	5:148204008	NA
rs143383	Osteoarthritis	GDF5	Promoter	in vivo AEI evidence only	17616513	Hum Mol Genet. 2007 Sep 15,16(18):2226-32. Epub 2007 Jul 6. An SNP in the 5'-UTR of GDF5 is associated with osteoarthritis susceptibility in Europeans and with in vivo differences in allelic expression in articular cartilage.	Differential	chr20	34025982	-	untranslated-5	C,T,	0.500797,0.499203,	20:34025983	1
rs143383	Osteoarthritis	GDF5	RNA - miRNA	Differential DAEF-1 binding in vitro	19565498	Arthritis Rheum. 2009 Jul,60(7):2055-64. doi: 10.1002/art.24616. Functional analysis of the osteoarthritis susceptibility-associated GDF5 regulatory polymorphism.	Differential	chr20	34025982	-	untranslated-5	C,T,	0.500797,0.499203,	20:34025983	1
rs143383	Osteoarthritis	GDF5	RNA - 5UTR	Differential Luciferase	17384641	Nat Genet. 2007 Apr,39(4):529-33. Epub 2007 Mar 25. A functional polymorphism in the 5' UTR of GDF5 is associated with susceptibility to osteoarthritis.	Differential	chr20	34025982	-	untranslated-5	C,T,	0.500797,0.499203,	20:34025983	1
rs143384	Osteoarthritis	GDF5	RNA - 5UTR	Nondifferential Luciferase	17384641	Nat Genet. 2007 Apr,39(4):529-33. Epub 2007 Mar 25. A functional polymorphism in the 5' UTR of GDF5 is associated with susceptibility to osteoarthritis.	Nondifferential	chr20	34025755	-	untranslated-5	C,T,	0.519303,0.480697,	20:34025756	1
rs1434536	Breast and Prostate cancer	BMPR1B	RNA - miRNA	Differential		Nat Rev Cancer. 2010 June,10():389-402. Genetic variation in microRNA networks: the implications for cancer research	Differential	chr4	96075964	-	untranslated-3	A,C,G,T,	0.401932,0.005841,0.586834,0.005392,	4:96075965	1
rs143796418	SLE	FCGR2B	Promoter	Haplotype Differential Luciferase	15153543	J Immunol. 2004 Jun 1,172(11):7186-91. A promoter haplotype of the immunoreceptor tyrosine-based inhibitory motif-bearing FcgammaRIIb alters receptor expression and associates with autoimmunity. I. Regulatory FCGR2B polymorphisms and their association with systemic lupus erythematosus.	Differential	chr1	161632645	+	near-gene-5			1:161632646	NA
rs143796418	Immune response	FCGR2B	Promoter	Differential Luciferase and EMSA	15895258	Hum Genet. 2005 Jul,117(2-3):220-7. Epub 2005 May 14. Decreased transcription of the human FCGR2B gene mediated by the -343 G/C promoter polymorphism and association with systemic lupus erythematosus.	Differential	chr1	161632645	+	near-gene-5			1:161632646	NA
rs144153128	Alcohol	SULT2B1	Promoter	Haplotype differential Luciferase	17496163	J Pharmacol Exp Ther. 2007 Aug,322(2):529-40. Epub 2007 May 11. Human hydroxysteroid sulfotransferase SULT2B1 pharmacogenomics: gene sequence variation and functional genomics.	Differential	chr19	49053979	+	near-gene-5	C,T,	0.983012,0.016988,	19:49053980	NA
rs1441585	Respiratory	MS4A2	Promoter	Haplotype Differential Luciferase	15528387	J Immunol. 2004 Nov 15,173(10):6458-64. Polymorphisms in the Fc epsilon RI beta promoter region affecting transcription activity: a possible promoter-dependent mechanism for association between Fc epsilon RI beta and atopy.	Differential	chr11	59855710	+	near-gene-5	C,T,	0.135610,0.864390,	11:59855711	1
rs1441586	Respiratory	MS4A2	Promoter	Haplotype Differential Luciferase	15528387	J Immunol. 2004 Nov 15,173(10):6458-64. Polymorphisms in the Fc epsilon RI beta promoter region affecting transcription activity: a possible promoter-dependent mechanism for association between Fc epsilon RI beta and atopy.	Differential	chr11	59856027	+	near-gene-5	C,N,T,	0.460059,0.000211,0.539729,	11:59856028	1
rs1441586	Respiratory	MS4A2	Promoter	Differential Luciferase	16839402	Clin Exp Allergy. 2006 Jul,36(7):877-83. A polymorphism of MS4A2 (- 109T > C) encoding the beta-chain of the high-affinity immunoglobulin E receptor (FcepsilonR1beta) is associated with a susceptibility to aspirin-intolerant asthma.	Differential	chr11	59856027	+	near-gene-5	C,N,T,	0.460059,0.000211,0.539729,	11:59856028	1
rs144456272	Liver cancer	GNMT	Promoter	Differential Luciferase and EMSA	12566309	Cancer Res. 2003 Feb 1,63(3):647-54. Genotypic and phenotypic characterization of a putative tumor susceptibility gene, GNMT, in liver cancer.	Differential	chr6	42927536	+	near-gene-5			6:42927537	NA
rs144722105	Parkinson's disease	MAPT	Promoter	Haplotype Differential Luciferase	14991810	Ann Neurol. 2004 Mar,55(3):329-34. Tau haplotypes regulate transcription and are associated with Parkinson's disease.	Differential	chr17	43972025	+	intron,near-gene-5,untranslated-5	-,C,	0.118457,0.881543,	17:43972026	NA
rs144759836	NA	NF1	Promoter	Differential Luciferase	10782929	Clin Genet. 2000 Mar,57(3):221-4. Molecular analysis of the 5'-flanking region of the neurofibromatosis type 1 (NF1) gene: identification of five sequence variants.	Differential	chr17	29421859	+	near-gene-5	A,T,	0.996327,0.003673,	17:29421860	1
rs144854329	T2D	VEGFA	Promoter	Non-differential Luciferase	16339827	Am J Physiol Heart Circ Physiol. 2006 May,290(5):H1848-55. Epub 2005 Dec 9. DNA sequence variation in the promoter region of the VEGF gene impacts VEGF gene expression and maximal oxygen consumption.	Nondifferential	chr6	43736415	+	unknown	-,GGTCCCACTCTTCCCACA,	0.655188,0.344812,	6:43736416	1
rs144854329	T1D	VEGFA	Promoter	Differential Luciferase	12505748	J Diabetes Complications. 2003 Jan-Feb,17(1):1-6. Polymorphisms of the vascular endothelial growth factor and susceptibility to diabetic microvascular complications in patients with type 1 diabetes mellitus.	Differential	chr6	43736415	+	unknown	-,GGTCCCACTCTTCCCACA,	0.655188,0.344812,	6:43736416	1
rs145139205	Alcohol	SULT2B1	Promoter	Haplotype differential Luciferase	17496163	J Pharmacol Exp Ther. 2007 Aug,322(2):529-40. Epub 2007 May 11. Human hydroxysteroid sulfotransferase SULT2B1 pharmacogenomics: gene sequence variation and functional genomics.	Differential	chr19	49054110	+	near-gene-5	A,G,	0.983930,0.016070,	19:49054111	1
rs145752565	MODY2	G6PC1	Promoter	Differential Luciferase	15918042	J Mol Med (Berl). 2005 Aug,83(8):610-8. Epub 2005 May 26. Identification of novel polymorphisms in the glucokinase and glucose-6-phosphatase genes in infants who died suddenly and unexpectedly.	Differential	chr17	41052816	+	untranslated-5	A,G,	0.003214,0.996786,	17:41052817	1
rs145946881	NA	LCT	NA		21327791	Hum Genet. 2011 Oct,130(4):483-93. doi: 10.1007/s00439-011-0966-0. Epub 2011 Feb 15. The -14010*C variant associated with lactase persistence is located between an Oct-1 and HNF1? binding site and increases lactase promoter activity.	Other	chr2	136608745	+	intron	C,G,	0.990817,0.009183,	2:136608746	NA
rs146159629	Lipids	APOA2	Promoter	Differential Luciferase	12915441	Hum Mol Genet. 2003 Sep 15,12(18):2249-54. Epub 2003 Jul 22. Functional analysis of human promoter polymorphisms.	Differential	chr1	161193499	+	near-gene-5	A,G,	0.003214,0.996786,	1:161193500	1
rs1465952	Nucleic acid metabolism	RRM1	Enhancer - Intergenic	Differential p53 MAPD	20817676	Nucleic Acids Res. 2011 Jan,39(1):178-89. doi: 10.1093/nar/gkq764. Epub 2010 Sep 3. Human single-nucleotide polymorphisms alter p53 sequence-specific binding at gene regulatory elements	Differential	chr11	4114538	-	near-gene-3,near-gene-5	C,T,	0.203768,0.796232,	11:4114539	1
rs1465952	Nucleic acid metabolism	RRM1	Promoter	Differential Luciferase	15843459	Proc Natl Acad Sci U S A. 2005 May 3,102(18):6431-6. Epub 2005 Apr 20. Functionally distinct polymorphic sequences in the human genome that are targets for p53 transactivation.	Differential	chr11	4114538	-	near-gene-3,near-gene-5	C,T,	0.203768,0.796232,	11:4114539	1
rs1466113	Pancreatic cancer	SSTR2	Promoter	Non-differential Luciferase	11208729	Gastroenterology. 2001 Jan,120(1):200-9. Transcription of SST2 somatostatin receptor gene in human pancreatic cancer cells is altered by single nucleotide promoter polymorphism.	Nondifferential	chr17	71165317	+	intron	C,G,N,	0.354582,0.645315,0.000103,	17:71165318	NA
rs146777179	Anuerism	LIMK1	Promoter	Differential Luciferase and EMSA	16611674	Hum Mol Genet. 2006 May 15,15(10):1722-34. Epub 2006 Apr 12. A haplotype spanning two genes, ELN and LIMK1, decreases their transcripts and confers susceptibility to intracranial aneurysms.	Differential	chr7	73497968	+	near-gene-5	C,T,	0.898990,0.101010,	7:73497969	1
rs146866105	Respiratory	ITK	Promoter	Differential Luciferase and EMSA	21323647	Ann Hum Genet. 2011 May,75(3):359-69. doi: 10.1111/j.1469-1809.2010.00637.x. Epub 2011 Feb 15. The association of a single-nucleotide polymorphism of the IL-2 inducible T-cell Kinase gene with asthma.	Differential	chr5	156607792	+	near-gene-5	C,T,	0.993113,0.006887,	5:156607793	1
rs14716	Cancer	SEI1	Promoter	Differential Luciferase	15843459	Proc Natl Acad Sci U S A. 2005 May 3,102(18):6431-6. Epub 2005 Apr 20. Functionally distinct polymorphic sequences in the human genome that are targets for p53 transactivation.	Differential	chr1	144520760	+	unknown			1:144520761	NA
rs14716	Cancer	SEI1	Promoter	Differential Luciferase	15843459	Proc Natl Acad Sci U S A. 2005 May 3,102(18):6431-6. Epub 2005 Apr 20. Functionally distinct polymorphic sequences in the human genome that are targets for p53 transactivation.	Differential	chr1	147931710	+	unknown			1:147931711	NA
rs14716	Cancer	SEI1	Promoter	Differential Luciferase	15843459	Proc Natl Acad Sci U S A. 2005 May 3,102(18):6431-6. Epub 2005 Apr 20. Functionally distinct polymorphic sequences in the human genome that are targets for p53 transactivation.	Differential	chr1	144340512	+	unknown			1:144340513	NA
rs147862019	Smoking	CYP2B6	Promoter	Non-differential Luciferase	15722458	Mol Pharmacol. 2005 May,67(5):1772-82. Epub 2005 Feb 18. A natural CYP2B6 TATA box polymorphism (-82T--> C) leading to enhanced transcription and relocation of the transcriptional start site.	Nondifferential	chr19	41496409	+	near-gene-5	G,T,	0.996327,0.003673,	19:41496410	NA
rs148314165	SLE	TNFAIP3	Enhancer	Differential Luciferase	24039598	PLoS Genet. 2013,9(9):e1003750. doi: 10.1371/journal.pgen.1003750. Epub 2013 Sep 5. An enhancer element harboring variants associated with systemic lupus erythematosus engages the TNFAIP3 promoter to influence A20 expression.	Differential	chr6	138230038	+	unknown			6:138230039	1
rs148317511	Cardiovascular diseases	FGA	RNA - miRNA	Differential	16362348	Hum Genet. 2006 Mar,119(1-2):84-91. Epub 2005 Dec 14. Functional polymorphisms of FGA, encoding alpha fibrinogen, are associated with susceptibility to venous thromboembolism in a Taiwanese population.	Differential	chr4	155505241	+	untranslated-3			4:155505242	NA
rs148365232	regulatory-based	ASNS	Enhancer - Intronic	Differential Luciferase	19054556	Leuk Res. 2009 Jul,33(7):991-6. doi: 10.1016/j.leukres.2008.10.022. Epub 2008 Dec 2. Functional analysis of a novel DNA polymorphism of a tandem repeated sequence in the asparagine synthetase gene in acute lymphoblastic leukemia cells.	Differential	chr7	97501626	+	intron,near-gene-5			7:97501627	NA
rs148607624	NA	PROP1	NA		22745233	J Clin Endocrinol Metab. 2012 Sep,97(9):E1791-7. doi: 10.1210/jc.2012-1527. Epub 2012 Jun 28. Functional SNPs within the intron 1 of the PROP1 gene contribute to combined growth hormone deficiency (CPHD).	Other	chr5	177421908	+	intron	-,CTA,	0.043618,0.956382,	5:177421909	NA
rs148692127	Alcohol	SIGMAR1	Promoter	Differential Luciferase	14706429	Biol Psychiatry. 2004 Jan 1,55(1):85-90. Functional polymorphisms in the sigma1 receptor gene associated with alcoholism.	Differential	chr9	34638233	+	near-gene-5	A,T,	0.997245,0.002755,	9:34638234	1
rs148754219	Psychiatric	GRM3	NA	Differential	23575746	JAMA Psychiatry. 2013 Jun,70(6):591-8. doi: 10.1001/jamapsychiatry.2013.38. Genetic association, mutation screening, and functional analysis of a Kozak sequence variant in the metabotropic glutamate receptor 3 gene in bipolar disorder.	Differential	chr7	86274086	+	untranslated-5	A,G,	0.005051,0.994949,	7:86274087	NA
rs1490185	Glaucoma	MYOC	Promoter	Non-differential Luciferase	16086313	Hum Mutat. 2005 Sep,26(3):214-23. Strong bias in the location of functional promoter polymorphisms.	Nondifferential	chr1	171622135	-	near-gene-5	C,T,	0.866512,0.133488,	1:171622136	NA
rs149785805	Heart failure	GNAQ	Promoter	Differential Luciferase and EMSA	17720980	Hum Mol Genet. 2007 Nov 15,16(22):2740-50. Epub 2007 Aug 24. A functional polymorphism of the Galphaq (GNAQ) gene is associated with accelerated mortality in African-American heart failure.	Differential	chr9	80647059	+	near-gene-5	A,C,	0.348485,0.651515,	9:80647060	1
rs149845727	Blood Pressure	CYP11B1	Promoter	Differential	17075029	Hypertension. 2007 Jan,49(1):113-9. Epub 2006 Oct 30. Polymorphic variation in the 11beta-hydroxylase gene associates with reduced 11-hydroxylase efficiency.	Differential	chr8	143963086	+	near-gene-5			8:143963087	NA
rs150190392	NA	NPRL3	Promoter	Differential Luciferase	19649390	Braz J Med Biol Res. 2009 Sep,42(9):783-6. Epub 2009 Jul 31. Influence of the polymorphisms of the alpha-major regulatory element HS-40 on in vitro gene expression.	Differential	chr16	163676	+	intron	A,G,	0.004591,0.995409,	16:163677	1
rs150298687	Smoking	CYP2A6	Promoter	Differential Luciferase and EMSA	14974084	Hum Mutat. 2004 Mar,23(3):258-66. A nicotine C-oxidase gene (CYP2A6) polymorphism important for promoter activity.	Differential	chr19	41357343	+	near-gene-5	C,T,	0.517906,0.482094,	19:41357344	NA
rs150487171	Restless Legs Syndrome	GSTK1	NA		20193754	Genomics. 2010 May,95(5):299-305. doi: 10.1016/j.ygeno.2010.02.007. Epub 2010 Feb 26. Polymorphisms in the human glutathione transferase Kappa (GSTK1) promoter alter gene expression.	Other	chr7	142959574	+	near-gene-5	C,G,	0.031680,0.968320,	7:142959575	NA
rs150752618	Immune response	KIR3DL1	Promoter	Differential Luciferase	19008943	PLoS Genet. 2008 Nov,4(11):e1000254. doi: 10.1371/journal.pgen.1000254. Epub 2008 Nov 14. Genetic control of variegated KIR gene expression: polymorphisms of the bi-directional KIR3DL1 promoter are associated with distinct frequencies of gene expression.	Differential	chr19	55327890	+	unknown			19:55327891	1
rs150767365	Cardiovascular disease	DDAH1	Promoter	Differential Luciferase and EMSA	20167924	Circ Res. 2010 Apr 2,106(6):1145-52. doi: 10.1161/CIRCRESAHA.109.215616. Epub 2010 Feb 18. A novel loss-of-function DDAH1 promoter polymorphism is associated with increased susceptibility to thrombosis stroke and coronary heart disease.	Differential	chr1	85931122	+	intron,near-gene-5	-,GCAC,	0.889348,0.110652,	1:85931123	NA
rs150879375	Respiratory	SCN5A	Promoter	Non-differential Luciferase	18059420	Eur J Hum Genet. 2008 Mar,16(3):350-7. Epub 2007 Dec 5. Polymorphisms in the cardiac sodium channel promoter displaying variant in vitro expression activity	Nondifferential	chr3	38691968	+	near-gene-5	A,T,	0.997704,0.002296,	3:38691969	1
rs150879375	Brugada syndrome	SCN5A	Promoter	Differential Luciferase	18059420	Eur J Hum Genet. 2008 Mar,16(3):350-7. Epub 2007 Dec 5. Polymorphisms in the cardiac sodium channel promoter displaying variant in vitro expression activity	Differential	chr3	38691968	+	near-gene-5	A,T,	0.997704,0.002296,	3:38691969	1
rs1509957	SLE	EGR2	NA		20194224	Hum Mol Genet. 2010 Jun 1,19(11):2313-20. doi: 10.1093/hmg/ddq092. Epub 2010 Mar 1. Regulatory polymorphisms in EGR2 are associated with susceptibility to systemic lupus erythematosus.	Other	chr10	64610717	+	unknown	C,T,	0.410120,0.589880,	10:64610718	1
rs151298964	Psychiatric	OPRM1	Promoter	Nondifferential Luciferase	16843022	Eur J Pain. 2007 May,11(4):421-7. Epub 2006 Jul 13. Genomic variations and transcriptional regulation of the human mu-opioid receptor gene.	Nondifferential	chr6	154359635	+	intron,near-gene-5	A,G,	0.981635,0.018366,	6:154359636	1
rs1522596	Behcet's Disease	GIMAP4	Enhancer	Nondifferential Luciferase	23041938	Ann Rheum Dis. 2013 Sep 1,72(9):1510-6. doi: 10.1136/annrheumdis-2011-200288. Epub 2012 Oct 6. Genome-wide association study identifies GIMAP as a novel susceptibility locus for Behcet's disease.	Nondifferential	chr7	150235782	-	unknown	C,T,	0.466651,0.533349,	7:150235783	1
rs1532624	NA	CETP	NA		24205329	PLoS One. 2013 Oct 29,8(10):e78833. doi: 10.1371/journal.pone.0078833. eCollection 2013. Detection of regulatory SNPs in human genome using ChIP-seq ENCODE data.	Other	chr16	57005478	-	intron	G,T,	0.699302,0.300698,	16:57005479	1
rs1538251	NA	ADRA3	Promoter	none	15717931	BMC Genomics. 2005 Feb 17,6:18. Identification of functional SNPs in the 5-prime flanking sequences of human genes.	Other	chr1	112051019	-	intron	G,T,	0.999617,0.000383,	1:112051020	NA
rs1542725	Respiratory disease	HHIP	NA		22140090	Hum Mol Genet. 2012 Mar 15,21(6):1325-35. doi: 10.1093/hmg/ddr569. Epub 2011 Dec 2. Identification of a chronic obstructive pulmonary disease genetic determinant that regulates HHIP.	Other	chr4	145488333	-	unknown	A,G,	0.295247,0.704753,	4:145488334	NA
rs1544224	Urticaria	ADORA3	Promoter	Differential Luciferase and EMSA	20716228	Br J Dermatol. 2010 Nov,163(5):977-85. doi: 10.1111/j.1365-2133.2010.09983.x. Functional variability of the adenosine A3 receptor (ADORA3) gene polymorphism in aspirin-induced urticaria.	Differential	chr1	112046539	-	intron,untranslated-5	C,T,	0.705854,0.294146,	1:112046540	1
rs1550117	Gastric cancer	DNMT3A	Promoter	Differential Luciferase	20128888	BMC Med. 2010 Feb 3,8:12. doi: 10.1186/1741-7015-8-12. A functional polymorphism in the DNA methyltransferase-3A promoter modifies the susceptibility in gastric cancer but not in esophageal carcinoma.	Differential	chr2	25565906	+	near-gene-5	A,G,	0.125390,0.874610,	2:25565907	1
rs1554338	Alzheimer's Disease	MAPK8IP1	Promoter	Differential Lucoferase and EMSA	12740599	Mol Psychiatry. 2003 Apr,8(4):413-22, 363. Islet-brain1/C-Jun N-terminal kinase interacting protein-1 (IB1/JIP-1) promoter variant is associated with Alzheimer's disease.	Differential	chr11	45906829	+	near-gene-5	A,G,	0.820267,0.179733,	11:45906830	1
rs15561	Xenobiotic	NAT1	RNA - miRNA	Haplotype differential Luciferase	22114069	Carcinogenesis. 2012 Feb,33(2):348-55. doi: 10.1093/carcin/bgr273. Epub 2011 Nov 22. Functional analysis of arylamine N-acetyltransferase 1 (NAT1) NAT1*10 haplotypes in a complete NATb mRNA construct.	Differential	chr8	18080650	+	untranslated-3	A,C,	0.430788,0.569212,	8:18080651	1
rs1567759	NA	KRT77	Promoter	Differential	16789827	PLoS Genet. 2006 Jun,2(6):e93. Epub 2006 Jun 9. Allele-specific KRT1 expression is a complex trait.	Differential	chr12	53091565	-	missense	G,T,	0.593273,0.406727,	12:53091566	1
rs1570360	T2D	VEGFA	Promoter	Non-differential Luciferase	15963467	Biochem Biophys Res Commun. 2005 Aug 5,333(3):679-85. Functional VEGF C-634G polymorphism is associated with development of diabetic macular edema and correlated with macular retinal thickness in type 2 diabetes.	Nondifferential	chr6	43737829	+	near-gene-5	A,G,	0.224714,0.775286,	6:43737830	1
rs1570360	T2D	VEGFA	Promoter	Differential Luciferase	16339827	Am J Physiol Heart Circ Physiol. 2006 May,290(5):H1848-55. Epub 2005 Dec 9. DNA sequence variation in the promoter region of the VEGF gene impacts VEGF gene expression and maximal oxygen consumption.	Differential	chr6	43737829	+	near-gene-5	A,G,	0.224714,0.775286,	6:43737830	1
rs15705	Osteoporosis	BMP2	RNA - miRNA	Differential mRNA stability in vitro	16497730	Mol Endocrinol. 2006 Jul,20(7):1574-86. Epub 2006 Feb 23. A polymorphism in a conserved posttranscriptional regulatory motif alters bone morphogenetic protein 2 (BMP2) RNA:protein interactions.	Differential	chr20	6759979	+	untranslated-3	A,C,	0.719250,0.280750,	20:6759980	1
rs1572982	NA	HFE	NA		21412944	Hum Mutat. 2011 Apr,32(4):E2104-17. doi: 10.1002/humu.21461. Epub 2011 Feb 8. SNP and haplotype analysis reveals new HFE variants associated with iron overload trait.	Differential	chr6	26094366	+	intron	A,G,	0.596033,0.403967,	6:26094367	NA
rs15754	Obesity	GNAS	Promoter	Non-differential Luciferase	19136681	Eur Heart J. 2009 Jun,30(11):1402-10. doi: 10.1093/eurheartj/ehn572. Epub 2009 Jan 10. A novel functional haplotype in the human GNAS gene alters Galphas expression, responsiveness to beta-adrenoceptor stimulation, and peri-operative cardiac performance.	Nondifferential	chr20	57469226	-	intron	C,G,	0.714742,0.285258,	20:57469227	NA
rs157581	CRP	TOMM40	Enhancer	Haplotype differential Luciferase (depending on cell line)	22089642	J Hum Genet. 2012 Jan,57(1):18-25. doi: 10.1038/jhg.2011.123. Epub 2011 Nov 17. Functional analysis of APOE locus genetic variation implicates regional enhancers in the regulation of both TOMM40 and APOE.	Differential	chr19	45395713	-	coding-synon	A,G,	0.698327,0.301673,	19:45395714	1
rs157582	CRP	TOMM40	Enhancer	Haplotype differential Luciferase (depending on cell line)	22089642	J Hum Genet. 2012 Jan,57(1):18-25. doi: 10.1038/jhg.2011.123. Epub 2011 Nov 17. Functional analysis of APOE locus genetic variation implicates regional enhancers in the regulation of both TOMM40 and APOE.	Differential	chr19	45396218	-	intron	A,G,	0.291637,0.708363,	19:45396219	1
rs1608157	Behcet's Disease	GIMAP4	Enhancer	Differential Luciferase	23041938	Ann Rheum Dis. 2013 Sep 1,72(9):1510-6. doi: 10.1136/annrheumdis-2011-200288. Epub 2012 Oct 6. Genome-wide association study identifies GIMAP as a novel susceptibility locus for Behcet's disease.	Differential	chr7	150247023	-	unknown	C,G,	0.498803,0.501197,	7:150247024	1
rs1611115	Psychiatric	DBH	Promoter	Differential Luciferase	20009769	J Hypertens. 2010 Jan,28(1):76-86. doi: 10.1097/HJH.0b013e328332bc87. Human dopamine beta-hydroxylase (DBH) regulatory polymorphism that influences enzymatic activity, autonomic function, and blood pressure.	Differential	chr9	136500514	+	near-gene-5	C,T,	0.798297,0.201703,	9:136500515	1
rs16147	Schizophrenia	NPY	Promoter	Differential Luciferase	12875921	Neurosci Lett. 2003 Aug 28,347(3):202-4. Association between a novel polymorphism in the promoter region of the neuropeptide Y gene and schizophrenia in humans.	Differential	chr7	24323409	-	near-gene-5	A,G,	0.461717,0.538283,	7:24323410	1
rs16147	Stress response	NPY	Promoter	Haplotype Differential Luciferase	18385673	Nature. 2008 Apr 24,452(7190):997-1001. doi: 10.1038/nature06858. Epub 2008 Apr 2. Genetic variation in human NPY expression affects stress response and emotion.	Differential	chr7	24323409	-	near-gene-5	A,G,	0.461717,0.538283,	7:24323410	1
rs16147	Ischemic stroke	NPY	Promoter	Differential Luciferase and EMSA	19619519	Clin Biochem. 2009 Nov,42(16-17):1699-704. doi: 10.1016/j.clinbiochem.2009.07.012. Epub 2009 Jul 17. Association of the C-399T promoter polymorphism of neuropeptide Y with susceptibility to ischemic stroke.	Differential	chr7	24323409	-	near-gene-5	A,G,	0.461717,0.538283,	7:24323410	1
rs1617640	Diabetic retinopathy	EPO	Promoter	Differential Luciferase	18458324	Proc Natl Acad Sci U S A. 2008 May 13,105(19):6998-7003. doi: 10.1073/pnas.0800454105. Epub 2008 May 5. Promoter polymorphism of the erythropoietin gene in severe diabetic eye and kidney complications.	Differential	chr7	100317297	-	near-gene-5	G,T,	0.320700,0.679300,	7:100317298	1
rs162431	Obesity	PYY	RNA - miRNA	Differential Luciferase	19820027	J Clin Endocrinol Metab. 2009 Nov,94(11):4557-66. doi: 10.1210/jc.2009-0465. Epub 2009 Oct 9. Peptide YY (PYY) gene polymorphisms in the 3'-untranslated and proximal promoter regions regulate cellular gene expression and PYY secretion and metabolic syndrome traits in vivo.	Differential	chr17	42030174	-	untranslated-3	A,C,	0.193929,0.806071,	17:42030175	1
rs162558	Drug metabolism	CYP1B1	Promoter	Nondifferential Luciferase	12884367	Mol Carcinog. 2003 Jul,37(3):158-69.Functional evaluation of novel single nucleotide polymorphisms and haplotypes in the promoter regions ofCYP1B1 and CYP1A1 genes.	Nondifferential	chr2	38304078	+	near-gene-5	C,T,	0.127486,0.872514,	2:38304079	NA
rs1625649	DNA repair protein	MGMT	Promoter	Differential Luciferase	24163400	Carcinogenesis. 2014 Mar,35(3):564-71. doi: 10.1093/carcin/bgt355. Epub 2013 Oct 25. Influence of promoter/enhancer region haplotypes on MGMT transcriptional regulation: a potential biomarker for human sensitivity to alkylating agents.	Differential	chr10	131264930	-	near-gene-5	G,T,	0.615174,0.384826,	10:131264931	1
rs1625649	DNA repair protein	MGMT	Promoter	Differential Luciferase	16385589	Mol Carcinog. 2006 Apr,45(4):239-49. O6-alkylguanine-DNA alkyltransferase gene polymorphisms and the risk of primary lung cancer.	Differential	chr10	131264930	-	near-gene-5	G,T,	0.615174,0.384826,	10:131264931	1
rs16260	Colorectal cancer	CDH1	Promoter	Differential Luciferase	11996968	Mutat Res. 2002 May 22,502(1-2):19-24. Characterization of DNA polymorphisms in the E-cadherin gene (CDH1) promoter region.	Differential	chr16	68771033	+	near-gene-5	A,C,	0.221331,0.778669,	16:68771034	1
rs16260	Breast and Colon cancer	CDH1	Promoter	Non-differential Luciferase	11857408	Int J Cancer. 2002 Mar 10,98(2):199-204. CDH1 mutations are present in both ductal and lobular breast cancer, but promoter allelic variants show no detectable breast cancer risk.	Nondifferential	chr16	68771033	+	near-gene-5	A,C,	0.221331,0.778669,	16:68771034	1
rs16260	ADHD	CDH1	Promoter	Differential Luciferase	17201188	Anticancer Res. 2006 Nov-Dec,26(6B):4627-32. Functional analysis and case-control study of -160C/A polymorphism in the E-cadherin gene promoter: association with cancer risk.	Differential	chr16	68771033	+	near-gene-5	A,C,	0.221331,0.778669,	16:68771034	1
rs16260	Colorectal cancer	CDH1	Promoter	Differential Luciferase	15231691	Carcinogenesis. 2004 Nov,25(11):2173-6. Epub 2004 Jul 1. A functional polymorphism (-347 G-->GA) in the E-cadherin gene is associated with colorectal cancer.	Differential	chr16	68771033	+	near-gene-5	A,C,	0.221331,0.778669,	16:68771034	1
rs16260	Colorectal cancer	CDH1	Promoter	Differential Luciferase	10706097	Cancer Res. 2000 Feb 15,60(4):873-6. A single nucleotide polymorphism in the E-cadherin gene promoter alters transcriptional activities.	Differential	chr16	68771033	+	near-gene-5	A,C,	0.221331,0.778669,	16:68771034	1
rs1629838	Alcohol	ADH1C	Promoter	Not tested	15643610	Hum Mutat. 2005 Feb,25(2):150-5. Natural haplotypes in the regulatory sequences affect human alcohol dehydrogenase 1C (ADH1C) gene expression.	Other	chr4	100274895	+	near-gene-5	A,G,	0.241147,0.758853,	4:100274896	NA
rs1632947	Respiratory_miscarriage	HLAG	Promoter	Nondifferential Luciferase	16501035	Hum Reprod. 2006 Jul,21(7):1743-8. Epub 2006 Feb 24. The miscarriage-associated HLA-G -725G allele influences transcription rates in JEG-3 cells.	Nondifferential	chr6	29794657	-	near-gene-5	C,T,	0.496577,0.503423,	6:29794658	NA
rs1635852	T2D	JAZF1	Enhancer	Differential Luciferase	23328127	Diabetes. 2013 May,62(5):1756-62. doi: 10.2337/db12-0972. Epub 2013 Jan 17. Allele-specific transcriptional activity at type 2 diabetes-associated single nucleotide polymorphisms in regions of pancreatic islet open chromatin at the JAZF1 locus	Differential	chr7	28189410	+	intron	C,T,	0.331322,0.668678,	7:28189411	1
rs16405	Hepatocellular carcinoma (liver cancer)	BTRCP	RNA - miRNA	Hypothesized fxn - observed association		Nat Rev Cancer. 2010 June,10():389-402. Genetic variation in microRNA networks: the implications for cancer research	Other	chr10	103313719	-	cds-indel	-,TCCACTGTT,	0.251628,0.748372,	10:103313720	NA
rs16430	Colorectal cancer	TYMS	RNA - miRNA	Differential Luciferase	15115918	Pharmacogenetics. 2004 May,14(5):319-27. A 6 bp polymorphism in the thymidylate synthase gene causes message instability and is associated with decreased intratumoral TS mRNA levels	Differential	chr18	673443	-	intron,cds-indel,untranslated-3	-,CTTTAA,	0.427719,0.572281,	18:673444	NA
rs164390	Cardiovascular Disease	CCNB1	NA		24395923	Circ Cardiovasc Genet. 2014 Feb,7(1):59-70. doi: 10.1161/CIRCGENETICS.113.000305. Epub 2014 Jan 5. Genetic variants in CCNB1 associated with differential gene transcription and risk of coronary in-stent restenosis.	Other	chr5	68463013	+	untranslated-5	G,T,	0.546678,0.453321,	5:68463014	NA
rs1649942	Chemotherapy	miR-193b	RNA - miRNA	Differential eQTL	22752226	Mol Cancer Ther. 2012 Sep,11(9):2054-61. doi: 10.1158/1535-7163.MCT-12-0221. Epub 2012 Jun 29. Genetic variation that predicts platinum sensitivity reveals the role of miR-193b* in chemotherapeutic susceptibility.	Differential	chr10	83951690	-	intron	C,N,T,	0.267808,0.000228,0.731963,	10:83951691	1
rs1650232	Lectin expression	SPA	RNA - Splicing Intron	Differential splicing in vivo	23328842	Genes Immun. 2013 Mar,14(2):99-106. doi: 10.1038/gene.2012.61. Epub 2013 Jan 17. Allelic mRNA expression imbalance in C-type lectins reveals a frequent regulatory SNP in the human surfactant protein A (SP-A) gene.	Differential	chr10	81319266	-	intron	A,G,T,	0.663873,0.335289,0.000838,	10:81319267	NA
rs165730	Schizophrenia	SERPIND1	Promoter	Differential Luciferase	15221787	Hum Mutat. 2004 Jul,24(1):35-42. Functional analysis of polymorphisms in the promoter regions of genes on 22q11.	Differential	chr22	21128205	+	intron,near-gene-5	A,G,	0.511927,0.488073,	22:21128206	1
rs1658728	Apoptosis	ARHGEF7	Enhancer - Intronic	Differential p53 MAPD	20817676	Nucleic Acids Res. 2011 Jan,39(1):178-89. doi: 10.1093/nar/gkq764. Epub 2010 Sep 3. Human single-nucleotide polymorphisms alter p53 sequence-specific binding at gene regulatory elements	Differential	chr13	111804829	+	intron,near-gene-5	G,	1.000000,	13:111804830	1
rs1658728	Apoptosis	ARHGEF7	Promoter	Differential Luciferase	15843459	Proc Natl Acad Sci U S A. 2005 May 3,102(18):6431-6. Epub 2005 Apr 20. Functionally distinct polymorphic sequences in the human genome that are targets for p53 transactivation.	Differential	chr13	111804829	+	intron,near-gene-5	G,	1.000000,	13:111804830	1
rs1662036	Alcohol	ADH1C	Enhancer - Intergenic	Non-differential Luciferase	15643610	Hum Mutat. 2005 Feb,25(2):150-5. Natural haplotypes in the regulatory sequences affect human alcohol dehydrogenase 1C (ADH1C) gene expression.	Nondifferential	chr4	100277638	+	unknown	A,C,	0.861009,0.138991,	4:100277639	NA
rs1678199	Immune response	SP100	Enhancer - Intronic	Differential p53 MAPD	20817676	Nucleic Acids Res. 2011 Jan,39(1):178-89. doi: 10.1093/nar/gkq764. Epub 2010 Sep 3. Human single-nucleotide polymorphisms alter p53 sequence-specific binding at gene regulatory elements	Differential	chr2	231345559	-	intron	G,T,	0.204430,0.795570,	2:231345560	1
rs16840252	Respiratory	CTLA4	Promoter	Differential Luciferase	12417883	J Allergy Clin Immunol. 2002 Nov,110(5):743-51. Fine mapping of an IgE-controlling gene on chromosome 2q: Analysis of CTLA4 and CD28.	Differential	chr2	204731518	+	near-gene-5	C,T,	0.846856,0.153144,	2:204731519	1
rs16861194	Obesity	ADIPOQ	Enhancer	Differential Luciferase and EMSA	19074982	Diabetes. 2009 Apr,58(4):984-91. doi: 10.2337/db07-1646. Epub 2008 Dec 15. Functional characterization of promoter variants of the adiponectin gene complemented by epidemiological data.	Differential	chr3	186559424	+	near-gene-5	A,G,	0.826772,0.173228,	3:186559425	1
rs16862847	Smoking	CHRNA1	Promoter	Differential Luciferase and EMSA	17687331	Nature. 2007 Aug 23,448(7156):934-7. Epub 2007 Aug 8. An IRF8-binding promoter variant and AIRE control CHRNA1 promiscuous expression in thymus.	Differential	chr2	175629599	-	near-gene-5	A,G,	0.889652,0.110348,	2:175629600	NA
rs16864006	Diabetic macular edema	FMO3	Promoter	Differential Luciferase	15858076	Mol Pharmacol. 2005 Aug,68(2):383-92. Epub 2005 Apr 27. Discovery of novel flavin-containing monooxygenase 3 (FMO3) single nucleotide polymorphisms and functional analysis of upstream haplotype variants	Differential	chr1	171059693	+	near-gene-5	A,G,	0.008338,0.991662,	1:171059694	1
rs16868201	Diabetic nephropathy	NCALD	RNA - miRNA	Haplotype differential mRNA stability in vitro	17671797	Hum Genet. 2007 Nov,122(3-4):397-407. Epub 2007 Aug 2. Polymorphisms in the 3' UTR in the neurocalcin delta gene affect mRNA stability, and confer susceptibility to diabetic nephropathy.	Differential	chr8	102700635	+	untranslated-3	A,T,	0.822185,0.177815,	8:102700636	1
rs16870224	Alcohol liver disease	PTGER4	RNA - miRNA	Hypothesized fxn - predicted miRNA binding	18192692	Carcinogenesis. 2008 Mar,29(3):579-84. doi: 10.1093/carcin/bgm304. Epub 2008 Jan 12. Polymorphisms within micro-RNA-binding sites and risk of sporadic colorectal cancer.	Other	chr5	40692939	+	untranslated-3	A,G,	0.126862,0.873138,	5:40692940	NA
rs16880260	Alzheimer's Disease	CNR1	RNA - miRNA	Differential Luciferase	18283276	Mol Psychiatry. 2009 Apr,14(4):381-9. doi: 10.1038/mp.2008.15. Epub 2008 Feb 19. A common polymorphism in serotonin receptor 1B mRNA moderates regulation by miR-96 and associates with aggressive human behaviors.	Differential	chr6	88853382	+	untranslated-3	A,C,	0.013148,0.986852,	6:88853383	1
rs16883336	Drug metabolism	GSTA4	Promoter	Non-differential Luciferase	15128050	Pharmacogenetics. 2004 Jan,14(1):45-51. Promoter polymorphisms in glutathione-S-transferase genes affect transcription.	Nondifferential	chr6	52860338	+	near-gene-5	C,T,	0.087116,0.912884,	6:52860339	NA
rs16883343	Drug metabolism	GSTA4	Promoter	Non-differential Luciferase	15128050	Pharmacogenetics. 2004 Jan,14(1):45-51. Promoter polymorphisms in glutathione-S-transferase genes affect transcription.	Nondifferential	chr6	52860374	+	near-gene-5	C,N,T,	0.758935,0.000173,0.240892,	6:52860375	NA
rs16888589	Colorectal cancer	EIF3H	NA		20862326	PLoS Genet. 2010 Sep 16,6(9):e1001126. doi: 10.1371/journal.pgen.1001126. Allelic variation at the 8q23.3 colorectal cancer risk locus functions as a cis-acting regulator of EIF3H.	Other	chr8	117635601	+	unknown	A,G,	0.921079,0.078921,	8:117635602	NA
rs16892645	Bone density	FGFBP1	Enhancer - Intronic	Haplotype differential Luciferase	20450993	Bone. 2010 Aug,47(2):272-80. doi: 10.1016/j.bone.2010.04.607. Epub 2010 May 5. A common variant in fibroblast growth factor binding protein 1 (FGFBP1) is associated with bone mineral density and influences gene expression in vitro.	Differential	chr4	15938391	+	intron	C,T,	0.889283,0.110717,	4:15938392	1
rs16905193	Thyroid disease	ZFAT-AS1	Promoter	Non-differential Luciferase	15294872	Hum Mol Genet. 2004 Oct 1,13(19):2221-31. Epub 2004 Aug 4. SNPs in the promoter of a B cell-specific antisense transcript, SAS-ZFAT, determine susceptibility to autoimmune thyroid disease.	Nondifferential	chr8	135610119	+	intron,near-gene-5	A,G,	0.351395,0.648605,	8:135610120	NA
rs16905194	Thyroid disease	ZFAT-AS1	Promoter	Differential Luciferase	15294872	Hum Mol Genet. 2004 Oct 1,13(19):2221-31. Epub 2004 Aug 4. SNPs in the promoter of a B cell-specific antisense transcript, SAS-ZFAT, determine susceptibility to autoimmune thyroid disease.	Differential	chr8	135610206	+	intron,near-gene-5	A,T,	0.709191,0.290809,	8:135610207	NA
rs16906252	DNA repair protein	MGMT	RNA - Silent	Nondifferential Luciferase	24163400	Carcinogenesis. 2014 Mar,35(3):564-71. doi: 10.1093/carcin/bgt355. Epub 2013 Oct 25. Influence of promoter/enhancer region haplotypes on MGMT transcriptional regulation: a potential biomarker for human sensitivity to alkylating agents.	Nondifferential	chr10	131265544	-	coding-synon	A,G,	0.034327,0.965673,	10:131265545	1
rs16906252	DNA repair protein	MGMT	Promoter	Differential Luciferase	15225156	Ann Hum Genet. 2004 Jul,68(Pt 4):300-12. Polymorphisms in TDG and MGMT genes - epidemiological and functional study in lung cancer patients from Poland.	Differential	chr10	131265544	-	coding-synon	A,G,	0.034327,0.965673,	10:131265545	1
rs16917496	Lung cancer	SET8	RNA - miRNA	Differential Luciferase	24146953	PLoS One. 2013 Oct 11,8(10):e77024. doi: 10.1371/journal.pone.0077024. eCollection 2013. Genetic variation in a microRNA-502 minding site in SET8 gene confers clinical outcome of non-small cell lung cancer in a Chinese population.	Differential	chr12	123893829	+	untranslated-3	C,T,	0.469136,0.530864,	12:123893830	NA
rs16917496	Breast cancer	SETD8	RNA - miRNA	Hypothesized fxn - observed association		Nat Rev Cancer. 2010 June,10():389-402. Genetic variation in microRNA networks: the implications for cancer research	Other	chr12	123893829	+	untranslated-3	C,T,	0.469136,0.530864,	12:123893830	NA
rs16927997	Psychiatric	HSPA5	RNA - miRNA	none	16168956	Biochem Biophys Res Commun. 2005 Nov 4,336(4):1136-43. Functional polymorphisms of HSPA5: possible association with bipolar disorder.	Other	chr9	127998396	+	untranslated-3	A,G,	0.958233,0.041767,	9:127998397	NA
rs16938369	HBV	IFNA2	Promoter	Non-differential Luciferase	16920161	Mutat Res. 2006 Oct 10,601(1-2):137-43. Epub 2006 Aug 21. A promoter polymorphism in the interferon alpha-2 gene is associated with the clinical presentation of hepatitis B.	Nondifferential	chr9	21385500	+	near-gene-5	A,T,	0.945660,0.054340,	9:21385501	NA
rs16939972	NA	ACACB	NA		20799892	DNA Cell Biol. 2010 Dec,29(12):703-12. doi: 10.1089/dna.2010.1078. Epub 2010 Aug 28. Functional single-nucleotide polymorphism in acetyl-CoA carboxylase ACACB gene promoter.	Other	chr12	109568796	+	unknown	C,T,	0.415593,0.584408,	12:109568797	NA
rs16944	Pancreatic cancer	IL1B	Promoter	Haplotype Differential Luciferase	19251436	Cytokine. 2009 May,46(2):182-6. doi: 10.1016/j.cyto.2009.01.005. Epub 2009 Feb 28. Interleukin 1 beta gene promoter SNPs are associated with risk of pancreatic cancer.	Differential	chr2	113594866	+	near-gene-5	A,G,	0.525175,0.474825,	2:113594867	1
rs16944	Duodenal ulcer	IL1B	Promoter	Differential Luciferase	16550552	Hum Mutat. 2006 May,27(5):411-9. Interaction between IL1B gene promoter polymorphisms in determining susceptibility to Helicobacter pylori associated duodenal ulcer.	Differential	chr2	113594866	+	near-gene-5	A,G,	0.525175,0.474825,	2:113594867	1
rs16944	Inflammation	IL1B	Promoter	Differential Luciferase	16399797	Hum Mol Genet. 2006 Feb 15,15(4):519-29. Epub 2006 Jan 6. Single nucleotide polymorphisms in the human interleukin-1B gene affect transcription according to haplotype context.	Differential	chr2	113594866	+	near-gene-5	A,G,	0.525175,0.474825,	2:113594867	1
rs16944	Inflammation	IL1B	Promoter	Differential Luciferase	16783194	Shock. 2006 Jul,26(1):25-30. Effects of haplotypes in the interleukin 1beta promoter on lipopolysaccharide-induced interleukin 1beta expression.	Differential	chr2	113594866	+	near-gene-5	A,G,	0.525175,0.474825,	2:113594867	1
rs16945612	Bone mass	ADAMTS18	NA		19249006	Am J Hum Genet. 2009 Mar,84(3):388-98. doi: 10.1016/j.ajhg.2009.01.025. Epub 2009 Feb 26. Genome-wide association and follow-up replication studies identified ADAMTS18 and TGFBR3 as bone mass candidate genes in different ethnic groups.	Differential	chr16	77428971	+	intron	C,T,	0.135461,0.864539,	16:77428972	1
rs16947	Drug metabolism	CYP2D6	RNA - Splicing	Differential splicing in vitro	23985325	Hum Mol Genet. 2014 Jan 1,23(1):268-78. doi: 10.1093/hmg/ddt417. Epub 2013 Aug 28. Common CYP2D6 polymorphisms affecting alternative splicing and transcription: long-range haplotypes with two regulatory variants modulate CYP2D6 activity.	Differential	chr22	42523942	+	unknown	A,G,	0.377822,0.622178,	22:42523943	1
rs16949649	Breast cancer	NME1	Promoter	Nondifferential Luciferase	18676749	Clin Cancer Res. 2008 Aug 1,14(15):4787-93. doi: 10.1158/1078-0432.CCR-08-0083. Genetic polymorphisms of metastasis suppressor gene NME1 and breast cancer survival.	Nondifferential	chr17	49230307	+	near-gene-5	C,T,	0.386364,0.613636,	17:49230308	1
rs16958477	PPROM	LOXL1	Promoter	Differential Luciferase	19182211	Reprod Sci. 2009 May,16(5):438-46. doi: 10.1177/1933719108330567. Epub 2009 Jan 30. A single nucleotide polymorphism in the promoter of the LOXL1 gene and its relationship to pelvic organ prolapse and preterm premature rupture of membranes.	Differential	chr15	74218465	+	intron,near-gene-5	A,C,	0.779165,0.220835,	15:74218466	1
rs16964465	Obesity	SCG3	Enhancer	Differential	17200173	J Clin Endocrinol Metab. 2007 Mar,92(3):1145-54. Epub 2007 Jan 2. Functional single-nucleotide polymorphisms in the secretogranin III (SCG3) gene that form secretory granules with appetite-related neuropeptides are associated with obesity.	Differential	chr15	51972346	+	near-gene-5	A,C,	0.897253,0.102747,	15:51972347	NA
rs16964476	Obesity	SCG3	Enhancer	Differential	17200173	J Clin Endocrinol Metab. 2007 Mar,92(3):1145-54. Epub 2007 Jan 2. Functional single-nucleotide polymorphisms in the secretogranin III (SCG3) gene that form secretory granules with appetite-related neuropeptides are associated with obesity.	Differential	chr15	51974223	+	intron	A,G,	0.896911,0.103089,	15:51974224	1
rs16972194	NA	TNFSF13B	NA		20927378	PLoS One. 2010 Sep 29,5(9). pii: e12993. doi: 10.1371/journal.pone.0012993. Genetic and molecular functional characterization of variants within TNFSF13B, a positional candidate preeclampsia susceptibility gene on 13q.	Differential	chr13	108920960	+	near-gene-5	A,G,	0.071920,0.928080,	13:108920961	NA
rs16984852	Cardiovascular disease	THBD	Promoter	Differential Luciferase	23332921	Am J Hum Genet. 2013 Feb 7,92(2):177-87. doi: 10.1016/j.ajhg.2012.12.013. Epub 2013 Jan 17. Common genetic risk factors for venous thrombosis in the Chinese population.	Differential	chr20	23030291	-	untranslated-5			20:23030292	1
rs16997869	HBV	IFNAR1	Promoter	Non-differential Luciferase	19501422	J Hepatol. 2009 Aug,51(2):322-32. doi: 10.1016/j.jhep.2009.03.020. Epub 2009 May 3. Functional dissection of an IFN-alpha/beta receptor 1 promoter variant that confers higher risk to chronic hepatitis B virus infection.	Nondifferential	chr21	34696866	+	near-gene-5	C,T,	0.768588,0.231412,	21:34696867	1
rs16997869	HBV	IFNAR1	Promoter	Haplotype differential Lucoferase	17125879	J Hepatol. 2007 Feb,46(2):198-205. Epub 2006 Oct 17. Polymorphisms of type I interferon receptor 1 promoter and their effects on chronic hepatitis B virus infection.	Differential	chr21	34696866	+	near-gene-5	C,T,	0.768588,0.231412,	21:34696867	1
rs16998970	Psychiatric	TDO2	Promoter		10580097	FEBS Lett. 1999 Nov 26,462(1-2):85-8. Point mutations within 663-666 bp of intron 6 of the human TDO2 gene, associated with a number of psychiatric disorders, damage the YY-1 transcription factor binding site.	Other	chr4	156832026	+	intron	A,G,	0.060444,0.939556,	4:156832027	NA
rs17000900	MS	MX1	Promoter	Haplotype	11805446	Intervirology. 2001,44(6):379-82. Genetic polymorphism of the MxA gene promoter and interferon responsiveness of hepatitis C patients: revisited by analyzing two SNP sites (-123 and -88) in vivo and in vitro.	Differential	chr21	42798029	+	intron,near-gene-5,untranslated-5	A,C,	0.144827,0.855173,	21:42798030	1
rs17000900	MS	MX1	Promoter	Haplotype differential Luciferase	22985419	Int J Immunogenet. 2013 Aug,40(4):316-9. doi: 10.1111/j.1744-313X.2012.01153.x. Epub 2012 Sep 17. Functional characterization of new allelic polymorphisms identified in the promoter region of the human MxA gene.	Differential	chr21	42798029	+	intron,near-gene-5,untranslated-5	A,C,	0.144827,0.855173,	21:42798030	1
rs17000900	MS	MX1	Promoter	Differential Luciferase	16843495	J Neurol Sci. 2006 Nov 15,249(2):153-7. Epub 2006 Jul 14. Single nucleotide polymorphisms and functional analysis of MxA promoter region in multiple sclerosis.	Differential	chr21	42798029	+	intron,near-gene-5,untranslated-5	A,C,	0.144827,0.855173,	21:42798030	1
rs17000900	Acute respiratory syndrome	MX1	Promoter	Differential EMSA	20462354	J Infect Dis. 2010 Jun 15,201(12):1899-908. doi: 10.1086/652799. Significance of the myxovirus resistance A (MxA) gene -123C>a single-nucleotide polymorphism in suppressed interferon beta induction of severe acute respiratory syndrome coronavirus infection.	Differential	chr21	42798029	+	intron,near-gene-5,untranslated-5	A,C,	0.144827,0.855173,	21:42798030	1
rs17016074	Parkinson's disease	SNCA	RNA - miRNA	Differential Luciferase	19540308	Neurosci Lett. 2009 Sep 18,461(2):196-201. doi: 10.1016/j.neulet.2009.06.034. Epub 2009 Jun 18. A single nucleotide polymorphism in the 3'UTR of the SNCA gene encoding alpha-synuclein is a new potential susceptibility locus for Parkinson disease.	Differential	chr4	90647277	+	untranslated-3	A,G,	0.043434,0.956566,	4:90647278	1
rs170359	Dermatitis	CCL22	NA		22125604	PLoS One. 2011,6(11):e26987. doi: 10.1371/journal.pone.0026987. Epub 2011 Nov 17. Variants of C-C motif chemokine 22 (CCL22) are associated with susceptibility to atopic dermatitis: case-control studies.	Other	chr16	57395663	+	intron	A,G,	0.760134,0.239866,	16:57395664	NA
rs17039192	NA	EPAS1	NA		24205329	PLoS One. 2013 Oct 29,8(10):e78833. doi: 10.1371/journal.pone.0078833. eCollection 2013. Detection of regulatory SNPs in human genome using ChIP-seq ENCODE data.	Other	chr2	46524579	+	untranslated-5	C,T,	0.938694,0.061306,	2:46524580	NA
rs17063905	Blood traits	FECH	NA		15850836	Exp Hematol. 2005 May,33(5):584-91. A point mutation affecting an SP1 binding site in the promoter of the ferrochelatase gene impairs gene transcription and causes erythropoietic protoporphyria.	Other	chr18	55254103	-	near-gene-5	A,G,	0.670486,0.329514,	18:55254104	NA
rs17066096	MS	IL22RA2	RNA - miRNA	Non-differential luciferase	24638856	Neurogenetics. 2014 Mar 18. [Epub ahead of print] Assessment of microRNA-related SNP effects in the 3' untranslated region of the IL22RA2 risk locus in multiple sclerosis.	Nondifferential	chr6	137452907	+	unknown	A,G,	0.846673,0.153327,	6:137452908	1
rs1707841	NA	KRT77	Promoter	Differential	16789827	PLoS Genet. 2006 Jun,2(6):e93. Epub 2006 Jun 9. Allele-specific KRT1 expression is a complex trait.	Differential	chr12	53082118	+	unknown	A,G,	0.984907,0.015093,	12:53082119	NA
rs17103265	Gastric cancer	IKBA	Promoter	Differential Luciferase	21376060	Life Sci. 2011 Apr 25,88(17-18):792-7. doi: 10.1016/j.lfs.2011.02.016. Epub 2011 Mar 2. I?B? polymorphisms were associated with increased risk of gastric cancer in a southern Chinese population: a case-control study.	Differential	chr14	35874708	-	near-gene-5	-,T,	0.058406,0.941594,	14:35874709	1
rs17105315	Cardiovascular diseases	CTSG	Promoter	Non-differential Luciferase	11557685	Arterioscler Thromb Vasc Biol. 2001 Sep,21(9):1538-43. Characterization of polymorphic structure of cathepsin G gene: role in cardiovascular and cerebrovascular diseases.	Nondifferential	chr14	25045607	+	near-gene-5	A,G,	0.077744,0.922256,	14:25045608	NA
rs17107734	Alzheimer's Disease	IDE	Promoter	Non-differential Luciferase	21731745	PLoS One. 2011,6(6):e21429. doi: 10.1371/journal.pone.0021429. Epub 2011 Jun 22. Multiple insulin degrading enzyme variants alter in vitro reporter gene expression.	Nondifferential	chr10	94305416	+	intron	C,T,	0.883146,0.116854,	10:94305417	NA
rs17149106	Stress response	NPY	Promoter	Haplotype Differential Luciferase	18385673	Nature. 2008 Apr 24,452(7190):997-1001. doi: 10.1038/nature06858. Epub 2008 Apr 2. Genetic variation in human NPY expression affects stress response and emotion.	Differential	chr7	24323206	+	near-gene-5	G,T,	0.961468,0.038532,	7:24323207	1
rs17152980	Paget's disease	UCMA	Promoter	Differential Luciferase	22796589	Bone. 2012 Oct,51(4):720-8. doi: 10.1016/j.bone.2012.06.028. Epub 2012 Jul 14. Genetic association study of UCMA/GRP and OPTN genes (PDB6 locus) with Paget's disease of bone.	Differential	chr10	13276750	+	unknown	C,G,	0.118854,0.881146,	10:13276751	NA
rs1717276	NA	KRT77	Promoter	none	16789827	PLoS Genet. 2006 Jun,2(6):e93. Epub 2006 Jun 9. Allele-specific KRT1 expression is a complex trait.	Differential	chr12	53079352	+	unknown	A,G,	0.407273,0.592727,	12:53079353	NA
rs17174629	Psychiatric	OPRM1	Promoter	Differential Luciferase	16843022	Eur J Pain. 2007 May,11(4):421-7. Epub 2006 Jul 13. Genomic variations and transcriptional regulation of the human mu-opioid receptor gene.	Differential	chr6	154359360	+	intron,near-gene-5	A,G,	0.968671,0.031329,	6:154359361	1
rs17181003	Psychiatric	OPRM1	Promoter	Nondifferential Luciferase	16843022	Eur J Pain. 2007 May,11(4):421-7. Epub 2006 Jul 13. Genomic variations and transcriptional regulation of the human mu-opioid receptor gene.	Nondifferential	chr6	154360443	+	intron,untranslated-5	A,G,	0.988720,0.011280,	6:154360444	1
rs17192586	Hematological traits	RAD51B	Enhancer	Differential EMSA	23570689	Genome Res. 2013 Jul,23(7):1130-41. doi: 10.1101/gr.155127.113. Epub 2013 Apr 9. Maps of open chromatin highlight cell type-restricted patterns of regulatory sequence variation at hematological trait loci.	Differential	chr14	68454504	+	intron	A,G,	0.144186,0.855814,	14:68454505	1
rs17194828	Thyroid disease	THRB	Enhancer - Intronic	Non-differential Luciferase	21871106	J Transl Med. 2011 Aug 26,9:144. doi: 10.1186/1479-5876-9-144. An intronic SNP in the thyroid hormone receptor ? gene is associated with pituitary cell-specific over-expression of a mutant thyroid hormone receptor ?2 (R338W) in the index case of pituitary-selective resistance to thyroid hormone.	Nondifferential	chr3	24204997	+	intron	A,C,	0.109381,0.890619,	3:24204998	NA
rs17211132	Arthritis	HLA-DRB4	Promoter		14558083	Arthritis Rheum. 2003 Oct,48(10):2779-87. Differential expression of HLA class II genes associated with disease susceptibility and progression in rheumatoid arthritis.	Other	chr6	32557676	+	near-gene-5	C,T,	0.250000,0.750000,	6:32557677	NA
rs17231506	HDL	CETP	Promoter	Differential Luciferase	16049032	Hum Mol Genet. 2005 Sep 15,14(18):2607-18. Epub 2005 Jul 27. Functional interaction between -629C/A, -971G/A and -1337C/T polymorphisms in the CETP gene is a major determinant of promoter activity and plasma CETP concentration in the REGRESS Study.	Differential	chr16	56994527	+	near-gene-5	C,T,	0.781043,0.218957,	16:56994528	1
rs17231520	HDL	CETP	Promoter	Differential Luciferase	15324321	Clin Genet. 2004 Sep,66(3):223-8. Cholesteryl ester transfer protein promoter single-nucleotide polymorphisms in Sp1-binding sites affect transcription and are associated with high-density lipoprotein cholesterol.	Differential	chr16	56995826	+	near-gene-5	A,G,	0.019671,0.980329,	16:56995827	1
rs17248720	NA	LDLR	NA	Differential	24708769	BMC Med Genomics. 2014 Apr 7,7(1):17. doi: 10.1186/1755-8794-7-17. A genetic variant in the LDLR promoter is responsible for part of the LDL-cholesterol variability in primary hypercholesterolemia.	Differential	chr19	11198186	+	near-gene-5	C,T,	0.853070,0.146930,	19:11198187	NA
rs17249134	Hypercholesterolemia	LDLR	Regulatory Element	Not tested	10484771	Hum Mol Genet. 1999 Oct,8(11):2025-30.Mutation -59c-->t in repeat 2 of the LDL receptor promoter: reduction in transcriptional activity and possible allelic interaction in a South African family with familial hypercholesterolaemia.	Other	chr19	11199956	+	near-gene-5	G,T,	0.995067,0.004933,	19:11199957	NA
rs17249134	LDLR	LDLR	Promoter	Non-differential Luciferase	12944120	Mol Cell Probes. 2003 Aug,17(4):175-81. Allelic variation in the promoter region of the LDL receptor gene: analysis of an African-specific variant in the FP2 cis-acting regulatory element.	Nondifferential	chr19	11199956	+	near-gene-5	G,T,	0.995067,0.004933,	19:11199957	NA
rs17249141	Hypercholesterolemia	LDLR	Promoter	Differential Luciferase	10484771	Hum Mol Genet. 1999 Oct,8(11):2025-30.Mutation -59c-->t in repeat 2 of the LDL receptor promoter: reduction in transcriptional activity and possible allelic interaction in a South African family with familial hypercholesterolaemia.	Differential	chr19	11200007	+	near-gene-5	C,T,	0.995512,0.004488,	19:11200008	1
rs17250932	SLE	TBX21	Promoter	Differential Luciferase	22258560	Immunogenetics. 2012 May,64(5):361-70. doi: 10.1007/s00251-011-0597-6. Epub 2012 Jan 19. The role of upstream stimulatory factor 1 in the transcriptional regulation of the human TBX21 promoter mediated by the T-1514C polymorphism associated with systemic lupus erythematosus.	Differential	chr17	45809306	+	near-gene-5	C,T,	0.138152,0.861848,	17:45809307	1
rs17264332	Arthritis	TNFAIP3	Enhancer	Non-differential Luciferase	20822710	Clin Exp Rheumatol. 2010 Sep-Oct,28(5):708-14. Epub 2010 Oct 22. Functional evaluation of TNFAIP3 (A20) in rheumatoid arthritis.	Nondifferential	chr6	138005514	+	unknown	A,G,	0.898979,0.101021,	6:138005515	NA
rs17281995	Colorectal cancer	CD86	RNA - miRNA	Hypothesized fxn - observed association	20971123	Mutat Res. 2011 Dec 1,717(1-2):109-15. doi: 10.1016/j.mrfmmm.2010.10.002. Epub 2010 Oct 30. Polymorphisms affecting micro-RNA regulation and associated with the risk of dietary-related cancers: a review from the literature and new evidence for a functional role of rs17281995 (CD86) and rs1051690 (INSR), previously associated with colorectal cancer.	Other	chr3	121839640	+	untranslated-3	C,G,	0.093074,0.906926,	3:121839641	NA
rs17300539	Obesity	ADIPOQ	Promoter	Differential Luciferase and EMSA	16443793	Diabetes. 2006 Feb,55(2):545-50. ACDC/adiponectin polymorphisms are associated with severe childhood and adult obesity.	Differential	chr3	186559459	+	near-gene-5	A,G,	0.034281,0.965719,	3:186559460	1
rs17300539	Obesity	ADIPOQ	Enhancer	Differential Luciferase and EMSA	19074982	Diabetes. 2009 Apr,58(4):984-91. doi: 10.2337/db07-1646. Epub 2008 Dec 15. Functional characterization of promoter variants of the adiponectin gene complemented by epidemiological data.	Differential	chr3	186559459	+	near-gene-5	A,G,	0.034281,0.965719,	3:186559460	1
rs1732887	Lung cancer	IRAK3	Promoter	Differential Luciferase	21297081	Am J Respir Cell Mol Biol. 2011 Oct,45(4):740-5. doi: 10.1165/rcmb.2010-0292OC. Epub 2011 Feb 4. Interleukin-1 receptor-associated kinase 3 gene associates with susceptibility to acute lung injury.	Differential	chr12	66581615	-	near-gene-5	C,T,	0.192915,0.807085,	12:66581616	1
rs17334228	Respiratory	ADRB2	Promoter		17255556	Am J Respir Cell Mol Biol. 2007 Jun,36(6):654-60. Epub 2007 Jan 25. Allele-specific binding of airway nuclear extracts to polymorphic beta2-adrenergic receptor 5' sequence.	Other	chr5	148205988	+	near-gene-5	C,T,	0.977993,0.022007,	5:148205989	1
rs1736936	Respiratory_miscarriage	HLAG	Promoter	Nondifferential Luciferase	16501035	Hum Reprod. 2006 Jul,21(7):1743-8. Epub 2006 Feb 24. The miscarriage-associated HLA-G -725G allele influences transcription rates in JEG-3 cells.	Nondifferential	chr6	29794316	-	near-gene-5	C,T,	0.453959,0.546041,	6:29794317	1
rs17373080	T2D	NR1H2	NA		19292929	BMC Med Genet. 2009 Mar 17,10:27. doi: 10.1186/1471-2350-10-27. Functional and genetic analysis in type 2 diabetes of liver X receptor alleles--a cohort study.	Other	chr19	50879523	+	unknown	C,G,	0.731443,0.268557,	19:50879524	NA
rs17376798	Promoter-based	NPY2R	Promoter	Non-differential Luciferase	16086313	Hum Mutat. 2005 Sep,26(3):214-23. Strong bias in the location of functional promoter polymorphisms.	Nondifferential	chr4	156128577	+	unknown	C,G,	0.040559,0.959441,	4:156128578	NA
rs17410577	Lipids	LPL	NA		20650961	Hum Mol Genet. 2010 Oct 15,19(20):3936-47. doi: 10.1093/hmg/ddq308. Epub 2010 Jul 22. Application of statistical and functional methodologies for the investigation of genetic determinants of coronary heart disease biomarkers: lipoprotein lipase genotype and plasma triglycerides as an exemplar.	Other	chr8	19799544	+	intron	C,G,	0.118020,0.881980,	8:19799545	NA
rs17424179	Arthritis	IRF5	NA		23941291	Arthritis Res Ther. 2013 Aug 13,15(4):R82. [Epub ahead of print] Identification of three new cis-regulatory IRF5 polymorphisms: in vitro studies.	Other	chr7	128657994	+	intron	A,G,	0.024107,0.975892,	7:128657995	NA
rs174538	Lung cancer	FEN1	Promoter	Differential Luciferase and EMSA	19618370	Hum Mutat. 2009 Sep,30(9):1320-8. doi: 10.1002/humu.21060. Functional FEN1 polymorphisms are associated with DNA damage levels and lung cancer risk.	Differential	chr11	61560080	+	near-gene-5,untranslated-5	A,G,N,	0.274133,0.723728,0.002139,	11:61560081	1
rs1755685	Cardiovascular disease	F7	Promoter	Differential GFP	17292373	Atherosclerosis. 2007 Dec,195(2):262-8. Epub 2007 Feb 9. Functional analysis of the genetic variability in the F7 gene promoter.	Differential	chr13	113757191	+	unknown	A,C,	0.147727,0.852273,	13:113757192	1
rs17561	Preterm births and periodontitis	IL1A	CDS - Missense	Differential (assumed)	22382006	J Reprod Immunol. 2012 Mar,93(2):94-101. doi: 10.1016/j.jri.2012.01.005. Epub 2012 Feb 29. Immunoregulatory gene polymorphisms in Japanese women with preterm births and periodontitis.	CDS	chr2	113537222	-	missense	G,T,	0.765164,0.234836,	2:113537223	1
rs1758104	Smoking	GSTM5	Promoter	Non-differential Luciferase	15128050	Pharmacogenetics. 2004 Jan,14(1):45-51. Promoter polymorphisms in glutathione-S-transferase genes affect transcription.	Nondifferential	chr1	110254677	-	near-gene-5	A,C,	0.855228,0.144772,	1:110254678	1
rs1760944	Lung cancer	APEX1	Promoter	Differential Luciferase	19124501	Cancer Epidemiol Biomarkers Prev. 2009 Jan,18(1):223-9. doi: 10.1158/1055-9965.EPI-08-0749. A polymorphism in the APE1 gene promoter is associated with lung cancer risk.	Differential	chr14	20923148	-	near-gene-5,untranslated-5	A,C,	0.396169,0.603831,	14:20923149	1
rs1760944	Lung cancer	APEX1	Promoter	Differential Luciferase and EMSA	19541747	FASEB J. 2009 Oct,23(10):3459-69. doi: 10.1096/fj.09-136549. Epub 2009 Jun 18. Functional characterization of a promoter polymorphism in APE1/Ref-1 that contributes to reduced lung cancer susceptibility.	Differential	chr14	20923148	-	near-gene-5,untranslated-5	A,C,	0.396169,0.603831,	14:20923149	1
rs17612648	NA	PTPRC	NA		21507955	J Biol Chem. 2011 Jun 3,286(22):20043-53. doi: 10.1074/jbc.M111.218727. Epub 2011 Apr 20. A disease-associated polymorphism alters splicing of the human CD45 phosphatase gene by disrupting combinatorial repression by heterogeneous nuclear ribonucleoproteins (hnRNPs).	Differential	chr1	198665916	+	coding-synon,intron	C,G,	0.989862,0.010138,	1:198665917	NA
rs17641206	Drug metabolism	CYP4F12	Promoter	not tested	15163554	Biochem Pharmacol. 2004 Jun 15,67(12):2231-8. Functional characterization of genetic polymorphisms identified in the human cytochrome P450 4F12 (CYP4F12) promoter region.	Nondifferential	chr19	15784151	+	intron	C,T,	0.382365,0.617635,	19:15784152	NA
rs17655652	Cardiovascular Disease	NPC1L1	NA		19747803	Nutr Metab Cardiovasc Dis. 2010 May,20(4):236-42. doi: 10.1016/j.numecd.2009.03.023. Epub 2009 Sep 11. An NPC1L1 gene promoter variant is associated with autosomal dominant hypercholesterolemia.	Differential	chr7	44580990	+	near-gene-5	C,T,	0.139643,0.860357,	7:44580991	1
rs17703261	Cancer	AFF1	RNA - miRNA	Hypothesized fxn - observed association		Nat Rev Cancer. 2010 June,10():389-402. Genetic variation in microRNA networks: the implications for cancer research	Other	chr4	88058336	+	untranslated-3	A,T,	0.919207,0.080793,	4:88058337	NA
rs17737058	Bone density	NCOA1	RNA - miRNA	Differential miRNA affinity in votro	23284279	PLoS Comput Biol. 2012,8(12):e1002830. doi: 10.1371/journal.pcbi.1002830. Epub 2012 Dec 20. Novel modeling of combinatorial miRNA targeting identifies SNP with potential role in bone density.	Differential	chr2	24991568	+	untranslated-3	C,G,	0.857143,0.142857,	2:24991569	NA
rs17747324	T2D	TCF7L2	Enhancer	Differential EMSA	22402060	Nutr Metab Cardiovasc Dis. 2013 Jun,23(6):550-6. doi: 10.1016/j.numecd.2011.12.012. Epub 2012 Mar 7. Functional analysis of TCF7L2 genetic variants associated with type 2 diabetes.	Differential	chr10	114752502	+	intron	C,T,	0.119898,0.880102,	10:114752503	1
rs1776180	NA	EXO1	NA		19698732	Mech Ageing Dev. 2009 Oct,130(10):691-9. doi: 10.1016/j.mad.2009.08.004. Epub 2009 Aug 19. A functional EXO1 promoter variant is associated with prolonged life expectancy in centenarians.	Other	chr1	242011343	-	near-gene-5	C,G,	0.663102,0.336898,	1:242011344	NA
rs17778257	Respiratory	ADRB2	Promoter		17255556	Am J Respir Cell Mol Biol. 2007 Jun,36(6):654-60. Epub 2007 Jan 25. Allele-specific binding of airway nuclear extracts to polymorphic beta2-adrenergic receptor 5' sequence.	Other	chr5	148204576	+	near-gene-5	A,T,	0.665647,0.334353,	5:148204577	NA
rs17840761	Bipolar disorder	HSPA5	Promoter	Haplotype differential Luciferase	16168956	Biochem Biophys Res Commun. 2005 Nov 4,336(4):1136-43. Functional polymorphisms of HSPA5: possible association with bipolar disorder.	Differential	chr9	128003978	-	near-gene-5	C,T,	0.464331,0.535669,	9:128003979	1
rs17840762	Bipolar disorder	HSPA5	Promoter	Haplotype differential Luciferase	16168956	Biochem Biophys Res Commun. 2005 Nov 4,336(4):1136-43. Functional polymorphisms of HSPA5: possible association with bipolar disorder.	Differential	chr9	128003986	-	near-gene-5	C,T,	0.881657,0.118343,	9:128003987	1
rs17859829	Esophageal cancer	MMP2	Promoter	Non-differential luciferase	11114309	J Biol Chem. 2001 Mar 9,276(10):7549-58. Epub 2000 Dec 12. Identification of novel, functional genetic variants in the human matrix metalloproteinase-2 gene: role of Sp1 in allele-specific transcriptional regulation.	Nondifferential	chr16	55512943	+	near-gene-5	G,T,	0.962252,0.037748,	16:55512944	NA
rs17860508	Allergy	IL12B	NA		19134014	Clin Exp Allergy. 2009 Feb,39(2):228-35. doi: 10.1111/j.1365-2222.2008.03165.x. Epub 2008 Dec 23. Functional analysis of a polymorphism in the promoter region of the IL-12/23p40 gene.	Differential	chr5	158760199	+	unknown			5:158760200	NA
rs17860508	Allergy	IL12B	Promoter	Differential	16210052	J Allergy Clin Immunol. 2005 Oct,116(4):789-95. Epub 2005 Aug 8. Functional haplotypes of IL-12B are associated with childhood atopic asthma.	Differential	chr5	158760199	+	unknown			5:158760200	NA
rs17861099	Drug metabolism	CYP1A1	Promoter	Nondifferential Luciferase	12884367	Mol Carcinog. 2003 Jul,37(3):158-69.Functional evaluation of novel single nucleotide polymorphisms and haplotypes in the promoter regions ofCYP1B1 and CYP1A1 genes.	Nondifferential	chr15	75018339	+	near-gene-5	C,T,	0.963963,0.036037,	15:75018340	NA
rs17878362	Cancer	TP53	Promoter	Haplotype differential Luciferase	20127977	Hum Mutat. 2010 Apr,31(4):456-65. doi: 10.1002/humu.21214. DeltaN133p53 expression levels in relation to haplotypes of the TP53 internal promoter region.	Differential	chr17	7579643	-	intron,near-gene-5	-,ACCTGGAGGGCTGGGG,	0.500000,0.500000,	17:7579644	NA
rs17878467	Lung cancer	BIRC5	Promoter	Non-differential Luciferase	15294091	DNA Cell Biol. 2004 Jul,23(7):419-29. A mutation found in the promoter region of the human survivin gene is correlated to overexpression of survivin in cancer cells.	Nondifferential	chr17	76210156	+	near-gene-5	C,T,	0.942275,0.057725,	17:76210157	NA
rs17879128	NA	NF1	Promoter	Differential Luciferase	10782929	Clin Genet. 2000 Mar,57(3):221-4. Molecular analysis of the 5'-flanking region of the neurofibromatosis type 1 (NF1) gene: identification of five sequence variants.	Differential	chr17	29421868	+	near-gene-5	A,C,	0.963406,0.036594,	17:29421869	NA
rs17883323	Cancer	TP53	Promoter	Haplotype differential Luciferase	20127977	Hum Mutat. 2010 Apr,31(4):456-65. doi: 10.1002/humu.21214. DeltaN133p53 expression levels in relation to haplotypes of the TP53 internal promoter region.	Differential	chr17	7579618	-	intron,near-gene-5	A,C,	0.068446,0.931554,	17:7579619	1
rs17883901	Promoter-based	GCLC	Promoter	Haplotype differential Luciferase	21156206	Free Radic Biol Med. 2011 Mar 1,50(5):617-23. doi: 10.1016/j.freeradbiomed.2010.12.002. Epub 2010 Dec 13. Interaction of GAG trinucleotide repeat and C-129T polymorphisms impairs expression of the glutamate-cysteine ligase catalytic subunit gene.	Differential	chr6	53410036	-	near-gene-5	C,T,	0.928571,0.071429,	6:53410037	1
rs17883901	MI	GCLC	NA	Differential Luciferase	12598062	J Am Coll Cardiol. 2003 Feb 19,41(4):539-45. Association of polymorphism in glutamate-cysteine ligase catalytic subunit gene with coronary vasomotor dysfunction and myocardial infarction.	Differential	chr6	53410036	-	near-gene-5	C,T,	0.928571,0.071429,	6:53410037	1
rs17885221	NA	NF1	Promoter	Non-differential Luciferase	10782929	Clin Genet. 2000 Mar,57(3):221-4. Molecular analysis of the 5'-flanking region of the neurofibromatosis type 1 (NF1) gene: identification of five sequence variants.	Nondifferential	chr17	29421442	+	near-gene-5	C,T,	0.988075,0.011925,	17:29421443	NA
rs17887126	Lung cancer	BIRC5	Promoter	Non-differential Luciferase	15294091	DNA Cell Biol. 2004 Jul,23(7):419-29. A mutation found in the promoter region of the human survivin gene is correlated to overexpression of survivin in cancer cells.	Nondifferential	chr17	76210162	+	near-gene-5	A,G,	0.024597,0.975403,	17:76210163	NA
rs1794287	Cancer	TP53	Promoter	Differential EMSA	20127977	Hum Mutat. 2010 Apr,31(4):456-65. doi: 10.1002/humu.21214. DeltaN133p53 expression levels in relation to haplotypes of the TP53 internal promoter region.	Differential	chr17	7578836	-	intron,near-gene-5	C,T,	0.884550,0.115450,	17:7578837	1
rs1799722	Psychiatric	BDKRB2	Promoter	Differential Luciferase	15717931	BMC Genomics. 2005 Feb 17,6:18. Identification of functional SNPs in the 5-prime flanking sequences of human genes.	Differential	chr14	96671138	+	untranslated-5	C,N,T,	0.611378,0.003199,0.385424,	14:96671139	1
rs1799724	Immune response	TNF	Promoter	Differential Luciferase	9694352	Tissue Antigens. 1998 Jun,51(6):605-12. Polymorphism of the 5'-flanking region of the human tumor necrosis factor (TNF)-alpha gene in Japanese.	Differential	chr6	31542481	+	near-gene-3,near-gene-5	C,T,	0.902845,0.097155,	6:31542482	1
rs1799724	Immune response	TNF	Promoter	Differential Luciferase	16867162	Scand J Immunol. 2006 Aug,64(2):164-9. Effects of a single nucleotide polymorphism on the expression of human tumor necrosis factor-alpha.	Differential	chr6	31542481	+	near-gene-3,near-gene-5	C,T,	0.902845,0.097155,	6:31542482	1
rs1799724	Immune response	TNF	Promoter	Non-differential CAT	9820599	Tissue Antigens. 1998 Oct,52(4):359-67. Identification of three new single nucleotide polymorphisms in the human tumor necrosis factor-alpha gene promoter.	Nondifferential	chr6	31542481	+	near-gene-3,near-gene-5	C,T,	0.902845,0.097155,	6:31542482	1
rs1799724	Inflammatory bowel disease	TNF	Promoter	Differential EMSA	12019209	Hum Mol Genet. 2002 May 15,11(11):1281-9. Inflammatory bowel disease is associated with a TNF polymorphism that affects an interaction between the OCT1 and NF(-kappa)B transcription factors.	Differential	chr6	31542481	+	near-gene-3,near-gene-5	C,T,	0.902845,0.097155,	6:31542482	1
rs1799724	Stroke	TNF	Promoter	Differential Luciferase	23050663	J Neuroinflammation. 2012 Oct 10,9:235. doi: 10.1186/1742-2094-9-235. Polymorphism of tumor necrosis factor alpha (TNF-alpha) gene promoter, circulating TNF-alpha level, and cardiovascular risk factor for ischemic stroke.	Differential	chr6	31542481	+	near-gene-3,near-gene-5	C,T,	0.902845,0.097155,	6:31542482	1
rs1799732	Schizophrenia	DRD2	Promoter	Differential Luciferase	9858029	Psychiatry Res. 1998 Nov 16,81(2):117-23. Functional polymorphism of -141C Ins/Del in the dopamine D2 receptor gene promoter and schizophrenia.	Differential	chr11	113346251	-	near-gene-5	-,C,	0.234404,0.765596,	11:113346252	NA
rs1799732	Schizophrenia	DRD2	Promoter	Differential Luciferase	9097961	Hum Mol Genet. 1997 Apr,6(4):577-82. A functional polymorphism in the promoter region of the dopamine D2 receptor gene is associated with schizophrenia.	Differential	chr11	113346251	-	near-gene-5	-,C,	0.234404,0.765596,	11:113346252	NA
rs1799750	Cancer	MMP1	Promoter	Differential transgenic mice	19577645	Matrix Biol. 2009 Sep,28(7):425-31. doi: 10.1016/j.matbio.2009.06.003. Epub 2009 Jul 3. Site controlled transgenic mice validating increased expression from human matrix metalloproteinase (MMP-1) promoter due to a naturally occurring SNP.	Differential	chr11	102670495	-	intron,near-gene-5	+,-,G,	0.071514,0.455473,0.473012,	11:102670496	1
rs1799750	Cancer	MMP1	Promoter	Differential Luciferase	18358246	Biochim Biophys Acta. 2008 Jun,1782(6):391-400. doi: 10.1016/j.bbadis.2008.02.009. Epub 2008 Mar 4. Polymorphisms in the promoter regions for human MMP-1 and MMP-13 lead to differential responses to the alpha and beta isoforms of estrogen receptor and their ligand in vitro.	Differential	chr11	102670495	-	intron,near-gene-5	+,-,G,	0.071514,0.455473,0.473012,	11:102670496	1
rs1799750	Cancer	MMP1	Promoter	Differential Luciferase	9850057	Cancer Res. 1998 Dec 1,58(23):5321-5. A single nucleotide polymorphism in the matrix metalloproteinase-1 promoter creates an Ets binding site and augments transcription.	Differential	chr11	102670495	-	intron,near-gene-5	+,-,G,	0.071514,0.455473,0.473012,	11:102670496	1
rs1799750	Cancer	MMP1	Promoter	Differential Luciferase	14519134	Eur J Biochem. 2003 Oct,270(20):4216-25. Fra-1 targets the AP-1 site/2G single nucleotide polymorphism (ETS site) in the MMP-1 promoter.	Differential	chr11	102670495	-	intron,near-gene-5	+,-,G,	0.071514,0.455473,0.473012,	11:102670496	1
rs1799768	Gastric cancer	SERPINE1	Promoter	Differential Luciferase	20549826	Cancer. 2010 Sep 15,116(18):4248-55. doi: 10.1002/cncr.25213. SERPINE1 intron polymorphisms affecting gene expression are associated with diffuse-type gastric cancer susceptibility.	Differential	chr7	100769706	+	near-gene-5	-,G,	0.500000,0.500000,	7:100769707	NA
rs1799782	Lung cancer	XRCC1	CDS - Missense	Differential Luciferase	20332227	Cancer Res. 2010 Apr 1,70(7):2789-98. doi: 10.1158/0008-5472.CAN-09-3541. Epub 2010 Mar 23. Single-nucleotide polymorphisms inside microRNA target sites influence tumor susceptibility.	NA	chr19	44057573	-	missense	C,T,	0.904700,0.095300,	19:44057574	1
rs1799797	Bladder cancer	ERCC4	Promoter	Non-differential EMSA	20062074	Oncogene. 2010 Apr 1,29(13):1920-8. doi: 10.1038/onc.2009.484. Epub 2010 Jan 11. A novel XPF -357A>C polymorphism predicts risk and recurrence of bladder cancer.	Nondifferential	chr16	14013992	+	near-gene-5	A,T,	0.223492,0.776508,	16:14013993	NA
rs1799808	Xenobiotic	PROC	Promoter	Haplotype Differential Luciferase	7548679	Blood Coagul Fibrinolysis. 1995 Jun,6(4):317-21. Polymorphic variation in the human protein C (PROC) gene promoter can influence transcriptional efficiency in vitro.	Differential	chr2	128175861	+	near-gene-5	C,T,	0.624893,0.375107,	2:128175862	1
rs1799809	Xenobiotic	PROC	Promoter	Haplotype Differential Luciferase	7548679	Blood Coagul Fibrinolysis. 1995 Jun,6(4):317-21. Polymorphic variation in the human protein C (PROC) gene promoter can influence transcriptional efficiency in vitro.	Differential	chr2	128175874	+	near-gene-5	A,G,	0.600877,0.399123,	2:128175875	1
rs1799836	Alzheimer's Disease	MAOB	Enhancer - Intronic	Differential Luciferase	15936531	Neurosci Lett. 2005 Jul 22-29,383(1-2):171-5. Epub 2005 Apr 19. Characterization of the in vitro transcriptional activity of polymorphic alleles of the human monoamine oxidase-B gene.	Differential	chrX	43627998	-	intron	0,A,G,	0.030861,0.533732,0.435407,	X:43627999	NA
rs1799853	Drug metabolism	CYP2C9	CDS - Missense		NA	NA	Nondifferential	chr10	96702046	+	missense	C,T,	0.915427,0.084573,	10:96702047	NA
rs1799889	Cardiovascular diseases	SERPINE1	Promoter	Differential Luciferase	15309528	Ann Hematol. 2005 Mar,84(3):183-7. Epub 2004 Aug 12. Distribution of PAI-1 promoter 4G/5G polymorphism in healthy Chinese and functional characterization using a luciferase reporter vector.	Differential	chr7	100769710	+	near-gene-5			7:100769711	1
rs1799889	MI	SERPINE1	Promoter	Differential CAT and EMSA	7892190	Proc Natl Acad Sci U S A. 1995 Mar 14,92(6):1851-5. Allele-specific increase in basal transcription of the plasminogen-activator inhibitor 1 gene is associated with myocardial infarction.	Differential	chr7	100769710	+	near-gene-5			7:100769711	1
rs1799889	Hypertriglyceridemia	SERPINE1	Promoter	Differential CAT and EMSA	9445251	Arterioscler Thromb Vasc Biol. 1998 Jan,18(1):20-6. Very-low-density lipoprotein response element in the promoter region of the human plasminogen activator inhibitor-1 gene implicated in the impaired fibrinolysis of hypertriglyceridemia.	Differential	chr7	100769710	+	near-gene-5			7:100769711	1
rs1799889	Inflammation	SERPINE1	Promoter	Differential CAT and EMSA	8388372	J Biol Chem. 1993 May 25,268(15):10739-45. The two allele sequences of a common polymorphism in the promoter of the plasminogen activator inhibitor-1 (PAI-1) gene respond differently to interleukin-1 in HepG2 cells.	Differential	chr7	100769710	+	near-gene-5			7:100769711	1
rs1799889	Cardiovascular diseases	SERPINE1	Promoter	Non-differeential Lucoferase and EMSA	15218974	Int J Hematol. 2004 May,79(4):400-4. No association of the plasminogen activator inhibitor-1 promoter 4G/5G polymorphism with inhibitor level during basal transcription in vitro.	Nondifferential	chr7	100769710	+	near-gene-5			7:100769711	1
rs1799923	Psychiatric	CCK	NA		10889557	Mol Psychiatry. 2000 Jul,5(4):443-7. Function of the C-36 to T polymorphism in the human cholecystokinin gene promoter.	Other	chr3	42306293	-	near-gene-5,untranslated-5	C,T,	0.747410,0.252590,	3:42306294	NA
rs1799928	IgA	IGH	Promoter	Haplotype differential Luciferase	9590241	J Immunol. 1998 May 15,160(10):4936-42. Polymorphism in the Ialpha1 germ-line transcript regulatory region and IgA productivity in patients with IgA nephropathy.	Differential	chr14	106179393	-	unknown			14:106179394	NA
rs1799943	Breast cancer	BRCA2	RNA - 5UTR	Differential Luciferase	17945002	Breast Cancer Res. 2007,9(5):R71. Implication of BRCA2 -26G>A 5' untranslated region polymorphism in susceptibility to sporadic breast cancer and its modulation by p53 codon 72 Arg>Pro polymorphism.	Differential	chr13	32890571	+	untranslated-5	A,G,	0.220992,0.779008,	13:32890572	1
rs1799943	Breast cancer	BRCA2	Promoter	Differential EMSA and ChIP	22513257	Breast Cancer Res. 2012 Apr 18,14(2):R63. Effects of BRCA2 cis-regulation in normal breast and cancer risk amongst BRCA2 mutation carriers.	Differential	chr13	32890571	+	untranslated-5	A,G,	0.220992,0.779008,	13:32890572	1
rs1799946	Renal cell carcinoma (kidney cancer)	DEFB1	Promoter	Non-differential Luciferase	17575171	Cancer Res. 2007 Jun 15,67(12):5997, author reply 5997. Transcriptional effect of DEFB1 gene 5' untranslated region polymorphisms.	Nondifferential	chr8	6735430	-	untranslated-5	A,G,	0.452241,0.547759,	8:6735431	1
rs1799962	Immunological	IL9	NA		19387455	Genes Immun. 2009 Jun,10(4):341-9. doi: 10.1038/gene.2009.28. Epub 2009 Apr 23. Functional analysis of -351 interleukin-9 promoter polymorphism reveals an activator controlled by NF-kappaB.	Other	chr5	135231855	-	near-gene-5	A,G,	0.951740,0.048260,	5:135231856	NA
rs1799963	Ischemic heart disease	F2	RNA - Poly-A	Differential	11443298	Nat Genet. 2001 Aug,28(4):389-92. Increased efficiency of mRNA 3' end formation: a new genetic mechanism contributing to hereditary thrombophilia., J Thromb Haemost. 2004 Jan,2(1):119-27. G20210A is a functional mutation in the prothrombin gene, effect on protein levels and 3'-end formation.	Differential	chr11	46761054	+	untranslated-3	A,G,	0.008857,0.991143,	11:46761055	NA
rs1799964	Stroke	TNF	Promoter	Differential Luciferase	23050663	J Neuroinflammation. 2012 Oct 10,9:235. doi: 10.1186/1742-2094-9-235. Polymorphism of tumor necrosis factor alpha (TNF-alpha) gene promoter, circulating TNF-alpha level, and cardiovascular risk factor for ischemic stroke.	Differential	chr6	31542307	+	near-gene-3,near-gene-5	C,T,	0.197512,0.802488,	6:31542308	1
rs1799964	Immune response	TNF	Promoter	Haplotype Differential Luciferase	9694352	Tissue Antigens. 1998 Jun,51(6):605-12. Polymorphism of the 5'-flanking region of the human tumor necrosis factor (TNF)-alpha gene in Japanese.	Differential	chr6	31542307	+	near-gene-3,near-gene-5	C,T,	0.197512,0.802488,	6:31542308	1
rs1799971	Psychiatric	OPRM1	CDS - Missense / RNA stability	Differential mRNA stability in vitro	16046395	J Biol Chem. 2005 Sep 23,280(38):32618-24. Epub 2005 Jul 26. Allelic expression imbalance of human mu opioid receptor (OPRM1) caused by variant A118G.	Differential	chr6	154360796	+	intron,missense	A,G,	0.815022,0.184978,	6:154360797	1
rs1799978	Schizophrenia	DRD2	Promoter	Non-differential Luciferase	9097961	Hum Mol Genet. 1997 Apr,6(4):577-82. A functional polymorphism in the promoter region of the dopamine D2 receptor gene is associated with schizophrenia.	Nondifferential	chr11	113346350	-	near-gene-5	A,G,	0.888454,0.111546,	11:113346351	1
rs1799987	HIV	CCR5	Enhancer - Intronic	Differential Cat	9742978	Lancet. 1998 Sep 12,352(9131):866-70. CCR5 promoter polymorphism and HIV-1 disease progression. Multicenter AIDS Cohort Study (MACS).	Differential	chr3	46411934	+	intron	A,G,	0.478897,0.521103,	3:46411935	1
rs1799987	HIV	CCR5	Promoter	Haplotype differential Luciferase	17845302	Int J Immunogenet. 2007 Oct,34(5):325-35. Polymorphisms in CCR5 chemokine receptor gene in Japan.	Differential	chr3	46411934	+	intron	A,G,	0.478897,0.521103,	3:46411935	1
rs1799988	HIV	CCR5	Promoter	Haplotype differential Luciferase	17845302	Int J Immunogenet. 2007 Oct,34(5):325-35. Polymorphisms in CCR5 chemokine receptor gene in Japan.	Differential	chr3	46412258	+	intron,untranslated-5	C,T,	0.485908,0.514092,	3:46412259	1
rs1799998	NA	CYP11B2	NA		11932209	J Mol Endocrinol. 2002 Apr,28(2):125-35. Differential regulation of aldosterone synthase and 11beta-hydroxylase transcription by steroidogenic factor-1.	Differential	chr8	143999599	-	near-gene-5	C,T,	0.333553,0.666447,	8:143999600	NA
rs1800012	Osteoarthritis	COL1A1	Promoter	Differential ChIP	19429913	Hum Mol Genet. 2009 Aug 1,18(15):2729-38. doi: 10.1093/hmg/ddp205. Epub 2009 May 9. Promoter and intron 1 polymorphisms of COL1A1 interact to regulate transcription and susceptibility to osteoporosis.	Differential	chr17	48277748	-	intron	G,T,	0.889753,0.110247,	17:48277749	1
rs1800023	NA	CCR5	Promoter	none	15224670	Science. 1999 Apr 9,284(5412):223. CCR5 promoter alleles and specific DNA binding factors.	Other	chr3	46412307	+	intron,untranslated-5	A,G,	0.648352,0.351648,	3:46412308	1
rs1800023	Immunological	CCR5	Promoter	Haplotype differential	17845302	Int J Immunogenet. 2007 Oct,34(5):325-35. Polymorphisms in CCR5 chemokine receptor gene in Japan.	Differential	chr3	46412307	+	intron,untranslated-5	A,G,	0.648352,0.351648,	3:46412308	1
rs1800195	Immune response	TNF	Promoter	Non-differential CAT	9820599	Tissue Antigens. 1998 Oct,52(4):359-67. Identification of three new single nucleotide polymorphisms in the human tumor necrosis factor-alpha gene promoter.	Nondifferential	chr6	31542763	+	near-gene-5			6:31542764	NA
rs1800255	HBV_cirrhosis	COL3A1	Enhancer - Intronic	not tested	19000145	Tissue Antigens. 2008 Dec,72(6):539-48. doi: 10.1111/j.1399-0039.2008.01144.x. Epub 2008 Oct 18. Genetic association between functional haplotype of collagen type III alpha 1 and chronic hepatitis B and cirrhosis in Koreans.	Nondifferential	chr2	189864079	+	missense	A,G,N,	0.191551,0.808323,0.000126,	2:189864080	1
rs1800370	Cancer	TP53	Promoter	Haplotype differential Luciferase	20127977	Hum Mutat. 2010 Apr,31(4):456-65. doi: 10.1002/humu.21214. DeltaN133p53 expression levels in relation to haplotypes of the TP53 internal promoter region.	Differential	chr17	7579578	-	coding-synon,near-gene-5,untranslated-5	A,G,	0.012161,0.987839,	17:7579579	1
rs1800469	HCV	TGFB1	NA	Differential Luciferase	16619184	J Infect Dis. 2006 May 15,193(10):1371-4. Epub 2006 Apr 5. Association of transforming growth factor-beta 1 functional polymorphisms with natural clearance of hepatitis C virus.	Differential	chr19	41860295	-	near-gene-3,near-gene-5	C,N,T,	0.634999,0.002679,0.362322,	19:41860296	1
rs1800469	Alzheimer's Disease	TGFB1	Promoter	Differential Luciferase	10914688	Hum Genet. 2000 May,106(5):565-9. Analysis of genetic polymorphisms in the transforming growth factor-beta1 gene and the risk of Alzheimer's disease.	Differential	chr19	41860295	-	near-gene-3,near-gene-5	C,N,T,	0.634999,0.002679,0.362322,	19:41860296	1
rs1800469	Respiratory, Tumor progression	TGFB1	Promoter	Differential Luciferase and EMSA	16896927	Hum Genet. 2006 Nov,120(4):461-9. Epub 2006 Aug 1. A molecular mechanism for the differential regulation of TGF-beta1 expression due to the common SNP -509C-T (c. -1347C > T).	Differential	chr19	41860295	-	near-gene-3,near-gene-5	C,N,T,	0.634999,0.002679,0.362322,	19:41860296	1
rs1800469	Lung cancer	TGFB1	NA	Differential Luciferase	16875935	Cancer Genet Cytogenet. 2006 Aug,169(1):39-44.Single nucleotide polymorphisms of the TGFB1 gene and lung cancer risk in a Korean population.	Differential	chr19	41860295	-	near-gene-3,near-gene-5	C,N,T,	0.634999,0.002679,0.362322,	19:41860296	1
rs1800469	Respiratory	TGFB1	NA	Differential Luciferase and EMSA	14597484	Am J Respir Crit Care Med. 2004 Jan 15,169(2):214-9. Epub 2003 Nov 3. Transforming growth factor-beta1 promoter polymorphism C-509T is associated with asthma.	Differential	chr19	41860295	-	near-gene-3,near-gene-5	C,N,T,	0.634999,0.002679,0.362322,	19:41860296	1
rs1800470	Respiratory, Tumor progression	TGFB1	CDS - Missense	Differential luciferase, signal sequence activity	20332227	Cancer Res. 2010 Apr 1,70(7):2789-98. doi: 10.1158/0008-5472.CAN-09-3541. Epub 2010 Mar 23. Single-nucleotide polymorphisms inside microRNA target sites influence tumor susceptibility.	Differential	chr19	41858920	-	missense	C,T,	0.436429,0.563571,	19:41858921	1
rs1800470	Breast cancer	TGFB1	CDS - Missense	Differential luciferase, signal sequence activity	12750287	Cancer Res. 2003 May 15,63(10):2610-5. A transforming growth factorbeta1 signal peptide variant increases secretion in vitro and is associated with increased incidence of invasive breast cancer.	Differential	chr19	41858920	-	missense	C,T,	0.436429,0.563571,	19:41858921	1
rs1800482	Smoking, CHD	NOS2	Promoter	Differential Luciferase and EMSA	16105645	Biochem Biophys Res Commun. 2005 Oct 7,335(4):1123-31. Analysis of polymorphic sites in the promoter of the nitric oxide synthase 2 gene.	Differential	chr17	26128508	-	near-gene-5	C,G,	0.012996,0.987004,	17:26128509	1
rs1800508	NA	BDKR2	Promoter	none	15717931	BMC Genomics. 2005 Feb 17,6:18. Identification of functional SNPs in the 5-prime flanking sequences of human genes.	Differential	chr14	96671118	+	near-gene-5			14:96671119	NA
rs1800585	Hypertension	AGT	Promoter	Differential Luciferase and EMSA	9374551	J Biol Chem. 1997 Nov 28,272(48):30558-62. Molecular variation of the human angiotensinogen core promoter element located between the TATA box and transcription initiation site affects its transcriptional activity.	Differential	chr1	230849883	-	untranslated-5	C,T,	0.996954,0.003046,	1:230849884	1
rs1800587	Arthritis/Alzheimer's	IL1A	Promoter	Differential Luciferase	12037600	Immunogenetics. 2002 May,54(2):82-6. Epub 2002 Mar 19. Cloning and functional analysis of the allelic polymorphism in the transcription regulatory region of interleukin-1 alpha.	Differential	chr2	113542959	-	untranslated-5	C,N,T,	0.738688,0.000206,0.261107,	2:113542960	1
rs1800587	Arthritis/Alzheimer's	IL1A	Promoter	Non-differential Luciferase	17440718	Immunogenetics. 2007 Jun,59(6):441-8. Epub 2007 Apr 18. Contribution of single nucleotide polymorphisms of the IL1A gene to the cleavage of precursor IL-1alpha and its transcription activity.	Nondifferential	chr2	113542959	-	untranslated-5	C,N,T,	0.738688,0.000206,0.261107,	2:113542960	1
rs1800587	Obesity	IL1A	Promoter	Differential Luciferase	22216303	PLoS One. 2011,6(12):e29524. doi: 10.1371/journal.pone.0029524. Epub 2011 Dec 27. Functional polymorphism of IL-1 alpha and its potential role in obesity in humans and mice	Differential	chr2	113542959	-	untranslated-5	C,N,T,	0.738688,0.000206,0.261107,	2:113542960	1
rs1800588	HDL	LIPC	Promoter	Differential Luciferase	9684756	J Lipid Res. 1998 Jul,39(7):1520-4. The -514 polymorphism in the hepatic lipase gene (LIPC) does not influence androgen-mediated stimulation of hepatic lipase activity.	Differential	chr15	58723674	+	near-gene-5	C,T,	0.639566,0.360434,	15:58723675	1
rs1800588	HDL	LIPC	Promoter	Differential Luciferase	10627514	J Lipid Res. 2000 Jan,41(1):155-8. The C-514T polymorphism in the human hepatic lipase gene promoter diminishes its activity.	Differential	chr15	58723674	+	near-gene-5	C,T,	0.639566,0.360434,	15:58723675	1
rs1800588	HDL	LIPC	Promoter	Differential Luciferase and EMSA	11257263	Atherosclerosis. 2001 Feb 15,154(3):625-32. Hepatic lipase promoter activity is reduced by the C-480T and G-216A substitutions present in the common LIPC gene variant, and is increased by Upstream Stimulatory Factor.	Differential	chr15	58723674	+	near-gene-5	C,T,	0.639566,0.360434,	15:58723675	1
rs1800589	Lipids	LPA	Promoter	Non-differential CAT	9077546	J Clin Invest. 1997 Mar 15,99(6):1361-6. Plasma lipoprotein(a) levels and expression of the apolipoprotein(a) gene are dependent on the nucleotide polymorphisms in its 5'-flanking region.	Nondifferential	chr6	161086159	-	intron	A,G,	0.549958,0.450042,	6:161086160	NA
rs1800590	Lipids	LPL	Promoter	Differential Luciferase and EMSA	9788252	J Lipid Res. 1998 Oct,39(10):2054-64. Sp1 and Sp3 transactivate the human lipoprotein lipase gene promoter through binding to a CT element: synergy with the sterol regulatory element binding protein and reduced transactivation of a naturally occurring promoter variant.	Differential	chr8	19796670	+	untranslated-5	G,T,	0.115820,0.884180,	8:19796671	1
rs1800590	Lipids	LPL	Promoter	Differential Luciferase and EMSA	9351361	Arterioscler Thromb Vasc Biol. 1997 Oct,17(10):1969-76. A common mutation in the lipoprotein lipase gene promoter, -93T/G, is associated with lower plasma triglyceride levels and increased promoter activity in vitro.	Differential	chr8	19796670	+	untranslated-5	G,T,	0.115820,0.884180,	8:19796671	1
rs1800591	Ischemic heart disease	MTTP	Promoter	Non-differential Luciferase	19546343	J Lipid Res. 2010 Jan,51(1):103-11. doi: 10.1194/jlr.M900195-JLR200. Allele-specific regulation of MTTP expression influences the risk of ischemic heart disease.	Nondifferential	chr4	100495487	+	intron	G,T,	0.790155,0.209845,	4:100495488	1
rs1800591	LDL	MTTP	Promoter	Non-differential Luciferase	17854051	Hum Mutat. 2008 Jan,29(1):123-9. Functional analysis of promoter variants in the microsomal triglyceride transfer protein (MTTP) gene.	Nondifferential	chr4	100495487	+	intron	G,T,	0.790155,0.209845,	4:100495488	1
rs1800591	LDL	MTTP	Promoter	Differential CAT and EMSA	9598834	Arterioscler Thromb Vasc Biol. 1998 May,18(5):756-61. A common functional polymorphism in the promoter region of the microsomal triglyceride transfer protein gene influences plasma LDL levels.	Differential	chr4	100495487	+	intron	G,T,	0.790155,0.209845,	4:100495488	1
rs1800592	Longevity	UCP1	Enhancer	Differential Luciferase	21827845	Exp Gerontol. 2011 Nov,46(11):897-904. doi: 10.1016/j.exger.2011.07.011. Epub 2011 Jul 30. Two variants located in the upstream enhancer region of human UCP1 gene affect gene expression and are correlated with human longevity.	Differential	chr4	141493960	-	unknown	A,G,	0.574003,0.425997,	4:141493961	1
rs1800610	T2D	TNF	RNA - Splicing	Differential minigene and EMSA	18328809	Biochem Biophys Res Commun. 2008 May 9,369(3):943-7. doi: 10.1016/j.bbrc.2008.02.121. Epub 2008 Mar 6. A functional polymorphism of the TNF-alpha gene that is associated with type 2 DM.	Differential	chr6	31543826	-	intron	C,T,	0.897875,0.102125,	6:31543827	1
rs1800624	Diabetic retinopathy	AGER	Promoter	Differential CAT and EMSA	11375354	Diabetes. 2001 Jun,50(6):1505-11. Effects of novel polymorphisms in the RAGE gene on transcriptional regulation and their association with diabetic retinopathy.	Differential	chr6	32152386	-	near-gene-3,near-gene-5	A,N,T,	0.187455,0.000356,0.812188,	6:32152387	1
rs1800625	Diabetic retinopathy	AGER	Promoter	Differential CAT	11375354	Diabetes. 2001 Jun,50(6):1505-11. Effects of novel polymorphisms in the RAGE gene on transcriptional regulation and their association with diabetic retinopathy.	Differential	chr6	32152441	-	near-gene-3,near-gene-5	C,T,	0.121660,0.878340,	6:32152442	1
rs1800625	Cystric fibrosis	AGER	Promoter	Differential Luciferase	22860029	PLoS One. 2012,7(7):e41913. Epub 2012 Jul 30. AGER -429T/C is associated with an increased lung disease severity in cystic fibrosis.	Differential	chr6	32152441	-	near-gene-3,near-gene-5	C,T,	0.121660,0.878340,	6:32152442	1
rs1800629	Immune response	TNF	Promoter	Differential Luciferase	19471307	Eur J Hum Genet. 2009 Nov,17(11):1454-62. doi: 10.1038/ejhg.2009.80. Epub 2009 May 27. A critical assessment of the factors affecting reporter gene assays for promoter SNP function: a reassessment of -308 TNF polymorphism function using a novel integrated reporter system.	Differential	chr6	31543030	+	near-gene-5	A,G,	0.108987,0.891013,	6:31543031	1
rs1800629	Stroke	TNF	Promoter	Non-differential Luciferase	23050663	J Neuroinflammation. 2012 Oct 10,9:235. doi: 10.1186/1742-2094-9-235. Polymorphism of tumor necrosis factor alpha (TNF-alpha) gene promoter, circulating TNF-alpha level, and cardiovascular risk factor for ischemic stroke.	Nondifferential	chr6	31543030	+	near-gene-5	A,G,	0.108987,0.891013,	6:31543031	1
rs1800629	Immune response	TNF	Promoter	Non-differential CAT	9820599	Tissue Antigens. 1998 Oct,52(4):359-67. Identification of three new single nucleotide polymorphisms in the human tumor necrosis factor-alpha gene promoter.	Nondifferential	chr6	31543030	+	near-gene-5	A,G,	0.108987,0.891013,	6:31543031	1
rs1800629	Immune response	TNF	Promoter	Non-differential CAT	8832970	J Inflamm. 1995-1996,46(1):32-41. Relevance of the tumor necrosis factor alpha (TNF alpha) -308 promoter polymorphism in TNF alpha gene regulation.	Nondifferential	chr6	31543030	+	near-gene-5	A,G,	0.108987,0.891013,	6:31543031	1
rs1800629	Immune response	TNF	Promoter	Non-differential Luciferase	10844563	J Invest Dermatol. 2000 Jun,114(6):1180-3. Different transcriptional activity and in vitro TNF-alpha production in psoriasis patients carrying the TNF-alpha 238A promoter polymorphism.	Nondifferential	chr6	31543030	+	near-gene-5	A,G,	0.108987,0.891013,	6:31543031	1
rs1800629	Immune response	TNF	Promoter	Differential luciferase	9096369	Proc Natl Acad Sci U S A. 1997 Apr 1,94(7):3195-9. Effects of a polymorphism in the human tumor necrosis factor alpha promoter on transcriptional activation.	Differential	chr6	31543030	+	near-gene-5	A,G,	0.108987,0.891013,	6:31543031	1
rs1800629	Immune response	TNF	Promoter	Differential luciferase	9293772	Mol Immunol. 1997 Apr,34(5):391-9. The -308 tumor necrosis factor-alpha promoter polymorphism effects transcription.	Differential	chr6	31543030	+	near-gene-5	A,G,	0.108987,0.891013,	6:31543031	1
rs1800629	Immune response	TNF	Promoter	non-differential luciferase	8832971	J Inflamm. 1995-1996,46(1):42-50. -308 tumor necrosis factor (TNF) polymorphism is not associated with survival in severe sepsis and is unrelated to lipopolysaccharide inducibility of the human TNF promoter.	Nondifferential	chr6	31543030	+	near-gene-5	A,G,	0.108987,0.891013,	6:31543031	1
rs1800629	Immune response	TNF	NA	Differential Luciferase and EMSA	9355965	J Interferon Cytokine Res. 1997 Oct,17(10):631-5. DNA polymorphisms and mutations of the tumor necrosis factor-alpha (TNF-alpha) promoter in Langerhans cell histiocytosis (LCH).	Differential	chr6	31543030	+	near-gene-5	A,G,	0.108987,0.891013,	6:31543031	1
rs1800629	Immune response	TNF	Promoter	Differential Luciferase and EMSA	10671295	Cytokine. 2000 Feb,12(2):110-9. Effects of stimulus and cell type on the expression of the -308 tumour necrosis factor promoter polymorphism.	Differential	chr6	31543030	+	near-gene-5	A,G,	0.108987,0.891013,	6:31543031	1
rs1800630	Crohn's diesease	TNF	Promoter	Differential Luciferase	18001298	Int J Immunogenet. 2007 Dec,34(6):425-30. Genetic susceptibility to SLE is associated with TNF-alpha gene polymorphism -863, but not -308 and -238, in Thai population.	Differential	chr6	31542475	+	near-gene-3,near-gene-5	A,C,	0.142990,0.857010,	6:31542476	1
rs1800630	Crohn's diesease	TNF	Promoter	Differential Luciferase	11094063	Mol Cell Biol. 2000 Dec,20(24):9113-9. Functional consequences of a polymorphism affecting NF-kappaB p50-p50 binding to the TNF promoter region.	Differential	chr6	31542475	+	near-gene-3,near-gene-5	A,C,	0.142990,0.857010,	6:31542476	1
rs1800630	Immune response	TNF	Promoter	Haplotype Differential Luciferase	9694352	Tissue Antigens. 1998 Jun,51(6):605-12. Polymorphism of the 5'-flanking region of the human tumor necrosis factor (TNF)-alpha gene in Japanese.	Differential	chr6	31542475	+	near-gene-3,near-gene-5	A,C,	0.142990,0.857010,	6:31542476	1
rs1800630	Immune response	TNF	Promoter	Non-differential CAT	9820599	Tissue Antigens. 1998 Oct,52(4):359-67. Identification of three new single nucleotide polymorphisms in the human tumor necrosis factor-alpha gene promoter.	Nondifferential	chr6	31542475	+	near-gene-3,near-gene-5	A,C,	0.142990,0.857010,	6:31542476	1
rs1800630	Immune response	TNF	Promoter	Differential CAT and EMSA	10400991	Hum Mol Genet. 1999 Aug,8(8):1443-9. A common functional polymorphism (C-->A substitution at position -863) in the promoter region of the tumour necrosis factor-alpha (TNF-alpha) gene associated with reduced circulating levels of TNF-alpha.	Differential	chr6	31542475	+	near-gene-3,near-gene-5	A,C,	0.142990,0.857010,	6:31542476	1
rs1800682	SLE	FAS	Promoter	Differential EMSA	12064832	J Rheumatol. 2002 Jun,29(6):1183-8. A functional polymorphism in fas (CD95/APO-1) gene promoter associated with systemic lupus erythematosus.	Differential	chr10	90749962	-	intron,near-gene-5	C,N,T,	0.543156,0.000178,0.456666,	10:90749963	1
rs1800682	HCV	FAS	Promoter	Differential Luciferase	16148554	Eur J Gastroenterol Hepatol. 2005 Oct,17(10):1081-8. FAS promoter polymorphisms correlate with activity grade in hepatitis C patients.	Differential	chr10	90749962	-	intron,near-gene-5	C,N,T,	0.543156,0.000178,0.456666,	10:90749963	1
rs1800686	Respiratory	CD40	NA	Non-differential Luciferase	17255560	Am J Respir Crit Care Med. 2007 Apr 15,175(8):775-82. Epub 2007 Jan 25. Association analysis of CD40 polymorphisms with asthma and the level of serum total IgE.	Nondifferential	chr20	44746402	+	near-gene-5	A,G,	0.221160,0.778840,	20:44746403	NA
rs1800692	Autoimmune	TNFRSF1A	RNA - Splicing	Differential minigene splicing	23505244	Ann Rheum Dis. 2014 Jan,73(1):290-7. doi: 10.1136/annrheumdis-2012-203023. Epub 2013 Mar 16. Identification of a new exon 2-skipped TNFR1 transcript: regulation by three functional polymorphisms of the TNFR-associated periodic syndrome (TRAPS) gene.	Differential	chr12	6442345	-	intron	C,T,	0.692653,0.307347,	12:6442346	NA
rs1800734	Colorectal cancer	MLH1	Promoter	Differential Luciferase and EMSA	21206982	Oncol Rep. 2011 Mar,25(3):809-15. doi: 10.3892/or.2010.1129. Epub 2010 Dec 30. Functional effects of the MLH1-93G>A polymorphism on MLH1/EPM2AIP1 promoter activity.	Differential	chr3	37034945	+	near-gene-5,untranslated-5	A,G,	0.307400,0.692600,	3:37034946	1
rs1800750	Malaria	TNF	Promoter	Differential Luciferase	10369255	Nat Genet. 1999 Jun,22(2):145-50. A polymorphism that affects OCT-1 binding to the TNF promoter region is associated with severe malaria.	Differential	chr6	31542962	+	near-gene-5	A,G,	0.019197,0.980803,	6:31542963	1
rs1800750	Immune response	TNF	Promoter	Non-differential Luciferase	9932110	Mol Med. 1998 Nov,4(11):724-33. Functional analysis of a human tumor necrosis factor alpha (TNF-alpha) promoter polymorphism related to joint damage in rheumatoid arthritis.	Nondifferential	chr6	31542962	+	near-gene-5	A,G,	0.019197,0.980803,	6:31542963	1
rs1800759	Alcohol	ADH4	Promoter	Differential Luciferase	19182438	J Toxicol Sci. 2009 Feb,34(1):89-97.Polymorphisms in the promoter region of the human class II alcohol dehydrogenase (ADH4) gene affect both transcriptional activity and ethanol metabolism in Japanese subjects.	Differential	chr4	100065508	-	intron,near-gene-5	A,C,	0.471839,0.528161,	4:100065509	1
rs1800759	Alcohol	ADH4	Promoter	Differential Luciferase	10208639	Pharmacogenetics. 1999 Feb,9(1):25-30. Polymorphism of the human alcohol dehydrogenase 4 (ADH4) promoter affects gene expression.	Differential	chr4	100065508	-	intron,near-gene-5	A,C,	0.471839,0.528161,	4:100065509	1
rs1800760	Alcohol	ADH4	Promoter	Non-differential Luciferase	10208639	Pharmacogenetics. 1999 Feb,9(1):25-30. Polymorphism of the human alcohol dehydrogenase 4 (ADH4) promoter affects gene expression.	Nondifferential	chr4	100065625	-	intron,near-gene-5	A,T,	0.253524,0.746476,	4:100065626	NA
rs1800760	Alcohol	ADH4	Promoter	Non-differential Luciferase	19182438	J Toxicol Sci. 2009 Feb,34(1):89-97.Polymorphisms in the promoter region of the human class II alcohol dehydrogenase (ADH4) gene affect both transcriptional activity and ethanol metabolism in Japanese subjects.	Nondifferential	chr4	100065625	-	intron,near-gene-5	A,T,	0.253524,0.746476,	4:100065626	NA
rs1800761	Alcohol	ADH4	Promoter	Non-differential Luciferase	10208639	Pharmacogenetics. 1999 Feb,9(1):25-30. Polymorphism of the human alcohol dehydrogenase 4 (ADH4) promoter affects gene expression.	Nondifferential	chr4	100065592	-	intron,near-gene-5	A,G,	0.342737,0.657263,	4:100065593	NA
rs1800761	Alcohol	ADH4	Promoter	Non-Differential Luciferase	19182438	J Toxicol Sci. 2009 Feb,34(1):89-97.Polymorphisms in the promoter region of the human class II alcohol dehydrogenase (ADH4) gene affect both transcriptional activity and ethanol metabolism in Japanese subjects.	Nondifferential	chr4	100065592	-	intron,near-gene-5	A,G,	0.342737,0.657263,	4:100065593	NA
rs1800769	Lipids	LPA	Promoter	Differential CAT	9077546	J Clin Invest. 1997 Mar 15,99(6):1361-6. Plasma lipoprotein(a) levels and expression of the apolipoprotein(a) gene are dependent on the nucleotide polymorphisms in its 5'-flanking region.	Differential	chr6	161085266	-	untranslated-5	A,G,	0.259310,0.740690,	6:161085267	1
rs1800775	HDL	CETP	Promoter	Non-differential Luciferase	15324321	Clin Genet. 2004 Sep,66(3):223-8. Cholesteryl ester transfer protein promoter single-nucleotide polymorphisms in Sp1-binding sites affect transcription and are associated with high-density lipoprotein cholesterol.	Nondifferential	chr16	56995235	+	near-gene-5	A,C,	0.529667,0.470333,	16:56995236	1
rs1800775	HDL	CETP	Promoter	Differential Luciferase	10669650	Arterioscler Thromb Vasc Biol. 2000 Feb,20(2):507-15. New functional promoter polymorphism, CETP/-629, in cholesteryl ester transfer protein (CETP) gene related to CETP mass and high density lipoprotein cholesterol levels: role of Sp1/Sp3 i transcriptional regulation.	Differential	chr16	56995235	+	near-gene-5	A,C,	0.529667,0.470333,	16:56995236	1
rs1800787	Cardiovascular disease	FGB	Promoter	Differential Luciferase and EMSA	15737987	J Biol Chem. 2005 Apr 29,280(17):16763-71. Epub 2005 Feb 28. A hepatocyte nuclear factor-3 site in the fibrinogen beta promoter is important for interleukin 6-induced expression, and its activity is influenced by the adjacent -148C/T polymorphism.	Differential	chr4	155484014	+	near-gene-5	C,T,	0.823901,0.176099,	4:155484015	NA
rs1800787	Cardiovascular disease	FGB	Promoter	Differential Luciferase	19811441	Immunol Invest. 2009,38(3-4):311-23. The functional effects of the -455G/A polymorphism on the IL-6-induced expression of the beta-fibrinogen gene may be due to linkage disequilibrium with other functional polymorphisms.	Differential	chr4	155484014	+	near-gene-5	C,T,	0.823901,0.176099,	4:155484015	NA
rs1800789	Cardiovascular disease	FGB	Promoter	Differential Luciferase	19811441	Immunol Invest. 2009,38(3-4):311-23. The functional effects of the -455G/A polymorphism on the IL-6-induced expression of the beta-fibrinogen gene may be due to linkage disequilibrium with other functional polymorphisms.	Differential	chr4	155482742	+	near-gene-5	A,G,	0.171760,0.828240,	4:155482743	1
rs1800790	Cardiovascular disease	FGB	Promoter	Differential CAT and EMSA	10591688	Arterioscler Thromb Vasc Biol. 1999 Dec,19(12):3063-70. Two common, functional polymorphisms in the promoter region of the beta-fibrinogen gene contribute to regulation of plasma fibrinogen concentration.	Differential	chr4	155483707	+	near-gene-5	A,G,	0.164522,0.835478,	4:155483708	1
rs1800790	Cardiovascular disease	FGB	Promoter	Non-differential Luciferase	19811441	Immunol Invest. 2009,38(3-4):311-23. The functional effects of the -455G/A polymorphism on the IL-6-induced expression of the beta-fibrinogen gene may be due to linkage disequilibrium with other functional polymorphisms.	Nondifferential	chr4	155483707	+	near-gene-5	A,G,	0.164522,0.835478,	4:155483708	1
rs1800791	Cardiovascular disease	FGB	Promoter	Differential Luciferase	19811441	Immunol Invest. 2009,38(3-4):311-23. The functional effects of the -455G/A polymorphism on the IL-6-induced expression of the beta-fibrinogen gene may be due to linkage disequilibrium with other functional polymorphisms.	Differential	chr4	155483308	+	near-gene-5	A,G,	0.125981,0.874019,	4:155483309	1
rs1800791	Cardiovascular disease	FGB	Promoter	Differential CAT and EMSA	10591688	Arterioscler Thromb Vasc Biol. 1999 Dec,19(12):3063-70. Two common, functional polymorphisms in the promoter region of the beta-fibrinogen gene contribute to regulation of plasma fibrinogen concentration.	Differential	chr4	155483308	+	near-gene-5	A,G,	0.125981,0.874019,	4:155483309	1
rs1800795	Arthritis	IL6	Promoter	Differential Luciferase	9769329	J Clin Invest. 1998 Oct 1,102(7):1369-76. The effect of novel polymorphisms in the interleukin-6 (IL-6) gene on IL-6 transcription and plasma IL-6 levels, and an association with systemic-onset juvenile chronic arthritis.	Differential	chr7	22766644	+	intron,near-gene-5	C,G,	0.313473,0.686527,	7:22766645	1
rs1800795	T1D	IL6	Promoter	Differential Luciferase	12719374	Hum Mol Genet. 2003 May 15,12(10):1101-10. Association of a functional 17beta-estradiol sensitive IL6-174G/C promoter polymorphism with early-onset type 1 diabetes in females.	Differential	chr7	22766644	+	intron,near-gene-5	C,G,	0.313473,0.686527,	7:22766645	1
rs1800795	Inflammation	IL6	Promoter	Non-differential ChIP	22895491	Genes Immun. 2012 Oct,13(7):583-6. doi: 10.1038/gene.2012.32. Epub 2012 Aug 16. Effects of genetic variation on chromatin structure and the transcriptional machinery: analysis of the IL6 gene locus.	Nondifferential	chr7	22766644	+	intron,near-gene-5	C,G,	0.313473,0.686527,	7:22766645	1
rs1800795	Inflammation	IL6	Promoter	Differential CAT	10747905	J Biol Chem. 2000 Jun 16,275(24):18138-44. Cooperative influence of genetic polymorphisms on interleukin 6 transcriptional regulation.	Differential	chr7	22766644	+	intron,near-gene-5	C,G,	0.313473,0.686527,	7:22766645	1
rs1800795	Inflammation	IL6	Promoter	Differential Luciferase	24204677	PLoS One. 2013 Oct 21,8(10):e76810. doi: 10.1371/journal.pone.0076810. eCollection 2013. Impact of interleukin-6 -174 G>C gene promoter polymorphism on neuroblastoma.	Differential	chr7	22766644	+	intron,near-gene-5	C,G,	0.313473,0.686527,	7:22766645	1
rs1800796	Inflammation	IL6	Promoter	Differential Luciferase	18434913	Crit Care Med. 2008 May,36(5):1437-43. doi: 10.1097/CCM.0b013e31816a0adb. Identification of interleukin-6 promoter polymorphisms in the Chinese Han population and their functional significance.	Differential	chr7	22766245	+	near-gene-5,ncRNA	C,G,	0.291989,0.708011,	7:22766246	1
rs1800796	Inflammation	IL6	Promoter	Non-differential ChIP	22895491	Genes Immun. 2012 Oct,13(7):583-6. doi: 10.1038/gene.2012.32. Epub 2012 Aug 16. Effects of genetic variation on chromatin structure and the transcriptional machinery: analysis of the IL6 gene locus.	Nondifferential	chr7	22766245	+	near-gene-5,ncRNA	C,G,	0.291989,0.708011,	7:22766246	1
rs1800796	Lung cancer/Inflammation	IL6	Promoter	Differential Luciferase	23052692	J Cancer Res Clin Oncol. 2013 Feb,139(2):231-42. doi: 10.1007/s00432-012-1314-z. Epub 2012 Oct 2. A two-SNP IL-6 promoter haplotype is associated with increased lung cancer risk.	Differential	chr7	22766245	+	near-gene-5,ncRNA	C,G,	0.291989,0.708011,	7:22766246	1
rs1800797	Inflammation	IL6	Promoter	Differential Luciferase	11704800	Genes Immun. 2001 Nov,2(7):357-62. Interleukin 6 gene promoter polymorphism is not associated with Kawasaki disease.	Differential	chr7	22766220	+	near-gene-5,ncRNA	A,G,	0.234402,0.765598,	7:22766221	NA
rs1800801	MI	MGP	Promoter	Differential Luciferase	11425864	J Biol Chem. 2001 Aug 31,276(35):32466-73. Epub 2001 Jun 25. A polymorphism of the human matrix gamma-carboxyglutamic acid protein promoter alters binding of an activating protein-1 complex and is associated with altered transcription and serum levels.	Differential	chr12	15038787	-	untranslated-5	A,G,	0.274363,0.725637,	12:15038788	1
rs1800801	MI	MGP	Promoter	Non-differential Luciferase	11073842	Arterioscler Thromb Vasc Biol. 2000 Nov,20(11):2386-93. Polymorphisms of the human matrix gla protein (MGP) gene, vascular calcification, and myocardial infarction.	Nondifferential	chr12	15038787	-	untranslated-5	A,G,	0.274363,0.725637,	12:15038788	1
rs1800802	atherosclerotic vascular calcification	MGP	Promoter	Differential Luciferase and EMSA	15864013	Kobe J Med Sci. 2004,50(3-4):69-81. T-138C polymorphism of matrix gla protein promoter alters its expression but is not directly associated with atherosclerotic vascular calcification.	Differential	chr12	15038918	-	near-gene-5	C,T,	0.185708,0.814292,	12:15038919	NA
rs1800802	MI	MGP	Promoter	Differential Luciferase and EMSA	11073842	Arterioscler Thromb Vasc Biol. 2000 Nov,20(11):2386-93. Polymorphisms of the human matrix gla protein (MGP) gene, vascular calcification, and myocardial infarction.	Differential	chr12	15038918	-	near-gene-5	C,T,	0.185708,0.814292,	12:15038919	NA
rs1800802	MI	MGP	Promoter	Differential Luciferase and EMSA	11425864	J Biol Chem. 2001 Aug 31,276(35):32466-73. Epub 2001 Jun 25. A polymorphism of the human matrix gamma-carboxyglutamic acid protein promoter alters binding of an activating protein-1 complex and is associated with altered transcription and serum levels.	Differential	chr12	15038918	-	near-gene-5	C,T,	0.185708,0.814292,	12:15038919	NA
rs1800803	LDL	MTTP	Promoter	Non-differential Luciferase	17854051	Hum Mutat. 2008 Jan,29(1):123-9. Functional analysis of promoter variants in the microsomal triglyceride transfer protein (MTTP) gene.	Nondifferential	chr4	100495580	+	intron	A,T,	0.599177,0.400823,	4:100495581	NA
rs1800804	LDL	MTTP	Promoter	Differential Luciferase and EMSA	17854051	Hum Mutat. 2008 Jan,29(1):123-9. Functional analysis of promoter variants in the microsomal triglyceride transfer protein (MTTP) gene.	Differential	chr4	100495816	+	intron	C,T,	0.232910,0.767090,	4:100495817	NA
rs1800804	Ischemic heart disease	MTTP	Promoter	Differential Luciferase and EMSA	19546343	J Lipid Res. 2010 Jan,51(1):103-11. doi: 10.1194/jlr.M900195-JLR200. Allele-specific regulation of MTTP expression influences the risk of ischemic heart disease.	Differential	chr4	100495816	+	intron	C,T,	0.232910,0.767090,	4:100495817	NA
rs1800809	Neural tube defect	PDGFRA	Promoter	Haplotype differential Luciferase	11175793	Nat Genet. 2001 Feb,27(2):215-7. Promoter haplotype combinations of the platelet-derived growth factor alpha-receptor gene predispose to human neural tube defects.	Differential	chr4	55093913	+	near-gene-5	A,G,	0.738335,0.261665,	4:55093914	1
rs1800809	Neural tube defect	PDGFRA	Promoter	Non-differential EMSA	16126374	Biochim Biophys Acta. 2005 Sep 25,1741(3):350-7. Haplotype-dependent binding of nuclear proteins to the promoter of the neural tube defects-associated platelet-derived growth factor alpha-receptor gene.	Nondifferential	chr4	55093913	+	near-gene-5	A,G,	0.738335,0.261665,	4:55093914	1
rs1800810	Neural tube defect	PDGFRA	Promoter	Haplotype differential Luciferase	11175793	Nat Genet. 2001 Feb,27(2):215-7. Promoter haplotype combinations of the platelet-derived growth factor alpha-receptor gene predispose to human neural tube defects.	Differential	chr4	55094030	+	near-gene-5	C,G,	0.727356,0.272644,	4:55094031	1
rs1800810	Neural tube defect	PDGFRA	Promoter	Non-differential EMSA	16126374	Biochim Biophys Acta. 2005 Sep 25,1741(3):350-7. Haplotype-dependent binding of nuclear proteins to the promoter of the neural tube defects-associated platelet-derived growth factor alpha-receptor gene.	Nondifferential	chr4	55094030	+	near-gene-5	C,G,	0.727356,0.272644,	4:55094031	1
rs1800812	Neural tube defect	PDGFRA	Promoter	Non-differential EMSA	16126374	Biochim Biophys Acta. 2005 Sep 25,1741(3):350-7. Haplotype-dependent binding of nuclear proteins to the promoter of the neural tube defects-associated platelet-derived growth factor alpha-receptor gene.	Nondifferential	chr4	55094628	+	near-gene-5	G,T,	0.736206,0.263794,	4:55094629	1
rs1800812	Neural tube defect	PDGFRA	Promoter	Haplotype differential Luciferase	11175793	Nat Genet. 2001 Feb,27(2):215-7. Promoter haplotype combinations of the platelet-derived growth factor alpha-receptor gene predispose to human neural tube defects.	Differential	chr4	55094628	+	near-gene-5	G,T,	0.736206,0.263794,	4:55094629	1
rs1800813	Neural tube defect	PDGFRA	Promoter	Haplotype differential Luciferase	11175793	Nat Genet. 2001 Feb,27(2):215-7. Promoter haplotype combinations of the platelet-derived growth factor alpha-receptor gene predispose to human neural tube defects.	Differential	chr4	55094466	+	near-gene-5	A,G,	0.222070,0.777930,	4:55094467	1
rs1800813	Neural tube defect	PDGFRA	Promoter	Non-differential EMSA	16126374	Biochim Biophys Acta. 2005 Sep 25,1741(3):350-7. Haplotype-dependent binding of nuclear proteins to the promoter of the neural tube defects-associated platelet-derived growth factor alpha-receptor gene.	Nondifferential	chr4	55094466	+	near-gene-5	A,G,	0.222070,0.777930,	4:55094467	1
rs1800839	Alzheimer's Disease	PSEN1	Promoter	Differential Luciferase and EMSA	12668610	Hum Mol Genet. 2003 Apr 15,12(8):869-77. Alzheimer-associated C allele of the promoter polymorphism -22C>T causes a critical neuron-specific decrease of presenilin 1 expression.	Differential	chr14	73603130	+	near-gene-5	C,T,	0.963792,0.036208,	14:73603131	1
rs1800871	Arthritis	IL10	Promoter	Haplotype differential Luciferase	10366102	Arthritis Rheum. 1999 Jun,42(6):1101-8. Polymorphic haplotypes of the interleukin-10 5' flanking region determine variable interleukin-10 transcription and are associated with particular phenotypes of juvenile rheumatoid arthritis.	Differential	chr1	206946633	-	near-gene-5	C,T,	0.587395,0.412605,	1:206946634	1
rs1800871	Behcet's Disease	IL10	Promoter	Hypothesized	12447749	J Infect Dis. 2002 Dec 1,186(11):1687-91. Epub 2002 Nov 11. Role of tumor necrosis factor-alpha and interleukin-10 promoter gene polymorphisms in leprosy.	Other	chr1	206946633	-	near-gene-5	C,T,	0.587395,0.412605,	1:206946634	1
rs1800872	Respiratory	IL10	Promoter	Non-differential Luciferase and EMSA	14682393	Cell Mol Biol (Noisy-le-grand). 2003 Nov,49(7):1109-15. A base substitution in the interleukin-10 (IL-10) promoter between Sp1 and ets-1 binding sites is not associated with variation of IL-10 levels.	Nondifferential	chr1	206946406	-	near-gene-5	A,C,	0.407318,0.592682,	1:206946407	NA
rs1800872	Arthritis	IL10	Promoter	Haplotype differential Luciferase	10366102	Arthritis Rheum. 1999 Jun,42(6):1101-8. Polymorphic haplotypes of the interleukin-10 5' flanking region determine variable interleukin-10 transcription and are associated with particular phenotypes of juvenile rheumatoid arthritis.	Differential	chr1	206946406	-	near-gene-5	A,C,	0.407318,0.592682,	1:206946407	NA
rs1800872	Behcet's Disease	IL10	Promoter	Differential luciferase	15322183	J Immunol. 2004 Sep 1,173(5):3215-22. Functional analysis of -571 IL-10 promoter polymorphism reveals a repressor element controlled by sp1.	Differential	chr1	206946406	-	near-gene-5	A,C,	0.407318,0.592682,	1:206946407	NA
rs1800896	IBD	IL10	Promoter	Differential Luciferase	18843277	Genes Immun. 2009 Apr,10(3):280-4. doi: 10.1038/gene.2008.79. Epub 2008 Oct 9. The Sp1 transcription factor binds to the G-allele of the -1087 IL-10 gene polymorphism and enhances transcriptional activation.	Differential	chr1	206946896	-	near-gene-5	A,G,	0.663433,0.336567,	1:206946897	1
rs1800896	Autoimmunity	IL10	Promoter	ex vivo differential IL10	9043871	Eur J Immunogenet. 1997 Feb,24(1):1-8. An investigation of polymorphism in the interleukin-10 gene promoter.	Differential	chr1	206946896	-	near-gene-5	A,G,	0.663433,0.336567,	1:206946897	1
rs1800896	Allergy	IL10	Promoter	Differential Luciferase	19222424	Allergy. 2009 Aug,64(8):1221-5. doi: 10.1111/j.1398-9995.2009.01989.x. Epub 2009 Feb 16. Combined effect of IL-10 and TGF-beta1 promoter polymorphisms as a risk factor for aspirin-intolerant asthma and rhinosinusitis.	Differential	chr1	206946896	-	near-gene-5	A,G,	0.663433,0.336567,	1:206946897	1
rs1800896	Autoimmunity	IL10	Promoter	Differential Luciferase	11964134	Cell Mol Life Sci. 2002 Mar,59(3):560-9. The interleukin-10-1082 G/A polymorphism: allele frequency in different populations and functional significance.	Differential	chr1	206946896	-	near-gene-5	A,G,	0.663433,0.336567,	1:206946897	1
rs1800896	Arthritis	IL10	Promoter	Haplotype differential Luciferase	10366102	Arthritis Rheum. 1999 Jun,42(6):1101-8. Polymorphic haplotypes of the interleukin-10 5' flanking region determine variable interleukin-10 transcription and are associated with particular phenotypes of juvenile rheumatoid arthritis.	Differential	chr1	206946896	-	near-gene-5	A,G,	0.663433,0.336567,	1:206946897	1
rs1800896	Respiratory	IL10	Promoter	ex vivo differential IL10	15863393	Cytokine. 2005 May 21,30(4):188-94. IL-12 and IL-10 polymorphisms and their effects on cytokine production.	Differential	chr1	206946896	-	near-gene-5	A,G,	0.663433,0.336567,	1:206946897	1
rs1800925	Inflammation	IL13	Promoter	Differential Luciferase, ChIP and EMSA	17142763	J Immunol. 2006 Dec 15,177(12):8633-42. Th2 cell-selective enhancement of human IL13 transcription by IL13-1112C>T, a polymorphism associated with allergic inflammation.	Differential	chr5	131992808	+	near-gene-5	C,T,	0.746873,0.253127,	5:131992809	1
rs1800947	CRP_SLE	CRP	CDS - Silent	in vivo [CRP] association	14645206	Hum Mol Genet. 2004 Jan 1,13(1):137-47. Epub 2003 Nov 25. Polymorphism at the C-reactive protein locus influences gene expression and predisposes to systemic lupus erythematosus.	Other	chr1	159683437	-	coding-synon	C,G,	0.196091,0.803909,	1:159683438	1
rs1800955	Schizophrenia	DRD4	Promoter	Differential CAT	10329380	Biochem Biophys Res Commun. 1999 May 10,258(2):292-5. A genetic polymorphism in the promoter region of DRD4 associated with expression and schizophrenia.	Differential	chr11	636783	+	near-gene-5	C,T,	0.373853,0.626147,	11:636784	1
rs1800955	Psychiatric	DRD4	Promoter	Non-differential Luciferase	16723017	BMC Mol Biol. 2006 May 24,7:18. No direct effect of the -521 C/T polymorphism in the human dopamine D4 receptor gene promoter on transcriptional activity.	Nondifferential	chr11	636783	+	near-gene-5	C,T,	0.373853,0.626147,	11:636784	1
rs1800955	Psychiatric	DRD4	Promoter	Differential Luciferase	10673770	Mol Psychiatry. 2000 Jan,5(1):64-9. Identification of a polymorphism in the promoter region of DRD4 associated with the human novelty seeking personality trait.	Differential	chr11	636783	+	near-gene-5	C,T,	0.373853,0.626147,	11:636784	1
rs1800972	Renal cell carcinoma (kidney cancer)	DEFB1	Promoter	Differential Luciferase	16951166	Cancer Res. 2006 Sep 1,66(17):8542-9. Human beta-defensin-1, a potential chromosome 8p tumor suppressor: control of transcription and induction of apoptosis in renal cell carcinoma.	Differential	chr8	6735422	-	untranslated-5	C,G,	0.846591,0.153409,	8:6735423	1
rs1800972	Renal cell carcinoma (kidney cancer)	DEFB1	Promoter	Differential Luciferase	17575171	Cancer Res. 2007 Jun 15,67(12):5997, author reply 5997. Transcriptional effect of DEFB1 gene 5' untranslated region polymorphisms.	Differential	chr8	6735422	-	untranslated-5	C,G,	0.846591,0.153409,	8:6735423	1
rs1800975	Male infertility	XPA	Promoter	Differential Luciferase	20864414	Reprod Biomed Online. 2010 Nov,21(5):602-9. doi: 10.1016/j.rbmo.2010.06.025. Epub 2010 Jun 25. Polymorphisms of nucleotide-excision repair genes may contribute to sperm DNA fragmentation and male infertility.	Differential	chr9	100459577	-	ncRNA,untranslated-5	A,G,	0.348244,0.651756,	9:100459578	1
rs1800976	Cardiovascular diseases	ABCA1	Promoter	Haplotype Differential Luciferase	17412755	Hum Mol Genet. 2007 Jun 15,16(12):1412-22. Epub 2007 Apr 5. Functional polymorphism in ABCA1 influences age of symptom onset in coronary artery disease patients.	Differential	chr9	107690708	-	near-gene-5	C,G,	0.476648,0.523352,	9:107690709	NA
rs1800977	Cardiovascular diseases	ABCA1	Promoter	Differential Luciferase	17412755	Hum Mol Genet. 2007 Jun 15,16(12):1412-22. Epub 2007 Apr 5. Functional polymorphism in ABCA1 influences age of symptom onset in coronary artery disease patients.	Differential	chr9	107690449	-	untranslated-5	C,T,	0.672040,0.327960,	9:107690450	1
rs1800977	HDL	ABCA1	RNA - 5UTR	Differential Luciferase	15935359	Atherosclerosis. 2005 Dec,183(2):199-212. Epub 2005 Jun 2. Common polymorphisms of ATP binding cassette transporter A1, including a functional promoter polymorphism, associated with plasma high density lipoprotein cholesterol levels in Turks.	Differential	chr9	107690449	-	untranslated-5	C,T,	0.672040,0.327960,	9:107690450	1
rs1801129	T2D	OGG1	RNA - 5UTR	Differential Luciferase	20562008	Mol Cell Endocrinol. 2010 Aug 30,325(1-2):128-34. doi: 10.1016/j.mce.2010.05.005. Epub 2010 May 16. Functional polymorphism of hOGG1 gene is associated with type 2 diabetes mellitus in Chinese population.	Differential	chr3	9791947	+	untranslated-5	A,G,	0.992602,0.007398,	3:9791948	1
rs1801131	Homocysteine	MTHFR	CDS - Missense	Differential Enzyme Activity	11395038	Atherosclerosis. 2001 Jun,156(2):409-15. The 1298A-->C polymorphism in methylenetetrahydrofolate reductase (MTHFR): in vitro expression and association with homocysteine.	Differential	chr1	11854475	-	missense	A,C,G,T,	0.722351,0.238062,0.006928,0.032659,	1:11854476	1
rs1801133	Homocysteine	MTHFR	CDS - Missense	Differential Enzyme Activity	11395038	Atherosclerosis. 2001 Jun,156(2):409-15. The 1298A-->C polymorphism in methylenetetrahydrofolate reductase (MTHFR): in vitro expression and association with homocysteine.	Differential	chr1	11856377	-	missense	C,T,	0.719393,0.280607,	1:11856378	1
rs1801260	Circadian rhythm	CLOCK	RNA - miRNA	Non-differential Luciferase	12464098	J Sleep Res. 2002 Dec,11(4):305-12. The 3111 Clock gene polymorphism is not associated with sleep and circadian rhythmicity in phenotypically characterized human subjects.	Nondifferential	chr4	56301368	-	untranslated-3	C,T,	0.218714,0.781286,	4:56301369	1
rs1801274	Immune response	FCGR2A	CDS - Missense	Differential ligand binding	2527271	J Immunol. 1989 Sep 1,143(5):1731-4. Molecular basis for a polymorphism involving Fc receptor II on human monocytes	Differential	chr1	161479744	-	missense	C,N,T,	0.474052,0.000088,0.525860,	1:161479745	1
rs1801282	T2D	PPARG	CDS - Missense	Differential (assumed)	NA	NA	CDS	chr3	12393124	+	intron,missense	C,G,	0.920884,0.079116,	3:12393125	1
rs1801320	Cancer	RAD51	Promoter	Differential Luciferase and EMSA	16398215	Eur J Gynaecol Oncol. 2005,26(6):589-98. Characterisation of the promoter region of the human DNA-repair gene Rad51.	Differential	chr15	40987527	+	intron,near-gene-5,untranslated-5	C,G,	0.135364,0.864636,	15:40987528	1
rs1801321	Cancer	RAD51	Promoter	Differential Luciferase and EMSA	16398215	Eur J Gynaecol Oncol. 2005,26(6):589-98. Characterisation of the promoter region of the human DNA-repair gene Rad51.	Differential	chr15	40987564	+	intron,near-gene-5,untranslated-5	G,T,	0.714804,0.285196,	15:40987565	NA
rs1801704	Obesity	ADRB2	Promoter	Haplotype Differential Luciferase	10193762	Br J Pharmacol. 1999 Feb,126(4):841-4. Identification of novel polymorphisms within the promoter region of the human beta2 adrenergic receptor gene.	Differential	chr5	148206374	+	untranslated-5	C,T,	0.248854,0.751146,	5:148206375	1
rs1801704	Obesity	ADRB2	Promoter	Non-differential Luciferase	12466230	Br J Pharmacol. 2002 Dec,137(8):1213-6. Beta 2 adrenergic receptor 5' haplotypes influence promoter activity.	Nondifferential	chr5	148206374	+	untranslated-5	C,T,	0.248854,0.751146,	5:148206375	1
rs1801704	Obesity	ADRB2	Promoter	Haplotype Differential Luciferase	10984540	Proc Natl Acad Sci U S A. 2000 Sep 12,97(19):10483-8. Complex promoter and coding region beta 2-adrenergic receptor haplotypes alter receptor expression and predict in vivo responsiveness.	Differential	chr5	148206374	+	untranslated-5	C,T,	0.248854,0.751146,	5:148206375	1
rs180195	Immunological	TG	NA		21757724	J Biol Chem. 2011 Sep 9,286(36):31168-79. doi: 10.1074/jbc.M111.247510. Epub 2011 Jul 12. Novel variant of thyroglobulin promoter triggers thyroid autoimmunity through an epigenetic interferon alpha-modulated mechanism.	Other	chr8	133877622	+	near-gene-5	A,G,	0.375432,0.624568,	8:133877623	NA
rs180685032	NA	CBG	NA		22932886	Sci China Life Sci. 2012 Aug,55(8):699-708. doi: 10.1007/s11427-012-4365-0. Epub 2012 Aug 30. Single nucleotide polymorphisms in the human corticosteroid-binding globulin promoter alter transcriptional activity.	Other	chr14	94789831	+	near-gene-5	C,G,	0.999541,0.000459,	14:94789832	NA
rs1809440	Promoter-based	LY96	Promoter	Non-differential Luciferase	17592304	Ann Surg. 2007 Jul,246(1):151-8. Functional significance of gene polymorphisms in the promoter of myeloid differentiation-2.	Nondifferential	chr8	74902522	-	near-gene-5	C,T,	0.447761,0.552239,	8:74902523	NA
rs1811081	Height	GH1	Promoter	Non-differential Luciferase	18950677	Mol Cell Endocrinol. 2008 Dec 16,296(1-2):18-25. doi: 10.1016/j.mce.2008.09.023. Epub 2008 Oct 4. Growth hormone (GH1) gene variation and the growth hormone receptor (GHR) exon 3 deletion polymorphism in a West-African population.	Nondifferential	chr17	61996505	-	near-gene-5	G,T,	0.816423,0.183577,	17:61996506	NA
rs1811081	Height	GH1	Promoter	Non-differential Luciferase	16517055	Mol Cell Endocrinol. 2006 Apr 25,249(1-2):51-7. Epub 2006 Mar 6. A variation in a Pit-1 site in the growth hormone gene (GH1) promoter induces a differential transcriptional activity.	Nondifferential	chr17	61996505	-	near-gene-5	G,T,	0.816423,0.183577,	17:61996506	NA
rs181338950	HDL	SCARB1	Promoter	Non-differential Luciferase	12816880	Arterioscler Thromb Vasc Biol. 2003 Oct 1,23(10):1869-74. Epub 2003 Jun 19. Association between a novel 11-base pair deletion mutation in the promoter region of the scavenger receptor class B type I gene and plasma HDL cholesterol levels in Taiwanese Chinese.	Nondifferential	chr12	125348547	+	near-gene-5	A,G,	0.069789,0.930211,	12:125348548	NA
rs181639417	NA	ALDOB	NA		20882353	J Inherit Metab Dis. 2010 Dec,33(6):715-25. doi: 10.1007/s10545-010-9192-5. Epub 2010 Sep 30. Mutations in the promoter region of the aldolase B gene that cause hereditary fructose intolerance.	Other	chr9	104197989	+	splice-5	C,G,	0.999541,0.000459,	9:104197990	NA
rs1820453	Lung cancer	YAP1	NA		21118971	Cancer Res. 2010 Dec 1,70(23):9721-9. doi: 10.1158/0008-5472.CAN-10-1493. Epub 2010 Nov 30. Genome-wide interrogation identifies YAP1 variants associated with survival of small-cell lung cancer patients.	Other	chr11	101980334	-	near-gene-5	G,T,	0.363148,0.636852,	11:101980335	1
rs182495914	Parkinson's Disease	ABCB1	Enhancer	Nondifferential Luciferase	24572589	Neurosci Lett. 2014 Feb 23,566C:61-66. doi: 10.1016/j.neulet.2014.02.025. [Epub ahead of print] Novel and functional ABCB1 gene variant in sporadic Parkinson's disease.	Nondifferential	chr7	87231217	+	intron	A,G,	0.999082,0.000918,	7:87231218	NA
rs182898363	Blood Traits	HK1	NA		19608687	Haematologica. 2009 Sep,94(9):1203-10. doi: 10.3324/haematol.2008.002881. Epub 2009 Jul 16. First mutation in the red blood cell-specific promoter of hexokinase combined with a novel missense mutation causes hexokinase deficiency and mild chronic hemolysis.	Other	chr10	71075337	+	intron,near-gene-5	A,C,	0.998623,0.001377,	10:71075338	NA
rs1829575	Amyloidosis	SAA1	Promoter	Haplotype differential luciferase	16076608	Amyloid. 2005 Mar,12(1):26-32. Relative transcriptional activities of SAA1 promoters polymorphic at position -13(T/C): potential association between increased transcription and amyloidosis.	Differential	chr11	18287749	+	near-gene-5	C,G,	0.684570,0.315430,	11:18287750	1
rs1829637	NA	KRT77	Promoter	none	16789827	PLoS Genet. 2006 Jun,2(6):e93. Epub 2006 Jun 9. Allele-specific KRT1 expression is a complex trait.	Differential	chr12	53089312	-	intron	C,T,	0.654492,0.345508,	12:53089313	NA
rs183550604	HDL	CETP	Promoter	Differential Luciferase	23219720	Clin Chim Acta. 2013 Feb 1,416:92-5. doi: 10.1016/j.cca.2012.11.024. Epub 2012 Dec 5. Functional characterization of novel variants in the CETP promoter and the LIPC gene in subjects with hyperalphalipoproteinemia	Differential	chr16	56995794	+	near-gene-5	C,T,	0.999082,0.000918,	16:56995795	1
rs1836882	Blood Traits	NOX4	NA	Differential	24392026	PLoS One. 2013 Dec 31,8(12):e85660. doi: 10.1371/journal.pone.0085660. eCollection 2013. Polymorphism of rs1836882 in NOX4 gene modifies associations between dietary caloric intake and ROS levels in peripheral blood mononuclear cells.	Differential	chr11	89232160	+	intron	C,T,	0.204803,0.795197,	11:89232161	NA
rs184635827	Immune response	IL2	Promoter	Non-differential Luciferase	23217119	BMC Med Genet. 2012 Dec 7,13:117. doi: 10.1186/1471-2350-13-117. In-vitro characterization of novel and functional regulatory SNPs in the promoter region of IL2 and IL2R alpha in a Gabonese population.	Nondifferential	chr4	123377962	-	near-gene-5			4:123377963	NA
rs1853021	Lp(a)	LPA	Promoter	Differential in vitro translation	9425232	Hum Mol Genet. 1998 Feb,7(2):257-64. Significant impact of the +93 C/T polymorphism in the apolipoprotein(a) gene on Lp(a) concentrations in Africans but not in Caucasians: confounding effect of linkage disequilibrium.	Differential	chr6	161085294	-	intron	C,T,	0.830234,0.169766,	6:161085295	NA
rs1853021	Lipids	LPA	Promoter	Differential translation, non-differential transcription	7749816	Arterioscler Thromb Vasc Biol. 1995 Jan,15(1):58-64. C/T polymorphism in the 5' untranslated region of the apolipoprotein(a) gene introduces an upstream ATG and reduces in vitro translation.	Differential	chr6	161085294	-	intron	C,T,	0.830234,0.169766,	6:161085295	NA
rs1853021	Lipids	LPA	Promoter	Differential CAT	9077546	J Clin Invest. 1997 Mar 15,99(6):1361-6. Plasma lipoprotein(a) levels and expression of the apolipoprotein(a) gene are dependent on the nucleotide polymorphisms in its 5'-flanking region.	Differential	chr6	161085294	-	intron	C,T,	0.830234,0.169766,	6:161085295	NA
rs185867624	Cardiovascular diseases	CTSG	Promoter	Non-differential Luciferase	11557685	Arterioscler Thromb Vasc Biol. 2001 Sep,21(9):1538-43. Characterization of polymorphic structure of cathepsin G gene: role in cardiovascular and cerebrovascular diseases.	Nondifferential	chr14	25046046	+	near-gene-5	C,G,	0.998163,0.001837,	14:25046047	NA
rs1858830	Autism	MET	NA		17053076	Proc Natl Acad Sci U S A. 2006 Nov 7,103(45):16834-9. Epub 2006 Oct 19. A genetic variant that disrupts MET transcription is associated with autism.	Differential	chr7	116312438	+	near-gene-5	C,G,	0.502292,0.497709,	7:116312439	NA
rs1859961	Prostate cancer	SOX9	Enhancer	Differential Luciferase	22665440	Genome Res. 2012 Aug,22(8):1437-46. doi: 10.1101/gr.135665.111. Epub 2012 Jun 4. Integrative functional genomics identifies an enhancer looping to the SOX9 gene disrupted by the 17q24.3 prostate cancer risk locus.	Differential	chr17	69108654	+	unknown	A,G,	0.996121,0.003879,	17:69108655	NA
rs1859962	Prostate cancer	SOX9	Enhancer	Non-differential Luciferase	22665440	Genome Res. 2012 Aug,22(8):1437-46. doi: 10.1101/gr.135665.111. Epub 2012 Jun 4. Integrative functional genomics identifies an enhancer looping to the SOX9 gene disrupted by the 17q24.3 prostate cancer risk locus.	Nondifferential	chr17	69108752	+	unknown	G,T,	0.386298,0.613702,	17:69108753	1
rs1861050	Joubert syndrome	CC2D2A	CDS - Nonsense	Differential (assumed)	NA	NA	CDS	chr4	15482359	+	coding-synon,nonsense	C,T,	0.899453,0.100547,	4:15482360	1
rs1861494	Respiratory	IFNG	NA		18385742	Genes Immun. 2008 Jun,9(4):294-301. doi: 10.1038/gene.2008.17. Epub 2008 Apr 3. A single nucleotide polymorphism (A --> G) in intron 3 of IFNgamma gene is associated with asthma.	Other	chr12	68551408	+	intron	C,T,	0.276443,0.723557,	12:68551409	NA
rs1861972	Autism	EN2	NA		22180456	Hum Mol Genet. 2012 Apr 1,21(7):1566-80. doi: 10.1093/hmg/ddr594. Epub 2011 Dec 16. Cut-like homeobox 1 and nuclear factor I/B mediate ENGRAILED2 autism spectrum disorder-associated haplotype function.	Other	chr7	155253992	+	intron	A,G,	0.782232,0.217768,	7:155253993	NA
rs1861972	Autism	EN2	NA		19615670	Biol Psychiatry. 2009 Nov 15,66(10):911-7. doi: 10.1016/j.biopsych.2009.05.027. Epub 2009 Jul 17. Autism-associated haplotype affects the regulation of the homeobox gene, ENGRAILED 2.	Other	chr7	155253992	+	intron	A,G,	0.782232,0.217768,	7:155253993	NA
rs1861973	Autism	EN2	NA		22180456	Hum Mol Genet. 2012 Apr 1,21(7):1566-80. doi: 10.1093/hmg/ddr594. Epub 2011 Dec 16. Cut-like homeobox 1 and nuclear factor I/B mediate ENGRAILED2 autism spectrum disorder-associated haplotype function.	Other	chr7	155254144	+	intron	C,T,	0.785309,0.214691,	7:155254145	1
rs1861973	Autism	EN2	NA		19615670	Biol Psychiatry. 2009 Nov 15,66(10):911-7. doi: 10.1016/j.biopsych.2009.05.027. Epub 2009 Jul 17. Autism-associated haplotype affects the regulation of the homeobox gene, ENGRAILED 2.	Other	chr7	155254144	+	intron	C,T,	0.785309,0.214691,	7:155254145	1
rs1862513	Insulin resistance	RETN	Promoter	Differential Luciferase	12829623	Diabetes. 2003 Jul,52(7):1611-8. A promoter genotype and oxidative stress potentially link resistin to human insulin resistance.	Differential	chr19	7733792	-	near-gene-5	C,G,	0.337877,0.662123,	19:7733793	1
rs1862513	T2D	RETN	Promoter	Differential Luciferase and EMSA	15338456	Am J Hum Genet. 2004 Oct,75(4):678-86. Epub 2004 Aug 26. The G/G genotype of a resistin single-nucleotide polymorphism at -420 increases type 2 diabetes mellitus susceptibility by inducing promoter activity through specific binding of Sp1/3.	Differential	chr19	7733792	-	near-gene-5	C,G,	0.337877,0.662123,	19:7733793	1
rs186384700	NA	SERPINA6	NA		22932886	Sci China Life Sci. 2012 Aug,55(8):699-708. doi: 10.1007/s11427-012-4365-0. Epub 2012 Aug 30. Single nucleotide polymorphisms in the human corticosteroid-binding globulin promoter alter transcriptional activity.	Differential	chr14	94789848	+	near-gene-5	C,T,	0.000459,0.999541,	14:94789849	NA
rs186467474	Blood Traits	GNAI2	NA		16565233	J Am Soc Nephrol. 2006 Apr,17(4 Suppl 2):S115-9. The -318 C>G single-nucleotide polymorphism in GNAI2 gene promoter region impairs transcriptional activity through specific binding of Sp1 transcription factor and is associated with high blood pressure in Caucasians from Italy.	Other	chr3	50273454	+	near-gene-5	C,G,	0.959137,0.040863,	3:50273455	NA
rs1867277	Thyroid cancer	FOXE1	NA		19730683	PLoS Genet. 2009 Sep,5(9):e1000637. doi: 10.1371/journal.pgen.1000637. Epub 2009 Sep 4. The variant rs1867277 in FOXE1 gene confers thyroid cancer susceptibility through the recruitment of USF1/USF2 transcription factors.	Other	chr9	100615913	+	untranslated-5	A,G,	0.304110,0.695890,	9:100615914	NA
rs187018744	Cardiovascular disease	F12	Promoter	Differential Luciferase and EMSA	19786295	Thromb Res. 2010 Feb,125(2):e55-60. doi: 10.1016/j.thromres.2009.08.019. Epub 2009 Sep 27. Combined cis-regulator elements as important mechanism affecting FXII plasma levels.	Differential	chr5	176836589	+	near-gene-5	A,G,	0.001837,0.998163,	5:176836590	1
rs187084	SLE	TLR9	Promoter	Haplotype differential Luciferase	17344245	Ann Rheum Dis. 2007 Jul,66(7):905-9. Epub 2007 Mar 7. Genetic variations of Toll-like receptor 9 predispose to systemic lupus erythematosus in Japanese population.	Differential	chr3	52261030	-	near-gene-5	C,T,	0.390051,0.609949,	3:52261031	1
rs187238	Sensitization to wheat flour in bakery workers	IL18	Promoter	Non-differential Luciferase	22468101	J Korean Med Sci. 2012 Apr,27(4):382-7. doi: 10.3346/jkms.2012.27.4.382. Epub 2012 Mar 21. Effect of interleukin-18 gene polymorphisms on sensitization to wheat flour in bakery workers.	Nondifferential	chr11	112034987	-	near-gene-5	C,G,	0.225766,0.774234,	11:112034988	NA
rs187238	Respiratory	IL18	Promoter	Haplotype Differential Luciferase	16243298	Biochem Biophys Res Commun. 2005 Dec 16,338(2):736-41. Epub 2005 Oct 13. Reduced transcriptional activity in individuals with IL-18 gene variants detected from functional but not association study.	Differential	chr11	112034987	-	near-gene-5	C,G,	0.225766,0.774234,	11:112034988	NA
rs187238	MS	IL18	Promoter	Haplotype non-differential Luciferase	11108943	J Neuroimmunol. 2001 Jan 1,112(1-2):146-52. Cloning and mutation analysis of the human IL-18 promoter: a possible role of polymorphisms in expression regulation.	Nondifferential	chr11	112034987	-	near-gene-5	C,G,	0.225766,0.774234,	11:112034988	NA
rs187238	Urticaria	IL18	Promoter	Non-differential Luciferase	21692767	Br J Dermatol. 2011 Nov,165(5):976-84. doi: 10.1111/j.1365-2133.2011.10467.x. Epub 2011 Sep 15. A functional promoter polymorphism of the human IL18 gene is associated with aspirin-induced urticaria.	Nondifferential	chr11	112034987	-	near-gene-5	C,G,	0.225766,0.774234,	11:112034988	NA
rs187500777	Blood Traits	HK1	NA		19608687	Haematologica. 2009 Sep,94(9):1203-10. doi: 10.3324/haematol.2008.002881. Epub 2009 Jul 16. First mutation in the red blood cell-specific promoter of hexokinase combined with a novel missense mutation causes hexokinase deficiency and mild chronic hemolysis.	Other	chr10	71075517	+	intron,near-gene-5	A,G,	0.998163,0.001837,	10:71075518	NA
rs1876487	Psychiatric	SPR	NA		19415819	Pharmacogenet Genomics. 2009 May,19(5):330-7. Polymorphisms of sepiapterin reductase gene alter promoter activity and may influence risk of bipolar disorder.	Other	chr2	73114351	-	near-gene-5	G,T,	0.617038,0.382962,	2:73114352	NA
rs1883415	metabolizes GABA	ALDH5A1	Promoter	Differential Luciferase	22082659	J Neuropathol Exp Neurol. 2011 Dec,70(12):1080-8. doi: 10.1097/NEN.0b013e318238b9af. Promoter variants determine ?-aminobutyric acid homeostasis-related gene transcription in human epileptic hippocampi.	Differential	chr6	24491474	+	near-gene-5	A,C,	0.701742,0.298258,	6:24491475	NA
rs188371806	NA	CBG	NA		22932886	Sci China Life Sci. 2012 Aug,55(8):699-708. doi: 10.1007/s11427-012-4365-0. Epub 2012 Aug 30. Single nucleotide polymorphisms in the human corticosteroid-binding globulin promoter alter transcriptional activity.	Other	chr14	94789713	+	near-gene-5	C,G,	0.000459,0.999541,	14:94789714	NA
rs1883832	Respiratory	CD40	NA	Differential Luciferase	17255560	Am J Respir Crit Care Med. 2007 Apr 15,175(8):775-82. Epub 2007 Jan 25. Association analysis of CD40 polymorphisms with asthma and the level of serum total IgE.	Differential	chr20	44746981	+	untranslated-5	C,T,	0.789511,0.210489,	20:44746982	1
rs1884082	ACT concentrations	ACT	Promoter	Differential Luciferase	11702211	Hum Genet. 2001 Sep,109(3):303-10. Polymorphism in the alpha(1)-antichymotrypsin (ACT) gene promoter: effect on expression in transfected glial and liver cell lines and plasma ACT concentrations.	Differential	chr14	95078676	+	near-gene-5	G,T,	0.528109,0.471891,	14:95078677	1
rs1885301	Liver-injury	ABCC2	Promoter	Haplotype Differential Luciferase	17502832	Pharmacogenet Genomics. 2007 Jun,17(6):403-15. MRP2 haplotypes confer differential susceptibility to toxic liver injury.	Differential	chr10	101541052	+	near-gene-5	A,G,	0.385350,0.614650,	10:101541053	1
rs1888747	Diabetic nephropathy	FRMD3	NA	NA	23434934	Diabetes. 2013 Jul,62(7):2605-12. doi: 10.2337/db12-1416. Epub 2013 Feb 22. From single nucleotide polymorphism to transcriptional mechanism: a model for FRMD3 in diabetic nephropathy.	Other	chr9	86155550	+	unknown	C,G,	0.210618,0.789382,	9:86155551	NA
rs188978150	Gaucher disease	GBA	NA		21087600	Clin Chim Acta. 2011 Jan 30,412(3-4):365-9. doi: 10.1016/j.cca.2010.11.013. Epub 2010 Nov 16. Characterization of the c.(-203)A>G variant in the glucocerebrosidase gene and its association with phenotype in Gaucher disease.	Other	chr1	155211105	+	intron,near-gene-5	C,T,	0.022498,0.977502,	1:155211106	NA
rs189009953	Drug response	CES1	Promoter	Differential Luciferase	16419644	Hypertens Res. 2005 Sep,28(9):719-25. A single nucleotide polymorphism in the carboxylesterase gene is associated with the responsiveness to imidapril medication and the promoter activity.	Differential	chr16	55867830	+	near-gene-5	A,G,	0.000459,0.999541,	16:55867831	1
rs189037	Longevity	ATM	Promoter	Differential Luciferase and EMSA	20816691	Mech Ageing Dev. 2010 Oct,131(10):636-40. doi: 10.1016/j.mad.2010.08.009. Epub 2010 Sep 15. A functional single nucleotide polymorphism in promoter of ATM is associated with longevity.	Differential	chr11	108093832	+	near-gene-5,untranslated-5	A,G,	0.504290,0.495710,	11:108093833	1
rs190219062	NA	SPINK1	NA		21610753	Eur J Hum Genet. 2011 Oct,19(10):1066-73. doi: 10.1038/ejhg.2011.79. Epub 2011 May 25. Assessing the pathological relevance of SPINK1 promoter variants.	Differential	chr5	147211161	+	untranslated-5	A,G,	0.000843,0.999157,	5:147211162	NA
rs190679859	T2D	INS	Promoter	Differential Luciferase	11070077	Proc Natl Acad Sci U S A. 2000 Nov 7,97(23):12508-12. Unusual DNA structure of the diabetes susceptibility locus IDDM2 and its effect on transcription by the insulin promoter factor Pur-1/MAZ.	Differential	chr11	2182935	+	near-gene-5	C,G,	0.834711,0.165289,	11:2182936	NA
rs191068215	NA	SPINK1	NA		21610753	Eur J Hum Genet. 2011 Oct,19(10):1066-73. doi: 10.1038/ejhg.2011.79. Epub 2011 May 25. Assessing the pathological relevance of SPINK1 promoter variants.	Other	chr5	147211354	+	near-gene-5	C,T,	0.998623,0.001377,	5:147211355	NA
rs191068215	NA	SPINK1	NA		21610753	Eur J Hum Genet. 2011 Oct,19(10):1066-73. doi: 10.1038/ejhg.2011.79. Epub 2011 May 25. Assessing the pathological relevance of SPINK1 promoter variants.	Other	chr5	147211354	+	near-gene-5	C,T,	0.998623,0.001377,	5:147211355	NA
rs191284403	Tourette's syndrome	SLITRK1	RNA - miRNA	Differential Luciferase	16224024	Science. 2005 Oct 14,310(5746):317-20. Sequence variants in SLITRK1 are associated with Tourette's syndrome.	Differential	chr13	84452862	+	untranslated-3	C,T,	0.999541,0.000459,	13:84452863	1
rs1917760	NA	GSTK1	NA		20193754	Genomics. 2010 May,95(5):299-305. doi: 10.1016/j.ygeno.2010.02.007. Epub 2010 Feb 26. Polymorphisms in the human glutathione transferase Kappa (GSTK1) promoter alter gene expression.	Other	chr7	142959298	+	near-gene-5	G,T,	0.917552,0.082448,	7:142959299	NA
rs191852873	Dermatitis	ZNF750	NA		18256691	J Invest Dermatol. 2008 Jul,128(7):1662-8. doi: 10.1038/jid.2008.1. Epub 2008 Feb 7. A promoter sequence variant of ZNF750 is linked with familial psoriasis.	Other	chr17	80798244	+	intron,near-gene-5	G,T,	0.004591,0.995409,	17:80798245	NA
rs192582811	HIV	SLC11A1	Promoter	Differential Luciferase	15060125	J Med Genet. 2004 Apr,41(4):e49. Functional analysis of novel SLC11A1 (NRAMP1) promoter variants in susceptibility to HIV-1.	Differential	chr2	219246449	+	near-gene-5	C,T,	0.003214,0.996786,	2:219246450	1
rs1941404	Nucleic acid metabolism	NNMT	Enhancer - Intronic	Non-differential p53 MAPD	20817676	Nucleic Acids Res. 2011 Jan,39(1):178-89. doi: 10.1093/nar/gkq764. Epub 2010 Sep 3. Human single-nucleotide polymorphisms alter p53 sequence-specific binding at gene regulatory elements	Nondifferential	chr11	114169037	-	intron	C,N,T,	0.542056,0.000456,0.457488,	11:114169038	NA
rs1944423	Cancer	BCL2	Promoter		17267408	Nucleic Acids Res. 2007,35(5):e34. Epub 2007 Jan 31. Allelic imbalance in gene expression as a guide to cis-acting regulatory single nucleotide polymorphisms in cancer cells.	Other	chr18	60990517	+	unknown	A,G,	0.428187,0.571813,	18:60990518	NA
rs1946518	Urticaria	IL18	Promoter	Differential Luciferase and EMSA	21692767	Br J Dermatol. 2011 Nov,165(5):976-84. doi: 10.1111/j.1365-2133.2011.10467.x. Epub 2011 Sep 15. A functional promoter polymorphism of the human IL18 gene is associated with aspirin-induced urticaria.	Differential	chr11	112035457	+	near-gene-5	G,T,	0.558588,0.441412,	11:112035458	1
rs1946518	Sensitization to wheat flour in bakery workers	IL18	Promoter	Differential Luciferase	22468101	J Korean Med Sci. 2012 Apr,27(4):382-7. doi: 10.3346/jkms.2012.27.4.382. Epub 2012 Mar 21. Effect of interleukin-18 gene polymorphisms on sensitization to wheat flour in bakery workers.	Differential	chr11	112035457	+	near-gene-5	G,T,	0.558588,0.441412,	11:112035458	1
rs1946518	MS	IL18	Promoter	Haplotype non-differential Luciferase	11108943	J Neuroimmunol. 2001 Jan 1,112(1-2):146-52. Cloning and mutation analysis of the human IL-18 promoter: a possible role of polymorphisms in expression regulation.	Nondifferential	chr11	112035457	+	near-gene-5	G,T,	0.558588,0.441412,	11:112035458	1
rs1946519	MS	IL18	Promoter	Haplotype non-differential Luciferase	11108943	J Neuroimmunol. 2001 Jan 1,112(1-2):146-52. Cloning and mutation analysis of the human IL-18 promoter: a possible role of polymorphisms in expression regulation.	Nondifferential	chr11	112035506	+	near-gene-5	A,C,	0.442857,0.557143,	11:112035507	NA
rs1973598	BMI	FABP2	Promoter	Haplotype differential Luciferase	14666368	Diabetologia. 2004 Feb,47(2):349-51. Epub 2003 Dec 10. Variation in the FABP2 promoter affects gene expression: implications for prior association studies.	Differential	chr4	120243418	+	near-gene-5	A,T,	0.500000,0.500000,	4:120243419	1
rs197412	Premalignant oral lesions (cancer)	DDX20	NA	Hypothesized fxn - observed association		Nat Rev Cancer. 2010 June,10():389-402. Genetic variation in microRNA networks: the implications for cancer research	Other	chr1	112308952	+	missense	C,N,T,	0.482679,0.000469,0.516852,	1:112308953	1
rs197414	Esophageal cancer	DDX20	NA	Hypothesized fxn - observed association		Nat Rev Cancer. 2010 June,10():389-402. Genetic variation in microRNA networks: the implications for cancer research	Other	chr1	112309122	+	missense	A,C,	0.154393,0.845607,	1:112309123	1
rs1978346	Head and Neck cancer	IGFBP5	Promoter	Differential Luciferase and EMSA	20949447	Head Neck. 2011 May,33(5):650-60. doi: 10.1002/hed.21514. Epub 2010 Oct 14. Association between a functional polymorphism (-1195T>C) in the IGFBP5 promoter and head and neck cancer risk.	Differential	chr2	217561466	-	unknown	C,T,	0.530823,0.469177,	2:217561467	1
rs198389	T2D	BNP	NA	Differential Luciferase	17412758	Hum Mol Genet. 2007 Jun 1,16(11):1343-50. Epub 2007 Apr 5. Association between the T-381C polymorphism of the brain natriuretic peptide gene and risk of type 2 diabetes in human populations.	Differential	chr1	11919270	+	near-gene-5	A,C,G,T,	0.631416,0.002353,0.360053,0.006177,	1:11919271	1
rs199469484	Blood Traits	PROS1	NA		17596203	Br J Haematol. 2007 Sep,138(5):663-5. Epub 2007 Jun 26. An Sp1 binding site mutation of the PROS1 promoter in a patient with protein S deficiency.	Other	chr3	93692760	-	untranslated-5			3:93692761	NA
rs199577908	Alcohol	ALDH1A1	Promoter	Differential Luciferase	14506398	Alcohol Clin Exp Res. 2003 Sep,27(9):1389-94. Evaluation of aldehyde dehydrogenase 1 promoter polymorphisms identified in human populations.	Differential	chr9	75568473	+	cds-indel	-,CTA,	0.991276,0.008724,	9:75568474	NA
rs199585790	Lung cancer	BIRC5	Promoter	Non-differential Luciferase	19120021	Biochemistry (Mosc). 2008 Nov,73(11):1183-91. Functional significance of a putative sp1 transcription factor binding site in the survivin gene promoter.	Nondifferential	chr17	76209439	+	near-gene-5			17:76209440	NA
rs199646966	Immune response	KIR3DL1	Promoter	Differential Luciferase	19008943	PLoS Genet. 2008 Nov,4(11):e1000254. doi: 10.1371/journal.pgen.1000254. Epub 2008 Nov 14. Genetic control of variegated KIR gene expression: polymorphisms of the bi-directional KIR3DL1 promoter are associated with distinct frequencies of gene expression.	Differential	chr19	55327782	+	unknown			19:55327783	NA
rs200258598	T2D	PTPN1	Promoter	Differential Luciferase and EMSA	17634210	Clin Chem. 2007 Sep,53(9):1585-92. Epub 2007 Jul 18. Polymorphisms within the protein tyrosine phosphatase 1B (PTPN1) gene promoter: functional characterization and association with type 2 diabetes and related metabolic traits.	Differential	chr20	49126868	+	near-gene-5	-,A,	0.011938,0.988062,	20:49126869	1
rs200345479	Respiratory	CHIA	NA		21511453	Respir Med. 2011 Aug,105(8):1160-9. doi: 10.1016/j.rmed.2011.03.017. Epub 2011 Apr 20. The effects of an insertion in the 5'UTR of the AMCase on gene expression and pulmonary functions.	Other	chr1	111853059	+	cds-indel	-,AGCCAATCT,	0.894399,0.105601,	1:111853060	NA
rs200353238	CDH1 (Colorectal cancer)	CDH1	Promoter	Differential Luciferase	11996968	Mutat Res. 2002 May 22,502(1-2):19-24. Characterization of DNA polymorphisms in the E-cadherin gene (CDH1) promoter region.	Differential	chr16	68770842	+	near-gene-5			16:68770843	1
rs200460111	Gaucher	UGCG	NA		23913449	Hum Mutat. 2013 Oct,34(10):1396-403. doi: 10.1002/humu.22381. Epub 2013 Aug 13. Characterization of variants in the glucosylceramide synthase gene and their association with type 1 Gaucher disease severity.	Other	chr9	114659263	+	untranslated-5	-,CCCGCAGCCG,	0.723600,0.276400,	9:114659264	NA
rs2004640	SLE	IRF5	RNA - Splicing	Differential splicing in vivo	16642019	Nat Genet. 2006 May,38(5):550-5. Epub 2006 Apr 16. A common haplotype of interferon regulatory factor 5 (IRF5) regulates splicing and expression and is associated with increased risk of systemic lupus erythematosus.	Differential	chr7	128578300	+	intron,splice-5	G,T,	0.594966,0.405034,	7:128578301	1
rs2005171	Height	GH1	Promoter	Non-differential Luciferase	18950677	Mol Cell Endocrinol. 2008 Dec 16,296(1-2):18-25. doi: 10.1016/j.mce.2008.09.023. Epub 2008 Oct 4. Growth hormone (GH1) gene variation and the growth hormone receptor (GHR) exon 3 deletion polymorphism in a West-African population.	Nondifferential	chr17	61996475	-	near-gene-5	G,T,	0.661940,0.338060,	17:61996476	NA
rs2005171	Height	GH1	Promoter	Non-differential Luciferase	16517055	Mol Cell Endocrinol. 2006 Apr 25,249(1-2):51-7. Epub 2006 Mar 6. A variation in a Pit-1 site in the growth hormone gene (GH1) promoter induces a differential transcriptional activity.	Nondifferential	chr17	61996475	-	near-gene-5	G,T,	0.661940,0.338060,	17:61996476	NA
rs2005172	Height	GH1	Promoter	Non-differential Luciferase	16517055	Mol Cell Endocrinol. 2006 Apr 25,249(1-2):51-7. Epub 2006 Mar 6. A variation in a Pit-1 site in the growth hormone gene (GH1) promoter induces a differential transcriptional activity.	Nondifferential	chr17	61996254	-	near-gene-5	G,T,	0.592542,0.407458,	17:61996255	1
rs2005172	Height	GH1	Promoter	Differential Luciferase and EMSA	12655556	Hum Mutat. 2003 Apr,21(4):408-23. Human growth hormone 1 (GH1) gene expression: complex haplotype-dependent influence of polymorphic variation in the proximal promoter and locus control region.	Differential	chr17	61996254	-	near-gene-5	G,T,	0.592542,0.407458,	17:61996255	1
rs2005172	Height	GH1	Promoter	Differential Luciferase	18950677	Mol Cell Endocrinol. 2008 Dec 16,296(1-2):18-25. doi: 10.1016/j.mce.2008.09.023. Epub 2008 Oct 4. Growth hormone (GH1) gene variation and the growth hormone receptor (GHR) exon 3 deletion polymorphism in a West-African population.	Differential	chr17	61996254	-	near-gene-5	G,T,	0.592542,0.407458,	17:61996255	1
rs200820567	SLE	TNFAIP3	Enhancer	Differential Luciferase	24039598	PLoS Genet. 2013,9(9):e1003750. doi: 10.1371/journal.pgen.1003750. Epub 2013 Sep 5. An enhancer element harboring variants associated with systemic lupus erythematosus engages the TNFAIP3 promoter to influence A20 expression.	Differential	chr6	138230039	+	unknown			6:138230040	1
rs200990709	Alzheimer's Disease	APP	Promoter	Non-differential Luciferase	12433268	Arch Neurol. 2002 Nov,59(11):1793-9. Polymorphisms in the promoter of the human APP gene: functional evaluation and allele frequencies in Alzheimer disease.	Nondifferential	chr21	27543060	+	intron,untranslated-5			21:27543061	NA
rs200990709	Alzheimer's Disease	APP	Promoter	Non-differential Luciferase	17112637	Neurobiol Aging. 2008 Feb,29(2):194-202. Epub 2006 Nov 16. Promoter polymorphisms which modulate APP expression may increase susceptibility to Alzheimer's disease.	Nondifferential	chr21	27543060	+	intron,untranslated-5			21:27543061	NA
rs2010060	NA	KRT77	Promoter	none	16789827	PLoS Genet. 2006 Jun,2(6):e93. Epub 2006 Jun 9. Allele-specific KRT1 expression is a complex trait.	Other	chr12	53070501	+	intron	A,T,	0.664408,0.335592,	12:53070502	NA
rs2010963	T2D	VEGFA	Promoter	Differential Luciferase	16339827	Am J Physiol Heart Circ Physiol. 2006 May,290(5):H1848-55. Epub 2005 Dec 9. DNA sequence variation in the promoter region of the VEGF gene impacts VEGF gene expression and maximal oxygen consumption.	Differential	chr6	43738349	+	untranslated-5	C,G,	0.345142,0.654858,	6:43738350	NA
rs2010963	Respiratory and T2D	VEGFA	Promoter	ex-vivo differential LPS-stimulated VEGF production from PBMC	10930302	Cytokine. 2000 Aug,12(8):1232-5. Identification of polymorphisms within the vascular endothelial growth factor (VEGF) gene: correlation with variation in VEGF protein production.	Differential	chr6	43738349	+	untranslated-5	C,G,	0.345142,0.654858,	6:43738350	NA
rs2010963	T2D	VEGFA	Promoter	Differential Luciferase	15963467	Biochem Biophys Res Commun. 2005 Aug 5,333(3):679-85. Functional VEGF C-634G polymorphism is associated with development of diabetic macular edema and correlated with macular retinal thickness in type 2 diabetes.	Differential	chr6	43738349	+	untranslated-5	C,G,	0.345142,0.654858,	6:43738350	NA
rs2011732	Height	GH1	Promoter	Non-differential Luciferase	18950677	Mol Cell Endocrinol. 2008 Dec 16,296(1-2):18-25. doi: 10.1016/j.mce.2008.09.023. Epub 2008 Oct 4. Growth hormone (GH1) gene variation and the growth hormone receptor (GHR) exon 3 deletion polymorphism in a West-African population.	Nondifferential	chr17	61996498	-	near-gene-5	G,T,	0.815018,0.184982,	17:61996499	NA
rs2011732	Height	GH1	Promoter	Non-differential Luciferase	16517055	Mol Cell Endocrinol. 2006 Apr 25,249(1-2):51-7. Epub 2006 Mar 6. A variation in a Pit-1 site in the growth hormone gene (GH1) promoter induces a differential transcriptional activity.	Nondifferential	chr17	61996498	-	near-gene-5	G,T,	0.815018,0.184982,	17:61996499	NA
rs201233302	Parkinson's disease	MAPT	Promoter	Differential Luciferase	14991810	Ann Neurol. 2004 Mar,55(3):329-34. Tau haplotypes regulate transcription and are associated with Parkinson's disease.	Differential	chr17	43971261	+	intron,near-gene-5			17:43971262	NA
rs201250509	Immune response	HLA-DQB1	Promoter	Differential Luciferase and EMSA	7651394	Mol Cell Biol. 1995 Sep,15(9):4771-82. Functional effects of a natural polymorphism in the transcriptional regulatory sequence of HLA-DQB1.	Differential	chr6	32634561	+	unknown	-,AC,	0.279155,0.720845,	6:32634562	1
rs201250509	Immune response	HLA-DQB	Promoter	Haplotype Differential CAT and EMSA	1985121	J Exp Med. 1991 Jan 1,173(1):181-92. Allelic polymorphism in transcriptional regulatory regions of HLA-DQB genes.	Differential	chr6	32634561	+	unknown	-,AC,	0.279155,0.720845,	6:32634562	1
rs201273461	Immune response	HLA-DRB1	Promoter	Non-differential Luciferase	11477476	Genes Immun. 2001 Jun,2(4):211-5. Sequence analysis of the DRB1 promoter reveals limited polymorphism with no influence on gene expression.	Nondifferential	chr6	32557611	+	untranslated-5			6:32557612	NA
rs2012775	Head and Neck cancer	1-Dec	Promoter	Differential Luciferase and EMSA	20935061	Carcinogenesis. 2010 Dec,31(12):2082-90. doi: 10.1093/carcin/bgq198. Epub 2010 Oct 8. A novel functional DEC1 promoter polymorphism -249T>C reduces risk of squamous cell carcinoma of the head and neck.	Differential	chr9	117903847	-	near-gene-5	A,G,	0.649981,0.350019,	9:117903848	1
rs201378973	Hemorrhagic telangiectasia	ACVRL1	NA	Differential	23460919	PLoS One. 2013,8(2):e58031. doi: 10.1371/journal.pone.0058031. Epub 2013 Feb 27. An intron mutation in the ACVRL1 may be associated with a transcriptional regulation defect in a Chinese family with hereditary hemorrhagic telangiectasia.	Differential	chr12	52308395	+	intron	C,G,	0.001377,0.998623,	12:52308396	NA
rs201424117	Lipids	APOA5	RNA - miRNA	Non-differential Luciferase and in vitro translation	15941721	J Biol Chem. 2005 Aug 5,280(31):28215-20. Epub 2005 Jun 7. Determination of the functionality of common APOA5 polymorphisms.	Nondifferential	chr11	116662586	+	intron,untranslated-5	C,G,	0.000459,0.999541,	11:116662587	NA
rs2015599	Hematological traits	FAR2	Enhancer	Differential EMSA	23570689	Genome Res. 2013 Jul,23(7):1130-41. doi: 10.1101/gr.155127.113. Epub 2013 Apr 9. Maps of open chromatin highlight cell type-restricted patterns of regulatory sequence variation at hematological trait loci.	Differential	chr12	29435479	+	intron	A,G,	0.512648,0.487352,	12:29435480	1
rs2016520	Cholesterol	PPARD	Regulatory Element	Differential Luciferase and EMSA	12615676	Arterioscler Thromb Vasc Biol. 2003 Apr 1,23(4):637-43. Epub 2003 Feb 27. Evidence that peroxisome proliferator-activated receptor delta influences cholesterol metabolism in men.	Differential	chr6	35378777	-	intron,untranslated-5	A,G,	0.757071,0.242929,	6:35378778	1
rs201795369	Squamous cell carcinoma	SERPINB4	Promoter	Differential Luciferase	15733534	Biochim Biophys Acta. 2005 Mar 10,1727(3):208-12. Epub 2005 Jan 26. Promoter analyses of SCC antigen genes.	Differential	chr18	61311837	+	near-gene-5			18:61311838	NA
rs2020917	Breast cancer	COMT	Promoter	Differential Luciferase and EMSA	18632656	Cancer Res. 2008 Jul 15,68(14):5997-6005. doi: 10.1158/0008-5472.CAN-08-0043. Breast cancer risk reduction and membrane-bound catechol O-methyltransferase genetic polymorphisms.	Differential	chr22	19928883	+	intron,near-gene-5	C,T,	0.776523,0.223477,	22:19928884	1
rs2020918	Colorectal cancer	PLAT	Enhancer	Differential EMSA and ChIP	21437359	Thromb Haemost. 2011 Jun,105(6):945-53. doi: 10.1160/TH10-10-0682. Epub 2011 Mar 24. Allelic imbalance of tissue-type plasminogen activator (t-PA) gene expression in human brain tissue.	Differential	chr8	42072437	-	unknown	C,T,	0.733141,0.266859,	8:42072438	1
rs2020918	NA	PLAT	Enhancer	Differential Luciferase	15466927	Blood. 2005 Feb 1,105(3):1060-7. Epub 2004 Oct 5. The t-PA -7351C>T enhancer polymorphism decreases Sp1 and Sp3 protein binding affinity and transcriptional responsiveness to retinoic acid.	Differential	chr8	42072437	-	unknown	C,T,	0.733141,0.266859,	8:42072438	1
rs2021837	BetaCatenin/T-cell factor (colon cancer)	FASLG	Promoter	Haplotype differential luciferase	22022540	PLoS One. 2011,6(10):e26143. doi: 10.1371/journal.pone.0026143. Epub 2011 Oct 11. Human FasL gene is a target of ?-catenin/T-cell factor pathway and complex FasL haplotypes alter promoter functions.	Differential	chr1	172627585	-	near-gene-5	C,T,	0.044201,0.955799,	1:172627586	1
rs2024144	Cardiac hypertrophy	GADD45B	Promoter	Haplotype differential Luciferase	18515079	Biochem Biophys Res Commun. 2008 Aug 8,372(4):623-8. doi: 10.1016/j.bbrc.2008.05.122. Epub 2008 Jun 2. GADD45B inhibits MKK7-induced cardiac hypertrophy and the polymorphisms of GADD45B is associated with inter-ventricular septum hypertrophy.	Differential	chr19	2477276	+	intron	C,T,	0.795901,0.204099,	19:2477277	1
rs2027432	NA	NLRP3	NA		22112657	Crit Care. 2011,15(6):R280. doi: 10.1186/cc10564. Epub 2011 Nov 23. Clinical relevance of single nucleotide polymorphisms within the entire NLRP3 gene in patients with major blunt trauma.	Other	chr1	247578440	-	near-gene-5	C,T,	0.854793,0.145207,	1:247578441	NA
rs20317	Epilepsy	GABRB3	Promoter	Haplotype differential Luciferase	16835263	Hum Mol Genet. 2006 Aug 15,15(16):2533-41. Epub 2006 Jul 11. A GABRB3 promoter haplotype associated with childhood absence epilepsy impairs transcriptional activity.	Differential	chr15	27018936	-	near-gene-5	C,G,	0.792661,0.207339,	15:27018937	1
rs20318	Epilepsy	GABRB3	Promoter	Haplotype differential Luciferase	16835263	Hum Mol Genet. 2006 Aug 15,15(16):2533-41. Epub 2006 Jul 11. A GABRB3 promoter haplotype associated with childhood absence epilepsy impairs transcriptional activity.	Differential	chr15	27018796	-	coding-synon,near-gene-5	C,T,	0.790736,0.209264,	15:27018797	NA
rs2031920	Alcohol liver disease	CYP2E1	Promoter	Differential CAT	7529759	J Biochem. 1994 Aug,116(2):321-6. Different regulation and expression of the human CYP2E1 gene due to the RsaI polymorphism in the 5'-flanking region.	Differential	chr10	135339844	+	near-gene-5	C,T,	0.884754,0.115246,	10:135339845	1
rs2031920	Alcohol liver disease	CYP2E1	Promoter	Differential Cat	1778977	J Biochem. 1991 Oct,110(4):559-65. Genetic polymorphisms in the 5'-flanking region change transcriptional regulation of the human cytochrome P450IIE1 gene.	Differential	chr10	135339844	+	near-gene-5	C,T,	0.884754,0.115246,	10:135339845	1
rs2032809	Squamous cell carcinoma	PUMA	NA		22086558	Mol Carcinog. 2012 Oct,51 Suppl 1:E54-64. doi: 10.1002/mc.21838. Epub 2011 Nov 15. Genetic variants of a BH3-only pro-apoptotic gene, PUMA, and risk of HPV16-associated squamous cell carcinoma of the head and neck.	Other	chr19	47736215	-	near-gene-5	A,G,	0.312830,0.687170,	19:47736216	NA
rs2033654	Intracellular signaling	ADCY3	Enhancer - Intronic	Non-differential p53 MAPD	20817676	Nucleic Acids Res. 2011 Jan,39(1):178-89. doi: 10.1093/nar/gkq764. Epub 2010 Sep 3. Human single-nucleotide polymorphisms alter p53 sequence-specific binding at gene regulatory elements	Nondifferential	chr2	25103107	-	intron	G,T,	0.457950,0.542050,	2:25103108	NA
rs2038137	NA	KIAA0319	NA		24205329	PLoS One. 2013 Oct 29,8(10):e78833. doi: 10.1371/journal.pone.0078833. eCollection 2013. Detection of regulatory SNPs in human genome using ChIP-seq ENCODE data.	Other	chr6	24645942	-	intron,untranslated-5	A,C,	0.248058,0.751942,	6:24645943	NA
rs2038479	Hematological traits	DNM3	Enhancer	Differential EMSA	23570689	Genome Res. 2013 Jul,23(7):1130-41. doi: 10.1101/gr.155127.113. Epub 2013 Apr 9. Maps of open chromatin highlight cell type-restricted patterns of regulatory sequence variation at hematological trait loci.	Differential	chr1	171939289	+	intron	A,C,N,	0.794910,0.204874,0.000216,	1:171939290	1
rs2038479	Platelet	DNM3	Promoter	Differential Luciferase	22972982	Blood. 2012 Dec 6,120(24):4859-68. doi: 10.1182/blood-2012-01-401893. Epub 2012 Sep 12. A GWAS sequence variant for platelet volume marks an alternative DNM3 promoter in megakaryocytes near a MEIS1 binding site.	Differential	chr1	171939289	+	intron	A,C,N,	0.794910,0.204874,0.000216,	1:171939290	1
rs2038480	Hematological traits	DNM3	Enhancer	Differential EMSA	23570689	Genome Res. 2013 Jul,23(7):1130-41. doi: 10.1101/gr.155127.113. Epub 2013 Apr 9. Maps of open chromatin highlight cell type-restricted patterns of regulatory sequence variation at hematological trait loci.	Differential	chr1	171939640	+	intron	A,T,	0.202376,0.797624,	1:171939641	NA
rs20417	Cardiovascular diseases	PTGS2	Promoter	Differential RFP in vitro	20332714	Pol Arch Med Wewn. 2010 Mar,120(3):82-8. Functional promoter polymorphism of cyclooxygenase-2 modulates the inflammatory response in stable coronary heart disease.	Differential	chr1	186650320	-	near-gene-5	C,G,	0.181147,0.818853,	1:186650321	NA
rs20417	Esophageal Cancer	PTGS2	Promoter	Nondifferential Luciferase	16083713	Gastroenterology. 2005 Aug,129(2):565-76. Identification of functional genetic variants in cyclooxygenase-2 and their association with risk of esophageal cancer	Nondifferential	chr1	186650320	-	near-gene-5	C,G,	0.181147,0.818853,	1:186650321	NA
rs2046210	Breast cancer	6q25.1 (ESR1?)	Enhancer	Nondifferential Luciferase	21303983	Cancer Res. 2011 Feb 15,71(4):1344-55. doi: 10.1158/0008-5472.CAN-10-2733. Epub 2011 Feb 8. Replication and functional genomic analyses of the breast cancer susceptibility locus at 6q25.1 generalize its importance in women of chinese, Japanese, and European ancestry.	Nondifferential	chr6	151948365	-	unknown	C,T,	0.584314,0.415686,	6:151948366	1
rs2049995	SLE	SH2D1A	Enhancer - Intronic	Differential Luciferase	23554038	Lupus. 2013 Apr,22(5):497-503. doi: 10.1177/0961203313479421. Association of a single nucleotide polymorphism in the SH2D1A intronic region with systemic lupus erythematosus.	Differential	chrX	123499990	+	intron	G,T,	0.811961,0.188039,	X:123499991	1
rs2050153	Cardiovascular Disease	VNN1	NA		24045843	Eur J Hum Genet. 2014 May,22(5):688-95. doi: 10.1038/ejhg.2013.208. Epub 2013 Sep 18. Molecular prioritization strategies to identify functional genetic variants in the cardiovascular disease-associated expression QTL Vanin-1.	Other	chr6	133035774	+	near-gene-5	C,T,	0.485859,0.514141,	6:133035775	NA
rs2053044	Obesity	ADRB2	Promoter	Haplotype Differential Luciferase	10984540	Proc Natl Acad Sci U S A. 2000 Sep 12,97(19):10483-8. Complex promoter and coding region beta 2-adrenergic receptor haplotypes alter receptor expression and predict in vivo responsiveness.	Differential	chr5	148205371	+	near-gene-5	A,G,	0.366714,0.633286,	5:148205372	NA
rs2067006	Immune response	IL2	Promoter	Non-differential Luciferase	23217119	BMC Med Genet. 2012 Dec 7,13:117. doi: 10.1186/1471-2350-13-117. In-vitro characterization of novel and functional regulatory SNPs in the promoter region of IL2 and IL2R alpha in a Gabonese population.	Nondifferential	chr4	123378070	-	near-gene-5	A,T,	0.872022,0.127978,	4:123378071	NA
rs2069416	Blood Traits	CDKN2B	Promoter	none	17008550	Blood. 2007 Jan 15,109(2):683-92. Epub 2006 Sep 28. Promoter SNPs in G1/S checkpoint regulators and their impact on the susceptibility to childhood leukemia.	Other	chr9	22010003	-	intron,near-gene-5	A,C,T,	0.629599,0.001635,0.368765,	9:22010004	NA
rs2069418	Blood Traits	CDKN2B	Promoter	none	17008550	Blood. 2007 Jan 15,109(2):683-92. Epub 2006 Sep 28. Promoter SNPs in G1/S checkpoint regulators and their impact on the susceptibility to childhood leukemia.	Other	chr9	22009697	-	intron,near-gene-5	C,G,	0.204399,0.795601,	9:22009698	1
rs2069514	Lipids	CYP1A2	Enhancer	Differential EMSA	10101295	J Biochem. 1999 Apr,125(4):803-8. Genetic polymorphism in the 5'-flanking region of human CYP1A2 gene: effect on the CYP1A2 inducibility inhumans.	Differential	chr15	75038219	+	unknown	A,G,	0.194042,0.805958,	15:75038220	1
rs2069519	Drug metabolism	CYP1A2	Promoter	Non-Differential Luciferase	11186132	Pharmacogenetics. 2000 Nov,10(8):695-704. Identification of novel polymorphisms in the 5' flanking region of CYP1A2, characterization of interethnic variability, and investigation of their functional significance.	Nondifferential	chr15	75038481	+	unknown	G,T,	0.932870,0.067130,	15:75038482	NA
rs2069520	Drug metabolism	CYP1A2	Promoter	Non-Differential Luciferase	11186132	Pharmacogenetics. 2000 Nov,10(8):695-704. Identification of novel polymorphisms in the 5' flanking region of CYP1A2, characterization of interethnic variability, and investigation of their functional significance.	Nondifferential	chr15	75038485	+	unknown	G,T,	0.063667,0.936333,	15:75038486	NA
rs2069526	Diabetic macular edema	CYP1A2	Enhancer - Intronic	Differential Luciferase and EMSA	12920202	Mol Pharmacol. 2003 Sep,64(3):659-69. Genetic polymorphism of CYP1A2 in Ethiopians affecting induction and expression: characterization of novel haplotypes with single-nucleotide polymorphisms in intron 1.	Differential	chr15	75041340	+	intron	G,T,	0.070525,0.929475,	15:75041341	1
rs2069709	Immune response	IFNG	Promoter	Differential Luciferase and EMSA	12070781	Genes Immun. 2002 May,3(3):165-9. A single nucleotide polymorphism in the proximal IFN-gamma promoter alters control of gene transcription	Differential	chr12	68553702	-	near-gene-5	G,T,	0.987646,0.012354,	12:68553703	1
rs2069762	Immune response	IL2	Promoter	Non-Differential Luciferase	23217119	BMC Med Genet. 2012 Dec 7,13:117. doi: 10.1186/1471-2350-13-117. In-vitro characterization of novel and functional regulatory SNPs in the promoter region of IL2 and IL2R alpha in a Gabonese population.	Nondifferential	chr4	123377979	-	near-gene-5	G,T,	0.243443,0.756557,	4:123377980	1
rs2069762	T1D	IL2	Promoter	Differential luciferase	14975604	J Neuroimmunol. 2004 Mar,148(1-2):212-7. Effects of the multiple sclerosis associated -330 promoter polymorphism in IL2 allelic expression.	Differential	chr4	123377979	-	near-gene-5	G,T,	0.243443,0.756557,	4:123377980	1
rs2069915	Cardiovascular diseases	PROC	NA		22425321	Thromb Res. 2012 Sep,130(3):451-7. doi: 10.1016/j.thromres.2012.02.045. Epub 2012 Mar 17. A common polymorphism in the 5' region of the human protein c gene binds USF1.	Other	chr2	128178377	+	intron	A,G,	0.427546,0.572454,	2:128178378	NA
rs2069916	Cardiovascular diseases	PROC	NA		22425321	Thromb Res. 2012 Sep,130(3):451-7. doi: 10.1016/j.thromres.2012.02.045. Epub 2012 Mar 17. A common polymorphism in the 5' region of the human protein c gene binds USF1.	Other	chr2	128178414	+	intron	C,T,	0.679341,0.320659,	2:128178415	NA
rs2070009	Cardiovascular disease	FGA	Promoter	Differential Luciferase	16362348	Hum Genet. 2006 Mar,119(1-2):84-91. Epub 2005 Dec 14. Functional polymorphisms of FGA, encoding alpha fibrinogen, are associated with susceptibility to venous thromboembolism in a Taiwanese population.	Differential	chr4	155512940	-	near-gene-5	G,T,	0.452954,0.547046,	4:155512941	1
rs2070011	Fibrinogen	FGA	Promoter	Differential Luciferase	12914575	Ann Hum Genet. 2003 May,67(Pt 3):228-41. Combined segregation and linkage analysis of fibrinogen variability in Israeli families: evidence for two quantitative-trait loci, one of which is linked to a functional variant (-58G > A) in the promoter of the alpha-fibrinogen gene.	Differential	chr4	155511896	-	untranslated-5	A,G,	0.366372,0.633628,	4:155511897	1
rs2070011	Cardiovascular disease	FGA	Promoter	Differential Luciferase and EMSA	16362348	Hum Genet. 2006 Mar,119(1-2):84-91. Epub 2005 Dec 14. Functional polymorphisms of FGA, encoding alpha fibrinogen, are associated with susceptibility to venous thromboembolism in a Taiwanese population.	Differential	chr4	155511896	-	untranslated-5	A,G,	0.366372,0.633628,	4:155511897	1
rs2070592	Obesity	PYY	Promoter	Differential Lucferase	19820027	J Clin Endocrinol Metab. 2009 Nov,94(11):4557-66. doi: 10.1210/jc.2009-0465. Epub 2009 Oct 9. Peptide YY (PYY) gene polymorphisms in the 3'-untranslated and proximal promoter regions regulate cellular gene expression and PYY secretion and metabolic syndrome traits in vivo.	Differential	chr17	42031330	-	untranslated-5	A,G,	0.509215,0.490785,	17:42031331	1
rs2070672	Alcohol liver disease	CYP2E1	Promoter	Non-Differential Luciferase	9918138	Pharmacogenetics. 1998 Dec,8(6):543-52. Detection and characterization of novel polymorphisms in the CYP2E1 gene.	Nondifferential	chr10	135340547	+	near-gene-5	A,G,	0.869349,0.130651,	10:135340548	1
rs2070673	Alcohol liver disease	CYP2E1	Promoter	Non-Differential Luciferase	9918138	Pharmacogenetics. 1998 Dec,8(6):543-52. Detection and characterization of novel polymorphisms in the CYP2E1 gene.	Nondifferential	chr10	135340566	+	near-gene-5	A,T,	0.414512,0.585488,	10:135340567	1
rs2070673	Alcohol liver disease	CYP2E1	Promoter	Differential Luciferase	22815852	PLoS One. 2012,7(7):e40883. doi: 10.1371/journal.pone.0040883. Epub 2012 Jul 17. Systematic functional characterization of cytochrome P450 2E1 promoter variants in the Chinese Han population.	Differential	chr10	135340566	+	near-gene-5	A,T,	0.414512,0.585488,	10:135340567	1
rs2070673	Alcohol liver disease	CYP2E1	Promoter	Non-differential Luciferase	14566010	J Pharmacol Exp Ther. 2004 Jan,308(1):284-8. Epub 2003 Oct 17. Suppression of cytochrome P450 2E1 promoter activity by interferon-gamma and loss of response due to the -71G>T nucleotide polymorphism of the CYP2E1*7B allele.	Nondifferential	chr10	135340566	+	near-gene-5	A,T,	0.414512,0.585488,	10:135340567	1
rs2070683	Gastric cancer	SERPINE1	Enhancer - Intronic	Haplotype differential Luciferase	20549826	Cancer. 2010 Sep 15,116(18):4248-55. doi: 10.1002/cncr.25213. SERPINE1 intron polymorphisms affecting gene expression are associated with diffuse-type gastric cancer susceptibility.	Differential	chr7	100779940	+	intron	A,T,	0.571363,0.428637,	7:100779941	1
rs2070744	Smoking, CHD	NOS3	Promoter	Differential Luciferase and EMSA	11063722	Hum Mol Genet. 2000 Nov 1,9(18):2629-37. Replication protein A1 reduces transcription of the endothelial nitric oxide synthase gene containing a -786T-->C mutation associated with coronary spastic angina.	Differential	chr7	150690078	+	intron,near-gene-5	C,T,	0.231257,0.768743,	7:150690079	1
rs2070744	Smoking, CHD	NOS3	Promoter	Differential Luciferase	15375006	Circ Res. 2004 Oct 15,95(8):841-7. Epub 2004 Sep 16. Shear stress insensitivity of endothelial nitric oxide synthase expression as a genetic risk factor for coronary heart disease.	Differential	chr7	150690078	+	intron,near-gene-5	C,T,	0.231257,0.768743,	7:150690079	1
rs2070744	Smoking, CHD	NOS3	NA	Differential Luciferase	12006409	Arterioscler Thromb Vasc Biol. 2002 May 1,22(5):e1-4. Haplotype-specific effects on endothelial NO synthase promoter efficiency: modifiable by cigarette smoking.	Differential	chr7	150690078	+	intron,near-gene-5	C,T,	0.231257,0.768743,	7:150690079	1
rs2070762	Cardiovascular Disease	TH	NA		18208403	Clin Sci (Lond). 2008 Sep,115(5):151-8. doi: 10.1042/CS20070335. A functional intronic variant in the tyrosine hydroxylase (TH) gene confers risk of essential hypertension in the Northern Chinese Han population.	Other	chr11	2186334	-	intron	C,T,	0.413793,0.586207,	11:2186335	NA
rs2070895	HDL	LIPC	Promoter	Non-differential Luciferase	10393206	J Lipid Res. 1999 Jul,40(7):1211-21. Metabolic and genetic determinants of HDL metabolism and hepatic lipase activity in normolipidemic females.	Nondifferential	chr15	58723938	+	near-gene-5	A,G,	0.388288,0.611712,	15:58723939	1
rs2070895	HDL	LIPC	Promoter	Differential Luciferase	11257263	Atherosclerosis. 2001 Feb 15,154(3):625-32. Hepatic lipase promoter activity is reduced by the C-480T and G-216A substitutions present in the common LIPC gene variant, and is increased by Upstream Stimulatory Factor.	Differential	chr15	58723938	+	near-gene-5	A,G,	0.388288,0.611712,	15:58723939	1
rs2071002	Breast cancer	NQO2	Promoter	Differential Luciferase and EMSA	19351655	Hum Mol Genet. 2009 Jul 1,18(13):2502-17. doi: 10.1093/hmg/ddp171. Epub 2009 Apr 7. Functional polymorphisms, altered gene expression and genetic association link NRH:quinone oxidoreductase 2 to breast cancer with wild-type p53.	Differential	chr6	3000302	+	untranslated-5	A,C,	0.672552,0.327448,	6:3000303	1
rs2071023	T2D	PCK1	Promoter	Differential Luciferase	14764811	J Clin Endocrinol Metab. 2004 Feb,89(2):898-903. Promoter polymorphism in PCK1 (phosphoenolpyruvate carboxykinase gene) associated with type 2 diabetes mellitus.	Differential	chr20	56135933	+	near-gene-5	C,G,	0.614461,0.385539,	20:56135934	1
rs2071023	T2D	PCK1	Promoter	Non-differential Luciferase	12916001	Horm Metab Res. 2003 May,35(5):308-12. Identification of a novel variant in the phosphoenolpyruvate carboxykinase gene promoter in Japanese patients with type 2 diabetes.	Nondifferential	chr20	56135933	+	near-gene-5	C,G,	0.614461,0.385539,	20:56135934	1
rs2071048	Urticaria	HNMT	Promoter	Non-differential Luciferase and EMSA	12167489	Biochem Pharmacol. 2002 Aug 15,64(4):699-710. Human histamine N-methyltransferase pharmacogenetics: gene resequencing, promoter characterization, and functional studies of a common 5'-flanking region single nucleotide polymorphism (SNP).	Nondifferential	chr2	138721596	+	near-gene-5	C,T,	0.402159,0.597841,	2:138721597	NA
rs2071427	Obesity	NR1D1	Enhancer - Intronic	Non-differential Luciferase	22828941	Int J Obes (Lond). 2013 May,37(5):666-72. doi: 10.1038/ijo.2012.117. Epub 2012 Jul 17. Impact of REV-ERB alpha gene polymorphisms on obesity phenotypes in adult and adolescent samples.	Nondifferential	chr17	38254491	-	intron	A,G,	0.489000,0.511000,	17:38254492	NA
rs2071430	Subacute sclerosing panencephalitis	MX1	Promoter	Differential Luciferase	14872030	Neurology. 2004 Feb 10,62(3):457-60. Functional MxA promoter polymorphism associated with subacute sclerosing panencephalitis.	Differential	chr21	42798064	+	intron,near-gene-5,untranslated-5	G,T,	0.816681,0.183319,	21:42798065	1
rs2071430	MS	MX1	Promoter	Differential Luciferase	16843495	J Neurol Sci. 2006 Nov 15,249(2):153-7. Epub 2006 Jul 14. Single nucleotide polymorphisms and functional analysis of MxA promoter region in multiple sclerosis.	Differential	chr21	42798064	+	intron,near-gene-5,untranslated-5	G,T,	0.816681,0.183319,	21:42798065	1
rs2071430	MS	MX1	Promoter	Haplotype differential Luciferase	22985419	Int J Immunogenet. 2013 Aug,40(4):316-9. doi: 10.1111/j.1744-313X.2012.01153.x. Epub 2012 Sep 17. Functional characterization of new allelic polymorphisms identified in the promoter region of the human MxA gene.	Differential	chr21	42798064	+	intron,near-gene-5,untranslated-5	G,T,	0.816681,0.183319,	21:42798065	1
rs2071430	MS	MX1	Promoter	Haplotype	11805446	Intervirology. 2001,44(6):379-82. Genetic polymorphism of the MxA gene promoter and interferon responsiveness of hepatitis C patients: revisited by analyzing two SNP sites (-123 and -88) in vivo and in vitro.	Differential	chr21	42798064	+	intron,near-gene-5,untranslated-5	G,T,	0.816681,0.183319,	21:42798065	1
rs2071430	Acute respiratory syndrome	MX1	Promoter	Differential EMSA	20462354	J Infect Dis. 2010 Jun 15,201(12):1899-908. doi: 10.1086/652799. Significance of the myxovirus resistance A (MxA) gene -123C>a single-nucleotide polymorphism in suppressed interferon beta induction of severe acute respiratory syndrome coronavirus infection.	Differential	chr21	42798064	+	intron,near-gene-5,untranslated-5	G,T,	0.816681,0.183319,	21:42798065	1
rs2071480	Melanoma	PSMB9	NA	Differential	23360169	Pigment Cell Melanoma Res. 2013 May,26(3):392-401. doi: 10.1111/pcmr.12069. Epub 2013 Mar 27. Association between putative functional variants in the PSMB9 gene and risk of melanoma--re-analysis of published melanoma genome-wide association studies.	Differential	chr6	32821858	-	near-gene-5	G,T,	0.595831,0.404169,	6:32821859	NA
rs2071559	Cardiovascular diseases	VEGFR2	NA	Differential Luciferase	17707181	J Am Coll Cardiol. 2007 Aug 21,50(8):760-7. Epub 2007 Aug 6. Polymorphisms of KDR gene are associated with coronary heart disease.	Differential	chr4	55992365	-	near-gene-5	C,T,	0.473627,0.526373,	4:55992366	1
rs2071590	Respiratory	LTA	Promoter	Differential Luciferase	15969671	Clin Exp Allergy. 2005 Jun,35(6):790-6. Haplotype analysis of a 100 kb region spanning TNF-LTA identifies a polymorphism in the LTA promoter region that is associated with atopic asthma susceptibility in Japan.	Differential	chr6	31539767	-	intron,near-gene-5	C,T,	0.698439,0.301561,	6:31539768	1
rs2071592	Inflammation	NFKBIL1	Promoter	Non-differential Luciferase	16720219	Hum Immunol. 2006 Apr-May,67(4-5):363-73. Epub 2006 May 4. Direct determination of single nucleotide polymorphism haplotype of NFKBIL1 promoter polymorphism by DNA conformation analysis and its application to association study of chronic inflammatory diseases.	Nondifferential	chr6	31515339	-	intron,near-gene-5	A,T,	0.590474,0.409526,	6:31515340	1
rs2071592	Autoimmunity	IKBL	Promoter	Differential Luciferase and EMSA	15473256	Gene Expr. 2004,12(1):1-11. A promoter polymorphism in the central MHC gene, IKBL, influences the binding of transcription factors USF1 and E47 on disease-associated haplotypes.	Differential	chr6	31515339	-	intron,near-gene-5	A,T,	0.590474,0.409526,	6:31515340	1
rs2071746	Ischemic heart disease	HMOX1	Promoter	Differential Luciferase	15064108	Atherosclerosis. 2004 Apr,173(2):315-9. A promoter variant of the heme oxygenase-1 gene may reduce the incidence of ischemic heart disease in Japanese.	Differential	chr22	35776671	+	near-gene-5	A,T,	0.484431,0.515569,	22:35776672	1
rs2071914	NA	NME4	NA	NA	23616472	Hum Mutat. 2013 Aug,34(8):1140-8. doi: 10.1002/humu.22343. Epub 2013 Jun 18. Analysis of sequence variation underlying tissue-specific transcription factor binding and gene expression.	Other	chr16	449553	+	intron	C,G,	0.140601,0.859399,	16:449554	NA
rs2072052	MS	12q13.3–12q14.1 (CYP27B1?)	Enhancer	Nondifferential Luciferase	23160276	J Med Genet. 2013 Jan,50(1):25-33. doi: 10.1136/jmedgenet-2012-101085. Epub 2012 Nov 17. Identification of a functional variant in the KIF5A-CYP27B1-METTL1-FAM119B locus associated with multiple sclerosis.	Nondifferential	chr12	58146718	+	near-gene-5	A,C,	0.648861,0.351139,	12:58146719	NA
rs2072658	Smoking	CHRNB2	Promoter	Differential Luciferase	20854418	Genes Brain Behav. 2011 Mar,10(2):176-85. doi: 10.1111/j.1601-183X.2010.00650.x. Epub 2010 Nov 4. CHRNB2 promoter region: association with subjective effects to nicotine and gene expression differences.	Differential	chr1	154540224	+	near-gene-5	A,G,	0.055085,0.944915,	1:154540225	1
rs2073548	Cholesterol	NPC1L1	Promoter	Differential Luciferase	19265861	J Hum Genet. 2009 Apr,54(4):242-7. doi: 10.1038/jhg.2009.18. Epub 2009 Mar 6. The g.-762T>C polymorphism of the NPC1L1 gene is common in Chinese and contributes to a higher promoter activity and higher serum cholesterol levels.	Differential	chr7	44581619	-	near-gene-5	C,T,	0.201923,0.798077,	7:44581620	NA
rs2073617	Bipolar disorder	TNFRSF11B	RNA - 5UTR	Differential Luciferase	21994215	J Mol Endocrinol. 2011 Nov 21,47(3):327-33. doi: 10.1530/JME-11-0067. Print 2011 Dec. Functional polymorphisms within the TNFRSF11B (osteoprotegerin) gene increase the risk for low bone mineral density.	Differential	chr8	119964282	-	untranslated-5	C,T,	0.408419,0.591581,	8:119964283	1
rs2073657	Lipids	USF1	NA		16076849	Hum Mol Genet. 2005 Sep 1,14(17):2595-605. Epub 2005 Aug 2. USF1 and dyslipidemias: converging evidence for a functional intronic variant.	Other	chr1	161010790	-	intron	A,G,	0.403947,0.596053,	1:161010791	NA
rs2073658	Cardiovascular diseases	USF1	NA		22460558	Arterioscler Thromb Vasc Biol. 2012 Jun,32(6):1535-44. doi: 10.1161/ATVBAHA.112.245639. Epub 2012 Mar 29. Potential role of upstream stimulatory factor 1 gene variant in familial combined hyperlipidemia and related disorders.	Other	chr1	161010761	-	intron,near-gene-5	A,G,	0.212221,0.787779,	1:161010762	1
rs2073658	Lipids	USF1	Enhancer - Intronic	none	16076849	Hum Mol Genet. 2005 Sep 1,14(17):2595-605. Epub 2005 Aug 2. USF1 and dyslipidemias: converging evidence for a functional intronic variant.	Other	chr1	161010761	-	intron,near-gene-5	A,G,	0.212221,0.787779,	1:161010762	1
rs2073838	Arthritis	SLC22A4	Enhancer - Intronic	Differential Luciferase and EMSA	14608356	Nat Genet. 2003 Dec,35(4):341-8. Epub 2003 Nov 9. An intronic SNP in a RUNX1 binding site of SLC22A4, encoding an organic cation transporter, is associated with rheumatoid arthritis.	Differential	chr5	131649221	+	intron	A,G,	0.128353,0.871647,	5:131649222	1
rs2074647	CRP	RGS6	RNA - miRNA	Differential Luciferase	15375002	Cancer Res. 2004 Sep 15,64(18):6820-6. A functional polymorphism in RGS6 modulates the risk of bladder cancer	Differential	chr14	73029177	-	intron,untranslated-3	C,T,	0.896281,0.103719,	14:73029178	1
rs2075533	Lung cancer	TNFSF8	NA		21292647	Carcinogenesis. 2011 Apr,32(4):507-15. doi: 10.1093/carcin/bgr014. Epub 2011 Feb 2. Association of a novel functional promoter variant (rs2075533 C>T) in the apoptosis gene TNFSF8 with risk of lung cancer--a finding from Texas lung cancer genome-wide association study.	Differential	chr9	117693630	-	near-gene-5	C,T,	0.416167,0.583833,	9:117693631	NA
rs2075650	CRP	TOMM40	Enhancer	Haplotype differential Luciferase (depending on cell line)	22089642	J Hum Genet. 2012 Jan,57(1):18-25. doi: 10.1038/jhg.2011.123. Epub 2011 Nov 17. Functional analysis of APOE locus genetic variation implicates regional enhancers in the regulation of both TOMM40 and APOE.	Differential	chr19	45395618	+	intron	A,G,	0.865650,0.134350,	19:45395619	1
rs2075685	Lung cancer	XRCC4	Promoter	Differential Luciferase	21296624	DNA Repair (Amst). 2011 Apr 3,10(4):398-407. doi: 10.1016/j.dnarep.2011.01.005. Epub 2011 Feb 5. An analysis of single nucleotide polymorphisms of 125 DNA repair genes in the Texas genome-wide association study of lung cancer with a replication for the XRCC4 SNPs.	Differential	chr5	82372664	+	intron,near-gene-5	G,N,T,	0.601786,0.000308,0.397906,	5:82372665	NA
rs2075824	Bipolar disorder	IMPA2	Promoter	Non-differential Luciferase	17251911	Neuropsychopharmacology. 2007 Aug,32(8):1727-37. Epub 2007 Jan 24. A promoter haplotype of the inositol monophosphatase 2 gene (IMPA2) at 18p11.2 confers a possible risk for bipolar disorder by enhancing transcription.	Nondifferential	chr18	11981207	+	near-gene-5	C,T,	0.585511,0.414489,	18:11981208	NA
rs2075847	NA	MMP1	NA		18178580	Hum Mol Genet. 2008 Apr 15,17(8):1087-96. doi: 10.1093/hmg/ddm381. Epub 2008 Jan 4. Genetic and epigenetic mechanisms combine to control MMP1 expression and its association with preterm premature rupture of membranes.	Other	chr11	102669823	-	intron,near-gene-5	C,T,	0.155137,0.844863,	11:102669824	NA
rs2077079	Lung function	SFTPB	Promoter	Differential Luciferase	17071721	Am J Physiol Lung Cell Mol Physiol. 2007 Feb,292(2):L448-53. Epub 2006 Oct 27. The C/A(-18) polymorphism in the surfactant protein B gene influences transcription and protein levels of surfactant protein B.	Differential	chr2	85895337	-	missense	A,C,	0.575558,0.424442,	2:85895338	1
rs2104286	regulatory-based	IL2RA	Enhancer - Intronic	Differential TF binding	23028375	PLoS Genet. 2012 Sep,8(9):e1002982. doi: 10.1371/journal.pgen.1002982. Epub 2012 Sep 27. Proteome-wide analysis of disease-associated SNPs that show allele-specific transcription factor binding.	Differential	chr10	6099044	-	intron	A,G,	0.870377,0.129623,	10:6099045	1
rs2107538	HIV	CCL5	Promoter	Differential Luciferase	12114533	Proc Natl Acad Sci U S A. 2002 Jul 23,99(15):10002-7. Epub 2002 Jul 11. Modulating influence on HIV/AIDS by interacting RANTES gene variants.	Differential	chr17	34207779	+	near-gene-5	C,T,	0.688989,0.311011,	17:34207780	NA
rs2107538	Atopic dermatitis	CCL5	Promoter	Differential Luciferase	10640782	J Immunol. 2000 Feb 1,164(3):1612-6. Atopic dermatitis is associated with a functional mutation in the promoter of the C-C chemokine RANTES.	Differential	chr17	34207779	+	near-gene-5	C,T,	0.688989,0.311011,	17:34207780	NA
rs2114039	Neural tube defect	PDGFRA	Promoter	Non-differential EMSA	16126374	Biochim Biophys Acta. 2005 Sep 25,1741(3):350-7. Haplotype-dependent binding of nuclear proteins to the promoter of the neural tube defects-associated platelet-derived growth factor alpha-receptor gene.	Nondifferential	chr4	55092625	-	unknown	A,G,	0.560297,0.439703,	4:55092626	1
rs213045	Blood pressure	ECE1	Promoter	Differential Luciferase and EMSA	12566389	Hum Mol Genet. 2003 Feb 15,12(4):423-33. Differential binding of transcription factor E2F-2 to the endothelin-converting enzyme-1b promoter affects blood pressure regulation.	Differential	chr1	21617244	+	intron,near-gene-5	G,T,	0.496618,0.503382,	1:21617245	1
rs213046	Blood pressure	ECE1	Promoter	Non-differential Luciferase	12566389	Hum Mol Genet. 2003 Feb 15,12(4):423-33. Differential binding of transcription factor E2F-2 to the endothelin-converting enzyme-1b promoter affects blood pressure regulation.	Nondifferential	chr1	21617745	+	intron,near-gene-5	A,C,	0.826228,0.173772,	1:21617746	1
rs213210	Esophageal cancer	mir?219?1 (T/C)	RNA - miRNA	Hypothesized fxn - observed association		Nat Rev Cancer. 2010 June,10():389-402. Genetic variation in microRNA networks: the implications for cancer research	Other	chr6	33175823	-	near-gene-3,near-gene-5	C,T,	0.210261,0.789739,	6:33175824	1
rs2138533	HBV_cirrhosis	COL3A1	Promoter	Non-differential luciferase	19000145	Tissue Antigens. 2008 Dec,72(6):539-48. doi: 10.1111/j.1399-0039.2008.01144.x. Epub 2008 Oct 18. Genetic association between functional haplotype of collagen type III alpha 1 and chronic hepatitis B and cirrhosis in Koreans.	Nondifferential	chr2	189837211	+	near-gene-5	C,T,	0.520759,0.479241,	2:189837212	NA
rs214060	Hematological traits	LRRC16A	Enhancer	Differential EMSA	23570689	Genome Res. 2013 Jul,23(7):1130-41. doi: 10.1101/gr.155127.113. Epub 2013 Apr 9. Maps of open chromatin highlight cell type-restricted patterns of regulatory sequence variation at hematological trait loci.	Differential	chr6	25537193	+	intron	C,T,	0.554170,0.445830,	6:25537194	1
rs2151916	Cardiovascular diseases	CD36	Promoter	Non-differential quantitative reverse transcription PCR	18067591	Clin Exp Pharmacol Physiol. 2008 May,35(5-6):552-6. Epub 2007 Dec 7. CD36 mRNA expression is increased in CD14+ monocytes of patients with coronary heart disease.	Nondifferential	chr7	80253382	+	intron	C,T,	0.349693,0.650307,	7:80253383	NA
rs2155052	PPROM	MMP8	Promoter	Differential Luciferase (confounded with 381)	15367487	Hum Mol Genet. 2004 Nov 1,13(21):2659-69. Epub 2004 Sep 14. Functionally significant SNP MMP8 promoter haplotypes and preterm premature rupture of membranes (PPROM).	Differential	chr11	102595665	+	untranslated-5	C,G,	0.055000,0.945000,	11:102595666	NA
rs2168890	Respiratory	NPSR1	NA		23372674	PLoS One. 2013,8(1):e53877. doi: 10.1371/journal.pone.0053877. Epub 2013 Jan 23. DNA methylation in the Neuropeptide S Receptor 1 (NPSR1) promoter in relation to asthma and environmental factors.	Other	chr7	34697471	-	intron,near-gene-5	A,G,	0.149726,0.850274,	7:34697472	NA
rs2171585	NA	KRT77	Promoter	none	16789827	PLoS Genet. 2006 Jun,2(6):e93. Epub 2006 Jun 9. Allele-specific KRT1 expression is a complex trait.	Other	chr12	53074542	+	near-gene-5	C,T,	0.410759,0.589240,	12:53074543	NA
rs2171586	NA	KRT77	Promoter	none	16789827	PLoS Genet. 2006 Jun,2(6):e93. Epub 2006 Jun 9. Allele-specific KRT1 expression is a complex trait.	Other	chr12	53074592	+	near-gene-5	C,N,T,	0.592093,0.000229,0.407678,	12:53074593	NA
rs2184658	Respiratory	HLX	Promoter	Differential Luciferase and EMSA	19038437	J Allergy Clin Immunol. 2009 Jan,123(1):82-88.e6. doi: 10.1016/j.jaci.2008.09.047. Epub 2008 Nov 28. HLX1 gene variants influence the development of childhood asthma.	Differential	chr1	221052456	+	near-gene-5	C,G,	0.833077,0.166923,	1:221052457	1
rs2188524	Parkinson's Disease	ABCB1	Promoter	Non-Differential Luciferase	16608921	Mol Pharmacol. 2006 Jul,70(1):267-76. Epub 2006 Apr 11. The promoter region of the MDR1 gene is largely invariant, but different single nucleotide polymorphism haplotypes affect MDR1 promoter activity differently in different cell lines.	Nondifferential	chr7	87230434	-	intron	A,G,N,	0.962431,0.037317,0.000252,	7:87230435	1
rs2188524	Parkinson's Disease	ABCB1	Promoter	Haplotype Differential Luciferase	14707276	Mol Cancer Ther. 2003 Dec,2(12):1351-9. Genetic polymorphism at the 5' regulatory region of multidrug resistance 1 (MDR1) and its association with interindividual variation of expression level in the colon.	Differential	chr7	87230434	-	intron	A,G,N,	0.962431,0.037317,0.000252,	7:87230435	1
rs2195450	NA	GRIA1	NA		20579352	BMC Med Genet. 2010 Jun 25,11:103. doi: 10.1186/1471-2350-11-103. Common variants in the regulative regions of GRIA1 and GRIA3 receptor genes are associated with migraine susceptibility.	Other	chr5	152871008	-	intron,near-gene-5	C,T,	0.862340,0.137660,	5:152871009	NA
rs2197089	Lipids	LPL	NA		20650961	Hum Mol Genet. 2010 Oct 15,19(20):3936-47. doi: 10.1093/hmg/ddq308. Epub 2010 Jul 22. Application of statistical and functional methodologies for the investigation of genetic determinants of coronary heart disease biomarkers: lipoprotein lipase genotype and plasma triglycerides as an exemplar.	Other	chr8	19826372	-	unknown	C,T,	0.442630,0.557370,	8:19826373	1
rs2227010	HIV	CCR5	Promoter	Haplotype differential Luciferase	17845302	Int J Immunogenet. 2007 Oct,34(5):325-35. Polymorphisms in CCR5 chemokine receptor gene in Japan.	Differential	chr3	46411541	+	near-gene-5	A,G,	0.710135,0.289865,	3:46411542	1
rs2227306	Respiratory	IL8	Promoter	none	15085176	Genes Immun. 2004 Jun,5(4):274-82. Increased in vivo transcription of an IL-8 haplotype associated with respiratory syncytial virus disease-susceptibility.	Other	chr4	74607054	+	intron	C,T,	0.711636,0.288364,	4:74607055	NA
rs2227631	Cardiovascular disease	SERPINE1	Promoter	Differential EMSA	8987164	Thromb Res. 1996 Dec 15,84(6):431-43. A novel G/A and the 4G/5G polymorphism within the promoter of the plasminogen activator inhibitor-1 gene in patients with deep vein thrombosis.	Differential	chr7	100769537	+	near-gene-5	A,G,	0.415170,0.584830,	7:100769538	1
rs2227692	Gastric cancer	SERPINE1	Enhancer - Intronic	Haplotype differential Luciferase	20549826	Cancer. 2010 Sep 15,116(18):4248-55. doi: 10.1002/cncr.25213. SERPINE1 intron polymorphisms affecting gene expression are associated with diffuse-type gastric cancer susceptibility.	Differential	chr7	100779243	+	intron	C,N,T,	0.817550,0.000724,0.181726,	7:100779244	1
rs2228137	Aneurysm	FCER2	NA		19845913	Tissue Antigens. 2009 Dec,74(6):534-8. doi: 10.1111/j.1399-0039.2009.01360.x. Epub 2009 Oct 21. Interaction of functional FCER2 promoter polymorphism and phenotype-associated haplotypes.	Other	chr19	7763247	-	missense	C,N,T,	0.809472,0.000097,0.190431,	19:7763248	1
rs2228570	Prostate cancer	VDR	CDS - Missense	Differential start codon	11377830	Mol Cell Endocrinol. 2001 May 25,177(1-2):145-59. Functionally relevant polymorphisms in the human nuclear vitamin D receptor gene.	Differential	chr12	48272894	-	missense	A,C,G,T,	0.044394,0.570494,0.096906,0.288206,	12:48272895	1
rs2228570	Prostate cancer	VDR	CDS - Missense	Differential start codon	21283672	PLoS One. 2011 Jan 24,6(1):e16024. doi: 10.1371/journal.pone.0016024. Functional significance of vitamin D receptor FokI polymorphism in human breast cancer cells.	Differential	chr12	48272894	-	missense	A,C,G,T,	0.044394,0.570494,0.096906,0.288206,	12:48272895	1
rs2228570	Immune response	VDR	Promoter	Differential Luciferase	17274004	Eur J Immunol. 2007 Feb,37(2):395-405. The vitamin D receptor gene FokI polymorphism: functional impact on the immune system.	Differential	chr12	48272894	-	missense	A,C,G,T,	0.044394,0.570494,0.096906,0.288206,	12:48272895	1
rs2232015	SHBG levels	PRMT6	Promoter	Differential Luciferase	21637794	PLoS Genet. 2011 May,7(5):e1002078. doi: 10.1371/journal.pgen.1002078. Epub 2011 May 26. Identification, replication, and functional fine-mapping of expression quantitative trait loci in primary human liver tissue.	Differential	chr1	107599257	+	near-gene-5	A,T,	0.773654,0.226346,	1:107599258	1
rs2232157	NA	FZD1	NA		20051274	Bone. 2010 Apr,46(4):1131-7. doi: 10.1016/j.bone.2009.12.026. Epub 2010 Jan 4. Functional and association analysis of frizzled 1 (FZD1) promoter haplotypes with femoral neck geometry.	Differential	chr7	90893971	+	untranslated-5	G,T,	0.656138,0.343862,	7:90893972	1
rs2232158	BMD	FZD1	NA		18715140	J Bone Miner Res. 2009 Jan,24(1):87-96. doi: 10.1359/jbmr.080816. Functional characterization of genetic variation in the Frizzled 1 (FZD1) promoter and association with bone phenotypes: more to the LRP5 story?	Other	chr7	90894101	+	untranslated-5	C,G,	0.404903,0.595097,	7:90894102	NA
rs2232316	Fasting glucose	G6PC2	Promoter	Differential Luciferase	23508304	Diabetologia. 2013 Jun,56(6):1306-16. doi: 10.1007/s00125-013-2875-3. Epub 2013 Mar 19. Multiple functional polymorphisms in the G6PC2 gene contribute to the association with higher fasting plasma glucose levels.	Differential	chr2	169757561	+	near-gene-5	A,G,	0.108707,0.891293,	2:169757562	NA
rs2232945	Cancer	SCGB1D2	Promoter	Differential Luciferase	15843459	Proc Natl Acad Sci U S A. 2005 May 3,102(18):6431-6. Epub 2005 Apr 20. Functionally distinct polymorphic sequences in the human genome that are targets for p53 transactivation.	Differential	chr11	62009280	+	near-gene-5	G,	1.000000,	11:62009281	1
rs2233406	Arthritis	IKBA	Promoter	Non-differential Luciferase	20563630	J Clin Immunol. 2010 Sep,30(5):676-80. doi: 10.1007/s10875-010-9439-9. Epub 2010 Jun 19. Inhibitor IkappaBalpha promoter functional polymorphisms in patients with rheumatoid arthritis.	Nondifferential	chr14	35874798	-	near-gene-5	C,T,	0.780499,0.219501,	14:35874799	NA
rs2233407	Arthritis	IKBA	Promoter	Non-differential Luciferase	20563630	J Clin Immunol. 2010 Sep,30(5):676-80. doi: 10.1007/s10875-010-9439-9. Epub 2010 Jun 19. Inhibitor IkappaBalpha promoter functional polymorphisms in patients with rheumatoid arthritis.	Nondifferential	chr14	35874522	-	near-gene-5	A,T,	0.806787,0.193213,	14:35874523	1
rs2233407	Respiratory	IKBA	Promoter	Differential Luciferase	20674643	Hum Immunol. 2010 Nov,71(11):1147-53. doi: 10.1016/j.humimm.2010.07.002. Epub 2010 Jul 29. Association of IKBA gene polymorphisms with the development of asthma.	Differential	chr14	35874522	-	near-gene-5	A,T,	0.806787,0.193213,	14:35874523	1
rs2233408	Arthritis	IKBA	Promoter	Differential Luciferase	20563630	J Clin Immunol. 2010 Sep,30(5):676-80. doi: 10.1007/s10875-010-9439-9. Epub 2010 Jun 19. Inhibitor IkappaBalpha promoter functional polymorphisms in patients with rheumatoid arthritis.	Differential	chr14	35874491	-	near-gene-5	C,T,	0.911029,0.088971,	14:35874492	1
rs2233678	Squamous cell carcinoma	PIN1	Promoter	Differential Luciferase	19625347	Carcinogenesis. 2009 Oct,30(10):1717-21. doi: 10.1093/carcin/bgp171. Epub 2009 Jul 22. A novel functional variant (-842G>C) in the PIN1 promoter contributes to decreased risk of squamous cell carcinoma of the head and neck by diminishing the promoter activity.	Differential	chr19	9945178	+	near-gene-5,ncRNA	C,G,	0.125687,0.874313,	19:9945179	1
rs2234649	Chemotherapy	TNFRI	Promoter	Differential Luciferase	12559634	Hum Immunol. 2003 Feb,64(2):302-9. TNF, TNF receptor type 1, and allograft inflammatory factor-1 gene polymorphisms in Japanese patients with type 1 diabetes.	Differential	chr12	6451362	-	near-gene-5	A,C,	0.933133,0.066867,	12:6451363	1
rs2234653	Arthritis/Alzheimer's	IL1A	Enhancer - Intronic	Differential Luciferase and EMSA	8960124	Mol Immunol. 1996 Aug,33(11-12):999-1006. An intronic polymorphic repeat sequence modulates interleukin-1 alpha gene regulation.	Differential	chr2	113534589	-	unknown			2:113534590	NA
rs2234687	Immunological	IFNG	RNA - miRNA		10663562	Immunogenetics. 2000 Jan,51(1):50-8. Polymorphisms of the human IFNG gene noncoding regions.	Other	chr12	68548755	-	untranslated-3	C,T,	0.995992,0.004008,	12:68548756	NA
rs2234693	Alzheimer's Disease	ESR1	Enhancer - Intronic	Non-differential Luciferase	10681083	Arch Neurol. 2000 Feb,57(2):236-40. Lack of an association of estrogen receptor alpha gene polymorphisms and transcriptional activity with Alzheimer disease.	Nondifferential	chr6	152163334	+	intron	C,T,	0.444256,0.555744,	6:152163335	1
rs2234708	Glaucoma	MYOC	Promoter	Non-differential Luciferase	16086313	Hum Mutat. 2005 Sep,26(3):214-23. Strong bias in the location of functional promoter polymorphisms.	Nondifferential	chr1	171622064	-	unknown			1:171622065	NA
rs2234711	Immune response	IFNGR1	Promoter	Differential Luciferase	15207788	Clin Immunol. 2004 Jul,112(1):113-9. Interferon-gamma receptor 1 promoter polymorphisms: population distribution and functional implications.	Differential	chr6	137540519	-	untranslated-5	C,T,	0.447378,0.552622,	6:137540520	1
rs2234711	HBV	IFNGR1	Promoter	Differential Luciferase	19488747	Immunogenetics. 2009 Jun,61(6):423-30. doi: 10.1007/s00251-009-0377-8. Epub 2009 Jun 2. A regulatory polymorphism in interferon-gamma receptor 1 promoter is associated with the susceptibility to chronic hepatitis B virus infection.	Differential	chr6	137540519	-	untranslated-5	C,T,	0.447378,0.552622,	6:137540520	1
rs2234711	Immune response	IFNGR1	Promoter	Non-differential Luciferase	16600993	Hum Mol Genet. 2006 May 1,15(9):1475-81. Epub 2006 Apr 6. Context-specific functional effects of IFNGR1 promoter polymorphism.	Nondifferential	chr6	137540519	-	untranslated-5	C,T,	0.447378,0.552622,	6:137540520	1
rs2234711	Immune response	IFNGR1	Promoter	Differential Luciferase and EMSA	12557053	Immunogenetics. 2003 Jan,54(10):675-80. Epub 2002 Dec 14. Functional analysis of a promoter variant of the gene encoding the interferon-gamma receptor chain I.	Differential	chr6	137540519	-	untranslated-5	C,T,	0.447378,0.552622,	6:137540520	1
rs2234711	Gastric cancer	IFNGR1	Promoter	Differential Luciferase	18593809	Gut. 2008 Nov,57(11):1504-8. doi: 10.1136/gut.2007.143578. Epub 2008 Jul 1. The interferon gamma receptor 1 (IFNGR1) -56C/T gene polymorphism is associated with increased risk of early gastric carcinoma.	Differential	chr6	137540519	-	untranslated-5	C,T,	0.447378,0.552622,	6:137540520	1
rs2234714	Cardiovascular diseases	ABCG1	Promoter	Non-differential Luciferase	21722899	Atherosclerosis. 2011 Dec,219(2):648-54. doi: 10.1016/j.atherosclerosis.2011.05.043. Epub 2011 Jun 17. A polymorphism in the ABCG1 promoter is functionally associated with coronary artery disease in a Chinese Han population.	Nondifferential	chr21	43638616	+	intron,near-gene-5	A,G,	0.362973,0.637027,	21:43638617	NA
rs2234767	HCV	FAS	Promoter	Non-differential Luciferase	16148554	Eur J Gastroenterol Hepatol. 2005 Oct,17(10):1081-8. FAS promoter polymorphisms correlate with activity grade in hepatitis C patients.	Nondifferential	chr10	90749255	+	intron,near-gene-5	A,G,	0.159357,0.840643,	10:90749256	1
rs2234767	APML (cancer)	FAS	Promoter	Differential EMSA nd Luciferase	22084312	Blood. 2012 Jan 5,119(1):196-205. doi: 10.1182/blood-2011-04-349803. Epub 2011 Nov 14. A functional variant in the core promoter of the CD95 cell death receptor gene predicts prognosis in acute promyelocytic leukemia.	Differential	chr10	90749255	+	intron,near-gene-5	A,G,	0.159357,0.840643,	10:90749256	1
rs2234768	HCV	FAS	Promoter	Non-differential Luciferase	16148554	Eur J Gastroenterol Hepatol. 2005 Oct,17(10):1081-8. FAS promoter polymorphisms correlate with activity grade in hepatitis C patients.	Nondifferential	chr10	90749942	+	intron,near-gene-5	C,T,	0.053132,0.946868,	10:90749943	NA
rs2236141	Lung cancer	CHEK2	NA		20462940	Carcinogenesis. 2010 Jul,31(7):1251-8. doi: 10.1093/carcin/bgq089. Epub 2010 May 12. A variant in the CHEK2 promoter at a methylation site relieves transcriptional repression and confers reduced risk of lung cancer.	Other	chr22	29137869	+	near-gene-5	C,T,	0.890817,0.109183,	22:29137870	NA
rs2236418	Obesity	GAD2	NA		14691540	PLoS Biol. 2003 Dec,1(3):E68. Epub 2003 Nov 3. GAD2 on chromosome 10p12 is a candidate gene for human obesity.	Other	chr10	26505495	+	untranslated-5	A,G,	0.549353,0.450647,	10:26505496	1
rs2236418	Obesity	GAD2	NA		16122350	PLoS Biol. 2005 Sep,3(9):e315. Epub 2005 Aug 30. Lack of support for the association between GAD2 polymorphisms and severe human obesity.	Other	chr10	26505495	+	untranslated-5	A,G,	0.549353,0.450647,	10:26505496	1
rs2236606	T2D	KCNJ15	Promoter	Differential Luciferase	16086313	Hum Mutat. 2005 Sep,26(3):214-23. Strong bias in the location of functional promoter polymorphisms.	Differential	chr21	39668757	+	intron	G,T,	0.113549,0.886451,	21:39668758	1
rs223821	Dermatitis	CCL22	NA		22125604	PLoS One. 2011,6(11):e26987. doi: 10.1371/journal.pone.0026987. Epub 2011 Nov 17. Variants of C-C motif chemokine 22 (CCL22) are associated with susceptibility to atopic dermatitis: case-control studies.	Other	chr16	57396697	-	intron	C,T,	0.919671,0.080329,	16:57396698	NA
rs223828	Atopic dermatitis	CCL17	Promoter	Differential Luciferase	15500644	Exp Dermatol. 2004 Nov,13(11):715-9. The -431C>T polymorphism of thymus and activation-regulated chemokine increases the promoter activity but is not associated with susceptibility to atopic dermatitis in Japanese patients.	Differential	chr16	57447413	+	intron	C,T,	0.868440,0.131560,	16:57447414	1
rs2239527	MHC-Arthritis	BAT1	NA	Differential Luciferase and EMSA	15028669	Hum Mol Genet. 2004 May 1,13(9):967-74. Epub 2004 Mar 17. Polymorphisms at positions -22 and -348 in the promoter of the BAT1 gene affect transcription and the binding of nuclear factors.	Differential	chr6	31509778	-	near-gene-5,ncRNA,untranslated-5	C,G,	0.392717,0.607283,	6:31509779	NA
rs2239528	MHC-Arthritis	BAT1	NA	Differential Luciferase and EMSA	15028669	Hum Mol Genet. 2004 May 1,13(9):967-74. Epub 2004 Mar 17. Polymorphisms at positions -22 and -348 in the promoter of the BAT1 gene affect transcription and the binding of nuclear factors.	Differential	chr6	31510104	+	intron,near-gene-5,ncRNA,untranslated-5	A,G,	0.207976,0.792024,	6:31510105	1
rs2239566	Xenobiotic	CBR3	Promoter	Non-differential Luciferase	19590938	Pharm Res. 2009 Sep,26(9):2209-15. doi: 10.1007/s11095-009-9936-9. Epub 2009 Jul 10. Identification of the promoter of human carbonyl reductase 3 (CBR3) and impact of common promoter polymorphisms on hepatic CBR3 mRNA expression.	Nondifferential	chr21	37506765	+	intron,near-gene-5	C,T,	0.189493,0.810507,	21:37506766	NA
rs2239607	Obesity	ACACB	NA		21908218	Mol Genet Metab. 2011 Dec,104(4):670-6. doi: 10.1016/j.ymgme.2011.08.013. Epub 2011 Aug 23. Association of ACACB polymorphisms with obesity and diabetes.	Nondifferential	chr12	109647279	-	intron	C,T,	0.200335,0.799665,	12:109647280	NA
rs2239631	ALL (cancer)	CEBPE	Promoter	Nondifferential Luciferase	23719191	J Hum Genet. 2013 Sep,58(9):600-3. doi: 10.1038/jhg.2013.62. Epub 2013 May 30. Identification of functional nucleotide and haplotype variants in the promoter of the CEBPE gene.	Nondifferential	chr14	23589129	-	near-gene-5	C,T,	0.528689,0.471311,	14:23589130	NA
rs2239632	ALL (cancer)	CEBPE	Promoter	Differential Luciferase	23719191	J Hum Genet. 2013 Sep,58(9):600-3. doi: 10.1038/jhg.2013.62. Epub 2013 May 30. Identification of functional nucleotide and haplotype variants in the promoter of the CEBPE gene.	Differential	chr14	23589126	-	near-gene-5	G,T,	0.549532,0.450468,	14:23589127	1
rs2239675	Xenobiotic	MGST1	Promoter	Non-differential Luciferase	15128050	Pharmacogenetics. 2004 Jan,14(1):45-51. Promoter polymorphisms in glutathione-S-transferase genes affect transcription.	Nondifferential	chr12	16500264	+	intron,near-gene-5	A,G,	0.619687,0.380313,	12:16500265	NA
rs2239676	Xenobiotic	MGST1	Promoter	Haplotype differential luciferase	15128050	Pharmacogenetics. 2004 Jan,14(1):45-51. Promoter polymorphisms in glutathione-S-transferase genes affect transcription.	Differential	chr12	16500447	+	intron,near-gene-5	C,G,	0.730176,0.269824,	12:16500448	1
rs2239704	MI_Respiratory	LTA	NA	Differential Luciferase, ChIP and EMSA	15052269	Nat Genet. 2004 Apr,36(4):394-9. Epub 2004 Mar 28. Allele-specific repression of lymphotoxin-alpha by activated B cell factor-1.	Differential	chr6	31540140	-	intron,untranslated-5	G,T,	0.658745,0.341255,	6:31540141	1
rs2239704	MI	LTA	Enhancer - Intronic	Differential Luciferase and EMSA	12426569	Nat Genet. 2002 Dec,32(4):650-4. Epub 2002 Nov 11. Functional SNPs in the lymphotoxin-alpha gene that are associated with susceptibility to myocardial infarction.	Differential	chr6	31540140	-	intron,untranslated-5	G,T,	0.658745,0.341255,	6:31540141	1
rs2240017	T1D	TBX21	CDS - Missense	Differential Luciferase	15241679	Hum Genet. 2004 Aug,115(3):177-84. Epub 2004 Jul 6. Identification of a novel type 1 diabetes susceptibility gene, T-bet.	Differential	chr17	45810918	-	missense	C,G,	0.044650,0.955350,	17:45810919	1
rs2240032	Allergy	RAD50	NA	Differential	24661001	Allergy. 2014 May,69(5):632-42. doi: 10.1111/all.12394. Epub 2014 Mar 25. A common atopy-associated variant in the Th2 cytokine locus control region impacts transcriptional regulation and alters SMAD3 and SP1 binding.	Differential	chr5	131977126	+	intron	C,T,	0.838797,0.161203,	5:131977127	NA
rs2241533	Chemotherapy	DAZL	Promoter	Differential Luciferase and EMSA	22752612	Hum Reprod. 2012 Sep,27(9):2857-65. doi: 10.1093/humrep/des227. Epub 2012 Jun 29. A single-nucleotide polymorphism of the DAZL gene promoter confers susceptibility to spermatogenic failure in the Taiwanese Han.	Differential	chr3	16647088	+	near-gene-5	C,T,	0.908257,0.091743,	3:16647089	NA
rs2242480	Cardiovascular diseases	CYP3A4	Enhancer - Intronic	Differential Luciferase	21199372	Basic Clin Pharmacol Toxicol. 2011 Mar,108(3):208-13. doi: 10.1111/j.1742-7843.2010.00657.x. Epub 2010 Dec 29. A functional polymorphism in the CYP3A4 gene is associated with increased risk of coronary heart disease in the Chinese Han population.	Differential	chr7	99361465	+	intron	A,C,G,T,	0.003040,0.666708,0.009458,0.320794,	7:99361466	1
rs2243250	Atopic dermatitis	IL4	Promoter	Differential EMSA and Luciferase	8590350	Clin Exp Allergy. 1995 Nov,25 Suppl 2:74-8, discussion 95-6. Promoter polymorphisms in the chromosome 5 gene cluster in asthma and atopy.	Differential	chr5	132009153	+	near-gene-5	C,T,	0.495541,0.504459,	5:132009154	1
rs2243250	MS	IL4	Promoter	Differential Luciferase	17855802	Genes Immun. 2007 Dec,8(8):703-6. Epub 2007 Sep 13. Sex specifically associated promoter polymorphism in multiple sclerosis affects interleukin 4 expression levels.	Differential	chr5	132009153	+	near-gene-5	C,T,	0.495541,0.504459,	5:132009154	1
rs2245964	Bone density	FGFBP1	Promoter	Haplotype differential Luciferase	20450993	Bone. 2010 Aug,47(2):272-80. doi: 10.1016/j.bone.2010.04.607. Epub 2010 May 5. A common variant in fibroblast growth factor binding protein 1 (FGFBP1) is associated with bone mineral density and influences gene expression in vitro.	Differential	chr4	15939914	-	untranslated-5	C,G,	0.763668,0.236332,	4:15939915	1
rs2246293	Cardiovascular diseases	ABCA1	Promoter	Haplotype Differential Luciferase	17412755	Hum Mol Genet. 2007 Jun 15,16(12):1412-22. Epub 2007 Apr 5. Functional polymorphism in ABCA1 influences age of symptom onset in coronary artery disease patients.	Differential	chr9	107690837	-	near-gene-5	C,G,	0.477630,0.522370,	9:107690838	NA
rs2246298	Cardiovascular diseases	ABCA1	Promoter	Non-differential Luciferase	17412755	Hum Mol Genet. 2007 Jun 15,16(12):1412-22. Epub 2007 Apr 5. Functional polymorphism in ABCA1 influences age of symptom onset in coronary artery disease patients.	Nondifferential	chr9	107690732	-	near-gene-5	C,T,	0.802347,0.197653,	9:107690733	NA
rs2248690	T2D	AHSG	NA		17889958	Diabetes Res Clin Pract. 2008 Jan,79(1):164-70. Epub 2007 Sep 24. A promoter polymorphism of the alpha2-HS glycoprotein gene is associated with its transcriptional activity.	Other	chr3	186330087	+	near-gene-5	A,T,	0.762601,0.237399,	3:186330088	NA
rs2251746	Allergy	FCER1	Promoter	Differential Luciferase	12902495	J Immunol. 2003 Aug 15,171(4):1927-33. A novel -66T/C polymorphism in Fc epsilon RI alpha-chain promoter affecting the transcription activity: possible relationship to allergic diseases.	Differential	chr1	159272059	+	intron	C,N,T,	0.138150,0.000193,0.861657,	1:159272060	1
rs2252070	Atherosclerosis	MMP13	Promoter	Non-differential Luciferase	18358246	Biochim Biophys Acta. 2008 Jun,1782(6):391-400. doi: 10.1016/j.bbadis.2008.02.009. Epub 2008 Mar 4. Polymorphisms in the promoter regions for human MMP-1 and MMP-13 lead to differential responses to the alpha and beta isoforms of estrogen receptor and their ligand in vitro.	Nondifferential	chr11	102826538	-	near-gene-5	A,G,	0.637776,0.362224,	11:102826539	1
rs2252070	Atherosclerosis	MMP13	Promoter	Differential in vitro and EMSA	12392760	Matrix Biol. 2002 Oct,21(6):487-98. MMP13 promoter polymorphism is associated with atherosclerosis in the abdominal aorta of young black males.	Differential	chr11	102826538	-	near-gene-5	A,G,	0.637776,0.362224,	11:102826539	1
rs2252281	ADME	SLC47A1	Promoter	Differential Luciferase and EMSA	19745787	Pharmacogenet Genomics. 2009 Oct,19(10):770-80. doi: 10.1097/FPC.0b013e328330eeca. Identification and characterization of novel polymorphisms in the basal promoter of the human transporter, MATE1.	Differential	chr17	19437186	+	untranslated-5	C,T,	0.325688,0.674312,	17:19437187	1
rs2255888	Atherosclerosis	ALOX15	Promoter	Differential Luciferase	22879973	PLoS One. 2012,7(8):e42417. doi: 10.1371/journal.pone.0042417. Epub 2012 Aug 7. Characterization of a human 12/15-lipoxygenase promoter variant associated with atherosclerosis identifies vimentin as a promoter binding protein.	Differential	chr17	4545580	+	near-gene-5	C,T,	0.271485,0.728515,	17:4545581	NA
rs2266788	Lipids	APOA5	RNA - miRNA	Non-differential Luciferase	15941721	J Biol Chem. 2005 Aug 5,280(31):28215-20. Epub 2005 Jun 7. Determination of the functionality of common APOA5 polymorphisms.	Nondifferential	chr11	116660685	-	near-gene-5,untranslated-3	C,T,	0.127127,0.872873,	11:116660686	1
rs2266788	Lipids	APOA5	RNA - miRNA	Differential Luciferase	18395529	Biochim Biophys Acta. 2008 Jul-Aug,1782(7-8):447-52. doi: 10.1016/j.bbadis.2008.03.003. Epub 2008 Mar 18. The functional interaction on in vitro gene expression of APOA5 SNPs, defining haplotype APOA52, and their paradoxical association with plasma triglyceride but not plasma apoAV levels	Differential	chr11	116660685	-	near-gene-5,untranslated-3	C,T,	0.127127,0.872873,	11:116660686	1
rs2267437	Renal cell carcinoma (kidney cancer)	XRCC6	Promoter	Differential Luciferase	22593040	Mol Carcinog. 2012 Oct,51 Suppl 1:E183-90. doi: 10.1002/mc.21914. Epub 2012 May 16. A functional polymorphism C-1310G in the promoter region of Ku70/XRCC6 is associated with risk of renal cell carcinoma.	Differential	chr22	42016698	+	intron,near-gene-5	C,G,	0.721620,0.278380,	22:42016699	1
rs2267437	Alzheimer's Disease	XRCC6	RNA - Splicing	Non-differential minigene	21479489	Mol Med Rep. 2008 Nov-Dec,1(6):805-12. doi: 10.3892/mmr_00000032. Discrepancies between in silico and in vitro data in the functional analysis of a breast cancer-associated polymorphism in the XRCC6/Ku70 gene.	Nondifferential	chr22	42016698	+	intron,near-gene-5	C,G,	0.721620,0.278380,	22:42016699	1
rs2268338	T2D	SERPINA3	Enhancer - Intronic	Differential Luciferase	20168990	PLoS Genet. 2010 Feb 12,6(2):e1000842. doi: 10.1371/journal.pgen.1000842. A single nucleotide polymorphism within the acetyl-coenzyme A carboxylase beta gene is associated with proteinuria in patients with type 2 diabetes.	Differential	chr14	95084267	+	intron	C,G,	0.994343,0.005657,	14:95084268	1
rs2268388	Obesity	ACACB	NA		21908218	Mol Genet Metab. 2011 Dec,104(4):670-6. doi: 10.1016/j.ymgme.2011.08.013. Epub 2011 Aug 23. Association of ACACB polymorphisms with obesity and diabetes.	Other	chr12	109643644	-	intron	C,T,	0.841398,0.158602,	12:109643645	NA
rs2269577	Bipolar disorder	XBP1	Promoter	Differential Luciferase	12949534	Nat Genet. 2003 Oct,35(2):171-5. Epub 2003 Aug 31. Impaired feedback regulation of XBP1 as a genetic risk factor for bipolar disorder.	Differential	chr22	29196756	+	near-gene-5	C,G,	0.463985,0.536015,	22:29196757	1
rs2269577	Lung cancer	XPB1	Promoter	Differential Luciferase	23510626	Lung Cancer. 2013 Jun,80(3):333-8. doi: 10.1016/j.lungcan.2013.02.012. Epub 2013 Mar 16. XBP1 promoter polymorphism modulates platinum-based chemotherapy gastrointestinal toxicity for advanced non-small cell lung cancer patients.	Differential	chr22	29196756	+	near-gene-5	C,G,	0.463985,0.536015,	22:29196757	1
rs2269648	FactorV	F5	Promoter	Not tested	14656739	Arterioscler Thromb Vasc Biol. 2004 Jan,24(1):200-6. Epub 2003 Dec 1. Modulation of factor V levels in plasma by polymorphisms in the C2 domain.	Differential	chr1	169556049	+	near-gene-5	C,T,	0.609703,0.390297,	1:169556050	NA
rs2271683	HBV_cirrhosis	COL3A1	Enhancer - Intronic	not tested	19000145	Tissue Antigens. 2008 Dec,72(6):539-48. doi: 10.1111/j.1399-0039.2008.01144.x. Epub 2008 Oct 18. Genetic association between functional haplotype of collagen type III alpha 1 and chronic hepatitis B and cirrhosis in Koreans.	Nondifferential	chr2	189873736	+	missense	A,G,	0.990203,0.009797,	2:189873737	1
rs2275294	NA	ZNF512B	NA		21665992	Hum Mol Genet. 2011 Sep 15,20(18):3684-92. doi: 10.1093/hmg/ddr268. Epub 2011 Jun 10. A functional variant in ZNF512B is associated with susceptibility to amyotrophic lateral sclerosis in Japanese.	Other	chr20	62594246	+	intron	A,G,	0.332571,0.667429,	20:62594247	NA
rs2275913	Autoimmunity	IL17	Promoter	Differential Luciferase and EMSA	22028838	PLoS One. 2011,6(10):e26229. doi: 10.1371/journal.pone.0026229. Epub 2011 Oct 20. A genetic variant in the IL-17 promoter is functionally associated with acute graft-versus-host disease after unrelated bone marrow transplantation.	Differential	chr6	52051032	+	near-gene-5	A,G,	0.273042,0.726958,	6:52051033	1
rs2276109	Cardiovascular diseases	MMP12	Promoter	Differential Luciferase and EMSA	10807873	Circ Res. 2000 May 12,86(9):998-1003. Allele-specific regulation of matrix metalloproteinase-12 gene activity is associated with coronary artery luminal dimensions in diabetic patients with manifest coronary artery disease.	Differential	chr11	102745790	-	near-gene-5	A,G,	0.934430,0.065570,	11:102745791	1
rs2278862	T2D	BTC	Promoter	Differential Luciferase	16306376	Diabetes. 2005 Dec,54(12):3560-6. A functional variant in the human betacellulin gene promoter is associated with type 2 diabetes.	Differential	chr4	75719760	-	untranslated-5	A,G,	0.734461,0.265539,	4:75719761	1
rs2279115	Leukemia	BCL2	Promoter	Differential EMSA	16960146	Blood. 2007 Jan 1,109(1):290-7. Epub 2006 Sep 7. Association of a novel regulatory polymorphism (-938C>A) in the BCL2 gene promoter with disease progression and survival in chronic lymphocytic leukemia.	Differential	chr18	60986836	-	near-gene-5	A,C,	0.430471,0.569529,	18:60986837	NA
rs2279744	Cancer	MDM2	Enhancer	Differential Luciferase	15550242	Cell. 2004 Nov 24,119(5):591-602. A single nucleotide polymorphism in the MDM2 promoter attenuates the p53 tumor suppressor pathway and accelerates tumor formation in humans.	Differential	chr12	69202579	+	intron	G,T,	0.369091,0.630909,	12:69202580	1
rs2279744	Ovarian cancer	MDM2	Promoter	Differential EMSA	21316605	Cancer Cell. 2011 Feb 15,19(2):273-82. doi: 10.1016/j.ccr.2010.12.019. The MDM2 promoter SNP285C/309G haplotype diminishes Sp1 transcription factor binding and reduces risk for breast and ovarian cancer in Caucasians.	Differential	chr12	69202579	+	intron	G,T,	0.369091,0.630909,	12:69202580	1
rs2279744	Gastric cancer	MDM2	Promoter	Differential Luciferase	23506213	BMC Cancer. 2013 Mar 18,13:126. doi: 10.1186/1471-2407-13-126. A functional polymorphism T309G in MDM2 gene promoter, intensified by Helicobacter pylori lipopolysaccharide, is associated with both an increased susceptibility and poor prognosis of gastric carcinoma in Chinese patients.	Differential	chr12	69202579	+	intron	G,T,	0.369091,0.630909,	12:69202580	1
rs2280788	HIV	CCL5	Promoter	Differential Luciferase	12114533	Proc Natl Acad Sci U S A. 2002 Jul 23,99(15):10002-7. Epub 2002 Jul 11. Modulating influence on HIV/AIDS by interacting RANTES gene variants.	Differential	chr17	34207404	-	near-gene-5	C,G,	0.961501,0.038499,	17:34207405	1
rs2280788	Immune response	CCL5	Promoter	Differential Luciferase	10200305	Proc Natl Acad Sci U S A. 1999 Apr 13,96(8):4581-5. Polymorphism in RANTES chemokine promoter affects HIV-1 disease progression.	Differential	chr17	34207404	-	near-gene-5	C,G,	0.961501,0.038499,	17:34207405	1
rs2280789	HIV	CCL5	Enhancer - Intronic	Differential Luciferase	12114533	Proc Natl Acad Sci U S A. 2002 Jul 23,99(15):10002-7. Epub 2002 Jul 11. Modulating influence on HIV/AIDS by interacting RANTES gene variants.	Differential	chr17	34207002	-	intron	C,N,T,	0.205628,0.000202,0.794169,	17:34207003	1
rs2280964	Allergy	CXCR3	NA		18962861	J Allergy Clin Immunol. 2008 Dec,122(6):1119-1126.e7. doi: 10.1016/j.jaci.2008.09.026. Epub 2008 Oct 28. A common intronic variant of CXCR3 is functionally associated with gene expression levels and the polymorphic immune cell responses to stimuli.	Other	chrX	70838053	+	intron	C,T,	0.709021,0.290979,	X:70838054	NA
rs2282688	BMI	FABP2	Promoter	Haplotype differential Luciferase	14666368	Diabetologia. 2004 Feb,47(2):349-51. Epub 2003 Dec 10. Variation in the FABP2 promoter affects gene expression: implications for prior association studies.	Differential	chr4	120243721	-	near-gene-5	A,G,	0.414402,0.585598,	4:120243722	1
rs2282978	NA	CDK6	NA		24205329	PLoS One. 2013 Oct 29,8(10):e78833. doi: 10.1371/journal.pone.0078833. eCollection 2013. Detection of regulatory SNPs in human genome using ChIP-seq ENCODE data.	Other	chr7	92264409	+	intron	C,T,	0.304531,0.695469,	7:92264410	1
rs2283265	Psychiatric	DRD2	RNA - Splicing	Differential splicing in vitro	18077373	Proc Natl Acad Sci U S A. 2007 Dec 18,104(51):20552-7. Epub 2007 Dec 11. Polymorphisms in human dopamine D2 receptor gene affect gene expression, splicing, and neuronal activity during working memory.	Differential	chr11	113285535	-	intron	G,T,	0.754909,0.245091,	11:113285536	1
rs2285052	Esophageal cancer	MMP2	Promoter	Non-differential luciferase	11114309	J Biol Chem. 2001 Mar 9,276(10):7549-58. Epub 2000 Dec 12. Identification of novel, functional genetic variants in the human matrix metalloproteinase-2 gene: role of Sp1 in allele-specific transcriptional regulation.	Nondifferential	chr16	55512156	+	near-gene-5	A,C,	0.505907,0.494093,	16:55512157	NA
rs2285053	Esophageal cancer	MMP2	Promoter	Differential Luciferase and EMSA	15492291	Cancer Res. 2004 Oct 15,64(20):7622-8. Functional haplotypes in the promoter of matrix metalloproteinase-2 predict risk of the occurrence and metastasis of esophageal cancer.	Differential	chr16	55512376	+	near-gene-5	C,T,	0.826764,0.173236,	16:55512377	1
rs2286797	Cardiovascular disease	ITIH3	NA		17211523	J Hum Genet. 2007,52(3):220-9. Epub 2007 Jan 9. A functional SNP in ITIH3 is associated with susceptibility to myocardial infarction.	Other	chr3	52829632	-	coding-synon	C,T,	0.930916,0.069084,	3:52829633	NA
rs2287073	Esophageal cancer	MMP2	Promoter	Non-differential luciferase	11114309	J Biol Chem. 2001 Mar 9,276(10):7549-58. Epub 2000 Dec 12. Identification of novel, functional genetic variants in the human matrix metalloproteinase-2 gene: role of Sp1 in allele-specific transcriptional regulation.	Nondifferential	chr16	55513330	+	untranslated-5	C,G,	0.155290,0.844710,	16:55513331	NA
rs2287207	Pharmacogenetics	GNB4	NA		18815590	Pharmacogenet Genomics. 2008 Nov,18(11):999-1008. doi: 10.1097/FPC.0b013e3283117d79. Characterization of intron-1 haplotypes of the G protein beta 4 subunit gene--association with survival and progression in patients with urothelial bladder carcinoma.	Other	chr3	179162349	-	intron	C,T,	0.485207,0.514793,	3:179162350	NA
rs2287774	Respiratory	SPINK5	Promoter	Differential Luciferase	19534795	BMC Med Genet. 2009 Jun 17,10:59. doi: 10.1186/1471-2350-10-59. A functional polymorphism in the SPINK5 gene is associated with asthma in a Chinese Han Population.	Differential	chr5	147443359	-	near-gene-5	C,T,	0.924748,0.075252,	5:147443360	NA
rs2287839	Alzheimer's Disease	PIN1	Promoter	Differential Luciferase and EMSA	20580132	Neurobiol Aging. 2012 Apr,33(4):804-13. doi: 10.1016/j.neurobiolaging.2010.05.018. Epub 2010 Jun 30. A PIN1 polymorphism that prevents its suppression by AP4 associates with delayed onset of Alzheimer's disease.	Differential	chr19	9940813	-	intron,near-gene-3	C,G,	0.133743,0.866257,	19:9940814	1
rs2287887	HIV	CLEC4M	Promoter	Differential Luciferase	19809496	PLoS One. 2009 Oct 7,4(10):e7211. doi: 10.1371/journal.pone.0007211. Functional genetic variants in DC-SIGNR are associated with mother-to-child transmission of HIV-1.	Differential	chr19	7827954	+	near-gene-5	A,C,	0.618317,0.381683,	19:7827955	1
rs2289030	Bladder cancer	mir?492 (C/G)	RNA - miRNA	Hypothesized fxn - observed association		Nat Rev Cancer. 2010 June,10():389-402. Genetic variation in microRNA networks: the implications for cancer research	Other	chr12	95228285	-	ncRNA	C,G,	0.895954,0.104046,	12:95228286	NA
rs2289276	Immune response	TSLP	Promoter	Non-differential Luciferase	18787178	Am J Respir Cell Mol Biol. 2009 Mar,40(3):368-74. doi: 10.1165/rcmb.2008-0041OC. Epub 2008 Sep 11. Functional analysis of the thymic stromal lymphopoietin variants in human bronchial epithelial cells.	Nondifferential	chr5	110407506	+	intron,near-gene-5,untranslated-5	C,T,	0.747838,0.252162,	5:110407507	NA
rs2289277	Respiratory	TSLP	Promoter	Haplotype differential	18787178	Am J Respir Cell Mol Biol. 2009 Mar,40(3):368-74. doi: 10.1165/rcmb.2008-0041OC. Epub 2008 Sep 11. Functional analysis of the thymic stromal lymphopoietin variants in human bronchial epithelial cells.	Differential	chr5	110409066	+	intron,untranslated-5	C,G,N,	0.595015,0.404449,0.000536,	5:110409067	NA
rs2291617	MS	12q13.3–12q14.1	Enhancer	Nondifferential Luciferase	23160276	J Med Genet. 2013 Jan,50(1):25-33. doi: 10.1136/jmedgenet-2012-101085. Epub 2012 Nov 17. Identification of a functional variant in the KIF5A-CYP27B1-METTL1-FAM119B locus associated with multiple sclerosis.	Nondifferential	chr12	58166402	+	near-gene-5,untranslated-5	G,T,	0.309883,0.690117,	12:58166403	NA
rs2292832	Head and Neck cancer	mir-149	RNA - miRNA	Differential miRNA processing in vitro	23272122	PLoS One. 2012,7(12):e51606. doi: 10.1371/journal.pone.0051606. Epub 2012 Dec 14. The association between genetic polymorphism and the processing efficiency of miR-149 affects the prognosis of patients with head and neck squamous cell carcinoma.	Differential	chr2	241395502	+	intron	C,T,	0.603801,0.396199,	2:241395503	NA
rs2294008	Bladder cancer	PSCA	Promoter	Differential Luciferase	19648920	Nat Genet. 2009 Sep,41(9):991-5. doi: 10.1038/ng.421. Epub 2009 Aug 2. Genetic variation in the prostate stem cell antigen gene PSCA confers susceptibility to urinary bladder cancer.	Differential	chr8	143761930	+	intron,untranslated-5	C,T,	0.569492,0.430508,	8:143761931	1
rs2294008	Gastric cancer	PSCA	Promoter	Differential Luciferase	18488030	Nat Genet. 2008 Jun,40(6):730-40. doi: 10.1038/ng.152. Epub 2008 May 18. Genetic variation in PSCA is associated with susceptibility to diffuse-type gastric cancer.	Differential	chr8	143761930	+	intron,untranslated-5	C,T,	0.569492,0.430508,	8:143761931	1
rs2295080	Gastric cancer	MTOR	NA	Differential	23555892	PLoS One. 2013,8(3):e60080. doi: 10.1371/journal.pone.0060080. Epub 2013 Mar 29. A polymorphism (rs2295080) in mTOR promoter region and its association with gastric cancer in a Chinese population.	Differential	chr1	11322627	+	near-gene-5	G,T,	0.389469,0.610531,	1:11322628	NA
rs2297339	NA	HBS1L	NA		24205329	PLoS One. 2013 Oct 29,8(10):e78833. doi: 10.1371/journal.pone.0078833. eCollection 2013. Detection of regulatory SNPs in human genome using ChIP-seq ENCODE data.	Other	chr6	135375990	+	untranslated-5	A,G,	0.441530,0.558470,	6:135375991	NA
rs2298191	Urticaria	ADORA3	Promoter	Differential Luciferase	20716228	Br J Dermatol. 2010 Nov,163(5):977-85. doi: 10.1111/j.1365-2133.2010.09983.x. Functional variability of the adenosine A3 receptor (ADORA3) gene polymorphism in aspirin-induced urticaria.	Differential	chr1	112048263	+	intron,near-gene-5	C,T,	0.262664,0.737336,	1:112048264	1
rs2298881	Lung cancer	ERCC1	Promoter	Differential Luciferase and EMSA	18451256	Clin Cancer Res. 2008 May 1,14(9):2878-86. doi: 10.1158/1078-0432.CCR-07-1612. Characterization of functional excision repair cross-complementation group 1 variants and their association with lung cancer risk and prognosis.	Differential	chr19	45926915	+	intron,near-gene-5	A,C,	0.203826,0.796174,	19:45926916	1
rs2301134	Parkinson's Disease	SNCA	Promoter	Differential CAT	12541013	J Neural Transm. 2003 Jan,110(1):67-76. Polymorphisms of the alpha-synuclein promoter: expression analyses and association studies in Parkinson's disease.	Differential	chr4	90758944	-	intron,near-gene-5	C,T,	0.671065,0.328935,	4:90758945	1
rs2301135	Parkinson's Disease	SNCA	Promoter	Non-differential CAT	12541013	J Neural Transm. 2003 Jan,110(1):67-76. Polymorphisms of the alpha-synuclein promoter: expression analyses and association studies in Parkinson's disease.	Nondifferential	chr4	90758388	-	intron,near-gene-5	C,G,	0.339424,0.660576,	4:90758389	NA
rs2302254	Breast cancer	NME1	Promoter	Differential Luciferase and EMSA	18676749	Clin Cancer Res. 2008 Aug 1,14(15):4787-93. doi: 10.1158/1078-0432.CCR-08-0083. Genetic polymorphisms of metastasis suppressor gene NME1 and breast cancer survival.	Differential	chr17	49230899	+	near-gene-5,ncRNA,untranslated-5	C,T,	0.748375,0.251625,	17:49230900	1
rs2302615	Adenoma_Aspirin (Colon Cancer)	ODC	Enhancer - Intronic	Differential Luciferase	12810952	Proc Natl Acad Sci U S A. 2003 Jun 24,100(13):7859-64. Epub 2003 Jun 16. Pronounced reduction in adenoma recurrence associated with aspirin use and a polymorphism in the ornithine decarboxylase gene.	Differential	chr2	10588137	+	intron,near-gene-5	C,T,	0.595582,0.404418,	2:10588138	1
rs2302615	MYC-target Cellular proliferation	ODC1	Promoter	Differential Luciferase	11103791	Cancer Res. 2000 Nov 15,60(22):6314-7. Functional analysis of human ornithine decarboxylase alleles.	Differential	chr2	10588137	+	intron,near-gene-5	C,T,	0.595582,0.404418,	2:10588138	1
rs2304672	Diurnal preference	PER2	Promoter	Non-differential Luciferase	16120104	J Sleep Res. 2005 Sep,14(3):293-7. A single-nucleotide polymorphism in the 5'-untranslated region of the hPER2 gene is associated with diurnal preference.	Nondifferential	chr2	239186588	-	untranslated-5	C,G,N,	0.920242,0.078925,0.000833,	2:239186589	NA
rs2306744	Leukemia	DCK	NA	Haplotype differential luciferase	15564883	Pharmacogenetics. 2004 Nov,14(11):759-68. Association between single nucleotide polymorphisms in deoxycytidine kinase and treatment response among acute myeloid leukaemia patients.	Differential	chr4	71859351	-	untranslated-5	A,G,	0.060550,0.939450,	4:71859352	1
rs2317130	Cancer	TGFB1	NA		19536820	Int J Cancer. 2009 Sep 15,125(6):1483-9. doi: 10.1002/ijc.24526. Functional impact of sequence variation in the promoter region of TGFB1.	Other	chr19	41861673	+	intron,near-gene-5	C,T,	0.373333,0.626667,	19:41861674	NA
rs2327832	Arthritis	TNFAIP3	Enhancer	Non-differential Luciferase	20822710	Clin Exp Rheumatol. 2010 Sep-Oct,28(5):708-14. Epub 2010 Oct 22. Functional evaluation of TNFAIP3 (A20) in rheumatoid arthritis.	Nondifferential	chr6	137973067	+	unknown	A,G,	0.897817,0.102183,	6:137973068	1
rs2333227	CVD	MPO	Promoter	Differential CAT and EMSA	8662930	J Biol Chem. 1996 Jun 14,271(24):14412-20. An Alu element in the myeloperoxidase promoter contains a composite SP1-thyroid hormone-retinoic acid response element.	Differential	chr17	56358761	+	near-gene-5	C,T,	0.768803,0.231197,	17:56358762	NA
rs2387590	Hypercholesterolemia	LHB	Promoter	Haplotype differential Luciferase	10484773	Hum Mol Genet. 1999 Oct,8(11):2037-46. A common polymorphic allele of the human luteinizing hormone beta-subunit gene: additional mutations and differential function of the promoter sequence.	Differential	chr19	49520575	+	near-gene-5	C,T,	0.561299,0.438701,	19:49520576	1
rs2390964	Stress response	NPY	Promoter	Haplotype Differential Luciferase	18385673	Nature. 2008 Apr 24,452(7190):997-1001. doi: 10.1038/nature06858. Epub 2008 Apr 2. Genetic variation in human NPY expression affects stress response and emotion.	Differential	chr7	24322930	+	near-gene-5	C,T,	0.980283,0.019717,	7:24322931	NA
rs2395655	Blood Traits	CDKN1A	Promoter	none	17008550	Blood. 2007 Jan 15,109(2):683-92. Epub 2006 Sep 28. Promoter SNPs in G1/S checkpoint regulators and their impact on the susceptibility to childhood leukemia.	Other	chr6	36645695	+	intron,near-gene-5,untranslated-5	A,G,	0.446304,0.553696,	6:36645696	NA
rs2400706	Respiratory	ADRB2	Promoter		17255556	Am J Respir Cell Mol Biol. 2007 Jun,36(6):654-60. Epub 2007 Jan 25. Allele-specific binding of airway nuclear extracts to polymorphic beta2-adrenergic receptor 5' sequence.	Other	chr5	148204863	+	near-gene-5	C,T,	0.717678,0.282322,	5:148204864	NA
rs2400707	Respiratory	ADRB2	Promoter		17255556	Am J Respir Cell Mol Biol. 2007 Jun,36(6):654-60. Epub 2007 Jan 25. Allele-specific binding of airway nuclear extracts to polymorphic beta2-adrenergic receptor 5' sequence.	Other	chr5	148205051	+	near-gene-5	A,G,	0.366510,0.633490,	5:148205052	1
rs2410545	Xenobiotic	NAT1	Enhancer - Intronic	Non-differential p53 MAPD	20817676	Nucleic Acids Res. 2011 Jan,39(1):178-89. doi: 10.1093/nar/gkq764. Epub 2010 Sep 3. Human single-nucleotide polymorphisms alter p53 sequence-specific binding at gene regulatory elements	Nondifferential	chr8	18068834	-	intron,untranslated-5	A,G,	0.293295,0.706705,	8:18068835	1
rs2413775	ADME	SLC28A2	Promoter	Non-differential Luciferase	19430172	Drug Metab Pharmacokinet. 2009,24(2):161-6. Identification of functional promoter haplotypes of human concentrative nucleoside transporter 2, hCNT2 (SLC28A2).	Nondifferential	chr15	45544287	-	near-gene-5	A,T,	0.516858,0.483142,	15:45544288	NA
rs2413775	ADME	SLC28A2	Promoter	Differential Luciferase	19098160	J Pharmacol Exp Ther. 2009 Mar,328(3):699-707. doi: 10.1124/jpet.108.147207. Epub 2008 Dec 19. Identification and characterization of proximal promoter polymorphisms in the human concentrative nucleoside transporter 2 (SLC28A2).	Differential	chr15	45544287	-	near-gene-5	A,T,	0.516858,0.483142,	15:45544288	NA
rs2413776	ADME	SLC28A2	Promoter	Non-differential Luciferase	19430172	Drug Metab Pharmacokinet. 2009,24(2):161-6. Identification of functional promoter haplotypes of human concentrative nucleoside transporter 2, hCNT2 (SLC28A2).	Nondifferential	chr15	45544169	-	near-gene-5	C,T,	0.491803,0.508197,	15:45544170	NA
rs2413777	ADME	SLC28A2	Promoter	Haplotype differential Luciferase	19430172	Drug Metab Pharmacokinet. 2009,24(2):161-6. Identification of functional promoter haplotypes of human concentrative nucleoside transporter 2, hCNT2 (SLC28A2).	Differential	chr15	45543553	-	near-gene-5	A,G,	0.135949,0.864051,	15:45543554	1
rs2419621	Weight loss	ACSL5	Promoter	Differential Luciferase	19218499	FASEB J. 2009 Jun,23(6):1705-9. doi: 10.1096/fj.08-120998. Epub 2009 Feb 13. Functional characterization of a promoter polymorphism that drives ACSL5 gene expression in skeletal muscle and associates with diet-induced weight loss.	Differential	chr10	114135012	+	intron,near-gene-5	C,T,	0.778072,0.221928,	10:114135013	1
rs2421095	Psychiatric	SPR	NA		19415819	Pharmacogenet Genomics. 2009 May,19(5):330-7. Polymorphisms of sepiapterin reductase gene alter promoter activity and may influence risk of bipolar disorder.	Differential	chr2	73113523	+	near-gene-5	A,G,	0.861960,0.138040,	2:73113524	NA
rs2422493	Cardiovascular diseases	ABCA1	Promoter	Haplotype Differential Luciferase	17412755	Hum Mol Genet. 2007 Jun 15,16(12):1412-22. Epub 2007 Apr 5. Functional polymorphism in ABCA1 influences age of symptom onset in coronary artery disease patients.	Differential	chr9	107690994	-	near-gene-5	C,T,	0.522890,0.477110,	9:107690995	1
rs2422493	Atherosclerosis	ABCA1	Promoter	Differential Luciferase and EMSA	15528481	Arterioscler Thromb Vasc Biol. 2005 Feb,25(2):418-23. Epub 2004 Nov 4. Genotypic effect of the -565C>T polymorphism in the ABCA1 gene promoter on ABCA1 expression and severity of atherosclerosis.	Differential	chr9	107690994	-	near-gene-5	C,T,	0.522890,0.477110,	9:107690995	1
rs2424909	Lung cancer	DNMT3B	Promoter	Nondifferential Luciferase	15528220	Carcinogenesis. 2005 Feb,26(2):403-9. Epub 2004 Nov 4. DNMT3B polymorphisms and risk of primary lung cancer	Nondifferential	chr20	31361860	+	intron	C,T,	0.686524,0.313476,	20:31361861	NA
[truncated: 1,424 more rows]
