# Supplementary material for: Strategies for Enriching Variant Coverage in Candidate Disease Loci on a Multiethnic Genotyping Array
Source: PLoS One. 2016 Dec 14;11(12):e0167758. doi: 10.1371/journal.pone.0167758 (PMC5156387; doi:10.1371/journal.pone.0167758)
Supplement: S5 Table — (TXT) [file pone.0167758.s005.txt]

SNP	Gene	Anthro_BMI	BP_Kidney	CHD	Inflammation	LifeStyle	Lipids	T2D	Anthro_Source	BP_Kidney_Source	CHD_Source	Inflammation_Source	LifeStyle_Source	Lipids_Source	T2D_Source	chr	hg19_pos_zerobased	func	markername	MegaChip.PassedQC
rs7475739	CYP2C19	NA	NA	NA	NA	1	NA	NA	NA	NA	NA	NA	ClinVar	NA	NA	chr10	96491072	intron	10:96491073	NA
rs2860837	CYP2C19	NA	NA	NA	NA	1	NA	NA	NA	NA	NA	NA	ClinVar	NA	NA	chr10	96449738	intron	10:96449739	NA
rs28942082	LDLR	NA	NA	NA	NA	NA	1	NA	NA	NA	NA	NA	NA	OMIM_dyslipidemia	NA	chr19	11226876	missense	19:11226877	1
rs121918442	ABCB4	NA	NA	NA	NA	NA	1	NA	NA	NA	NA	NA	NA	OMIM_dyslipidemia	NA	chr7	87035608	missense	7:87035609	1
rs33941844	HBB	NA	NA	NA	1	NA	NA	NA	NA	NA	NA	OMIM	NA	NA	NA	chr11	5246951	missense	11:5246952	NA
rs33943001	HBB	NA	NA	NA	1	NA	NA	NA	NA	NA	NA	OMIM	NA	NA	NA	chr11	5248029	splice-3	11:5248030	NA
rs33948615	HBB	NA	NA	NA	1	NA	NA	NA	NA	NA	NA	OMIM	NA	NA	NA	chr11	5248012	missense	11:5248013	NA
rs33952543	HBB	NA	NA	NA	1	NA	NA	NA	NA	NA	NA	OMIM	NA	NA	NA	chr11	5247888	missense	11:5247889	NA
rs33967755	HBB	NA	NA	NA	1	NA	NA	NA	NA	NA	NA	OMIM	NA	NA	NA	chr11	5247900	missense	11:5247901	NA
rs33968721	HBB	NA	NA	NA	1	NA	NA	NA	NA	NA	NA	OMIM	NA	NA	NA	chr11	5248177	missense	11:5248178	NA
rs33983276	HBB	NA	NA	NA	1	NA	NA	NA	NA	NA	NA	OMIM	NA	NA	NA	chr11	5246897	missense	11:5246898	NA
rs10857759	CYP2E1	NA	NA	NA	NA	1	NA	NA	NA	NA	NA	NA	ClinVar	NA	NA	chr10	135375039	intron	10:135375040	NA
rs121913091	FGG	NA	NA	NA	1	NA	NA	NA	NA	NA	NA	OMIM	NA	NA	NA	chr4	155527978	missense	4:155527979	1
rs145975461	AGPAT2	1	NA	NA	NA	NA	NA	NA	Expert_Lipodystrophy	NA	NA	NA	NA	NA	NA	chr9	139568324	missense	9:139568325	1
rs2076697	ZMPSTE24	1	NA	NA	NA	NA	NA	NA	Expert_Lipodystrophy	NA	NA	NA	NA	NA	NA	chr1	40737588	coding-synon	1:40737589	1
rs2304794	PLIN1	1	NA	NA	NA	NA	NA	NA	Expert_Lipodystrophy	NA	NA	NA	NA	NA	NA	chr15	90213133	intron	15:90213134	NA
rs28371730	CYP2D6	NA	NA	NA	NA	1	NA	NA	NA	NA	NA	NA	ClinVar	NA	NA	chr22	42523208	intron	22:42523209	NA
rs28942080	LDLR	NA	NA	NA	NA	NA	1	NA	NA	NA	NA	NA	NA	OMIM_dyslipidemia	NA	chr19	11224418	missense	19:11224419	1
rs28942081	LDLR	NA	NA	NA	NA	NA	1	NA	NA	NA	NA	NA	NA	OMIM_dyslipidemia	NA	chr19	11226819	missense	19:11226820	1
rs28942083	LDLR	NA	NA	NA	NA	NA	1	NA	NA	NA	NA	NA	NA	OMIM_dyslipidemia	NA	chr19	11231057	intron,missense	19:11231058	NA
rs28942085	LDLR	NA	NA	NA	NA	NA	1	NA	NA	NA	NA	NA	NA	OMIM_dyslipidemia	NA	chr19	11240281	missense	19:11240282	1
rs121918440	ABCB4	NA	NA	NA	NA	NA	1	NA	NA	NA	NA	NA	NA	OMIM_dyslipidemia	NA	chr7	87041263	intron,nonsense	7:87041264	1
rs121918441	ABCB4	NA	NA	NA	NA	NA	1	NA	NA	NA	NA	NA	NA	OMIM_dyslipidemia	NA	chr7	87069076	missense	7:87069077	1
rs121918443	ABCB4	NA	NA	NA	NA	NA	1	NA	NA	NA	NA	NA	NA	OMIM_dyslipidemia	NA	chr7	87073001	missense	7:87073002	1
rs72552780	ABCB4	NA	NA	NA	NA	NA	1	NA	NA	NA	NA	NA	NA	OMIM_dyslipidemia	NA	chr7	87082365	nonsense	7:87082366	1
rs118204056	LPL	NA	NA	NA	NA	NA	1	NA	NA	NA	NA	NA	NA	OMIM_dyslipidemia	NA	chr8	19811695	missense	8:19811696	1
rs118204059	LPL	NA	NA	NA	NA	NA	1	NA	NA	NA	NA	NA	NA	OMIM_dyslipidemia	NA	chr8	19813386	missense	8:19813387	1
rs118204060	LPL	NA	NA	NA	NA	NA	1	NA	NA	NA	NA	NA	NA	OMIM_dyslipidemia	NA	chr8	19811789	missense	8:19811790	1
rs118204062	LPL	NA	NA	NA	NA	NA	1	NA	NA	NA	NA	NA	NA	OMIM_dyslipidemia	NA	chr8	19813384	missense	8:19813385	NA
rs121964917	CFI	NA	1	NA	NA	NA	NA	NA	NA	Expert_Kopp_CKD	NA	NA	NA	NA	NA	chr4	110670749	missense	4:110670750	1
rs34500389	HBB	NA	NA	NA	1	NA	NA	NA	NA	NA	NA	OMIM	NA	NA	NA	chr11	5248332	near-gene-5	11:5248333	NA
rs9436640	NFIA	NA	NA	1	NA	NA	NA	NA	NA	NA	Lodder_2014_PMID23956259	NA	NA	NA	NA	chr1	61873676	intron	1:61873677	NA
rs1799752	ACE	NA	1	NA	NA	NA	NA	NA	NA	Expert_Kopp_CKD	NA	NA	NA	NA	NA	chr17	61565890	intron	17:61565891	NA
rs12190590	MCP	NA	1	NA	NA	NA	NA	NA	NA	Expert_Kopp_CKD	NA	NA	NA	NA	NA	chr6	44431032	unknown	6:44431033	1
rs1260326	GCKR	NA	1	NA	1	NA	1	1	NA	Expert_NoraFranceschini	NA	OMIM	NA	GWASannotation_Myriam	ClinVar	chr2	27730939	missense	2:27730940	1
rs199473469	KCNQ1	NA	NA	NA	NA	NA	NA	1	NA	NA	NA	NA	NA	NA	ClinVar	chr11	2604673	ncRNA,missense	11:2604674	1
rs118203915	TAT	NA	NA	NA	NA	1	NA	NA	NA	NA	NA	NA	OMIM	NA	NA	chr16	71606126	ncRNA,nonsense	16:71606127	1
rs104894542	VKORC1	NA	NA	NA	NA	1	NA	NA	NA	NA	NA	NA	OMIM	NA	NA	chr16	31102563	coding-synon,missense	16:31102564	NA
rs191991016	CYP2C9	NA	NA	NA	NA	1	NA	NA	NA	NA	NA	NA	ClinVar	NA	NA	chr10	96553752	intron	10:96553753	NA
rs2266780	FMO3	NA	NA	NA	NA	1	NA	NA	NA	NA	NA	NA	OMIM	NA	NA	chr1	171083241	missense	1:171083242	1
rs386833673	AIRE	NA	NA	NA	NA	NA	NA	1	NA	NA	NA	NA	NA	NA	ClinVar	chr21	45717609	stop-loss	21:45717610	1
rs121918447	ITGB3	NA	NA	NA	1	NA	NA	NA	NA	NA	NA	OMIM	NA	NA	NA	chr17	45387534	missense	17:45387535	1
rs63749958	HBB	NA	NA	NA	1	NA	NA	NA	NA	NA	NA	OMIM	NA	NA	NA	chr11	5248194	cds-indel	11:5248195	NA
rs34750035	HBB	NA	NA	NA	1	NA	NA	NA	NA	NA	NA	OMIM	NA	NA	NA	chr11	5247801	intron	11:5247802	NA
rs28371676	CYP2C9	NA	NA	NA	NA	1	NA	NA	NA	NA	NA	NA	ClinVar	NA	NA	chr10	96702362	intron	10:96702363	NA
rs193922272	GCK	NA	NA	NA	NA	NA	NA	1	NA	NA	NA	NA	NA	NA	ClinVar	chr7	44185108	missense	7:44185109	1
rs34933455	HBB	NA	NA	NA	1	NA	NA	NA	NA	NA	NA	OMIM	NA	NA	NA	chr11	5247934	missense	11:5247935	1
rs6546837	ALMS1	1	1	NA	NA	NA	NA	NA	PMID19737746_PMID19279085_PMID16255080	Expert_NoraFranceschini	NA	NA	NA	NA	NA	chr2	73677897	missense	2:73677898	1
rs112118958	CYP2C19	NA	NA	NA	NA	1	NA	NA	NA	NA	NA	NA	ClinVar	NA	NA	chr10	96416558	unknown	10:96416559	NA
rs121964912	CFI	NA	1	NA	NA	NA	NA	NA	NA	Expert_Kopp_CKD	NA	NA	NA	NA	NA	chr4	110667553	missense	4:110667554	1
rs33933298	HBB	NA	NA	NA	1	NA	NA	NA	NA	NA	NA	OMIM	NA	NA	NA	chr11	5247826	missense	11:5247827	NA
rs33935780	HBB	NA	NA	NA	1	NA	NA	NA	NA	NA	NA	OMIM	NA	NA	NA	chr11	5246845	cds-indel	11:5246846	NA
rs33935983	HBB	NA	NA	NA	1	NA	NA	NA	NA	NA	NA	OMIM	NA	NA	NA	chr11	5247952	missense	11:5247953	NA
rs33936254	HBB	NA	NA	NA	1	NA	NA	NA	NA	NA	NA	OMIM	NA	NA	NA	chr11	5248183	missense	11:5248184	NA
rs33936967	HBB	NA	NA	NA	1	NA	NA	NA	NA	NA	NA	OMIM	NA	NA	NA	chr11	5247876	missense	11:5247877	NA
rs33937393	HBB	NA	NA	NA	1	NA	NA	NA	NA	NA	NA	OMIM	NA	NA	NA	chr11	5247816	missense	11:5247817	NA
rs33941377	HBB	NA	NA	NA	1	NA	NA	NA	NA	NA	NA	OMIM	NA	NA	NA	chr11	5248387	near-gene-5	11:5248388	NA
rs33954632	HBB	NA	NA	NA	1	NA	NA	NA	NA	NA	NA	OMIM	NA	NA	NA	chr11	5248168	missense	11:5248169	NA
rs33961886	HBB	NA	NA	NA	1	NA	NA	NA	NA	NA	NA	OMIM	NA	NA	NA	chr11	5247964	missense	11:5247965	NA
rs33971848	HBB	NA	NA	NA	1	NA	NA	NA	NA	NA	NA	OMIM	NA	NA	NA	chr11	5246904	missense	11:5246905	NA
rs34227486	HBB	NA	NA	NA	1	NA	NA	NA	NA	NA	NA	OMIM	NA	NA	NA	chr11	5247812	missense	11:5247813	NA
rs12784952	CYP2C19	NA	NA	NA	NA	1	NA	NA	NA	NA	NA	NA	ClinVar	NA	NA	chr10	96419321	unknown	10:96419322	NA
rs12768009	CYP2C19	NA	NA	NA	NA	1	NA	NA	NA	NA	NA	NA	ClinVar	NA	NA	chr10	96525864	intron	10:96525865	1
rs193929346	KCNJ11	NA	NA	NA	NA	NA	NA	1	NA	NA	NA	NA	NA	NA	ClinVar	NA	NA	NA	NA:NA	NA
rs193929347	KCNJ11	NA	NA	NA	NA	NA	NA	1	NA	NA	NA	NA	NA	NA	ClinVar	NA	NA	NA	NA:NA	NA
rs193929349	KCNJ11	NA	NA	NA	NA	NA	NA	1	NA	NA	NA	NA	NA	NA	ClinVar	NA	NA	NA	NA:NA	NA
rs193929350	KCNJ11	NA	NA	NA	NA	NA	NA	1	NA	NA	NA	NA	NA	NA	ClinVar	NA	NA	NA	NA:NA	NA
rs193929351	KCNJ11	NA	NA	NA	NA	NA	NA	1	NA	NA	NA	NA	NA	NA	ClinVar	NA	NA	NA	NA:NA	NA
rs193929359	ABCC8	NA	NA	NA	NA	NA	NA	1	NA	NA	NA	NA	NA	NA	ClinVar	NA	NA	NA	NA:NA	NA
rs104894011	GCK	NA	NA	NA	NA	NA	NA	1	NA	NA	NA	NA	NA	NA	ClinVar	chr7	44187318	nonsense	7:44187319	1
rs121913616	MPL	NA	NA	NA	1	NA	NA	NA	NA	NA	NA	OMIM	NA	NA	NA	chr1	43815007	missense	1:43815008	NA
rs121908926	AGPAT2	1	NA	NA	NA	NA	1	NA	Expert_Lipodystrophy	NA	NA	NA	NA	OMIM_dyslipidemia	NA	chr9	139571054	intron,nonsense	9:139571055	1
rs117897483	CYP2C19	NA	NA	NA	NA	1	NA	NA	NA	NA	NA	NA	ClinVar	NA	NA	chr10	96471786	intron	10:96471787	NA
rs10857753	CYP2E1	NA	NA	NA	NA	1	NA	NA	NA	NA	NA	NA	ClinVar	NA	NA	chr10	135373767	intron	10:135373768	NA
rs63750099	HBB	NA	NA	NA	1	NA	NA	NA	NA	NA	NA	OMIM	NA	NA	NA	chr11	5248001	frameshift	11:5248002	1
rs267603321	TBX3	1	NA	NA	NA	NA	NA	NA	Unknown	NA	NA	NA	NA	NA	NA	NA	NA	NA	NA:NA	NA
rs17773630	MC4R	1	NA	NA	NA	NA	NA	NA	Expert_ExtremeObesity	NA	NA	NA	NA	NA	NA	chr18	58038459	near-gene-3	18:58038460	1
rs118204076	LPL	NA	NA	NA	NA	NA	1	NA	NA	NA	NA	NA	NA	OMIM_dyslipidemia	NA	chr8	19811709	missense	8:19811710	1
rs141309351	POMC	1	NA	NA	NA	NA	NA	NA	Expert_ExtremeObesity	NA	NA	NA	NA	NA	NA	chr2	25384170	missense	2:25384171	1
rs33950093	HBB	NA	NA	NA	1	NA	NA	NA	NA	NA	NA	OMIM	NA	NA	NA	chr11	5248187	missense	11:5248188	NA
rs112889338	CYP2C9	NA	NA	NA	NA	1	NA	NA	NA	NA	NA	NA	ClinVar	NA	NA	chr10	96754245	unknown	10:96754246	NA
rs74505001	CYP2C9	NA	NA	NA	NA	1	NA	NA	NA	NA	NA	NA	ClinVar	NA	NA	chr10	96753907	unknown	10:96753908	NA
rs74581188	CYP2C9	NA	NA	NA	NA	1	NA	NA	NA	NA	NA	NA	ClinVar	NA	NA	chr10	96756791	unknown	10:96756792	NA
rs111598382	CYP2C9	NA	NA	NA	NA	1	NA	NA	NA	NA	NA	NA	ClinVar	NA	NA	chr10	96709876	intron	10:96709877	NA
rs28570317	CYP2D6	NA	NA	NA	NA	1	NA	NA	NA	NA	NA	NA	ClinVar	NA	NA	chr22	42534275	unknown	22:42534276	NA
rs28515621	CYP2D6	NA	NA	NA	NA	1	NA	NA	NA	NA	NA	NA	ClinVar	NA	NA	chr22	42534125	unknown	22:42534126	NA
rs6002618	CYP2D6	NA	NA	NA	NA	1	NA	NA	NA	NA	NA	NA	ClinVar	NA	NA	chr22	42507858	intron	22:42507859	NA
rs143927474	CYP2D6	NA	NA	NA	NA	1	NA	NA	NA	NA	NA	NA	ClinVar	NA	NA	chr22	42496179	intron	22:42496180	NA
rs6002602	CYP2D6	NA	NA	NA	NA	1	NA	NA	NA	NA	NA	NA	ClinVar	NA	NA	chr22	42492224	intron	22:42492225	NA
rs118204079	LPL	NA	NA	NA	NA	NA	1	NA	NA	NA	NA	NA	NA	OMIM_dyslipidemia	NA	chr8	19819636	missense	8:19819637	1
rs118204081	LPL	NA	NA	NA	NA	NA	1	NA	NA	NA	NA	NA	NA	OMIM_dyslipidemia	NA	chr8	19813562	nonsense	8:19813563	1
rs118204082	LPL	NA	NA	NA	NA	NA	1	NA	NA	NA	NA	NA	NA	OMIM_dyslipidemia	NA	chr8	19813373	missense	8:19813374	1
rs28933692	ABCA1	NA	NA	NA	NA	NA	1	NA	NA	NA	NA	NA	NA	OMIM_dyslipidemia	NA	chr9	107581110	missense	9:107581111	1
rs80356492	SLC37A4	NA	NA	NA	NA	NA	1	NA	NA	NA	NA	NA	NA	ClinVar_hyperlipidemia	NA	chr11	118895924	missense	11:118895925	NA
rs104894563	G6PC	NA	NA	NA	NA	NA	1	NA	NA	NA	NA	NA	NA	ClinVar_hyperlipidemia	NA	chr17	41063251	missense,untranslated-3	17:41063252	1
rs104894565	G6PC	NA	NA	NA	NA	NA	1	NA	NA	NA	NA	NA	NA	ClinVar_hyperlipidemia	NA	chr17	41053005	missense	17:41053006	1
rs104894566	G6PC	NA	NA	NA	NA	NA	1	NA	NA	NA	NA	NA	NA	ClinVar_hyperlipidemia	NA	chr17	41053121	missense	17:41053122	1
rs104894567	G6PC	NA	NA	NA	NA	NA	1	NA	NA	NA	NA	NA	NA	ClinVar_hyperlipidemia	NA	chr17	41056044	missense	17:41056045	1
rs104894568	G6PC	NA	NA	NA	NA	NA	1	NA	NA	NA	NA	NA	NA	ClinVar_hyperlipidemia	NA	chr17	41059568	intron,missense	17:41059569	1
rs104894569	G6PC	NA	NA	NA	NA	NA	1	NA	NA	NA	NA	NA	NA	ClinVar_hyperlipidemia	NA	chr17	41061423	nonsense,missense	17:41061424	1
rs118204070	LPL	NA	NA	NA	NA	NA	1	NA	NA	NA	NA	NA	NA	OMIM_dyslipidemia	NA	chr8	19809301	nonsense	8:19809302	1
rs118204071	LPL	NA	NA	NA	NA	NA	1	NA	NA	NA	NA	NA	NA	OMIM_dyslipidemia	NA	chr8	19816832	missense	8:19816833	1
rs118204072	LPL	NA	NA	NA	NA	NA	1	NA	NA	NA	NA	NA	NA	OMIM_dyslipidemia	NA	chr8	19811684	missense	8:19811685	1
rs118204073	LPL	NA	NA	NA	NA	NA	1	NA	NA	NA	NA	NA	NA	OMIM_dyslipidemia	NA	chr8	19809335	missense	8:19809336	1
rs118204074	LPL	NA	NA	NA	NA	NA	1	NA	NA	NA	NA	NA	NA	OMIM_dyslipidemia	NA	chr8	19809329	nonsense	8:19809330	NA
rs118204075	LPL	NA	NA	NA	NA	NA	1	NA	NA	NA	NA	NA	NA	OMIM_dyslipidemia	NA	chr8	19811753	missense	8:19811754	1
rs118204077	LPL	NA	NA	NA	NA	NA	1	NA	NA	NA	NA	NA	NA	OMIM_dyslipidemia	NA	chr8	19813383	missense	8:19813384	1
rs80356654	GCK	NA	NA	NA	NA	NA	NA	1	NA	NA	NA	NA	NA	NA	ClinVar	chr7	44189408	missense	7:44189409	NA
rs2093434	CYP2C19	NA	NA	NA	NA	1	NA	NA	NA	NA	NA	NA	ClinVar	NA	NA	chr10	96638856	unknown	10:96638857	NA
rs137852823	PCSK1	1	NA	NA	NA	NA	NA	NA	Expert_ExtremeObesity	NA	NA	NA	NA	NA	NA	chr5	95751806	cds-indel	5:95751807	NA
rs33953406	HBB	NA	NA	NA	1	NA	NA	NA	NA	NA	NA	OMIM	NA	NA	NA	chr11	5246874	nonsense,missense	11:5246875	NA
rs33964352	HBB	NA	NA	NA	1	NA	NA	NA	NA	NA	NA	OMIM	NA	NA	NA	chr11	5246838	nonsense,missense	11:5246839	NA
rs33965000	HBB	NA	NA	NA	1	NA	NA	NA	NA	NA	NA	OMIM	NA	NA	NA	chr11	5247819	missense	11:5247820	NA
rs199473459	KCNQ1	NA	NA	NA	NA	NA	NA	1	NA	NA	NA	NA	NA	NA	ClinVar	chr11	2593300	ncRNA,missense	11:2593301	1
rs133374	CYP2D6	NA	NA	NA	NA	1	NA	NA	NA	NA	NA	NA	ClinVar	NA	NA	chr22	42465940	intron	22:42465941	NA
rs199473661	KCNQ1	NA	NA	NA	NA	NA	NA	1	NA	NA	NA	NA	NA	NA	ClinVar	chr11	2591929	ncRNA,missense	11:2591930	1
rs1060407	MAP4	NA	1	NA	NA	NA	NA	NA	NA	Expert_NoraFranceschini	NA	NA	NA	NA	NA	chr3	47958036	missense	3:47958037	1
rs121434255	AIRE	NA	NA	NA	NA	NA	NA	1	NA	NA	NA	NA	NA	NA	ClinVar	chr21	45706553	missense	21:45706554	1
rs12777634	CYP2E1	NA	NA	NA	NA	1	NA	NA	NA	NA	NA	NA	ClinVar	NA	NA	chr10	135380322	intron,near-gene-3,near-gene-5	10:135380323	NA
rs33971634	HBB	NA	NA	NA	1	NA	NA	NA	NA	NA	NA	OMIM	NA	NA	NA	chr11	5246889	nonsense,missense	11:5246890	NA
rs12572499	CYP2C19	NA	NA	NA	NA	1	NA	NA	NA	NA	NA	NA	ClinVar	NA	NA	chr10	96502801	unknown	10:96502802	NA
rs28937891	WFS1	NA	NA	NA	NA	NA	NA	1	NA	NA	NA	NA	NA	NA	ClinVar	chr4	6303605	missense	4:6303606	NA
rs28937893	WFS1	NA	NA	NA	NA	NA	NA	1	NA	NA	NA	NA	NA	NA	ClinVar	chr4	6303667	missense	4:6303668	1
rs121908950	PAPSS2	NA	NA	NA	NA	1	NA	NA	NA	NA	NA	NA	OMIM	NA	NA	chr10	89503345	nonsense	10:89503346	NA
rs33984863	HBB	NA	NA	NA	1	NA	NA	NA	NA	NA	NA	OMIM	NA	NA	NA	chr11	5246862	missense	11:5246863	NA
rs28937890	WFS1	NA	NA	NA	NA	NA	NA	1	NA	NA	NA	NA	NA	NA	ClinVar	chr4	6303692	missense	4:6303693	1
rs121909802	VDR	NA	NA	NA	NA	1	NA	NA	NA	NA	NA	NA	OMIM	NA	NA	chr12	48240156	missense	12:48240157	1
rs10128072	LEPR	1	NA	NA	NA	NA	NA	NA	Expert_ExtremeObesity	NA	NA	NA	NA	NA	NA	chr1	65957095	intron	1:65957096	1
rs137852347	G6PD	NA	NA	NA	1	NA	NA	NA	NA	NA	NA	OMIM	NA	NA	NA	chrX	153761243	missense	X:153761244	1
rs121913145	INSR	NA	NA	NA	NA	NA	NA	1	NA	NA	NA	NA	NA	NA	ClinVar	chr19	7184593	missense	19:7184594	1
rs193919339	ALMS1	NA	NA	NA	NA	NA	1	NA	NA	NA	NA	NA	NA	ClinVar_dyslipidemia	NA	chr2	73799992	nonsense	2:73799993	1
rs699	AGT	NA	1	1	NA	NA	NA	NA	NA	Expert_NoraFranceschini	ClinVar_HeartRate	NA	NA	NA	NA	chr1	230845793	missense	1:230845794	1
rs373617920	POMC	1	NA	NA	NA	NA	NA	NA	Expert_ExtremeObesity	NA	NA	NA	NA	NA	NA	chr2	25384090	coding-synon	2:25384091	1
rs193922479	HNF4A	NA	NA	NA	NA	NA	NA	1	NA	NA	NA	NA	NA	NA	ClinVar	chr20	43052755	missense	20:43052756	1
rs137870558	SIM1	1	NA	NA	NA	NA	NA	NA	Expert_ExtremeObesity	NA	NA	NA	NA	NA	NA	chr6	100838888	missense	6:100838889	1
rs145765578	MC4R	1	NA	NA	NA	NA	NA	NA	Expert_ExtremeObesity	NA	NA	NA	NA	NA	NA	chr18	58038745	coding-synon	18:58038746	1
rs28399504	CYP2C19	NA	NA	NA	NA	1	NA	NA	NA	NA	NA	NA	OMIM_Expert	NA	NA	chr10	96522462	missense	10:96522463	1
rs77957608	CYP2C9	NA	NA	NA	NA	1	NA	NA	NA	NA	NA	NA	ClinVar	NA	NA	chr10	96519690	unknown	10:96519691	NA
rs33961459	HBB	NA	NA	NA	1	NA	NA	NA	NA	NA	NA	OMIM	NA	NA	NA	chr11	5247916	missense	11:5247917	NA
rs121913614	MPL	NA	NA	NA	1	NA	NA	NA	NA	NA	NA	OMIM	NA	NA	NA	chr1	43814978	missense	1:43814979	1
rs72554626	CYP11B2	NA	NA	NA	NA	1	NA	NA	NA	NA	NA	NA	OMIM_ClinVar	NA	NA	chr8	143993415	missense	8:143993416	1
rs121909675	GGCX	NA	NA	NA	NA	1	NA	NA	NA	NA	NA	NA	OMIM	NA	NA	chr2	85780167	missense	2:85780168	1
rs137853236	HNF1A	NA	NA	NA	1	NA	NA	1	NA	NA	NA	OMIM	NA	NA	ClinVar	chr12	121435306	missense	12:121435307	1
rs137854539	GNAS	1	NA	NA	NA	NA	NA	NA	ClinVar	NA	NA	NA	NA	NA	NA	chr20	57478757	ncRNA,missense,untranslated-3	20:57478758	1
rs121913135	INSR	NA	NA	NA	NA	NA	NA	1	NA	NA	NA	NA	NA	NA	ClinVar	chr19	7125447	missense	19:7125448	1
rs193922472	HNF4A	NA	NA	NA	NA	NA	NA	1	NA	NA	NA	NA	NA	NA	ClinVar	chr20	43042374	missense	20:43042375	NA
rs4399146	HDGF	NA	NA	NA	NA	NA	1	NA	NA	NA	NA	NA	NA	GWASannotation_Myriam	NA	chr1	156713557	missense	1:156713558	1
rs34533941	HBB	NA	NA	NA	1	NA	NA	NA	NA	NA	NA	OMIM	NA	NA	NA	chr11	5247838	frameshift	11:5247839	NA
rs121913644	MYH7	NA	NA	1	NA	NA	NA	NA	NA	NA	ClinVar_SCD	NA	NA	NA	NA	chr14	23895006	missense	14:23895007	NA
rs28929476	APOA1	NA	NA	NA	NA	NA	1	NA	NA	NA	NA	NA	NA	OMIM_dyslipidemia	NA	chr11	116707815	missense	11:116707816	1
rs121909744	SLC2A2	NA	NA	NA	NA	NA	NA	1	NA	NA	NA	NA	NA	NA	ClinVar	chr3	170716105	missense	3:170716106	1
rs193921340	GCK	NA	NA	NA	NA	NA	NA	1	NA	NA	NA	NA	NA	NA	ClinVar	chr7	44185179	missense	7:44185180	NA
rs80338938	LMNA	NA	NA	NA	NA	NA	1	NA	NA	NA	NA	NA	NA	OMIM_dyslipidemia	NA	chr1	156107546	intron,ncRNA,missense	1:156107547	1
rs121908043	LDLR	NA	NA	NA	NA	NA	1	NA	NA	NA	NA	NA	NA	OMIM_dyslipidemia	NA	chr19	11223982	coding-synon	19:11223983	1
rs3775214	AFF1	NA	NA	NA	NA	NA	1	NA	NA	NA	NA	NA	NA	GWASannotation_Myriam	NA	chr4	88023298	intron	4:88023299	NA
rs118203925	PAH	NA	NA	NA	NA	1	NA	NA	NA	NA	NA	NA	OMIM	NA	NA	chr12	103306596	missense	12:103306597	NA
rs76728603	HBB	NA	NA	NA	1	NA	NA	NA	NA	NA	NA	OMIM	NA	NA	NA	NA	NA	NA	NA:NA	NA
rs2305637	NBEAL2	NA	NA	NA	NA	NA	1	NA	NA	NA	NA	NA	NA	GWASannotation_Myriam	NA	chr3	47045845	missense	3:47045846	1
rs80338901	FAH	NA	NA	NA	NA	1	NA	NA	NA	NA	NA	NA	OMIM	NA	NA	chr15	80472571	intron	15:80472572	1
rs121918520	PRKCSH	NA	NA	NA	NA	1	NA	NA	NA	NA	NA	NA	OMIM	NA	NA	chr19	11559731	nonsense	19:11559732	1
rs78950939	MPO	NA	NA	NA	NA	1	NA	NA	NA	NA	NA	NA	OMIM	NA	NA	chr17	56356913	missense	17:56356914	1
rs1051740	EPHX1	NA	1	NA	NA	1	1	NA	NA	Expert_NoraFranceschini	NA	NA	OMIM	OMIM_hypercholesterolemia	NA	chr1	226019632	missense	1:226019633	1
rs35209776	HBB	NA	NA	NA	1	NA	NA	NA	NA	NA	NA	OMIM	NA	NA	NA	chr11	5246920	missense	11:5246921	NA
rs11057401	CCDC92	NA	NA	NA	NA	NA	1	NA	NA	NA	NA	NA	NA	GWASannotation_Myriam	NA	chr12	124427305	missense	12:124427306	1
rs1051740	EPHX1	NA	1	NA	NA	1	1	NA	NA	Expert_NoraFranceschini	NA	NA	OMIM	OMIM_hypercholesterolemia	NA	chr1	226019632	missense	1:226019633	1
rs9325473	CYP2C9	NA	NA	NA	NA	1	NA	NA	NA	NA	NA	NA	ClinVar	NA	NA	chr10	96734581	intron	10:96734582	NA
rs35351128	HBB	NA	NA	NA	1	NA	NA	NA	NA	NA	NA	OMIM	NA	NA	NA	chr11	5247853	missense	11:5247854	1
rs179363884	AIRE	NA	NA	NA	NA	NA	NA	1	NA	NA	NA	NA	NA	NA	ClinVar	chr21	45706584	missense	21:45706585	1
rs1367117	APOB	NA	NA	NA	NA	NA	1	NA	NA	NA	NA	NA	NA	GWASannotation_Myriam	NA	chr2	21263899	missense	2:21263900	1
rs2229357	INHBC	NA	1	NA	NA	NA	1	NA	NA	Expert_NoraFranceschini	NA	NA	NA	GWASannotation_Myriam	NA	chr12	57843710	missense	12:57843711	1
rs1047891	CPS1	NA	1	NA	NA	NA	1	NA	NA	Expert_NoraFranceschini	NA	NA	NA	GWASannotation_Myriam	NA	chr2	211540506	missense	2:211540507	1
rs80356634	ABCC8	NA	NA	NA	NA	NA	NA	1	NA	NA	NA	NA	NA	NA	ClinVar	chr11	17496507	missense	11:17496508	1
rs599839	PSRC1	NA	NA	1	NA	NA	1	NA	NA	NA	Lodder_2014_PMID23956259	NA	NA	GWASannotation_Myriam	NA	chr1	109822165	near-gene-3	1:109822166	1
rs121918352	JAG1	NA	NA	NA	NA	NA	1	NA	NA	NA	NA	NA	NA	OMIM_hypercholesterolemia	NA	chr20	10653625	missense	20:10653626	1
rs121908024	LDLR	NA	NA	NA	NA	NA	1	NA	NA	NA	NA	NA	NA	OMIM_dyslipidemia	NA	chr19	11210927	intron,nonsense	19:11210928	1
rs599839	PSRC1	NA	NA	1	NA	NA	1	NA	NA	NA	Lodder_2014_PMID23956259	NA	NA	GWASannotation_Myriam	NA	chr1	109822165	near-gene-3	1:109822166	1
rs121913160	INSR	NA	NA	NA	NA	NA	NA	1	NA	NA	NA	NA	NA	NA	ClinVar	chr19	7170658	missense	19:7170659	1
rs28931574	APOA1	NA	NA	NA	NA	NA	1	NA	NA	NA	NA	NA	NA	OMIM_dyslipidemia	NA	chr11	116707768	missense	11:116707769	1
rs121918350	JAG1	NA	NA	NA	NA	NA	1	NA	NA	NA	NA	NA	NA	OMIM_hypercholesterolemia	NA	chr20	10639259	missense	20:10639260	NA
rs601338	FUT2	NA	NA	NA	NA	NA	1	NA	NA	NA	NA	NA	NA	GWASannotation_Myriam	NA	chr19	49206673	nonsense	19:49206674	1
rs121917723	PEPD	NA	NA	NA	NA	NA	NA	1	NA	NA	NA	NA	NA	NA	ClinVar	chr19	33892760	missense	19:33892761	1
rs386834158	CEP290	1	NA	NA	NA	NA	NA	NA	ClinVar	NA	NA	NA	NA	NA	NA	chr12	88471566	frameshift	12:88471567	1
rs121917721	PEPD	NA	NA	NA	NA	NA	NA	1	NA	NA	NA	NA	NA	NA	ClinVar	chr19	33892767	missense	19:33892768	1
rs28931575	APOA1	NA	NA	NA	NA	NA	1	NA	NA	NA	NA	NA	NA	OMIM_dyslipidemia	NA	chr11	116706986	missense	11:116706987	1
rs121917724	PEPD	NA	NA	NA	NA	NA	NA	1	NA	NA	NA	NA	NA	NA	ClinVar	chr19	33878797	missense	19:33878798	1
rs121918299	TJP2	NA	NA	NA	NA	NA	1	NA	NA	NA	NA	NA	NA	OMIM_hypercholesterolemia	NA	chr9	71831282	missense	9:71831283	1
rs80356625	KCNJ11	NA	NA	NA	NA	NA	NA	1	NA	NA	NA	NA	NA	NA	ClinVar	chr11	17409037	missense	11:17409038	1
rs121434319	CYP17A1	NA	NA	NA	NA	1	NA	NA	NA	NA	NA	NA	OMIM	NA	NA	chr10	104596959	cds-indel	10:104596960	NA
rs267606664	NA	NA	NA	NA	NA	NA	1	NA	NA	NA	NA	NA	NA	ClinVar_hypertriglyceridemia	NA	chr19	45411986	missense	19:45411987	1
rs74407840	PLIN1	NA	NA	NA	NA	NA	1	NA	NA	NA	NA	NA	NA	Johansen_2014_JLR_SuppTable6	NA	chr15	90210893	missense	15:90210894	1
rs35348864	HBB	NA	NA	NA	1	NA	NA	NA	NA	NA	NA	OMIM	NA	NA	NA	chr11	5248028	cds-indel	11:5248029	1
rs118204008	CYP27B1	NA	NA	NA	NA	1	NA	NA	NA	NA	NA	NA	OMIM_ClinVar	NA	NA	chr12	58157580	missense	12:58157581	1
rs104894687	FUT1	NA	NA	NA	NA	1	NA	NA	NA	NA	NA	NA	OMIM	NA	NA	chr19	49254047	missense	19:49254048	NA
rs80356778	CPT1A	NA	NA	NA	NA	NA	1	NA	NA	NA	NA	NA	NA	OMIM_hyperlipidemia	NA	chr11	68548204	missense	11:68548205	1
rs113993977	PYGL	NA	NA	NA	NA	NA	1	NA	NA	NA	NA	NA	NA	OMIM_hyperlipidemia	NA	chr14	51382650	missense	14:51382651	1
rs104894688	FUT1	NA	NA	NA	NA	1	NA	NA	NA	NA	NA	NA	OMIM	NA	NA	chr19	49253712	nonsense	19:49253713	NA
rs121912497	LMNB2	NA	1	NA	NA	NA	1	NA	NA	Expert_NoraFranceschini	NA	NA	NA	ClinVar_dyslipidemia	NA	chr19	2435149	missense	19:2435150	1
rs199721250	GSTM1	NA	NA	NA	NA	1	NA	NA	NA	NA	NA	NA	Literature	NA	NA	chr1	110235840	missense	1:110235841	1
rs35225141	HBB	NA	NA	NA	1	NA	NA	NA	NA	NA	NA	OMIM	NA	NA	NA	chr11	5246950	frameshift	11:5246951	NA
rs72558186	CYP2C19	NA	NA	NA	NA	1	NA	NA	NA	NA	NA	NA	OMIM	NA	NA	chr10	96541755	splice-5	10:96541756	1
rs119480070	ABCG5	NA	NA	NA	NA	NA	1	NA	NA	NA	NA	NA	NA	OMIM_hypercholesterolemia	NA	chr2	44065008	near-gene-5,nonsense	2:44065009	1
rs312262890	SGBS2 (OFD1)	1	NA	NA	NA	NA	NA	NA	ClinVar	NA	NA	NA	NA	NA	NA	chrX	13778705	frameshift	X:13778706	NA
rs10893499	ST3GAL4	NA	NA	NA	NA	NA	1	NA	NA	NA	NA	NA	NA	GWASannotation_Myriam	NA	chr11	126241978	intron	11:126241979	1
rs121918519	PRKCSH	NA	NA	NA	NA	1	NA	NA	NA	NA	NA	NA	OMIM	NA	NA	chr19	11559418	nonsense	19:11559419	1
rs121917777	BBS1	1	NA	NA	NA	NA	NA	NA	Unknown	NA	NA	NA	NA	NA	NA	chr11	66299162	nonsense	11:66299163	1
rs193922358	PDX1	NA	NA	NA	NA	NA	NA	1	NA	NA	NA	NA	NA	NA	ClinVar	chr13	28498710	missense	13:28498711	1
rs104894147	CYP17A1	NA	NA	NA	NA	1	NA	NA	NA	NA	NA	NA	OMIM	NA	NA	chr10	104595106	missense	10:104595107	NA
rs143660392	AIRE	NA	NA	NA	NA	NA	NA	1	NA	NA	NA	NA	NA	NA	ClinVar	chr21	45712884	missense	21:45712885	1
rs201967146	GSTM1	NA	NA	NA	NA	1	NA	NA	NA	NA	NA	NA	Literature	NA	NA	chr1	110231723	missense	1:110231724	NA
rs75863437	GSS	NA	NA	NA	NA	1	NA	NA	NA	NA	NA	NA	OMIM	NA	NA	chr20	33519829	missense	20:33519830	1
rs137852330	G6PD	NA	NA	NA	1	NA	NA	NA	NA	NA	NA	OMIM	NA	NA	NA	chrX	153762604	missense	X:153762605	1
rs179363881	AIRE	NA	NA	NA	NA	NA	NA	1	NA	NA	NA	NA	NA	NA	ClinVar	chr21	45706544	missense	21:45706545	1
rs104894854	GPC3	1	NA	NA	NA	NA	NA	NA	ClinVar	NA	NA	NA	NA	NA	NA	chrX	132887654	missense	X:132887655	1
rs104894014	GCK	NA	NA	NA	NA	NA	NA	1	NA	NA	NA	NA	NA	NA	ClinVar	chr7	44184765	missense	7:44184766	1
rs137853243	HNF1A	NA	NA	NA	1	NA	NA	1	NA	NA	NA	OMIM	NA	NA	ClinVar	chr12	121426643	missense	12:121426644	NA
rs179363877	AIRE	NA	NA	NA	NA	NA	NA	1	NA	NA	NA	NA	NA	NA	ClinVar	chr21	45705935	missense	21:45705936	1
rs121908952	PAPSS2	NA	NA	NA	NA	1	NA	NA	NA	NA	NA	NA	OMIM	NA	NA	chr10	89487159	nonsense	10:89487160	1
rs137852320	G6PD	NA	NA	NA	1	NA	NA	NA	NA	NA	NA	OMIM	NA	NA	NA	chrX	153760912	missense	X:153760913	1
rs113993976	PYGL	NA	NA	NA	NA	NA	1	NA	NA	NA	NA	NA	NA	OMIM_hyperlipidemia	NA	chr14	51383435	missense	14:51383436	1
rs148685782	FGG	NA	NA	NA	1	NA	NA	NA	NA	NA	NA	Expert_Reiner	NA	NA	NA	chr4	155533034	missense	4:155533035	1
rs138730342	CYP2C9	NA	NA	NA	NA	1	NA	NA	NA	NA	NA	NA	ClinVar	NA	NA	chr10	96539980	intron	10:96539981	NA
rs34650613	POMC	1	NA	NA	NA	NA	NA	NA	Expert_ExtremeObesity	NA	NA	NA	NA	NA	NA	chr2	25384407	coding-synon	2:25384408	1
rs1106287	MOV10	NA	1	NA	NA	NA	NA	NA	NA	Expert_NoraFranceschini	NA	NA	NA	NA	NA	chr1	113242121	intron	1:113242122	1
rs121909379	SLC12A3	NA	1	NA	NA	NA	NA	NA	NA	Expert_NoraFranceschini	NA	NA	NA	NA	NA	chr16	56928469	missense	16:56928470	1
rs71785313	APOL1	NA	1	NA	NA	NA	NA	NA	NA	Expert_Kopp_CKD	NA	NA	NA	NA	NA	chr22	36662050	frameshift	22:36662051	NA
rs35947132	PRF1	NA	NA	NA	NA	1	NA	NA	NA	NA	NA	NA	ClinVar	NA	NA	chr10	72360386	missense	10:72360387	1
rs118204425	ALDOB	NA	NA	NA	NA	1	NA	NA	NA	NA	NA	NA	OMIM	NA	NA	chr9	104187256	cds-indel	9:104187257	NA
rs1208	NAT2	NA	NA	NA	NA	1	NA	NA	NA	NA	NA	NA	OMIM	NA	NA	chr8	18258315	missense	8:18258316	1
rs1051740	EPHX1	NA	1	NA	NA	1	1	NA	NA	Expert_NoraFranceschini	NA	NA	OMIM	OMIM_hypercholesterolemia	NA	chr1	226019632	missense	1:226019633	1
rs12248560	CYP2C19	NA	NA	NA	NA	1	NA	NA	NA	NA	NA	NA	OMIM	NA	NA	chr10	96521656	near-gene-5	10:96521657	NA
rs3211938	CD36	NA	NA	NA	1	NA	NA	NA	NA	NA	NA	Expert_Reiner	NA	NA	NA	chr7	80300448	nonsense	7:80300449	1
rs8176746	ABO	NA	NA	NA	1	NA	NA	NA	NA	NA	NA	Expert_Reiner	NA	NA	NA	chr9	136131321	missense	9:136131322	1
rs77467078	CYP2C9	NA	NA	NA	NA	1	NA	NA	NA	NA	NA	NA	ClinVar	NA	NA	chr10	96734465	intron	10:96734466	NA
rs137852327	G6PD	NA	NA	NA	1	NA	NA	NA	NA	NA	NA	OMIM	NA	NA	NA	chrX	153761336	missense	X:153761337	1
rs34579351	HBB	NA	NA	NA	1	NA	NA	NA	NA	NA	NA	OMIM	NA	NA	NA	chr11	5247837	missense	11:5247838	1
rs9811277	MAP4	NA	1	NA	NA	NA	NA	NA	NA	Expert_NoraFranceschini	NA	NA	NA	NA	NA	chr3	48011637	intron	3:48011638	1
rs35662066	HBB	NA	NA	NA	1	NA	NA	NA	NA	NA	NA	OMIM	NA	NA	NA	chr11	5248200	frameshift	11:5248201	1
rs1260326	GCKR	NA	1	NA	1	NA	1	1	NA	Expert_NoraFranceschini	NA	OMIM	NA	GWASannotation_Myriam	ClinVar	chr2	27730939	missense	2:27730940	1
rs121918483	F2	NA	NA	NA	NA	NA	1	NA	NA	NA	NA	NA	NA	OMIM_hypercholesterolemia	NA	chr11	46748283	missense	11:46748284	1
rs36020563	HBB	NA	NA	NA	1	NA	NA	NA	NA	NA	NA	OMIM	NA	NA	NA	chr11	5246839	coding-synon,missense	11:5246840	NA
rs33930165	HBB	NA	NA	NA	1	NA	NA	NA	NA	NA	NA	Expert_Reiner	NA	NA	NA	chr11	5248232	missense	11:5248233	1
rs33941849	HBB	NA	NA	NA	1	NA	NA	NA	NA	NA	NA	OMIM	NA	NA	NA	chr11	5248249	missense	11:5248250	1
rs52804924	MC4R	1	NA	NA	NA	NA	NA	1	Expert_ExtremeObesity	NA	NA	NA	NA	NA	ClinVar	chr18	58038686	missense	18:58038687	1
rs34974495	MC4R	1	NA	NA	NA	NA	NA	NA	Expert_ExtremeObesity	NA	NA	NA	NA	NA	NA	chr18	58040788	near-gene-5	18:58040789	1
rs13447328	MC4R	1	NA	NA	NA	NA	NA	NA	Expert_ExtremeObesity	NA	NA	NA	NA	NA	NA	chr18	58039299	missense	18:58039300	1
rs57443665	ACADS	NA	NA	NA	NA	1	NA	NA	NA	NA	NA	NA	OMIM	NA	NA	chr12	121175695	missense	12:121175696	1
rs35637840	HBB	NA	NA	NA	1	NA	NA	NA	NA	NA	NA	OMIM	NA	NA	NA	chr11	5247983	cds-indel	11:5247984	1
rs179363883	AIRE	NA	NA	NA	NA	NA	NA	1	NA	NA	NA	NA	NA	NA	ClinVar	chr21	45706575	missense	21:45706576	1
rs137853239	HNF1A	NA	NA	NA	1	NA	NA	1	NA	NA	NA	OMIM	NA	NA	ClinVar	chr12	121437408	missense	12:121437409	1
rs281865190	CEP290	1	NA	NA	NA	NA	NA	NA	Unknown	NA	NA	NA	NA	NA	NA	chr12	88533341	splice-3	12:88533342	1
rs79783591	MC4R	1	NA	NA	NA	NA	NA	1	Expert_ExtremeObesity	NA	NA	NA	NA	NA	ClinVar	chr18	58038776	missense	18:58038777	1
rs121908038	LDLR	NA	NA	NA	NA	NA	1	NA	NA	NA	NA	NA	NA	OMIM_dyslipidemia	NA	chr19	11223968	missense	19:11223969	NA
rs35180395	SIM1	1	NA	NA	NA	NA	NA	NA	Expert_ExtremeObesity	NA	NA	NA	NA	NA	NA	chr6	100836232	unknown	6:100836233	NA
rs141685162	SIM1	1	NA	NA	NA	NA	NA	NA	Expert_ExtremeObesity	NA	NA	NA	NA	NA	NA	chr6	100841383	missense	6:100841384	1
rs63751285	HBB	NA	NA	NA	1	NA	NA	NA	NA	NA	NA	OMIM	NA	NA	NA	chr11	5248202	missense	11:5248203	NA
rs3737787	USF1	NA	NA	NA	NA	NA	1	NA	NA	NA	NA	NA	NA	OMIM_dyslipidemia	NA	chr1	161009522	near-gene-5,untranslated-3	1:161009523	1
rs149091795	SH2B1	1	NA	NA	NA	NA	NA	NA	Expert_ExtremeObesity	NA	NA	NA	NA	NA	NA	chr16	28877683	missense	16:28877684	1
rs121909828	HBB	NA	NA	NA	1	NA	NA	NA	NA	NA	NA	OMIM	NA	NA	NA	NA	NA	NA	NA:NA	NA
rs112029328	LDLR	NA	NA	NA	NA	NA	1	NA	NA	NA	NA	NA	NA	ClinVar_hypercholesterolemia	NA	chr19	11213462	intron,splice-5	19:11213463	NA
rs121909231	PTEN	1	NA	NA	NA	NA	NA	NA	ClinVar	NA	NA	NA	NA	NA	NA	chr10	89720851	nonsense	10:89720852	NA
rs118204032	NEK8	NA	NA	NA	NA	1	NA	NA	NA	NA	NA	NA	OMIM	NA	NA	chr17	27065738	missense	17:27065739	1
rs35819837	HBB	NA	NA	NA	1	NA	NA	NA	NA	NA	NA	OMIM	NA	NA	NA	chr11	5247861	missense	11:5247862	NA
rs2010963	VEGFA	NA	1	NA	NA	NA	NA	NA	NA	Expert_NoraFranceschini	NA	NA	NA	NA	NA	chr6	43738349	untranslated-5	6:43738350	NA
rs121909234	PTEN	1	NA	NA	NA	NA	NA	NA	ClinVar	NA	NA	NA	NA	NA	NA	chr10	89717623	missense	10:89717624	1
rs28938469	ABCC8	NA	NA	NA	NA	NA	NA	1	NA	NA	NA	NA	NA	NA	ClinVar	chr11	17417205	missense	11:17417206	1
rs199473483	KCNQ1	NA	NA	NA	NA	NA	NA	1	NA	NA	NA	NA	NA	NA	ClinVar	chr11	2799243	ncRNA,missense	11:2799244	1
rs2234922	EPHX1	NA	NA	NA	NA	1	1	NA	NA	NA	NA	NA	OMIM	OMIM_hypercholesterolemia	NA	chr1	226026405	missense	1:226026406	1
rs1137524	MAP4	NA	1	NA	NA	NA	NA	NA	NA	Expert_NoraFranceschini	NA	NA	NA	NA	NA	chr3	47956423	missense	3:47956424	1
rs113994126	AGL	NA	NA	NA	NA	NA	1	NA	NA	NA	NA	NA	NA	OMIM_hyperlipidemia	NA	chr1	100316613	nonsense,untranslated-5	1:100316614	NA
rs1260326	GCKR	NA	1	NA	1	NA	1	1	NA	Expert_NoraFranceschini	NA	OMIM	NA	GWASannotation_Myriam	ClinVar	chr2	27730939	missense	2:27730940	1
rs80338827	MYH9	NA	1	NA	NA	NA	NA	NA	NA	Expert_Kopp_CKD	NA	NA	NA	NA	NA	chr22	36702029	missense	22:36702030	1
rs121917844	PROP1	1	NA	NA	NA	NA	NA	NA	ClinVar	NA	NA	NA	NA	NA	NA	chr5	177421153	nonsense	5:177421154	1
rs121908326	LDLRAP1	NA	NA	NA	NA	NA	1	NA	NA	NA	NA	NA	NA	OMIM_hyperlipidemia	NA	chr1	25889632	missense	1:25889633	1
rs113994133	AGL	NA	NA	NA	NA	NA	1	NA	NA	NA	NA	NA	NA	OMIM_hyperlipidemia	NA	chr1	100382142	intron	1:100382143	1
rs386834048	MKS1	1	NA	NA	NA	NA	NA	NA	ClinVar	NA	NA	NA	NA	NA	NA	chr17	56293448	coding-synon	17:56293449	1
rs4986970	LCAT	NA	NA	NA	NA	NA	1	NA	NA	NA	NA	NA	NA	Johansen_2014_JLR_SuppTable6	NA	chr16	67976319	missense	16:67976320	1
rs61752478	AMPD1	NA	NA	NA	NA	NA	1	NA	NA	NA	NA	NA	NA	Johansen_2014_JLR_SuppTable6	NA	chr1	115221115	missense	1:115221116	1
rs112033303	COQ2	NA	NA	NA	NA	NA	1	NA	NA	NA	NA	NA	NA	Johansen_2014_JLR_SuppTable6	NA	chr4	84206003	nonsense	4:84206004	1
rs34526199	AMPD1	NA	NA	NA	NA	NA	1	NA	NA	NA	NA	NA	NA	Johansen_2014_JLR_SuppTable6	NA	chr1	115222236	missense	1:115222237	1
rs119481074	HSD17B3	NA	NA	NA	NA	1	NA	NA	NA	NA	NA	NA	OMIM	NA	NA	chr9	99003158	missense	9:99003159	1
rs119481078	HSD17B3	NA	NA	NA	NA	1	NA	NA	NA	NA	NA	NA	OMIM	NA	NA	chr9	99060732	missense	9:99060733	1
rs279858	GABRA2	NA	NA	NA	NA	1	NA	NA	NA	NA	NA	NA	OMIM_Expert_ArpanaAgrawal	NA	NA	chr4	46314592	coding-synon	4:46314593	1
rs9864325	PXK	NA	NA	NA	NA	NA	1	NA	NA	NA	NA	NA	NA	GWASannotation_Myriam	NA	chr3	58336845	intron	3:58336846	1
rs6078	LIPC	NA	NA	NA	NA	NA	1	NA	NA	NA	NA	NA	NA	Johansen_2014_JLR_SuppTable6	NA	chr15	58833992	missense	15:58833993	1
rs35263917	ULK4	NA	1	NA	NA	NA	NA	NA	NA	Expert_NoraFranceschini	NA	NA	NA	NA	NA	chr3	41952851	missense	3:41952852	1
rs117412802	COL4A2	NA	1	NA	NA	NA	NA	NA	NA	Expert_NoraFranceschini	NA	NA	NA	NA	NA	chr13	111143600	missense	13:111143601	1
rs121909219	PTEN	1	NA	NA	NA	NA	NA	NA	ClinVar	NA	NA	NA	NA	NA	NA	chr10	89717671	nonsense	10:89717672	1
rs121913566	MC4R	1	NA	NA	NA	NA	NA	1	Expert_ExtremeObesity	NA	NA	NA	NA	NA	ClinVar	chr18	58039397	missense	18:58039398	NA
rs137852822	PCSK1	1	NA	NA	NA	NA	NA	NA	Expert_ExtremeObesity	NA	NA	NA	NA	NA	NA	chr5	95748155	nonsense	5:95748156	1
rs113994128	AGL	NA	NA	NA	NA	NA	1	NA	NA	NA	NA	NA	NA	OMIM_hyperlipidemia	NA	chr1	100340949	nonsense	1:100340950	1
rs121908093	ZMPSTE24	1	NA	NA	NA	NA	1	NA	Expert_Lipodystrophy	NA	NA	NA	NA	OMIM_hyperlipidemia	NA	chr1	40751659	missense	1:40751660	1
rs45575636	ABCB4	NA	NA	NA	NA	NA	1	NA	NA	NA	NA	NA	NA	OMIM_dyslipidemia	NA	chr7	87060843	missense	7:87060844	1
rs111033721	GALT	NA	NA	NA	NA	1	NA	NA	NA	NA	NA	NA	OMIM	NA	NA	chr9	34648150	missense	9:34648151	1
rs1260326	GCKR	NA	1	NA	1	NA	1	1	NA	Expert_NoraFranceschini	NA	OMIM	NA	GWASannotation_Myriam	ClinVar	chr2	27730939	missense	2:27730940	1
rs144141753	SORT1	NA	NA	NA	NA	NA	1	NA	NA	NA	NA	NA	NA	Johansen_2014_JLR_SuppTable6	NA	chr1	109878892	missense	1:109878893	1
rs1550914	MAP4	NA	1	NA	NA	NA	NA	NA	NA	Expert_NoraFranceschini	NA	NA	NA	NA	NA	chr3	47995167	intron	3:47995168	1
rs118203964	AGL	NA	NA	NA	NA	NA	1	NA	NA	NA	NA	NA	NA	OMIM_hyperlipidemia	NA	chr1	100382047	missense	1:100382048	1
rs121908095	ZMPSTE24	1	NA	NA	NA	NA	1	NA	Expert_Lipodystrophy	NA	NA	NA	NA	OMIM_hyperlipidemia	NA	chr1	40737680	missense	1:40737681	1
rs121908099	CYP27A1	NA	NA	NA	NA	NA	1	NA	NA	NA	NA	NA	NA	OMIM_hyperlipidemia	NA	chr2	219679131	missense	2:219679132	1
rs58048078	LMNA	NA	NA	NA	NA	NA	1	NA	NA	NA	NA	NA	NA	OMIM_dyslipidemia	NA	chr1	156104732	ncRNA,nonsense	1:156104733	NA
rs121908040	LDLR	NA	NA	NA	NA	NA	1	NA	NA	NA	NA	NA	NA	OMIM_dyslipidemia	NA	chr19	11217327	intron,missense	19:11217328	1
rs121965087	LIPA	NA	NA	NA	NA	NA	1	NA	NA	NA	NA	NA	NA	OMIM_hyperlipidemia	NA	chr10	91005532	nonsense	10:91005533	1
rs370479598	MC4R	1	NA	NA	NA	NA	NA	NA	Expert_ExtremeObesity	NA	NA	NA	NA	NA	NA	chr18	58039401	missense	18:58039402	1
rs5896	F2	NA	NA	NA	NA	NA	1	NA	NA	NA	NA	NA	NA	GWASannotation_Myriam	NA	chr11	46745002	missense	11:46745003	1
rs77960347	LIPG	NA	NA	NA	NA	NA	1	NA	NA	NA	NA	NA	NA	Johansen_2014_JLR_SuppTable6	NA	chr18	47109954	missense	18:47109955	1
rs118204012	CYP27B1	NA	NA	NA	NA	1	NA	NA	NA	NA	NA	NA	OMIM_ClinVar	NA	NA	chr12	58159102	missense	12:58159103	1
rs57830985	LMNA	NA	NA	NA	NA	NA	1	NA	NA	NA	NA	NA	NA	OMIM_dyslipidemia	NA	chr1	156108324	missense	1:156108325	1
rs121908035	LDLR	NA	NA	NA	NA	NA	1	NA	NA	NA	NA	NA	NA	OMIM_dyslipidemia	NA	chr19	11216274	intron,nonsense	19:11216275	1
rs4148323	UGT1A1	NA	NA	NA	NA	1	NA	NA	NA	NA	NA	NA	OMIM	NA	NA	chr2	234669143	intron,missense	2:234669144	1
rs1260326	GCKR	NA	1	NA	1	NA	1	1	NA	Expert_NoraFranceschini	NA	OMIM	NA	GWASannotation_Myriam	ClinVar	chr2	27730939	missense	2:27730940	1
rs56001051	MTHFR	NA	1	NA	NA	NA	NA	NA	NA	Expert_NoraFranceschini	NA	NA	NA	NA	NA	chr1	11838840	missense	1:11838841	1
rs1260326	GCKR	NA	1	NA	1	NA	1	1	NA	Expert_NoraFranceschini	NA	OMIM	NA	GWASannotation_Myriam	ClinVar	chr2	27730939	missense	2:27730940	1
rs104894072	CYP11B2	NA	NA	NA	NA	1	NA	NA	NA	NA	NA	NA	OMIM_ClinVar	NA	NA	chr8	143996462	missense	8:143996463	1
rs121918530	MEF2A	NA	NA	NA	NA	NA	1	NA	NA	NA	NA	NA	NA	OMIM_dyslipidemia	NA	chr15	100230556	missense	15:100230557	1
rs193922277	GCK	NA	NA	NA	NA	NA	NA	1	NA	NA	NA	NA	NA	NA	ClinVar	chr7	44184843	missense	7:44184844	1
rs1260326	GCKR	NA	1	NA	1	NA	1	1	NA	Expert_NoraFranceschini	NA	OMIM	NA	GWASannotation_Myriam	ClinVar	chr2	27730939	missense	2:27730940	1
rs17599091	MTTP	NA	NA	NA	NA	NA	1	NA	NA	NA	NA	NA	NA	Johansen_2014_JLR_SuppTable6	NA	chr4	100512918	missense	4:100512919	1
rs74726213	SIM1	1	NA	NA	NA	NA	NA	NA	Expert_ExtremeObesity	NA	NA	NA	NA	NA	NA	chr6	100838418	missense	6:100838419	1
rs121964914	CFI	NA	1	NA	NA	NA	NA	NA	NA	Expert_Kopp_CKD	NA	NA	NA	NA	NA	chr4	110662229	missense	4:110662230	1
rs3813227	ALMS1	1	1	NA	NA	NA	NA	NA	PMID23028602_PMID19279085_PMID16255080	Expert_NoraFranceschini	NA	NA	NA	NA	NA	chr2	73651966	missense	2:73651967	1
rs58912633	LMNA	NA	NA	NA	NA	NA	1	NA	NA	NA	NA	NA	NA	OMIM_dyslipidemia	NA	chr1	156100478	ncRNA,missense	1:156100479	1
rs28934607	CYP27B1	NA	NA	NA	NA	1	NA	NA	NA	NA	NA	NA	OMIM_ClinVar	NA	NA	chr12	58157951	missense	12:58157952	1
rs28928900	LMNA	NA	NA	NA	NA	NA	1	NA	NA	NA	NA	NA	NA	OMIM_dyslipidemia	NA	chr1	156084886	ncRNA,missense	1:156084887	1
rs1799999	PPP1R3A	1	NA	NA	NA	NA	NA	NA	ClinVar	NA	NA	NA	NA	NA	NA	chr7	113518433	missense	7:113518434	1
rs1051740	EPHX1	NA	1	NA	NA	1	1	NA	NA	Expert_NoraFranceschini	NA	NA	OMIM	OMIM_hypercholesterolemia	NA	chr1	226019632	missense	1:226019633	1
rs12713844	APOB	NA	NA	NA	NA	NA	1	NA	NA	NA	NA	NA	NA	Johansen_2014_JLR_SuppTable6	NA	chr2	21238412	missense	2:21238413	1
rs77046614	CYP2C9	NA	NA	NA	NA	1	NA	NA	NA	NA	NA	NA	ClinVar	NA	NA	chr10	96519243	unknown	10:96519244	NA
rs104886043	COL4A5	NA	1	NA	NA	NA	NA	NA	NA	Expert_Kopp_CKD_Alport	NA	NA	NA	NA	NA	chrX	107802312	missense	X:107802313	1
rs121909223	PTEN	1	NA	NA	NA	NA	NA	NA	ClinVar	NA	NA	NA	NA	NA	NA	chr10	89692885	missense	10:89692886	1
rs17878459	CYP2C19	NA	NA	NA	NA	1	NA	NA	NA	NA	NA	NA	OMIM_ClinVar	NA	NA	chr10	96534921	coding-synon	10:96534922	1
rs2230806	ABCA1	NA	NA	1	NA	NA	1	NA	NA	NA	ClinVar_Coronary_Heart_Disease	NA	NA	OMIM_dyslipidemia	NA	chr9	107620866	missense	9:107620867	1
rs118204061	LPL	NA	NA	NA	NA	NA	1	NA	NA	NA	NA	NA	NA	OMIM_dyslipidemia	NA	chr8	19811750	missense	8:19811751	1
rs118204078	LPL	NA	NA	NA	NA	NA	1	NA	NA	NA	NA	NA	NA	OMIM_dyslipidemia	NA	chr8	19818445	missense	8:19818446	1
rs199473467	KCNQ1	NA	NA	NA	NA	NA	NA	1	NA	NA	NA	NA	NA	NA	ClinVar	chr11	2604665	ncRNA,missense	11:2604666	1
rs17110288	CYP2C9	NA	NA	NA	NA	1	NA	NA	NA	NA	NA	NA	ClinVar	NA	NA	chr10	96732598	intron	10:96732599	NA
rs10509677	CYP2C9	NA	NA	NA	NA	1	NA	NA	NA	NA	NA	NA	ClinVar	NA	NA	chr10	96576109	intron	10:96576110	NA
rs1041981	LTA	NA	NA	NA	NA	NA	1	NA	NA	NA	NA	NA	NA	OMIM_dyslipidemia	NA	chr6	31540783	near-gene-5,missense	6:31540784	1
rs2239704	LTA	NA	NA	NA	NA	NA	1	NA	NA	NA	NA	NA	NA	OMIM_dyslipidemia	NA	chr6	31540140	intron,untranslated-5	6:31540141	1
rs2075291	APOA5	NA	NA	NA	NA	NA	1	NA	NA	NA	NA	NA	NA	OMIM_dyslipidemia	NA	chr11	116661391	missense	11:116661392	1
rs3027928	MECP2	1	NA	NA	NA	NA	NA	NA	Unknown	NA	NA	NA	NA	NA	NA	chrX	153296045	coding-synon	X:153296046	1
rs104893742	PROP1	1	NA	NA	NA	NA	NA	NA	ClinVar	NA	NA	NA	NA	NA	NA	chr3	57232432	missense	3:57232433	1
rs28933090	LMNA	NA	NA	NA	NA	NA	1	NA	NA	NA	NA	NA	NA	OMIM_dyslipidemia	NA	chr1	156084962	ncRNA,missense	1:156084963	1
rs193922285	GCK	NA	NA	NA	NA	NA	NA	1	NA	NA	NA	NA	NA	NA	ClinVar	chr7	44184746	missense	7:44184747	1
rs367796843	SIM1	1	NA	NA	NA	NA	NA	NA	Expert_ExtremeObesity	NA	NA	NA	NA	NA	NA	chr6	100841520	missense	6:100841521	NA
rs1051740	EPHX1	NA	1	NA	NA	1	1	NA	NA	Expert_NoraFranceschini	NA	NA	OMIM	OMIM_hypercholesterolemia	NA	chr1	226019632	missense	1:226019633	1
rs199768005	APOE	NA	NA	NA	NA	NA	1	NA	NA	NA	NA	NA	NA	ClinVar_hyperlipoproteinemia	NA	chr19	45412313	missense	19:45412314	NA
rs1801699	APOB	NA	NA	NA	NA	NA	1	NA	NA	NA	NA	NA	NA	Johansen_2014_JLR_SuppTable6	NA	chr2	21233998	missense	2:21233999	1
rs1341667	STOX1	NA	1	NA	NA	NA	NA	NA	NA	Expert_NoraFranceschini	NA	NA	NA	NA	NA	chr10	70641859	missense	10:70641860	1
rs1547	MKKS	1	NA	NA	NA	NA	NA	NA	ClinVar	NA	NA	NA	NA	NA	NA	chr20	10386058	ncRNA,missense	20:10386059	1
rs398122372	ITGB3	NA	NA	NA	1	NA	NA	NA	NA	NA	NA	OMIM	NA	NA	NA	NA	NA	NA	NA:NA	NA
rs121908325	LDLRAP1	NA	NA	NA	NA	NA	1	NA	NA	NA	NA	NA	NA	OMIM_hyperlipidemia	NA	chr1	25883704	nonsense	1:25883705	1
rs104894093	AGPAT2	1	NA	NA	NA	NA	1	NA	ClinVar	NA	NA	NA	NA	OMIM_dyslipidemia	NA	chr9	139571988	nonsense	9:139571989	NA
rs121908094	ZMPSTE24	1	NA	NA	NA	NA	1	NA	ClinVar	NA	NA	NA	NA	OMIM_hyperlipidemia	NA	chr1	40724063	nonsense	1:40724064	1
rs267607197	KCNQ1	NA	NA	NA	NA	NA	NA	1	NA	NA	NA	NA	NA	NA	ClinVar	chr11	2608919	ncRNA,missense	11:2608920	1
rs28934606	CYP27B1	NA	NA	NA	NA	1	NA	NA	NA	NA	NA	NA	OMIM_ClinVar	NA	NA	chr12	58158292	missense	12:58158293	1
rs121434534	CYP19A1	NA	NA	NA	NA	1	NA	NA	NA	NA	NA	NA	OMIM_ClinVar	NA	NA	chr15	51503213	missense	15:51503214	1
rs28933092	LMNA	NA	NA	NA	NA	NA	1	NA	NA	NA	NA	NA	NA	OMIM_dyslipidemia	NA	chr1	156104287	ncRNA,missense	1:156104288	NA
rs201637020	KSR2	1	NA	NA	NA	NA	NA	NA	Expert_ExtremeObesity	NA	NA	NA	NA	NA	NA	chr12	117908996	missense	12:117908997	1
rs63751103	HBB	NA	NA	NA	1	NA	NA	NA	NA	NA	NA	OMIM	NA	NA	NA	chr11	5247941	cds-indel	11:5247942	NA
rs55867221	MTHFR	NA	1	NA	NA	NA	NA	NA	NA	Expert_NoraFranceschini	NA	NA	NA	NA	NA	chr1	11845221	missense	1:11845222	1
rs112038911	CYP2C9	NA	NA	NA	NA	1	NA	NA	NA	NA	NA	NA	ClinVar	NA	NA	chr10	96554770	intron	10:96554771	NA
rs118203935	CYP4F22	NA	NA	NA	NA	1	NA	NA	NA	NA	NA	NA	OMIM_ClinVar	NA	NA	chr19	15659980	missense	19:15659981	1
rs72552778	ABCB4	NA	NA	NA	NA	NA	1	NA	NA	NA	NA	NA	NA	OMIM_dyslipidemia	NA	chr7	87076395	missense	7:87076396	1
rs28399511	CYP2C9	NA	NA	NA	NA	1	NA	NA	NA	NA	NA	NA	ClinVar	NA	NA	chr10	96580139	intron	10:96580140	NA
rs1800562	HFE	NA	NA	NA	1	NA	1	NA	NA	NA	NA	Expert_Reiner	NA	GWASannotation_Myriam	NA	chr6	26093140	intron,missense	6:26093141	1
rs2303857	DYNC1LI1	NA	NA	NA	NA	NA	1	NA	NA	NA	NA	NA	NA	GWASannotation_Myriam	NA	chr3	32578504	missense	3:32578505	1
rs35350960	UGT1A1	NA	NA	NA	NA	1	NA	NA	NA	NA	NA	NA	OMIM	NA	NA	chr2	234669618	intron,missense	2:234669619	1
rs2230806	ABCA1	NA	NA	1	NA	NA	1	NA	NA	NA	ClinVar_Coronary_Heart_Disease	NA	NA	OMIM_dyslipidemia	NA	chr9	107620866	missense	9:107620867	1
rs137852833	CEP290	1	NA	NA	NA	NA	NA	NA	ClinVar	NA	NA	NA	NA	NA	NA	chr12	88505096	nonsense	12:88505097	1
rs119481080	HSD17B3	NA	NA	NA	NA	1	NA	NA	NA	NA	NA	NA	OMIM	NA	NA	chr9	99003058	missense	9:99003059	1
rs58672172	LMNA	NA	NA	NA	NA	NA	1	NA	NA	NA	NA	NA	NA	OMIM_dyslipidemia	NA	chr1	156106041	ncRNA,missense	1:156106042	1
rs74315342	NPHS2	NA	1	NA	NA	NA	NA	NA	NA	Expert_NoraFranceschini	NA	NA	NA	NA	NA	chr1	179530461	missense	1:179530462	1
rs267607196	KCNJ11	NA	NA	NA	NA	NA	NA	1	NA	NA	NA	NA	NA	NA	ClinVar	chr11	17408794	missense	11:17408795	NA
rs28928908	MPL	NA	NA	NA	1	NA	NA	NA	NA	NA	NA	OMIM	NA	NA	NA	chr1	43805766	missense	1:43805767	NA
rs61757294	CYP11B2	NA	NA	NA	NA	1	NA	NA	NA	NA	NA	NA	OMIM_ClinVar	NA	NA	chr8	143994265	missense	8:143994266	1
rs3755652	SLC4A7	NA	1	NA	NA	NA	NA	NA	NA	Expert_NoraFranceschini	NA	NA	NA	NA	NA	chr3	27472935	intron,missense	3:27472936	1
rs121909235	PTEN	1	NA	NA	NA	NA	NA	NA	ClinVar	NA	NA	NA	NA	NA	NA	chr10	89717675	missense	10:89717676	1
rs118204010	CYP27B1	NA	NA	NA	NA	1	NA	NA	NA	NA	NA	NA	OMIM_ClinVar	NA	NA	chr12	58157930	missense	12:58157931	1
rs118204057	LPL	NA	NA	NA	NA	NA	1	NA	NA	NA	NA	NA	NA	OMIM_dyslipidemia	NA	chr8	19811732	missense	8:19811733	1
rs1260326	GCKR	NA	1	NA	1	NA	1	1	NA	Expert_NoraFranceschini	NA	OMIM	NA	GWASannotation_Myriam	ClinVar	chr2	27730939	missense	2:27730940	1
rs78431362	CYP2C9	NA	NA	NA	NA	1	NA	NA	NA	NA	NA	NA	ClinVar	NA	NA	chr10	96603090	intron	10:96603091	NA
rs137852334	G6PD	NA	NA	NA	1	NA	NA	NA	NA	NA	NA	OMIM	NA	NA	NA	chrX	153760909	missense	X:153760910	1
rs17151919	LEP	1	NA	NA	NA	NA	NA	NA	Expert_ExtremeObesity	NA	NA	NA	NA	NA	NA	chr7	127894591	missense	7:127894592	1
rs386834148	CEP290	1	NA	NA	NA	NA	NA	NA	ClinVar	NA	NA	NA	NA	NA	NA	chr12	88514912	frameshift	12:88514913	1
rs199473470	KCNQ1	NA	NA	NA	NA	NA	NA	1	NA	NA	NA	NA	NA	NA	ClinVar	chr11	2604701	ncRNA,missense	11:2604702	1
rs2229616	MC4R	1	NA	NA	NA	NA	NA	1	Expert_ExtremeObesity	NA	NA	NA	NA	NA	ClinVar	chr18	58039275	missense	18:58039276	1
rs60864230	LMNA	NA	NA	NA	NA	NA	1	NA	NA	NA	NA	NA	NA	OMIM_dyslipidemia	NA	chr1	156100448	ncRNA,missense	1:156100449	1
rs3890182	ABCA1	NA	NA	NA	NA	NA	1	NA	NA	NA	NA	NA	NA	OMIM_dyslipidemia	NA	chr9	107647654	intron	9:107647655	1
rs63751128	HBB	NA	NA	NA	1	NA	NA	NA	NA	NA	NA	OMIM	NA	NA	NA	chr11	5246716	untranslated-3	11:5246717	1
rs116100695	PKLR	NA	NA	NA	NA	1	NA	NA	NA	NA	NA	NA	OMIM	NA	NA	chr1	155261708	missense	1:155261709	1
rs267606662	APOE	NA	NA	NA	1	NA	NA	NA	NA	NA	NA	OMIM	NA	NA	NA	chr19	45412060	missense	19:45412061	1
rs117756203	CYP2C9	NA	NA	NA	NA	1	NA	NA	NA	NA	NA	NA	ClinVar	NA	NA	chr10	96601143	intron	10:96601144	NA
rs79800397	CYP2C9	NA	NA	NA	NA	1	NA	NA	NA	NA	NA	NA	ClinVar	NA	NA	chr10	96714424	intron	10:96714425	NA
rs55722397	ABO	NA	NA	NA	1	NA	NA	NA	NA	NA	NA	OMIM	NA	NA	NA	chr9	136131417	missense	9:136131418	NA
rs1801695	APOB	NA	NA	NA	NA	NA	1	NA	NA	NA	NA	NA	NA	Johansen_2014_JLR_SuppTable6	NA	chr2	21224852	missense	2:21224853	1
rs28928902	LMNA	NA	NA	NA	NA	NA	1	NA	NA	NA	NA	NA	NA	OMIM_dyslipidemia	NA	chr1	156106741	ncRNA,missense	1:156106742	NA
rs28934596	HFE	NA	NA	NA	1	1	NA	NA	NA	NA	NA	OMIM	OMIM	NA	NA	chr6	26091305	intron,missense	6:26091306	1
rs58542926	TM6SF2	NA	NA	NA	NA	NA	1	NA	NA	NA	NA	NA	NA	GWASannotation_Myriam	NA	chr19	19379548	missense	19:19379549	1
rs9282543	ABCA1	NA	NA	NA	NA	NA	1	NA	NA	NA	NA	NA	NA	Johansen_2014_JLR_SuppTable6	NA	chr9	107599375	missense	9:107599376	1
rs34446260	HBB	NA	NA	NA	1	NA	NA	NA	NA	NA	NA	OMIM	NA	NA	NA	chr11	5247935	missense	11:5247936	NA
rs56378716	MPO	NA	NA	NA	NA	1	NA	NA	NA	NA	NA	NA	OMIM	NA	NA	chr17	56356501	missense	17:56356502	1
rs34726542	HBB	NA	NA	NA	1	NA	NA	NA	NA	NA	NA	OMIM	NA	NA	NA	chr11	5246908	missense	11:5246909	NA
rs60310264	LMNA	NA	NA	NA	NA	NA	1	NA	NA	NA	NA	NA	NA	OMIM_dyslipidemia	NA	chr1	156100483	ncRNA,missense	1:156100484	1
rs121909240	PTEN	1	NA	NA	NA	NA	NA	NA	ClinVar	NA	NA	NA	NA	NA	NA	chr10	89717696	missense	10:89717697	NA
rs77419080	CYP2C9	NA	NA	NA	NA	1	NA	NA	NA	NA	NA	NA	ClinVar	NA	NA	chr10	96546019	intron	10:96546020	NA
rs121908034	LDLR	NA	NA	NA	NA	NA	1	NA	NA	NA	NA	NA	NA	OMIM_dyslipidemia	NA	chr19	11216145	intron,nonsense	19:11216146	NA
rs28942111	PCSK9	NA	NA	NA	NA	NA	1	NA	NA	NA	NA	NA	NA	OMIM_hypercholesterolemia	NA	chr1	55509688	missense	1:55509689	1
rs193922319	GCK	NA	NA	NA	NA	NA	NA	1	NA	NA	NA	NA	NA	NA	ClinVar	chr7	44189360	missense	7:44189361	1
rs121918485	F2	NA	NA	NA	NA	NA	1	NA	NA	NA	NA	NA	NA	OMIM_hypercholesterolemia	NA	chr11	46749688	missense	11:46749689	1
rs121918481	F2	NA	NA	NA	NA	NA	1	NA	NA	NA	NA	NA	NA	OMIM_hypercholesterolemia	NA	chr11	46749553	missense	11:46749554	NA
rs121913613	MPL	NA	NA	NA	1	NA	NA	NA	NA	NA	NA	OMIM	NA	NA	NA	chr1	43814937	nonsense	1:43814938	1
rs33910209	HBB	NA	NA	NA	1	NA	NA	NA	NA	NA	NA	OMIM	NA	NA	NA	chr11	5246877	missense	11:5246878	NA
rs334	HBB	NA	NA	NA	1	NA	NA	NA	NA	NA	NA	Expert_Reiner	NA	NA	NA	chr11	5248231	missense	11:5248232	NA
rs121909826	HBB	NA	NA	NA	1	NA	NA	NA	NA	NA	NA	OMIM	NA	NA	NA	NA	NA	NA	NA:NA	NA
rs11761941	GPR146	NA	NA	NA	NA	NA	1	NA	NA	NA	NA	NA	NA	GWASannotation_Myriam	NA	chr7	1097182	intron,missense	7:1097183	1
rs17512204	CCDC93	NA	NA	NA	NA	NA	1	NA	NA	NA	NA	NA	NA	GWASannotation_Myriam	NA	chr2	118732830	missense	2:118732831	1
rs12190586	C3	NA	1	NA	NA	NA	NA	NA	NA	Expert_Kopp_CKD_AtypicalHUSsusceptibility	NA	NA	NA	NA	NA	chr6	158808913	intron	6:158808914	1
rs7679	PCIF1	NA	NA	NA	NA	NA	1	NA	NA	NA	NA	NA	NA	GWASannotation_Myriam	NA	chr20	44576501	untranslated-3	20:44576502	1
rs121909827	HBB	NA	NA	NA	1	NA	NA	NA	NA	NA	NA	OMIM	NA	NA	NA	NA	NA	NA	NA:NA	NA
rs121909241	PTEN	1	NA	NA	NA	NA	NA	NA	ClinVar	NA	NA	NA	NA	NA	NA	chr10	89692910	missense	10:89692911	NA
rs1543897	UBE3B	NA	NA	NA	NA	NA	1	NA	NA	NA	NA	NA	NA	GWASannotation_Myriam	NA	chr12	109975210	unknown	12:109975211	NA
rs137852315	G6PD	NA	NA	NA	1	NA	NA	NA	NA	NA	NA	OMIM	NA	NA	NA	chrX	153764246	missense	X:153764247	1
rs2241213	UBE3B	NA	NA	NA	NA	NA	1	NA	NA	NA	NA	NA	NA	GWASannotation_Myriam	NA	chr12	109938856	intron	12:109938857	1
rs193922291	GCK	NA	NA	NA	NA	NA	NA	1	NA	NA	NA	NA	NA	NA	ClinVar	chr7	44191928	nonsense	7:44191929	1
rs146630622	CYP2C9	NA	NA	NA	NA	1	NA	NA	NA	NA	NA	NA	ClinVar	NA	NA	chr10	96600122	intron	10:96600123	NA
rs1877031	STARD3	NA	NA	NA	NA	NA	1	NA	NA	NA	NA	NA	NA	GWASannotation_Myriam	NA	chr17	37814079	missense	17:37814080	1
rs121918190	FBP1	NA	NA	NA	NA	1	NA	NA	NA	NA	NA	NA	OMIM	NA	NA	chr9	97401504	nonsense	9:97401505	NA
rs121912449	SOD1	NA	NA	NA	NA	1	NA	NA	NA	NA	NA	NA	OMIM	NA	NA	chr21	33040880	missense	21:33040881	1
rs74315289	BSND	NA	1	NA	NA	NA	NA	NA	NA	Expert_NoraFranceschini	NA	NA	NA	NA	NA	chr1	55464997	missense	1:55464998	1
rs73830585	ULK4	NA	1	NA	NA	NA	NA	NA	NA	Expert_NoraFranceschini	NA	NA	NA	NA	NA	chr3	42003697	near-gene-5,ncRNA	3:42003698	1
rs35724775	HBB	NA	NA	NA	1	NA	NA	NA	NA	NA	NA	OMIM	NA	NA	NA	chr11	5248153	intron	11:5248154	1
rs33993004	HBB	NA	NA	NA	1	NA	NA	NA	NA	NA	NA	OMIM	NA	NA	NA	chr11	5248011	missense	11:5248012	1
rs9332147	CYP2C9	NA	NA	NA	NA	1	NA	NA	NA	NA	NA	NA	ClinVar	NA	NA	chr10	96722551	intron	10:96722552	NA
rs193922316	GCK	NA	NA	NA	NA	NA	NA	1	NA	NA	NA	NA	NA	NA	ClinVar	chr7	44189378	missense	7:44189379	1
rs1137101	LEPR	1	NA	NA	1	NA	NA	NA	ClinVar	NA	NA	OMIM	NA	NA	NA	chr1	66058512	missense	1:66058513	1
rs926438	TMEM57	NA	NA	NA	NA	NA	1	NA	NA	NA	NA	NA	NA	GWASannotation_Myriam	NA	chr1	25753637	unknown	1:25753638	NA
rs121913142	INSR	NA	NA	NA	NA	NA	NA	1	NA	NA	NA	NA	NA	NA	ClinVar	chr19	7172343	missense	19:7172344	1
rs104894145	CYP17A1	NA	NA	NA	NA	1	NA	NA	NA	NA	NA	NA	OMIM	NA	NA	chr10	104590702	near-gene-5,missense	10:104590703	NA
rs118203909	F5	NA	NA	NA	NA	NA	1	NA	NA	NA	NA	NA	NA	OMIM_hypercholesterolemia	NA	chr1	169510846	nonsense	1:169510847	1
rs11802413	TMEM57	NA	NA	NA	NA	NA	1	NA	NA	NA	NA	NA	NA	GWASannotation_Myriam	NA	chr1	25760919	intron	1:25760920	1
rs121912458	SOD1	NA	NA	NA	NA	1	NA	NA	NA	NA	NA	NA	OMIM	NA	NA	chr21	33039572	missense	21:33039573	1
rs13107325	SLC39A8	NA	1	NA	NA	NA	1	NA	NA	Expert_NoraFranceschini	NA	NA	NA	GWASannotation_Myriam	NA	chr4	103188708	missense	4:103188709	1
rs13107325	SLC39A8	NA	1	NA	NA	NA	1	NA	NA	Expert_NoraFranceschini	NA	NA	NA	GWASannotation_Myriam	NA	chr4	103188708	missense	4:103188709	1
rs104894194	AIP	NA	NA	NA	NA	1	NA	NA	NA	NA	NA	NA	OMIM	NA	NA	chr11	67250668	nonsense	11:67250669	1
rs121918479	F2	NA	NA	NA	NA	NA	1	NA	NA	NA	NA	NA	NA	OMIM_hypercholesterolemia	NA	chr11	46749687	missense	11:46749688	1
rs7607980	COBLL1	NA	NA	NA	NA	NA	1	NA	NA	NA	NA	NA	NA	GWASannotation_Myriam	NA	chr2	165551200	missense	2:165551201	1
rs1801279	NAT2	NA	NA	NA	NA	1	NA	NA	NA	NA	NA	NA	ClinVar	NA	NA	chr8	18257703	missense	8:18257704	1
rs11067231	MMAB	NA	NA	NA	NA	NA	1	NA	NA	NA	NA	NA	NA	GWASannotation_Myriam	NA	chr12	109993602	ncRNA,untranslated-3	12:109993603	1
rs7214	APOE	NA	NA	NA	1	NA	NA	NA	NA	NA	NA	Expert_Reiner	NA	NA	NA	chr16	4932559	untranslated-3	16:4932560	NA
rs34160180	HBB	NA	NA	NA	1	NA	NA	NA	NA	NA	NA	OMIM	NA	NA	NA	chr11	5248179	cds-indel	11:5248180	1
rs10850380	MMAB	NA	NA	NA	NA	NA	1	NA	NA	NA	NA	NA	NA	GWASannotation_Myriam	NA	chr12	110002818	intron	12:110002819	1
rs8176719	ABO	NA	NA	NA	1	NA	NA	NA	NA	NA	NA	Expert_Reiner	NA	NA	NA	chr9	136132908	frameshift	9:136132909	NA
rs10903129	TMEM57	NA	NA	NA	NA	NA	1	NA	NA	NA	NA	NA	NA	GWASannotation_Myriam	NA	chr1	25768936	intron	1:25768937	1
rs121913612	MPL	NA	NA	NA	1	NA	NA	NA	NA	NA	NA	OMIM	NA	NA	NA	chr1	43818438	missense	1:43818439	1
rs33935383	HBB	NA	NA	NA	1	NA	NA	NA	NA	NA	NA	OMIM	NA	NA	NA	chr11	5246900	missense	11:5246901	NA
rs2058807	UBE3B	NA	NA	NA	NA	NA	1	NA	NA	NA	NA	NA	NA	GWASannotation_Myriam	NA	chr12	109973272	untranslated-3	12:109973273	NA
rs602662	FUT2	NA	NA	NA	NA	NA	1	NA	NA	NA	NA	NA	NA	GWASannotation_Myriam	NA	chr19	49206984	missense	19:49206985	1
rs1047891	CPS1	NA	1	NA	NA	NA	1	NA	NA	Expert_NoraFranceschini	NA	NA	NA	GWASannotation_Myriam	NA	chr2	211540506	missense	2:211540507	1
rs3829125	AKR1C4	NA	NA	NA	NA	NA	1	NA	NA	NA	NA	NA	NA	GWASannotation_Myriam	NA	chr10	5247783	missense	10:5247784	1
rs118203910	F5	NA	NA	NA	NA	NA	1	NA	NA	NA	NA	NA	NA	OMIM_hypercholesterolemia	NA	chr1	169487690	missense	1:169487691	1
rs1075467	MMAB	NA	NA	NA	NA	NA	1	NA	NA	NA	NA	NA	NA	GWASannotation_Myriam	NA	chr12	109986934	unknown	12:109986935	1
rs121918480	F2	NA	NA	NA	NA	NA	1	NA	NA	NA	NA	NA	NA	OMIM_hypercholesterolemia	NA	chr11	46760890	missense	11:46760891	1
rs34165323	HBB	NA	NA	NA	1	NA	NA	NA	NA	NA	NA	OMIM	NA	NA	NA	chr11	5247922	missense	11:5247923	NA
rs35747961	HBB	NA	NA	NA	1	NA	NA	NA	NA	NA	NA	OMIM	NA	NA	NA	chr11	5247923	missense	11:5247924	NA
rs138486626	CYP2C9	NA	NA	NA	NA	1	NA	NA	NA	NA	NA	NA	ClinVar	NA	NA	chr10	96744731	intron	10:96744732	1
rs80356791	CPT1A	NA	NA	NA	NA	NA	1	NA	NA	NA	NA	NA	NA	OMIM_hyperlipidemia	NA	chr11	68542865	missense	11:68542866	1
rs4766611	MMAB	NA	NA	NA	NA	NA	1	NA	NA	NA	NA	NA	NA	GWASannotation_Myriam	NA	chr12	109987837	unknown	12:109987838	1
rs13107325	SLC39A8	NA	1	NA	NA	NA	1	NA	NA	Expert_NoraFranceschini	NA	NA	NA	GWASannotation_Myriam	NA	chr4	103188708	missense	4:103188709	1
rs121918478	F2	NA	NA	NA	NA	NA	1	NA	NA	NA	NA	NA	NA	OMIM_hypercholesterolemia	NA	chr11	46750295	missense	11:46750296	1
rs121918585	RBP4	NA	NA	NA	NA	NA	1	NA	NA	NA	NA	NA	NA	OMIM_hypercholesterolemia	NA	chr10	95360226	missense	10:95360227	1
rs121918477	F2	NA	NA	NA	NA	NA	1	NA	NA	NA	NA	NA	NA	OMIM_hypercholesterolemia	NA	chr11	46748112	missense	11:46748113	1
rs2277862	FER1L4	NA	NA	NA	NA	NA	1	NA	NA	NA	NA	NA	NA	GWASannotation_Myriam	NA	chr20	34152781	unknown	20:34152782	1
rs2104417	ERGIC3	NA	NA	NA	NA	NA	1	NA	NA	NA	NA	NA	NA	GWASannotation_Myriam	NA	chr20	34127870	near-gene-5	20:34127871	1
rs121918584	RBP4	NA	NA	NA	NA	NA	1	NA	NA	NA	NA	NA	NA	OMIM_hypercholesterolemia	NA	chr10	95360495	missense	10:95360496	1
rs13107325	SLC39A8	NA	1	NA	NA	NA	1	NA	NA	Expert_NoraFranceschini	NA	NA	NA	GWASannotation_Myriam	NA	chr4	103188708	missense	4:103188709	1
rs1801239	CUBN	NA	1	NA	NA	NA	NA	NA	NA	Expert_NoraFranceschini	NA	NA	NA	NA	NA	chr10	16919051	missense	10:16919052	1
rs386834152	CEP290	1	NA	NA	NA	NA	NA	NA	ClinVar	NA	NA	NA	NA	NA	NA	chr12	88508264	nonsense	12:88508265	NA
rs35660883	HBB	NA	NA	NA	1	NA	NA	NA	NA	NA	NA	OMIM	NA	NA	NA	chr11	5246835	frameshift	11:5246836	NA
rs1047891	CPS1	NA	1	NA	NA	NA	1	NA	NA	Expert_NoraFranceschini	NA	NA	NA	GWASannotation_Myriam	NA	chr2	211540506	missense	2:211540507	1
rs599839	PSRC1	NA	NA	1	NA	NA	1	NA	NA	NA	Lodder_2014_PMID23956259	NA	NA	GWASannotation_Myriam	NA	chr1	109822165	near-gene-3	1:109822166	1
rs193922686	MC4R	NA	NA	NA	NA	NA	NA	1	NA	NA	NA	NA	NA	NA	ClinVar	chr18	58038905	missense	18:58038906	1
rs78572295	CYP2C9	NA	NA	NA	NA	1	NA	NA	NA	NA	NA	NA	ClinVar	NA	NA	chr10	96675469	unknown	10:96675470	NA
rs3184504	SH2B3	NA	NA	NA	1	NA	NA	NA	NA	NA	NA	Expert_Reiner	NA	NA	NA	chr12	111884607	missense	12:111884608	1
rs121913063	CFH	NA	1	NA	NA	NA	NA	NA	NA	Expert_Kopp_CKD	NA	NA	NA	NA	NA	chr1	196716338	nonsense	1:196716339	NA
rs121909801	VDR	NA	NA	NA	NA	1	NA	NA	NA	NA	NA	NA	OMIM	NA	NA	chr12	48272808	nonsense	12:48272809	1
rs699	AGT	NA	1	1	NA	NA	NA	NA	NA	Expert_NoraFranceschini	ClinVar_HeartRate	NA	NA	NA	NA	chr1	230845793	missense	1:230845794	1
rs193922309	GCK	NA	NA	NA	NA	NA	NA	1	NA	NA	NA	NA	NA	NA	ClinVar	chr7	44189450	missense	7:44189451	1
rs7433678	MAP4	NA	1	NA	NA	NA	NA	NA	NA	Expert_NoraFranceschini	NA	NA	NA	NA	NA	chr3	48037077	intron	3:48037078	NA
rs80356797	NA	NA	NA	NA	NA	NA	1	NA	NA	NA	NA	NA	NA	OMIM_hyperlipidemia	NA	chr11	68527727	unknown	11:68527728	NA
rs139178017	TRF2	NA	NA	NA	1	NA	NA	NA	NA	NA	NA	Expert_Reiner	NA	NA	NA	chr7	100225846	coding-synon	7:100225847	1
rs137852317	G6PD	NA	NA	NA	1	NA	NA	NA	NA	NA	NA	OMIM	NA	NA	NA	chrX	153760625	missense	X:153760626	1
rs1465788	ZFP36L1	NA	NA	NA	1	NA	NA	NA	NA	NA	NA	Expert_Reiner	NA	NA	NA	chr14	69263598	near-gene-5	14:69263599	1
rs193922286	GCK	NA	NA	NA	NA	NA	NA	1	NA	NA	NA	NA	NA	NA	ClinVar	chr7	44192961	missense	7:44192962	1
rs34703513	HBB	NA	NA	NA	1	NA	NA	NA	NA	NA	NA	OMIM	NA	NA	NA	chr11	5248005	missense	11:5248006	NA
rs17856199	GSTT1	NA	NA	NA	NA	1	NA	NA	NA	NA	NA	NA	Literature	NA	NA	chr22	24381765	missense	22:24381766	NA
rs63750759	ABCC6	NA	1	1	NA	NA	NA	NA	NA	Expert_NoraFranceschini	ClinVar_Coronary_Heart_Disease	NA	NA	NA	NA	chr16	16248830	missense	16:16248831	1
rs58932704	LMNA	NA	NA	NA	NA	NA	1	NA	NA	NA	NA	NA	NA	OMIM_dyslipidemia	NA	chr1	156106203	ncRNA,missense	1:156106204	1
rs121909239	PTEN	1	NA	NA	NA	NA	NA	NA	ClinVar	NA	NA	NA	NA	NA	NA	chr10	89717729	missense	10:89717730	1
rs121909799	VDR	NA	NA	NA	NA	1	NA	NA	NA	NA	NA	NA	OMIM	NA	NA	chr12	48240200	missense	12:48240201	1
rs2233784	PROP1	1	NA	NA	NA	NA	NA	NA	Unknown	NA	NA	NA	NA	NA	NA	chr5	177421274	coding-synon	5:177421275	1
rs35837297	LCT	NA	NA	NA	1	NA	NA	NA	NA	NA	NA	Expert_Reiner	NA	NA	NA	chr2	136594438	missense	2:136594439	1
rs33972047	HBB	NA	NA	NA	1	NA	NA	NA	NA	NA	NA	OMIM	NA	NA	NA	chr11	5248192	missense	11:5248193	NA
rs111789203	CYP2C9	NA	NA	NA	NA	1	NA	NA	NA	NA	NA	NA	ClinVar	NA	NA	chr10	96532072	intron	10:96532073	NA
rs33946267	HBB	NA	NA	NA	1	NA	NA	NA	NA	NA	NA	OMIM	NA	NA	NA	chr11	5246907	nonsense,missense	11:5246908	1
rs1051740	EPHX1	NA	1	NA	NA	1	1	NA	NA	Expert_NoraFranceschini	NA	NA	OMIM	OMIM_hypercholesterolemia	NA	chr1	226019632	missense	1:226019633	1
rs202080221	SH2B3	NA	NA	NA	1	NA	NA	NA	NA	NA	NA	OMIM	NA	NA	NA	chr12	111856570	nonsense,missense	12:111856571	NA
rs777015	MAP4	NA	1	NA	NA	NA	NA	NA	NA	Expert_NoraFranceschini	NA	NA	NA	NA	NA	chr3	47937071	intron	3:47937072	1
rs141683496	PPARG	1	NA	NA	NA	NA	NA	NA	ClinVar	NA	NA	NA	NA	NA	NA	chr3	12458493	missense	3:12458494	1
rs199473456	KCNQ1	NA	NA	NA	NA	NA	NA	1	NA	NA	NA	NA	NA	NA	ClinVar	chr11	2592623	ncRNA,missense	11:2592624	1
rs121909797	VDR	NA	NA	NA	NA	1	NA	NA	NA	NA	NA	NA	OMIM	NA	NA	chr12	48272759	missense	12:48272760	1
rs33911434	HBB	NA	NA	NA	1	NA	NA	NA	NA	NA	NA	OMIM	NA	NA	NA	chr11	5247807	missense	11:5247808	NA
rs118203923	PAH	NA	NA	NA	NA	1	NA	NA	NA	NA	NA	NA	OMIM	NA	NA	chr12	103246703	missense	12:103246704	NA
rs104894195	AIP	NA	NA	NA	NA	1	NA	NA	NA	NA	NA	NA	OMIM	NA	NA	chr11	67258380	nonsense	11:67258381	1
rs61672878	LMNA	NA	NA	NA	NA	NA	1	NA	NA	NA	NA	NA	NA	OMIM_dyslipidemia	NA	chr1	156105884	ncRNA,missense	1:156105885	1
rs3785100	SLC12A4	NA	NA	NA	NA	NA	1	NA	NA	NA	NA	NA	NA	GWASannotation_Myriam	NA	chr16	67997919	intron,missense	16:67997920	1
rs8179070	PLIN1	1	NA	NA	NA	NA	NA	NA	ClinVar	NA	NA	NA	NA	NA	NA	chr15	90210975	missense	15:90210976	1
rs12561919	MTHFR	NA	1	NA	NA	NA	NA	NA	NA	Expert_NoraFranceschini	NA	NA	NA	NA	NA	chr1	11839922	missense	1:11839923	1
rs77832441	CRP	NA	NA	NA	1	NA	NA	NA	NA	NA	NA	Expert_Reiner	NA	NA	NA	chr1	159683813	missense	1:159683814	1
rs8192284	IL6R	NA	NA	NA	1	NA	NA	NA	NA	NA	NA	Expert_Reiner	NA	NA	NA	NA	NA	NA	NA:NA	NA
rs2066861	FGG	NA	NA	NA	1	NA	NA	NA	NA	NA	NA	Expert_Reiner	NA	NA	NA	chr4	155527435	intron	4:155527436	1
rs60458016	LMNA	NA	NA	NA	NA	NA	1	NA	NA	NA	NA	NA	NA	OMIM_dyslipidemia	NA	chr1	156105826	ncRNA,nonsense,missense	1:156105827	1
rs61736876	ITGB3	NA	NA	NA	1	NA	NA	NA	NA	NA	NA	Expert_Reiner	NA	NA	NA	chr17	45362003	missense	17:45362004	1
rs121912706	ANK2	NA	NA	1	NA	NA	NA	NA	NA	NA	ClinVar_HeartRate	NA	NA	NA	NA	chr4	114294461	missense	4:114294462	1
rs121908925	AGPAT2	1	NA	NA	NA	NA	1	NA	Expert_Lipodystrophy	NA	NA	NA	NA	OMIM_dyslipidemia	NA	chr9	139569204	nonsense	9:139569205	1
rs118203916	TAT	NA	NA	NA	NA	1	NA	NA	NA	NA	NA	NA	OMIM	NA	NA	chr16	71602162	intron,nonsense	16:71602163	NA
rs193922477	HNF4A	NA	NA	NA	NA	NA	NA	1	NA	NA	NA	NA	NA	NA	ClinVar	chr20	43048457	missense	20:43048458	1
rs368264587	MC4R	1	NA	NA	NA	NA	NA	NA	Expert_ExtremeObesity	NA	NA	NA	NA	NA	NA	chr18	58038699	missense	18:58038700	1
rs1800730	HFE	NA	NA	NA	1	1	NA	NA	NA	NA	NA	OMIM	OMIM	NA	NA	chr6	26091184	intron,missense	6:26091185	1
rs63750759	ABCC6	NA	1	1	NA	NA	NA	NA	NA	Expert_NoraFranceschini	ClinVar_Coronary_Heart_Disease	NA	NA	NA	NA	chr16	16248830	missense	16:16248831	1
rs1169288	HNF1A	NA	NA	NA	1	NA	1	1	NA	NA	NA	OMIM	NA	GWASannotation_Myriam	ClinVar	chr12	121416649	missense	12:121416650	1
rs1035798	AGER	NA	NA	NA	1	NA	NA	NA	NA	NA	NA	Expert_Reiner	NA	NA	NA	chr6	32151221	intron	6:32151222	1
rs387906313	NA	NA	NA	NA	NA	NA	1	NA	NA	NA	NA	NA	NA	ClinVar_dyslipidemia	NA	NA	NA	NA	NA:NA	NA
rs58596362	LMNA	NA	NA	NA	NA	NA	1	NA	NA	NA	NA	NA	NA	OMIM_dyslipidemia	NA	chr1	156108403	coding-synon	1:156108404	1
rs77375493	JAK2	NA	NA	NA	1	NA	NA	NA	NA	NA	NA	Expert_Reiner	NA	NA	NA	chr9	5073769	missense	9:5073770	1
rs60580541	LMNA	NA	NA	NA	NA	NA	1	NA	NA	NA	NA	NA	NA	OMIM_dyslipidemia	NA	chr1	156107000	ncRNA,missense	1:156107001	NA
rs111645889	HBB	NA	NA	NA	1	NA	NA	NA	NA	NA	NA	OMIM	NA	NA	NA	chr11	5246882	missense	11:5246883	NA
rs3211862	CD36	NA	NA	NA	1	NA	NA	NA	NA	NA	NA	Expert_Reiner	NA	NA	NA	chr7	80285893	frameshift	7:80285894	NA
rs193922305	GCK	NA	NA	NA	NA	NA	NA	1	NA	NA	NA	NA	NA	NA	ClinVar	chr7	44189614	missense	7:44189615	1
rs2229357	INHBC	NA	1	NA	NA	NA	1	NA	NA	Expert_NoraFranceschini	NA	NA	NA	GWASannotation_Myriam	NA	chr12	57843710	missense	12:57843711	1
rs115099192	GATA4	NA	NA	1	NA	NA	NA	NA	NA	NA	ClinVar_SCD	NA	NA	NA	NA	chr8	11615874	missense	8:11615875	1
rs193922357	PDX1	NA	NA	NA	NA	NA	NA	1	NA	NA	NA	NA	NA	NA	ClinVar	chr13	28498712	cds-indel	13:28498713	NA
rs121909796	VDR	NA	NA	NA	NA	1	NA	NA	NA	NA	NA	NA	OMIM	NA	NA	chr12	48240525	missense	12:48240526	1
rs121909624	FGB	NA	NA	NA	1	NA	NA	NA	NA	NA	NA	OMIM	NA	NA	NA	chr4	155488858	missense	4:155488859	1
rs121913087	FGG	NA	NA	NA	1	NA	NA	NA	NA	NA	NA	OMIM	NA	NA	NA	chr4	155528084	missense	4:155528085	1
rs267607184	INSR	NA	NA	NA	NA	NA	NA	1	NA	NA	NA	NA	NA	NA	ClinVar	chr19	7172391	missense	19:7172392	NA
rs121909623	FGB	NA	NA	NA	1	NA	NA	NA	NA	NA	NA	OMIM	NA	NA	NA	chr4	155488839	missense	4:155488840	1
rs121908937	LCT	NA	NA	NA	1	NA	NA	NA	NA	NA	NA	OMIM	NA	NA	NA	chr2	136587162	missense	2:136587163	1
rs148311934	GCK	NA	NA	NA	NA	NA	NA	1	NA	NA	NA	NA	NA	NA	ClinVar	chr7	44189361	missense	7:44189362	1
rs193922280	GCK	NA	NA	NA	NA	NA	NA	1	NA	NA	NA	NA	NA	NA	ClinVar	chr7	44184800	frameshift	7:44184801	1
rs150077934	GCK	NA	NA	NA	NA	NA	NA	1	NA	NA	NA	NA	NA	NA	ClinVar	chr7	44189402	missense	7:44189403	1
rs121913096	FGG	NA	NA	NA	1	NA	NA	NA	NA	NA	NA	OMIM	NA	NA	NA	chr4	155528059	missense	4:155528060	1
rs121909619	FGB	NA	NA	NA	1	NA	NA	NA	NA	NA	NA	OMIM	NA	NA	NA	chr4	155487064	intron,missense	4:155487065	1
rs121912548	MNX1	NA	NA	NA	NA	NA	NA	1	NA	NA	NA	NA	NA	NA	ClinVar	chr7	156799288	missense	7:156799289	1
rs121913095	FGG	NA	NA	NA	1	NA	NA	NA	NA	NA	NA	OMIM	NA	NA	NA	chr4	155526179	missense	4:155526180	1
rs121913094	FGG	NA	NA	NA	1	NA	NA	NA	NA	NA	NA	OMIM	NA	NA	NA	chr4	155527918	missense	4:155527919	1
rs199473471	KCNQ1	NA	NA	NA	NA	NA	NA	1	NA	NA	NA	NA	NA	NA	ClinVar	chr11	2606441	ncRNA,missense	11:2606442	NA
rs2229357	INHBC	NA	1	NA	NA	NA	1	NA	NA	Expert_NoraFranceschini	NA	NA	NA	GWASannotation_Myriam	NA	chr12	57843710	missense	12:57843711	1
rs33986703	HBB	NA	NA	NA	1	NA	NA	NA	NA	NA	NA	OMIM	NA	NA	NA	chr11	5248199	nonsense,missense	11:5248200	1
rs137852319	G6PD	NA	NA	NA	1	NA	NA	NA	NA	NA	NA	OMIM	NA	NA	NA	chrX	153762371	missense	X:153762372	1
rs193922307	GCK	NA	NA	NA	NA	NA	NA	1	NA	NA	NA	NA	NA	NA	ClinVar	chr7	44189583	missense	7:44189584	1
rs121909793	VDR	NA	NA	NA	NA	1	NA	NA	NA	NA	NA	NA	OMIM	NA	NA	chr12	48258867	missense	12:48258868	1
rs121909621	FGB	NA	NA	NA	1	NA	NA	NA	NA	NA	NA	OMIM	NA	NA	NA	chr4	155490854	missense	4:155490855	1
rs193922297	GCK	NA	NA	NA	NA	NA	NA	1	NA	NA	NA	NA	NA	NA	ClinVar	chr7	44190588	missense	7:44190589	NA
rs34690599	HBB	NA	NA	NA	1	NA	NA	NA	NA	NA	NA	OMIM	NA	NA	NA	chr11	5247061	intron	11:5247062	1
rs201078659	MYBPC3	NA	NA	1	NA	NA	NA	NA	NA	NA	ClinVar_SCD	NA	NA	NA	NA	chr11	47367930	intron	11:47367931	NA
rs104894686	FUT1	NA	NA	NA	NA	1	NA	NA	NA	NA	NA	NA	OMIM	NA	NA	chr19	49253590	nonsense	19:49253591	NA
rs76645461	G6PD	NA	NA	NA	1	NA	NA	NA	NA	NA	NA	OMIM	NA	NA	NA	chrX	153764370	missense	X:153764371	NA
rs12570771	CYP2C19	NA	NA	NA	NA	1	NA	NA	NA	NA	NA	NA	ClinVar	NA	NA	chr10	96443098	near-gene-5	10:96443099	NA
rs72554664	G6PD	NA	NA	NA	1	NA	NA	NA	NA	NA	NA	OMIM	NA	NA	NA	chrX	153760471	missense	X:153760472	1
rs193922287	GCK	NA	NA	NA	NA	NA	NA	1	NA	NA	NA	NA	NA	NA	ClinVar	chr7	44192932	missense	7:44192933	1
rs80356790	CPT1A	NA	NA	NA	NA	NA	1	NA	NA	NA	NA	NA	NA	OMIM_hyperlipidemia	NA	chr11	68549349	missense	11:68549350	1
rs28362286	PCSK9	NA	NA	NA	NA	NA	1	NA	NA	NA	NA	NA	NA	OMIM_hypercholesterolemia	NA	chr1	55529214	nonsense	1:55529215	1
rs193922317	GCK	NA	NA	NA	NA	NA	NA	1	NA	NA	NA	NA	NA	NA	ClinVar	chr7	44189376	missense	7:44189377	1
rs104893649	NEUROD1	NA	NA	NA	NA	NA	NA	1	NA	NA	NA	NA	NA	NA	ClinVar	chr2	182543255	missense	2:182543256	1
rs6025	F5	NA	NA	NA	NA	NA	1	NA	NA	NA	NA	NA	NA	OMIM_hypercholesterolemia	NA	chr1	169519048	missense	1:169519049	1
rs193922308	GCK	NA	NA	NA	NA	NA	NA	1	NA	NA	NA	NA	NA	NA	ClinVar	chr7	44193050	missense	7:44193051	1
rs111033539	UGT1A1	NA	NA	NA	NA	1	NA	NA	NA	NA	NA	NA	OMIM	NA	NA	chr2	234675805	nonsense	2:234675806	NA
rs3218716	MYH7	NA	NA	1	NA	NA	NA	NA	NA	NA	ClinVar_SCD	NA	NA	NA	NA	chr14	23894524	missense	14:23894525	1
rs74486803	PAH	NA	NA	NA	NA	1	NA	NA	NA	NA	NA	NA	OMIM	NA	NA	chr12	103249092	missense	12:103249093	1
rs193922279	GCK	NA	NA	NA	NA	NA	NA	1	NA	NA	NA	NA	NA	NA	ClinVar	chr7	44192976	missense	7:44192977	NA
rs143139258	MYL2	NA	NA	1	NA	NA	NA	NA	NA	NA	ClinVar_SCD	NA	NA	NA	NA	chr12	111350900	missense	12:111350901	1
rs1799945	HFE	NA	NA	NA	1	1	NA	NA	NA	NA	NA	Expert_Reiner	OMIM	NA	NA	chr6	26091178	intron,missense	6:26091179	1
rs11568486	SLC22A8	NA	NA	NA	NA	NA	1	NA	NA	NA	NA	NA	NA	Johansen_2014_JLR_SuppTable6	NA	chr11	62761082	missense	11:62761083	1
rs75848804	FGG	NA	NA	NA	1	NA	NA	NA	NA	NA	NA	OMIM	NA	NA	NA	chr4	155526146	missense	4:155526147	NA
rs12784245	CYP2C19	NA	NA	NA	NA	1	NA	NA	NA	NA	NA	NA	ClinVar	NA	NA	chr10	96427950	unknown	10:96427951	NA
rs28399513	CYP2C19	NA	NA	NA	NA	1	NA	NA	NA	NA	NA	NA	ClinVar	NA	NA	chr10	96602397	intron	10:96602398	1
rs199473460	KCNQ1	NA	NA	NA	NA	NA	NA	1	NA	NA	NA	NA	NA	NA	ClinVar	chr11	2594091	ncRNA,missense	11:2594092	1
rs121909748	CFB	NA	1	NA	NA	1	NA	NA	NA	Expert_Kopp_CKD	NA	NA	OMIM	NA	NA	chr6	31916219	missense	6:31916220	1
rs119469013	MPO	NA	NA	NA	NA	1	NA	NA	NA	NA	NA	NA	OMIM	NA	NA	chr17	56350894	missense	17:56350895	1
rs33925391	HBB	NA	NA	NA	1	NA	NA	NA	NA	NA	NA	OMIM	NA	NA	NA	chr11	5246891	missense	11:5246892	NA
rs7234864	MC4R	1	NA	NA	NA	NA	NA	NA	Expert_ExtremeObesity	NA	NA	NA	NA	NA	NA	chr18	57734856	unknown	18:57734857	1
rs193922281	GCK	NA	NA	NA	NA	NA	NA	1	NA	NA	NA	NA	NA	NA	ClinVar	chr7	44184793	missense	7:44184794	1
rs193922306	GCK	NA	NA	NA	NA	NA	NA	1	NA	NA	NA	NA	NA	NA	ClinVar	chr7	44189604	missense	7:44189605	1
rs193922295	GCK	NA	NA	NA	NA	NA	NA	1	NA	NA	NA	NA	NA	NA	ClinVar	chr7	44190644	frameshift	7:44190645	1
rs72549331	FMO3	NA	NA	NA	NA	1	NA	NA	NA	NA	NA	NA	OMIM	NA	NA	chr1	171083478	missense	1:171083479	1
rs1716975	ULK4	NA	1	NA	NA	NA	NA	NA	NA	Expert_NoraFranceschini	NA	NA	NA	NA	NA	chr3	41960005	missense	3:41960006	1
rs7493	PON2	NA	NA	1	NA	1	NA	NA	NA	NA	ClinVar_Coronary_Heart_Disease	NA	OMIM	NA	NA	chr7	95034774	missense	7:95034775	1
rs137852345	G6PD	NA	NA	NA	1	NA	NA	NA	NA	NA	NA	OMIM	NA	NA	NA	chrX	153760986	missense	X:153760987	1
rs80338900	FAH	NA	NA	NA	NA	1	NA	NA	NA	NA	NA	NA	OMIM	NA	NA	chr15	80472513	missense	15:80472514	1
rs104894150	CYP17A1	NA	NA	NA	NA	1	NA	NA	NA	NA	NA	NA	OMIM	NA	NA	chr10	104594606	near-gene-3,missense	10:104594607	NA
rs193922282	GCK	NA	NA	NA	NA	NA	NA	1	NA	NA	NA	NA	NA	NA	ClinVar	chr7	44184787	missense	7:44184788	1
rs179489	KCNQ1	NA	NA	1	NA	NA	NA	1	NA	NA	ClinVar_LQTS	NA	NA	NA	ClinVar	chr11	2591881	ncRNA,missense	11:2591882	NA
rs121913088	FGG	NA	NA	NA	1	NA	NA	NA	NA	NA	NA	OMIM	NA	NA	NA	chr4	155528083	missense	4:155528084	1
rs1065852	CYP2D6	NA	NA	NA	NA	1	NA	NA	NA	NA	NA	NA	OMIM_Expert	NA	NA	chr22	42526693	missense	22:42526694	1
rs11570052	MYBPC3	NA	NA	1	NA	NA	NA	NA	NA	NA	ClinVar_SCD	NA	NA	NA	NA	chr11	47371413	missense	11:47371414	1
rs34210688	HBB	NA	NA	NA	1	NA	NA	NA	NA	NA	NA	OMIM	NA	NA	NA	chr11	5247833	cds-indel	11:5247834	NA
rs104894190	AIP	NA	NA	NA	NA	1	NA	NA	NA	NA	NA	NA	OMIM	NA	NA	chr11	67258381	missense	11:67258382	1
rs731178	UBE3B	NA	NA	NA	NA	NA	1	NA	NA	NA	NA	NA	NA	GWASannotation_Myriam	NA	chr12	109981677	unknown	12:109981678	1
rs33987903	HBB	NA	NA	NA	1	NA	NA	NA	NA	NA	NA	OMIM	NA	NA	NA	chr11	5247873	missense	11:5247874	NA
rs387906508	F7	NA	NA	NA	1	NA	NA	NA	NA	NA	NA	OMIM	NA	NA	NA	NA	NA	NA	NA:NA	NA
rs2856655	MYBPC3	NA	NA	1	NA	NA	NA	NA	NA	NA	ClinVar_SCD	NA	NA	NA	NA	chr11	47359084	missense	11:47359085	1
rs193922355	PDX1	NA	NA	NA	NA	NA	NA	1	NA	NA	NA	NA	NA	NA	ClinVar	chr13	28498427	missense	13:28498428	1
rs662	PON1	NA	NA	1	NA	1	1	NA	NA	NA	ClinVar_Coronary_Heart_Disease	NA	OMIM	ClinVar_hypertriglyceridemia	NA	chr7	94937445	missense	7:94937446	1
rs199473458	KCNQ1	NA	NA	NA	NA	NA	NA	1	NA	NA	NA	NA	NA	NA	ClinVar	chr11	2593274	ncRNA,missense	11:2593275	1
rs142837166	MC4R	1	NA	NA	NA	NA	NA	NA	Expert_ExtremeObesity	NA	NA	NA	NA	NA	NA	chr18	58039562	missense	18:58039563	1
rs179363886	AIRE	NA	NA	NA	NA	NA	NA	1	NA	NA	NA	NA	NA	NA	ClinVar	chr21	45705950	missense	21:45705951	1
rs121913093	FGG	NA	NA	NA	1	NA	NA	NA	NA	NA	NA	OMIM	NA	NA	NA	chr4	155527919	missense	4:155527920	1
rs137852338	G6PD	NA	NA	NA	1	NA	NA	NA	NA	NA	NA	OMIM	NA	NA	NA	chrX	153774265	intron,near-gene-5,cds-indel	X:153774266	NA
rs12720449	KCNQ1	NA	NA	1	NA	NA	NA	1	NA	NA	ClinVar_LQTS	NA	NA	NA	ClinVar	chr11	2610033	ncRNA,missense	11:2610034	NA
rs121908471	ADAMTS13	NA	NA	NA	1	NA	NA	NA	NA	NA	NA	OMIM	NA	NA	NA	chr9	136298597	intron,missense	9:136298598	1
rs1799931	NAT2	NA	NA	NA	NA	1	NA	NA	NA	NA	NA	NA	OMIM	NA	NA	chr8	18258369	missense	8:18258370	1
rs193922325	GCK	NA	NA	NA	NA	NA	NA	1	NA	NA	NA	NA	NA	NA	ClinVar	chr7	44193033	missense	7:44193034	1
rs80356787	CPT1A	NA	NA	NA	NA	NA	1	NA	NA	NA	NA	NA	NA	OMIM_hyperlipidemia	NA	chr11	68552366	missense	11:68552367	NA
rs12614	CFB	NA	1	NA	NA	1	NA	NA	NA	Expert_Kopp_CKD	NA	NA	OMIM	NA	NA	chr6	31914178	missense	6:31914179	1
rs121434501	CAV1	1	NA	NA	NA	NA	1	NA	Expert_Lipodystrophy	NA	NA	NA	NA	OMIM_hypercholesterolemia	NA	chr7	116166659	nonsense	7:116166660	1
rs138551008	KCNQ1	NA	NA	1	NA	NA	NA	NA	NA	NA	ClinVar_LQTS	NA	NA	NA	NA	chr11	2797206	coding-synon,ncRNA	11:2797207	NA
rs35699606	HBB	NA	NA	NA	1	NA	NA	NA	NA	NA	NA	OMIM	NA	NA	NA	chr11	5248224	unknown	11:5248225	NA
rs62516101	PAH	NA	NA	NA	NA	1	NA	NA	NA	NA	NA	NA	OMIM	NA	NA	chr12	103237460	missense	12:103237461	1
rs1799983	NOS3	NA	1	1	NA	NA	1	NA	NA	Expert_NoraFranceschini	ClinVar_Coronary_Heart_Disease	NA	NA	OMIM_hypercholesterolemia	NA	chr7	150696110	missense	7:150696111	1
rs121913562	MC4R	1	NA	NA	NA	NA	NA	1	Expert_ExtremeObesity	NA	NA	NA	NA	NA	ClinVar	chr18	58038770	missense	18:58038771	1
rs137852339	G6PD	NA	NA	NA	1	NA	NA	NA	NA	NA	NA	OMIM	NA	NA	NA	chrX	153761258	missense	X:153761259	1
rs111033560	PLN	NA	NA	1	NA	NA	NA	NA	NA	NA	ClinVar_SCD	NA	NA	NA	NA	chr6	118880199	intron,nonsense	6:118880200	1
rs140452381	KCNQ1	NA	NA	1	NA	NA	NA	1	NA	NA	ClinVar_LQTS	NA	NA	NA	ClinVar	chr11	2610044	ncRNA,missense	11:2610045	1
rs34188626	HBB	NA	NA	NA	1	NA	NA	NA	NA	NA	NA	OMIM	NA	NA	NA	chr11	5246875	missense	11:5246876	NA
rs137852344	G6PD	NA	NA	NA	1	NA	NA	NA	NA	NA	NA	OMIM	NA	NA	NA	chrX	153760459	missense	X:153760460	1
rs854560	PON1	NA	NA	1	NA	1	NA	NA	NA	NA	ClinVar_Coronary_Heart_Disease	NA	OMIM	NA	NA	chr7	94946083	missense	7:94946084	1
rs62623459	F2	NA	NA	NA	NA	NA	1	NA	NA	NA	NA	NA	NA	OMIM_hypercholesterolemia	NA	chr11	46747446	missense	11:46747447	1
rs118203906	F5	NA	NA	NA	NA	NA	1	NA	NA	NA	NA	NA	NA	OMIM_hypercholesterolemia	NA	chr1	169524536	missense	1:169524537	NA
rs45548237	SCN5A	NA	NA	1	NA	NA	NA	NA	NA	NA	ClinVar_LQTS	NA	NA	NA	NA	chr3	38597179	coding-synon	3:38597180	NA
rs193922327	GCK	NA	NA	NA	NA	NA	NA	1	NA	NA	NA	NA	NA	NA	ClinVar	chr7	44187351	missense	7:44187352	1
rs34993780	UGT1A1	NA	NA	NA	NA	1	NA	NA	NA	NA	NA	NA	OMIM	NA	NA	chr2	234681058	missense	2:234681059	1
rs137852346	G6PD	NA	NA	NA	1	NA	NA	NA	NA	NA	NA	OMIM	NA	NA	NA	chrX	153761848	missense	X:153761849	1
rs179363887	AIRE	NA	NA	NA	NA	NA	NA	1	NA	NA	NA	NA	NA	NA	ClinVar	chr21	45706536	missense	21:45706537	1
rs121908470	ADAMTS13	NA	NA	NA	1	NA	NA	NA	NA	NA	NA	OMIM	NA	NA	NA	chr9	136291365	ncRNA,missense	9:136291366	NA
rs34173382	HBB	NA	NA	NA	1	NA	NA	NA	NA	NA	NA	OMIM	NA	NA	NA	chr11	5247882	missense	11:5247883	1
rs75193786	PAH	NA	NA	NA	NA	1	NA	NA	NA	NA	NA	NA	OMIM	NA	NA	chr12	103288670	missense	12:103288671	1
rs121909676	GGCX	NA	NA	NA	NA	1	NA	NA	NA	NA	NA	NA	OMIM	NA	NA	chr2	85779089	missense	2:85779090	NA
rs78478128	G6PD	NA	NA	NA	1	NA	NA	NA	NA	NA	NA	OMIM	NA	NA	NA	chrX	153764382	missense	X:153764383	1
rs111033736	GALT	NA	NA	NA	NA	1	NA	NA	NA	NA	NA	NA	OMIM	NA	NA	chr9	34648372	missense	9:34648373	1
rs7893282	CYP2C19	NA	NA	NA	NA	1	NA	NA	NA	NA	NA	NA	ClinVar	NA	NA	chr10	96461283	intron	10:96461284	NA
rs35474880	HBB	NA	NA	NA	1	NA	NA	NA	NA	NA	NA	OMIM	NA	NA	NA	chr11	5248174	missense	11:5248175	1
rs113994098	POLG	NA	NA	NA	NA	1	NA	NA	NA	NA	NA	NA	OMIM	NA	NA	chr15	89865022	missense	15:89865023	1
rs121908473	ADAMTS13	NA	NA	NA	1	NA	NA	NA	NA	NA	NA	OMIM	NA	NA	NA	chr9	136303014	intron,missense	9:136303015	1
rs641153	CFB	NA	1	NA	NA	1	NA	NA	NA	Expert_Kopp_CKD	NA	NA	OMIM	NA	NA	chr6	31914179	missense	6:31914180	1
rs35751085	CYP2C19	NA	NA	NA	NA	1	NA	NA	NA	NA	NA	NA	ClinVar	NA	NA	chr10	96527641	intron	10:96527642	NA
rs193922303	GCK	NA	NA	NA	NA	NA	NA	1	NA	NA	NA	NA	NA	NA	ClinVar	chr7	44189637	missense	7:44189638	1
rs137852348	G6PD	NA	NA	NA	1	NA	NA	NA	NA	NA	NA	OMIM	NA	NA	NA	chrX	153760417	missense	X:153760418	1
rs121918345	GAD1	NA	NA	NA	NA	1	NA	NA	NA	NA	NA	NA	OMIM	NA	NA	chr2	171675135	missense	2:171675136	1
rs1800460	TPMT	NA	NA	NA	NA	1	NA	NA	NA	NA	NA	NA	OMIM	NA	NA	chr6	18139227	missense	6:18139228	1
rs137852349	G6PD	NA	NA	NA	1	NA	NA	NA	NA	NA	NA	OMIM	NA	NA	NA	chrX	153764210	missense	X:153764211	NA
rs119469014	MPO	NA	NA	NA	NA	1	NA	NA	NA	NA	NA	NA	OMIM	NA	NA	chr17	56350900	missense	17:56350901	1
rs193922275	GCK	NA	NA	NA	NA	NA	NA	1	NA	NA	NA	NA	NA	NA	ClinVar	chr7	44184848	frameshift	7:44184849	1
rs193922292	GCK	NA	NA	NA	NA	NA	NA	1	NA	NA	NA	NA	NA	NA	ClinVar	chr7	44191910	missense	7:44191911	1
rs121913158	INSR	NA	NA	NA	NA	NA	NA	1	NA	NA	NA	NA	NA	NA	ClinVar	chr19	7170714	missense	19:7170715	1
rs193922271	GCK	NA	NA	NA	NA	NA	NA	1	NA	NA	NA	NA	NA	NA	ClinVar	chr7	44185141	missense	7:44185142	NA
rs137852343	G6PD	NA	NA	NA	1	NA	NA	NA	NA	NA	NA	OMIM	NA	NA	NA	chrX	153762679	missense	X:153762680	1
rs4151667	CFB	NA	1	NA	NA	1	NA	NA	NA	Expert_Kopp_CKD	NA	NA	OMIM	NA	NA	chr6	31914023	missense	6:31914024	NA
rs137852340	G6PD	NA	NA	NA	1	NA	NA	NA	NA	NA	NA	OMIM	NA	NA	NA	chrX	153774275	intron,near-gene-5,missense	X:153774276	1
rs80356780	CPT1A	NA	NA	NA	NA	NA	1	NA	NA	NA	NA	NA	NA	OMIM_hyperlipidemia	NA	chr11	68527705	missense	11:68527706	1
rs75794524	CYP2C9	NA	NA	NA	NA	1	NA	NA	NA	NA	NA	NA	ClinVar	NA	NA	chr10	96694590	unknown	10:96694591	NA
rs33985510	HBB	NA	NA	NA	1	NA	NA	NA	NA	NA	NA	OMIM	NA	NA	NA	chr11	5247825	missense	11:5247826	NA
rs193922300	GCK	NA	NA	NA	NA	NA	NA	1	NA	NA	NA	NA	NA	NA	ClinVar	chr7	44190580	missense	7:44190581	1
rs147015659	LMNA	1	NA	NA	NA	NA	NA	NA	Expert_Lipodystrophy	NA	NA	NA	NA	NA	NA	chr1	156105801	coding-synon,ncRNA	1:156105802	1
rs121912549	MNX1	NA	NA	NA	NA	NA	NA	1	NA	NA	NA	NA	NA	NA	ClinVar	chr7	156799180	nonsense	7:156799181	1
rs267606810	FGG	NA	NA	NA	1	NA	NA	NA	NA	NA	NA	OMIM	NA	NA	NA	chr4	155528033	missense	4:155528034	1
rs104893642	IRS1	NA	NA	NA	NA	NA	NA	1	NA	NA	NA	NA	NA	NA	ClinVar	chr2	227661631	missense	2:227661632	1
rs193922304	GCK	NA	NA	NA	NA	NA	NA	1	NA	NA	NA	NA	NA	NA	ClinVar	chr7	44189619	missense	7:44189620	NA
rs121909622	FGB	NA	NA	NA	1	NA	NA	NA	NA	NA	NA	OMIM	NA	NA	NA	chr4	155491614	missense	4:155491615	1
rs387906415	NA	NA	NA	NA	NA	NA	1	NA	NA	NA	NA	NA	NA	ClinVar_dyslipidemia	NA	NA	NA	NA	NA:NA	NA
rs119481075	HSD17B3	NA	NA	NA	NA	1	NA	NA	NA	NA	NA	NA	OMIM	NA	NA	chr9	99017187	missense	9:99017188	NA
rs34933751	HBB	NA	NA	NA	1	NA	NA	NA	NA	NA	NA	OMIM	NA	NA	NA	chr11	5246944	missense	11:5246945	NA
rs121909620	FGB	NA	NA	NA	1	NA	NA	NA	NA	NA	NA	OMIM	NA	NA	NA	chr4	155487136	intron,missense	4:155487137	1
rs121908467	ADAMTS13	NA	NA	NA	1	NA	NA	NA	NA	NA	NA	OMIM	NA	NA	NA	chr9	136289553	ncRNA,missense	9:136289554	NA
rs121908468	ADAMTS13	NA	NA	NA	1	NA	NA	NA	NA	NA	NA	OMIM	NA	NA	NA	chr9	136313838	ncRNA,missense	9:136313839	1
rs121918531	MEF2A	NA	NA	NA	NA	NA	1	NA	NA	NA	NA	NA	NA	OMIM_dyslipidemia	NA	chr15	100230616	missense	15:100230617	1
rs137852337	G6PD	NA	NA	NA	1	NA	NA	NA	NA	NA	NA	OMIM	NA	NA	NA	chrX	153760648	missense	X:153760649	NA
rs3732379	CX3CR1	NA	NA	1	NA	NA	NA	NA	NA	NA	ClinVar_Coronary_Heart_Disease	NA	NA	NA	NA	chr3	39307255	missense	3:39307256	1
rs193922312	GCK	NA	NA	NA	NA	NA	NA	1	NA	NA	NA	NA	NA	NA	ClinVar	chr7	44189422	missense	7:44189423	1
rs121909800	VDR	NA	NA	NA	NA	1	NA	NA	NA	NA	NA	NA	OMIM	NA	NA	chr12	48238641	missense	12:48238642	1
rs121908469	ADAMTS13	NA	NA	NA	1	NA	NA	NA	NA	NA	NA	OMIM	NA	NA	NA	chr9	136289571	ncRNA,missense	9:136289572	NA
rs1408272	HFE	NA	NA	NA	1	NA	NA	NA	NA	NA	NA	Expert_Reiner	NA	NA	NA	chr6	25842950	unknown	6:25842951	1
rs121909795	VDR	NA	NA	NA	NA	1	NA	NA	NA	NA	NA	NA	OMIM	NA	NA	chr12	48251294	nonsense	12:48251295	1
rs121909222	PTEN	1	NA	NA	NA	NA	NA	NA	ClinVar	NA	NA	NA	NA	NA	NA	chr10	89692883	missense	10:89692884	1
rs17154155	CD36	NA	NA	NA	1	NA	NA	NA	NA	NA	NA	Expert_Reiner	NA	NA	NA	chr7	80234242	intron	7:80234243	1
rs104894144	CYP17A1	NA	NA	NA	NA	1	NA	NA	NA	NA	NA	NA	OMIM_ClinVar	NA	NA	chr10	104592421	missense,splice-3	10:104592422	NA
rs3766160	CELA2B	NA	1	NA	NA	NA	NA	NA	NA	Expert_NoraFranceschini	NA	NA	NA	NA	NA	chr1	15808871	unknown	1:15808872	1
rs34439278	HBB	NA	NA	NA	1	NA	NA	NA	NA	NA	NA	OMIM	NA	NA	NA	chr11	5247951	missense	11:5247952	1
rs193922310	GCK	NA	NA	NA	NA	NA	NA	1	NA	NA	NA	NA	NA	NA	ClinVar	chr7	44189433	missense	7:44189434	1
rs59886214	LMNA	NA	NA	NA	NA	NA	1	NA	NA	NA	NA	NA	NA	OMIM_dyslipidemia	NA	chr1	156108400	coding-synon	1:156108401	1
rs73885319	APOL1	NA	1	NA	NA	NA	NA	NA	NA	Expert_NoraFranceschini	NA	NA	NA	NA	NA	chr22	36661905	missense	22:36661906	1
rs33971440	HBB	NA	NA	NA	1	NA	NA	NA	NA	NA	NA	Expert_Reiner	NA	NA	NA	chr11	5248158	splice-5	11:5248159	1
rs72547528	VKORC1	NA	NA	NA	NA	1	NA	NA	NA	NA	NA	NA	OMIM	NA	NA	chr16	31102654	missense	16:31102655	1
rs33910569	HBB	NA	NA	NA	1	NA	NA	NA	NA	NA	NA	OMIM	NA	NA	NA	chr11	5246888	missense	11:5246889	NA
rs60890628	LMNA	NA	NA	NA	NA	NA	1	NA	NA	NA	NA	NA	NA	OMIM_dyslipidemia	NA	chr1	156108297	missense	1:156108298	1
rs204995	AGER	NA	NA	NA	1	NA	NA	NA	NA	NA	NA	Expert_Reiner	NA	NA	NA	chr6	32154284	intron	6:32154285	1
rs121918191	FBP1	NA	NA	NA	NA	1	NA	NA	NA	NA	NA	NA	OMIM	NA	NA	chr9	97369220	missense	9:97369221	1
rs28503257�	ADAMTS13	NA	NA	NA	1	NA	NA	NA	NA	NA	NA	Expert_Reiner	NA	NA	NA	NA	NA	NA	NA:NA	NA
rs41315493	SCN5A	NA	NA	1	NA	NA	NA	NA	NA	NA	ClinVar_BrugadaSyndrome	NA	NA	NA	NA	chr3	38592011	missense	3:38592012	1
rs34598529	HBB	NA	NA	NA	1	NA	NA	NA	NA	NA	NA	OMIM	NA	NA	NA	chr11	5248329	near-gene-5	11:5248330	1
rs848486	PHTF2	NA	1	NA	NA	NA	NA	NA	NA	Expert_NoraFranceschini	NA	NA	NA	NA	NA	chr7	77552126	intron,missense	7:77552127	1
rs63750759	ABCC6	NA	1	1	NA	NA	NA	NA	NA	Expert_NoraFranceschini	ClinVar_Coronary_Heart_Disease	NA	NA	NA	NA	chr16	16248830	missense	16:16248831	1
rs199816990	GSTM1	NA	NA	NA	NA	1	NA	NA	NA	NA	NA	NA	Literature	NA	NA	chr1	110231873	missense	1:110231874	1
rs28940875	ACADS	NA	NA	NA	NA	1	NA	NA	NA	NA	NA	NA	OMIM	NA	NA	chr12	121177149	missense	12:121177150	1
rs72650673	SH2B3	NA	NA	NA	1	NA	NA	NA	NA	NA	NA	Expert_Reiner	NA	NA	NA	chr12	111885309	missense	12:111885310	1
rs184003	AGER	NA	NA	NA	1	NA	NA	NA	NA	NA	NA	Expert_Reiner	NA	NA	NA	chr6	32150295	intron	6:32150296	1
rs141683496	PPARG	1	NA	NA	NA	NA	NA	NA	Expert_Lipodystrophy	NA	NA	NA	NA	NA	NA	chr3	12458493	missense	3:12458494	1
rs145051028	FGG	NA	NA	NA	1	NA	NA	NA	NA	NA	NA	Expert_Reiner	NA	NA	NA	chr4	155529734	missense	4:155529735	1
rs77635509	CYP2C9	NA	NA	NA	NA	1	NA	NA	NA	NA	NA	NA	ClinVar	NA	NA	chr10	96566778	intron	10:96566779	NA
rs34571024	HBB	NA	NA	NA	1	NA	NA	NA	NA	NA	NA	OMIM	NA	NA	NA	chr11	5248006	missense	11:5248007	1
rs8176704	ABO	NA	NA	NA	1	NA	NA	NA	NA	NA	NA	Expert_Reiner	NA	NA	NA	chr9	136135551	intron	9:136135552	1
rs1122608	SMARCA4	NA	NA	1	NA	NA	NA	NA	NA	NA	Schunkert_2011_PMID21378990	NA	NA	NA	NA	chr19	11163600	intron	19:11163601	1
rs6046	F7	NA	NA	NA	1	NA	NA	NA	NA	NA	NA	Expert_Reiner	NA	NA	NA	chr13	113773158	ncRNA,missense	13:113773159	1
rs121913141	INSR	NA	NA	NA	NA	NA	NA	1	NA	NA	NA	NA	NA	NA	ClinVar	chr19	7184521	missense	19:7184522	1
rs121918448	ITGB3	NA	NA	NA	1	NA	NA	NA	NA	NA	NA	OMIM	NA	NA	NA	chr17	45369540	missense	17:45369541	1
rs104894155	CYP17A1	NA	NA	NA	NA	1	NA	NA	NA	NA	NA	NA	OMIM	NA	NA	chr10	104590738	near-gene-5,missense	10:104590739	NA
rs74837985	GSTM1	NA	NA	NA	NA	1	NA	NA	NA	NA	NA	NA	Literature	NA	NA	chr1	110233137	intron,missense	1:110233138	1
rs121434258	AIRE	NA	NA	NA	NA	NA	NA	1	NA	NA	NA	NA	NA	NA	ClinVar	chr21	45705889	missense	21:45705890	1
rs104886088	COL4A5	NA	1	NA	NA	NA	NA	NA	NA	Expert_Kopp_CKD_Alport	NA	NA	NA	NA	NA	chrX	107826149	nonsense,missense	X:107826150	NA
rs6054	FGB	NA	NA	NA	1	NA	NA	NA	NA	NA	NA	Expert_Reiner	NA	NA	NA	chr4	155489607	missense	4:155489608	1
rs60934003	LMNA	NA	NA	NA	NA	NA	1	NA	NA	NA	NA	NA	NA	OMIM_dyslipidemia	NA	chr1	156107003	ncRNA,missense	1:156107004	1
rs61753975	MECP2	1	NA	NA	NA	NA	NA	NA	Unknown	NA	NA	NA	NA	NA	NA	chrX	153295948	missense	X:153295949	NA
rs3134945	AGER	NA	NA	NA	1	NA	NA	NA	NA	NA	NA	Expert_Reiner	NA	NA	NA	chr6	32146491	intron,near-gene-5	6:32146492	1
rs1053878	ABO	NA	NA	NA	1	NA	NA	NA	NA	NA	NA	Expert_Reiner	NA	NA	NA	chr9	136131650	missense	9:136131651	1
rs3184504	SH2B3	NA	NA	NA	1	NA	NA	NA	NA	NA	NA	Expert_Reiner	NA	NA	NA	chr12	111884607	missense	12:111884608	1
rs28937882	FGF23	NA	NA	NA	NA	1	NA	NA	NA	NA	NA	NA	OMIM	NA	NA	chr12	4479729	missense	12:4479730	1
rs33945705	HBB	NA	NA	NA	1	NA	NA	NA	NA	NA	NA	OMIM	NA	NA	NA	chr11	5247901	missense	11:5247902	NA
rs121918424	GYS2	NA	NA	NA	NA	NA	1	NA	NA	NA	NA	NA	NA	OMIM_hyperlipidemia	NA	chr12	21699379	missense	12:21699380	1
rs1800788	FGB	NA	NA	NA	1	NA	NA	NA	NA	NA	NA	Expert_Reiner	NA	NA	NA	chr4	155483913	near-gene-5	4:155483914	1
rs121907911	WT1	1	NA	NA	NA	NA	NA	NA	ClinVar	NA	NA	NA	NA	NA	NA	chr11	32456360	near-gene-5,nonsense	11:32456361	1
rs10744826	UBE3B	NA	NA	NA	NA	NA	1	NA	NA	NA	NA	NA	NA	GWASannotation_Myriam	NA	chr12	109965511	intron	12:109965512	1
rs113994180	MC3R	1	NA	NA	NA	NA	NA	NA	ClinVar	NA	NA	NA	NA	NA	NA	chr11	66297287	splice-3	11:66297288	1
rs34718174	HBB	NA	NA	NA	1	NA	NA	NA	NA	NA	NA	OMIM	NA	NA	NA	chr11	5247912	missense	11:5247913	1
rs137853336	HNF4A	NA	NA	NA	1	NA	NA	1	NA	NA	NA	OMIM	NA	NA	ClinVar	chr20	43042353	missense	20:43042354	1
rs35068498	HBB	NA	NA	NA	1	NA	NA	NA	NA	NA	NA	OMIM	NA	NA	NA	chr11	5247849	missense	11:5247850	1
rs1047891	CPS1	NA	1	NA	NA	NA	1	NA	NA	Expert_NoraFranceschini	NA	NA	NA	GWASannotation_Myriam	NA	chr2	211540506	missense	2:211540507	1
rs367612218	GSTT1	NA	NA	NA	NA	1	NA	NA	NA	NA	NA	NA	Literature	NA	NA	chr22	24379430	missense	22:24379431	1
rs35209591	HBB	NA	NA	NA	1	NA	NA	NA	NA	NA	NA	OMIM	NA	NA	NA	chr11	5247815	missense	11:5247816	NA
rs7956536	UBE3B	NA	NA	NA	NA	NA	1	NA	NA	NA	NA	NA	NA	GWASannotation_Myriam	NA	chr12	109980515	unknown	12:109980516	1
rs121909230	PTEN	1	NA	NA	NA	NA	NA	NA	ClinVar	NA	NA	NA	NA	NA	NA	chr10	89692850	missense	10:89692851	NA
rs397514254	NA	NA	NA	NA	NA	NA	1	NA	NA	NA	NA	NA	NA	ClinVar_hyperlipoproteinemia	NA	NA	NA	NA	NA:NA	NA
rs17292650	MPL	NA	NA	NA	1	NA	NA	NA	NA	NA	NA	Expert_Reiner	NA	NA	NA	chr1	43803806	missense	1:43803807	1
rs56673169	LMNA	NA	NA	NA	NA	NA	1	NA	NA	NA	NA	NA	NA	OMIM_dyslipidemia	NA	chr1	156107461	intron,ncRNA,missense	1:156107462	NA
rs2229357	INHBC	NA	1	NA	NA	NA	1	NA	NA	Expert_NoraFranceschini	NA	NA	NA	GWASannotation_Myriam	NA	chr12	57843710	missense	12:57843711	1
rs17092784	ERGIC3	NA	NA	NA	NA	NA	1	NA	NA	NA	NA	NA	NA	GWASannotation_Myriam	NA	chr20	34142286	intron	20:34142287	1
rs33996892	HBB	NA	NA	NA	1	NA	NA	NA	NA	NA	NA	OMIM	NA	NA	NA	chr11	5246837	missense	11:5246838	NA
rs193922311	GCK	NA	NA	NA	NA	NA	NA	1	NA	NA	NA	NA	NA	NA	ClinVar	chr7	44189432	missense	7:44189433	1
rs10857746	CYP2E1	NA	NA	NA	NA	1	NA	NA	NA	NA	NA	NA	ClinVar	NA	NA	chr10	135366101	unknown	10:135366102	NA
rs63750928	HBB	NA	NA	NA	1	NA	NA	NA	NA	NA	NA	OMIM	NA	NA	NA	chr11	5248227	cds-indel	11:5248228	NA
rs111033715	GALT	NA	NA	NA	NA	1	NA	NA	NA	NA	NA	NA	OMIM	NA	NA	chr9	34648115	missense	9:34648116	1
rs6056	FGB	NA	NA	NA	1	NA	NA	NA	NA	NA	NA	Expert_Reiner	NA	NA	NA	chr4	155488820	coding-synon	4:155488821	1
rs34383403	HBB	NA	NA	NA	1	NA	NA	NA	NA	NA	NA	OMIM	NA	NA	NA	chr11	5246838	cds-indel	11:5246839	NA
rs118203911	F5	NA	NA	NA	NA	NA	1	NA	NA	NA	NA	NA	NA	OMIM_hypercholesterolemia	NA	chr1	169521930	missense	1:169521931	1
rs397514254	APOE	NA	NA	NA	1	NA	NA	NA	NA	NA	NA	OMIM	NA	NA	NA	NA	NA	NA	NA:NA	NA
rs121913137	INSR	NA	NA	NA	NA	NA	NA	1	NA	NA	NA	NA	NA	NA	ClinVar	chr19	7152872	nonsense	19:7152873	1
rs78835984	CYP2C9	NA	NA	NA	NA	1	NA	NA	NA	NA	NA	NA	ClinVar	NA	NA	chr10	96689542	unknown	10:96689543	NA
rs193922296	GCK	NA	NA	NA	NA	NA	NA	1	NA	NA	NA	NA	NA	NA	ClinVar	chr7	44190597	missense	7:44190598	NA
rs4649084	TMEM57	NA	NA	NA	NA	NA	1	NA	NA	NA	NA	NA	NA	GWASannotation_Myriam	NA	chr1	25752616	unknown	1:25752617	1
rs7956788	UBE3B	NA	NA	NA	NA	NA	1	NA	NA	NA	NA	NA	NA	GWASannotation_Myriam	NA	chr12	109960961	intron	12:109960962	1
rs137853246	HNF1A	NA	NA	NA	1	NA	NA	1	NA	NA	NA	OMIM	NA	NA	ClinVar	chr12	121437160	missense	12:121437161	1
rs119469012	MPO	NA	NA	NA	NA	1	NA	NA	NA	NA	NA	NA	OMIM	NA	NA	chr17	56350185	missense	17:56350186	1
rs7964021	MMAB	NA	NA	NA	NA	NA	1	NA	NA	NA	NA	NA	NA	GWASannotation_Myriam	NA	chr12	109997644	intron	12:109997645	1
rs121913138	INSR	NA	NA	NA	NA	NA	NA	1	NA	NA	NA	NA	NA	NA	ClinVar	chr19	7143082	missense	19:7143083	1
rs2228145	IL6R	NA	NA	NA	1	NA	NA	NA	NA	NA	NA	Expert_Reiner	NA	NA	NA	chr1	154426969	intron,missense	1:154426970	1
rs2814778	DARC	NA	NA	NA	1	NA	NA	NA	NA	NA	NA	Expert_Reiner	NA	NA	NA	chr1	159174682	near-gene-5,untranslated-5	1:159174683	1
rs2241210	UBE3B	NA	NA	NA	NA	NA	1	NA	NA	NA	NA	NA	NA	GWASannotation_Myriam	NA	chr12	109950143	intron	12:109950144	NA
rs121918313	LRP6	NA	NA	NA	NA	NA	1	NA	NA	NA	NA	NA	NA	OMIM_hyperlipidemia	NA	chr12	12317427	missense	12:12317428	1
rs2338104	KCTD10	NA	NA	NA	NA	NA	1	NA	NA	NA	NA	NA	NA	GWASannotation_Myriam	NA	chr12	109895167	intron	12:109895168	1
rs2287622	ABCB11	NA	NA	NA	NA	NA	1	NA	NA	NA	NA	NA	NA	GWASannotation_Myriam	NA	chr2	169830327	missense	2:169830328	1
rs193922313	GCK	NA	NA	NA	NA	NA	NA	1	NA	NA	NA	NA	NA	NA	ClinVar	chr7	44189407	missense	7:44189408	1
rs28942112	PCSK9	NA	NA	NA	NA	NA	1	NA	NA	NA	NA	NA	NA	OMIM_hypercholesterolemia	NA	chr1	55518072	missense	1:55518073	1
rs2241208	UBE3B	NA	NA	NA	NA	NA	1	NA	NA	NA	NA	NA	NA	GWASannotation_Myriam	NA	chr12	109962794	intron	12:109962795	1
rs112151434	CYP2C9	NA	NA	NA	NA	1	NA	NA	NA	NA	NA	NA	ClinVar	NA	NA	chr10	96596435	intron	10:96596436	NA
rs193922314	GCK	NA	NA	NA	NA	NA	NA	1	NA	NA	NA	NA	NA	NA	ClinVar	chr7	44189400	cds-indel	7:44189401	1
rs113465546	CYP2C9	NA	NA	NA	NA	1	NA	NA	NA	NA	NA	NA	ClinVar	NA	NA	chr10	96754258	unknown	10:96754259	NA
rs888192	MMAB	NA	NA	NA	NA	NA	1	NA	NA	NA	NA	NA	NA	GWASannotation_Myriam	NA	chr12	109995096	intron	12:109995097	1
rs121918486	F2	NA	NA	NA	NA	NA	1	NA	NA	NA	NA	NA	NA	OMIM_hypercholesterolemia	NA	chr11	46760873	missense	11:46760874	1
rs10774708	KCTD10	NA	NA	NA	NA	NA	1	NA	NA	NA	NA	NA	NA	GWASannotation_Myriam	NA	chr12	109893155	intron	12:109893156	1
rs137852323	G6PD	NA	NA	NA	1	NA	NA	NA	NA	NA	NA	OMIM	NA	NA	NA	chrX	153760840	missense	X:153760841	1
rs193922315	GCK	NA	NA	NA	NA	NA	NA	1	NA	NA	NA	NA	NA	NA	ClinVar	chr7	44189379	missense	7:44189380	1
rs34049764	HBB	NA	NA	NA	1	NA	NA	NA	NA	NA	NA	OMIM	NA	NA	NA	chr11	5246922	missense	11:5246923	1
rs34095019	HBB	NA	NA	NA	1	NA	NA	NA	NA	NA	NA	OMIM	NA	NA	NA	chr11	5246871	missense	11:5246872	NA
rs28940874	ACADS	NA	NA	NA	NA	1	NA	NA	NA	NA	NA	NA	OMIM	NA	NA	chr12	121175741	missense	12:121175742	1
rs33918338	HBB	NA	NA	NA	1	NA	NA	NA	NA	NA	NA	OMIM	NA	NA	NA	chr11	5246840	missense	11:5246841	NA
rs877710	MMAB	NA	NA	NA	NA	NA	1	NA	NA	NA	NA	NA	NA	GWASannotation_Myriam	NA	chr12	109993975	ncRNA,untranslated-3	12:109993976	1
rs387906345	ADAMTS13	NA	NA	NA	1	NA	NA	NA	NA	NA	NA	OMIM	NA	NA	NA	NA	NA	NA	NA:NA	NA
rs137853334	HNF4A	NA	NA	NA	1	NA	NA	1	NA	NA	NA	OMIM	NA	NA	ClinVar	chr20	43048452	nonsense	20:43048453	1
rs73594554	NRN1L	NA	NA	NA	NA	NA	1	NA	NA	NA	NA	NA	NA	GWASannotation_Myriam	NA	chr16	67920048	missense	16:67920049	1
rs1801689	APOH	NA	NA	NA	NA	NA	1	NA	NA	NA	NA	NA	NA	GWASannotation_Myriam	NA	chr17	64210579	missense	17:64210580	1
rs932372	TMEM57	NA	NA	NA	NA	NA	1	NA	NA	NA	NA	NA	NA	GWASannotation_Myriam	NA	chr1	25755013	unknown	1:25755014	1
rs35332062	MLXIPL	NA	NA	NA	NA	NA	1	NA	NA	NA	NA	NA	NA	GWASannotation_Myriam	NA	chr7	73012041	missense	7:73012042	1
rs11024739	SPTY2D1	NA	NA	NA	NA	NA	1	NA	NA	NA	NA	NA	NA	GWASannotation_Myriam	NA	chr11	18645842	intron	11:18645843	1
rs121909825	HBB	NA	NA	NA	1	NA	NA	NA	NA	NA	NA	OMIM	NA	NA	NA	NA	NA	NA	NA:NA	NA
rs179363885	AIRE	NA	NA	NA	NA	NA	NA	1	NA	NA	NA	NA	NA	NA	ClinVar	chr21	45711074	missense	21:45711075	NA
rs118203912	F5	NA	NA	NA	NA	NA	1	NA	NA	NA	NA	NA	NA	OMIM_hypercholesterolemia	NA	chr1	169529938	nonsense	1:169529939	1
rs61797119	SORT1	NA	NA	NA	NA	NA	1	NA	NA	NA	NA	NA	NA	Johansen_2014_JLR_SuppTable6	NA	chr1	109910099	missense,untranslated-5	1:109910100	1
rs12721043	APOA4	NA	NA	NA	NA	NA	1	NA	NA	NA	NA	NA	NA	Johansen_2014_JLR_SuppTable6	NA	chr11	116692292	missense	11:116692293	NA
rs121909798	VDR	NA	NA	NA	NA	1	NA	NA	NA	NA	NA	NA	OMIM	NA	NA	chr12	48240226	missense	12:48240227	1
rs121909309	GSS	NA	NA	NA	NA	1	NA	NA	NA	NA	NA	NA	OMIM	NA	NA	chr20	33519923	missense	20:33519924	1
rs28934588	FUT1	NA	NA	NA	NA	1	NA	NA	NA	NA	NA	NA	OMIM	NA	NA	chr19	49253813	missense	19:49253814	1
rs41318041	SIM1	1	NA	NA	NA	NA	NA	NA	Expert_ExtremeObesity	NA	NA	NA	NA	NA	NA	chr6	100838578	coding-synon	6:100838579	1
rs61046466	LMNA	NA	NA	NA	NA	NA	1	NA	NA	NA	NA	NA	NA	OMIM_dyslipidemia	NA	chr1	156084724	ncRNA,nonsense	1:156084725	1
rs662	PON1	NA	NA	1	NA	1	1	NA	NA	NA	ClinVar_Coronary_Heart_Disease	NA	OMIM	ClinVar_hypertriglyceridemia	NA	chr7	94937445	missense	7:94937446	1
rs78441737	CYP2C9	NA	NA	NA	NA	1	NA	NA	NA	NA	NA	NA	ClinVar	NA	NA	chr10	96693562	unknown	10:96693563	NA
rs121908474	ADAMTS13	NA	NA	NA	1	NA	NA	NA	NA	NA	NA	OMIM	NA	NA	NA	chr9	136321259	ncRNA,missense	9:136321260	1
rs121909308	GSS	NA	NA	NA	NA	1	NA	NA	NA	NA	NA	NA	OMIM	NA	NA	chr20	33523413	missense	20:33523414	1
rs57520892	LMNA	NA	NA	NA	NA	NA	1	NA	NA	NA	NA	NA	NA	OMIM_dyslipidemia	NA	chr1	156106994	ncRNA,missense	1:156106995	1
rs121913092	FGG	NA	NA	NA	1	NA	NA	NA	NA	NA	NA	OMIM	NA	NA	NA	chr4	155527921	missense	4:155527922	1
rs143076454	LMF1	NA	NA	NA	NA	NA	1	NA	NA	NA	NA	NA	NA	Johansen_2014_JLR_SuppTable6	NA	chr16	921178	ncRNA,missense	16:921179	1
rs121909307	GSS	NA	NA	NA	NA	1	NA	NA	NA	NA	NA	NA	OMIM	NA	NA	chr20	33530290	missense	20:33530291	1
rs121908042	LDLR	NA	NA	NA	NA	NA	1	NA	NA	NA	NA	NA	NA	OMIM_dyslipidemia	NA	chr19	11215907	intron,missense	19:11215908	1
rs121965009	CYB5R3	NA	NA	NA	NA	1	NA	NA	NA	NA	NA	NA	OMIM	NA	NA	chr22	43026904	missense	22:43026905	NA
rs121918423	GYS2	NA	NA	NA	NA	NA	1	NA	NA	NA	NA	NA	NA	OMIM_hyperlipidemia	NA	chr12	21757410	missense	12:21757411	1
rs199473662	KCNQ1	NA	NA	NA	NA	NA	NA	1	NA	NA	NA	NA	NA	NA	ClinVar	chr11	2591947	ncRNA,missense	11:2591948	1
rs6770477	MAP4	NA	1	NA	NA	NA	NA	NA	NA	Expert_NoraFranceschini	NA	NA	NA	NA	NA	chr3	48019257	intron	3:48019258	1
rs5891	SCARB1	NA	NA	NA	NA	NA	1	NA	NA	NA	NA	NA	NA	Johansen_2014_JLR_SuppTable6	NA	chr12	125299541	missense	12:125299542	1
rs141607195	CYP2C9	NA	NA	NA	NA	1	NA	NA	NA	NA	NA	NA	ClinVar	NA	NA	chr10	96713180	intron	10:96713181	NA
rs33918808	ABCA1	NA	NA	NA	NA	NA	1	NA	NA	NA	NA	NA	NA	Johansen_2014_JLR_SuppTable6	NA	chr9	107579631	missense	9:107579632	1
rs148915713	SLC22A12	NA	1	NA	NA	NA	NA	NA	NA	Expert_Stahl_Urate	NA	NA	NA	NA	NA	chr11	64360278	missense,untranslated-5	11:64360279	1
rs121909225	PTEN	1	NA	NA	NA	NA	NA	NA	ClinVar	NA	NA	NA	NA	NA	NA	chr10	89653805	missense	10:89653806	1
rs104894184	PTEN	1	NA	NA	NA	NA	NA	NA	ClinVar	NA	NA	NA	NA	NA	NA	chr10	89711915	nonsense	10:89711916	NA
rs118204058	LPL	NA	NA	NA	NA	NA	1	NA	NA	NA	NA	NA	NA	OMIM_dyslipidemia	NA	chr8	19809426	nonsense	8:19809427	1
rs10654394	POMC	1	NA	NA	NA	NA	NA	NA	Expert_ExtremeObesity	NA	NA	NA	NA	NA	NA	chr2	25384456	cds-indel	2:25384457	NA
rs121909794	VDR	NA	NA	NA	NA	1	NA	NA	NA	NA	NA	NA	OMIM	NA	NA	chr12	48258957	missense	12:48258958	1
rs121909792	VDR	NA	NA	NA	NA	1	NA	NA	NA	NA	NA	NA	OMIM	NA	NA	chr12	48240461	nonsense	12:48240462	1
rs121913564	MC4R	1	NA	NA	NA	NA	NA	1	Expert_ExtremeObesity	NA	NA	NA	NA	NA	ClinVar	chr18	58038635	missense	18:58038636	1
rs61282106	LMNA	NA	NA	NA	NA	NA	1	NA	NA	NA	NA	NA	NA	OMIM_dyslipidemia	NA	chr1	156106724	ncRNA,missense	1:156106725	1
rs121918422	GYS2	NA	NA	NA	NA	NA	1	NA	NA	NA	NA	NA	NA	OMIM_hyperlipidemia	NA	chr12	21699354	missense	12:21699355	1
rs112573749	CYP2C9	NA	NA	NA	NA	1	NA	NA	NA	NA	NA	NA	ClinVar	NA	NA	chr10	96547735	intron	10:96547736	NA
rs137853100	PROP1	1	NA	NA	NA	NA	NA	NA	ClinVar	NA	NA	NA	NA	NA	NA	chr5	177421152	missense	5:177421153	1
rs4961	ADD1	NA	1	NA	NA	NA	NA	NA	NA	Expert_NoraFranceschini	NA	NA	NA	NA	NA	chr4	2906706	missense	4:2906707	1
rs72551351	UGT1A1	NA	NA	NA	NA	1	NA	NA	NA	NA	NA	NA	OMIM	NA	NA	chr2	234676567	missense	2:234676568	NA
rs61742245	VKORC1	NA	NA	NA	NA	1	NA	NA	NA	NA	NA	NA	OMIM	NA	NA	chr16	31105944	missense	16:31105945	1
rs111033563	HFE	NA	NA	NA	1	1	NA	NA	NA	NA	NA	OMIM	OMIM	NA	NA	chr6	26093143	intron,missense	6:26093144	1
rs121908477	ADAMTS13	NA	NA	NA	1	NA	NA	NA	NA	NA	NA	OMIM	NA	NA	NA	chr9	136293869	intron,missense	9:136293870	1
rs200625851	MYBPC3	NA	NA	1	NA	NA	NA	NA	NA	NA	ClinVar_SCD	NA	NA	NA	NA	chr11	47364284	missense	11:47364285	1
rs1260326	GCKR	NA	1	NA	1	NA	1	1	NA	Expert_NoraFranceschini	NA	OMIM	NA	GWASannotation_Myriam	ClinVar	chr2	27730939	missense	2:27730940	1
rs62621875	COL4A2	NA	1	NA	NA	NA	NA	NA	NA	Expert_NoraFranceschini	NA	NA	NA	NA	NA	chr13	111143680	missense	13:111143681	1
rs121918675	HNF1B	NA	NA	NA	NA	NA	NA	1	NA	NA	NA	NA	NA	NA	ClinVar	chr17	36099480	missense	17:36099481	1
rs61752794	CYP11B1	NA	1	NA	NA	NA	NA	NA	NA	Expert_NoraFranceschini	NA	NA	NA	NA	NA	chr8	143956747	intron	8:143956748	NA
rs28938472	GSS	NA	NA	NA	NA	1	NA	NA	NA	NA	NA	NA	OMIM	NA	NA	chr20	33524778	missense	20:33524779	1
rs17134592	AKR1C4	NA	NA	NA	NA	NA	1	NA	NA	NA	NA	NA	NA	GWASannotation_Myriam	NA	chr10	5260681	missense	10:5260682	1
rs121917845	PROP1	1	NA	NA	NA	NA	NA	NA	ClinVar	NA	NA	NA	NA	NA	NA	chr5	177419808	nonsense	5:177419809	1
rs199473671	KCNQ1	NA	NA	NA	NA	NA	NA	1	NA	NA	NA	NA	NA	NA	ClinVar	chr11	2466463	missense	11:2466464	1
rs121909614	FGA	NA	NA	NA	NA	NA	1	NA	NA	NA	NA	NA	NA	ClinVar_hyperlipoproteinemia	NA	chr4	155510652	missense	4:155510653	NA
rs121908324	LDLRAP1	NA	NA	NA	NA	NA	1	NA	NA	NA	NA	NA	NA	OMIM_hyperlipidemia	NA	chr1	25870253	nonsense	1:25870254	1
rs201672011	APOE	NA	NA	NA	1	NA	1	NA	NA	NA	NA	OMIM	NA	ClinVar_hyperlipoproteinemia	NA	chr19	45411063	missense	19:45411064	1
rs662	PON1	NA	NA	1	NA	1	1	NA	NA	NA	ClinVar_Coronary_Heart_Disease	NA	OMIM	ClinVar_hypertriglyceridemia	NA	chr7	94937445	missense	7:94937446	1
rs3816873	MTTP	NA	NA	NA	NA	NA	1	NA	NA	NA	NA	NA	NA	OMIM_hyperlipidemia	NA	chr4	100504663	missense	4:100504664	1
rs1141370	HBB	NA	NA	NA	1	NA	NA	NA	NA	NA	NA	OMIM	NA	NA	NA	chr11	5248021	missense	11:5248022	NA
rs1229984	ADH1B	NA	NA	NA	NA	1	NA	NA	NA	NA	NA	NA	OMIM_Expert_ArpanaAgrawa	NA	NA	chr4	100239318	missense	4:100239319	1
rs28933408	THRB	1	NA	NA	NA	NA	NA	NA	ClinVar	NA	NA	NA	NA	NA	NA	chr3	24164403	missense	3:24164404	1
rs1260326	GCKR	NA	1	NA	1	NA	1	1	NA	Expert_NoraFranceschini	NA	OMIM	NA	GWASannotation_Myriam	ClinVar	chr2	27730939	missense	2:27730940	1
rs72554627	CYP11B2	NA	NA	NA	NA	1	NA	NA	NA	NA	NA	NA	OMIM_ClinVar	NA	NA	chr8	143993961	missense	8:143993962	1
rs16969968	CHRNA5	NA	NA	NA	NA	1	NA	NA	NA	NA	NA	NA	OMIM_Expert_LauraBierut	NA	NA	chr15	78882924	missense	15:78882925	1
rs2230806	ABCA1	NA	NA	1	NA	NA	1	NA	NA	NA	ClinVar_Coronary_Heart_Disease	NA	NA	OMIM_dyslipidemia	NA	chr9	107620866	missense	9:107620867	1
rs326	LPL	NA	NA	NA	NA	NA	1	NA	NA	NA	NA	NA	NA	OMIM_dyslipidemia	NA	chr8	19819438	intron	8:19819439	1
rs28928903	LMNA	NA	NA	NA	NA	NA	1	NA	NA	NA	NA	NA	NA	OMIM_dyslipidemia	NA	chr1	156084877	ncRNA,missense	1:156084878	1
rs56699480	LMNA	NA	NA	NA	NA	NA	1	NA	NA	NA	NA	NA	NA	OMIM_dyslipidemia	NA	chr1	156106807	ncRNA,nonsense	1:156106808	1
rs60652225	LMNA	NA	NA	NA	NA	NA	1	NA	NA	NA	NA	NA	NA	OMIM_dyslipidemia	NA	chr1	156100469	ncRNA,missense	1:156100470	NA
rs28941776	LDLR	NA	NA	NA	NA	NA	1	NA	NA	NA	NA	NA	NA	OMIM_dyslipidemia	NA	chr19	11226828	missense	19:11226829	1
rs35742686	CYP2D6	NA	NA	NA	NA	NA	1	NA	NA	NA	NA	NA	NA	Johansen_2014_JLR_SuppTable6	NA	chr22	42524243	frameshift	22:42524244	NA
rs80051519	CYP19A1	NA	NA	NA	NA	1	NA	NA	NA	NA	NA	NA	OMIM_ClinVar	NA	NA	chr15	51504685	missense	15:51504686	1
rs118203937	CYP4F22	NA	NA	NA	NA	1	NA	NA	NA	NA	NA	NA	OMIM_ClinVar	NA	NA	chr19	15651316	missense	19:15651317	1
rs121434615	CUL4B	NA	NA	NA	NA	1	NA	NA	NA	NA	NA	NA	OMIM	NA	NA	chrX	119673203	missense	X:119673204	1
rs1060896	SLC28A2	NA	1	NA	NA	NA	NA	NA	NA	Expert_NoraFranceschini	NA	NA	NA	NA	NA	chr15	45554266	missense	15:45554267	1
rs267733	ANXA9	NA	NA	NA	NA	NA	1	NA	NA	NA	NA	NA	NA	GWASannotation_Myriam	NA	chr1	150958835	missense	1:150958836	1
rs1800777	CETP	NA	NA	NA	NA	NA	1	NA	NA	NA	NA	NA	NA	Johansen_2014_JLR_SuppTable6	NA	chr16	57017318	missense	16:57017319	1
rs121918188	FBP1	NA	NA	NA	NA	1	NA	NA	NA	NA	NA	NA	OMIM	NA	NA	chr9	97372279	missense	9:97372280	1
rs268	LPL	NA	NA	NA	NA	NA	1	NA	NA	NA	NA	NA	NA	OMIM_dyslipidemia	NA	chr8	19813528	missense	8:19813529	1
rs57920071	LMNA	NA	NA	NA	NA	NA	1	NA	NA	NA	NA	NA	NA	OMIM_dyslipidemia	NA	chr1	156106774	ncRNA,missense	1:156106775	1
rs35168378	LMF1	NA	NA	NA	NA	NA	1	NA	NA	NA	NA	NA	NA	Johansen_2014_JLR_SuppTable6	NA	chr16	920869	ncRNA,missense	16:920870	1
rs1801702	APOB	NA	NA	NA	NA	NA	1	NA	NA	NA	NA	NA	NA	Johansen_2014_JLR_SuppTable6	NA	chr2	21225484	missense	2:21225485	1
rs2306986	MTTP	NA	NA	NA	NA	NA	1	NA	NA	NA	NA	NA	NA	Johansen_2014_JLR_SuppTable6	NA	chr4	100504574	missense	4:100504575	1
rs75280500	CYP2C9	NA	NA	NA	NA	1	NA	NA	NA	NA	NA	NA	ClinVar	NA	NA	chr10	96582913	intron	10:96582914	NA
rs78261998	CYP2C9	NA	NA	NA	NA	1	NA	NA	NA	NA	NA	NA	ClinVar	NA	NA	chr10	96630715	unknown	10:96630716	NA
rs28934889	HFE	NA	NA	NA	1	1	NA	NA	NA	NA	NA	OMIM	OMIM	NA	NA	chr6	26091148	intron,missense	6:26091149	NA
rs118204009	CYP27B1	NA	NA	NA	NA	1	NA	NA	NA	NA	NA	NA	OMIM_ClinVar	NA	NA	chr12	58157929	missense	12:58157930	1
rs57318642	LMNA	NA	NA	NA	NA	NA	1	NA	NA	NA	NA	NA	NA	OMIM_dyslipidemia	NA	chr1	156106993	ncRNA,missense	1:156106994	1
rs121908031	LDLR	NA	NA	NA	NA	NA	1	NA	NA	NA	NA	NA	NA	OMIM_dyslipidemia	NA	chr19	11231100	intron,nonsense	19:11231101	1
rs1260326	GCKR	NA	1	NA	1	NA	1	1	NA	Expert_NoraFranceschini	NA	OMIM	NA	GWASannotation_Myriam	ClinVar	chr2	27730939	missense	2:27730940	1
rs13447338	MC4R	1	NA	NA	NA	NA	NA	NA	Expert_ExtremeObesity	NA	NA	NA	NA	NA	NA	chr18	58038948	frameshift	18:58038949	1
rs375025782	SIM1	1	NA	NA	NA	NA	NA	NA	Expert_ExtremeObesity	NA	NA	NA	NA	NA	NA	chr6	100838767	missense	6:100838768	1
rs1260326	GCKR	NA	1	NA	1	NA	1	1	NA	Expert_NoraFranceschini	NA	OMIM	NA	GWASannotation_Myriam	ClinVar	chr2	27730939	missense	2:27730940	1
rs121918192	FBP1	NA	NA	NA	NA	1	NA	NA	NA	NA	NA	NA	OMIM	NA	NA	chr9	97365828	missense	9:97365829	1
rs111033558	HFE	NA	NA	NA	1	1	NA	NA	NA	NA	NA	OMIM	OMIM	NA	NA	chr6	26093442	missense	6:26093443	1
rs117340371	CYP2C9	NA	NA	NA	NA	1	NA	NA	NA	NA	NA	NA	ClinVar	NA	NA	chr10	96728656	intron	10:96728657	NA
rs28931609	CYP11B2	NA	NA	NA	NA	1	NA	NA	NA	NA	NA	NA	OMIM_ClinVar	NA	NA	chr8	143996515	missense	8:143996516	NA
rs193922278	GCK	NA	NA	NA	NA	NA	NA	1	NA	NA	NA	NA	NA	NA	ClinVar	chr7	44184825	missense	7:44184826	1
rs1693482	ADH1C	NA	NA	NA	NA	1	NA	NA	NA	NA	NA	NA	OMIM_Expert_ArpanaAgrawal	NA	NA	chr4	100263964	missense	4:100263965	1
rs11575937	LMNA	1	NA	NA	NA	NA	1	NA	ClinVar	NA	NA	NA	NA	OMIM_dyslipidemia	NA	chr1	156106775	ncRNA,missense	1:156106776	1
rs118204080	LPL	NA	NA	NA	NA	NA	1	NA	NA	NA	NA	NA	NA	OMIM_dyslipidemia	NA	chr8	19811843	missense	8:19811844	1
rs113994129	AGL	NA	NA	NA	NA	NA	1	NA	NA	NA	NA	NA	NA	OMIM_hyperlipidemia	NA	chr1	100346884	nonsense	1:100346885	1
rs104894100	AGPAT2	1	NA	NA	NA	NA	1	NA	ClinVar	NA	NA	NA	NA	OMIM_dyslipidemia	NA	chr9	139568357	missense	9:139568358	1
rs3135506	APOA5	NA	NA	NA	NA	NA	1	NA	NA	NA	NA	NA	NA	OMIM_dyslipidemia	NA	chr11	116662406	missense	11:116662407	1
rs121918420	GYS2	NA	NA	NA	NA	NA	1	NA	NA	NA	NA	NA	NA	OMIM_hyperlipidemia	NA	chr12	21699390	missense	12:21699391	1
rs1260326	GCKR	NA	1	NA	1	NA	1	1	NA	Expert_NoraFranceschini	NA	OMIM	NA	GWASannotation_Myriam	ClinVar	chr2	27730939	missense	2:27730940	1
rs8192556	NEUROD1	NA	NA	NA	NA	NA	1	NA	NA	NA	NA	NA	NA	Johansen_2014_JLR_SuppTable6	NA	chr2	182542997	missense	2:182542998	1
rs3737034	CYP2E1	NA	NA	NA	NA	1	NA	NA	NA	NA	NA	NA	ClinVar	NA	NA	chr10	135368834	intron	10:135368835	NA
rs121909583	C3	NA	1	NA	NA	NA	NA	NA	NA	Expert_Kopp_CKD_AtypicalHUSsusceptibility	NA	NA	NA	NA	NA	chr19	6709764	missense	19:6709765	1
rs12190584	C3	NA	1	NA	NA	NA	NA	NA	NA	Expert_Kopp_CKD_AtypicalHUSsusceptibility	NA	NA	NA	NA	NA	chr6	135070164	unknown	6:135070165	NA
rs6442082	SMARCC1	NA	1	NA	NA	NA	NA	NA	NA	Expert_NoraFranceschini	NA	NA	NA	NA	NA	chr3	47785480	intron	3:47785481	1
rs7653368	MAP4	NA	1	NA	NA	NA	NA	NA	NA	Expert_NoraFranceschini	NA	NA	NA	NA	NA	chr3	47985360	intron	3:47985361	1
rs6724782	ALMS1	1	1	NA	NA	NA	NA	NA	PMID19279085_PMID16255080	Expert_NoraFranceschini	NA	NA	NA	NA	NA	chr2	73679989	missense	2:73679990	1
rs17852625	MKKS	1	NA	NA	NA	NA	NA	NA	ClinVar	NA	NA	NA	NA	NA	NA	chr20	10393628	coding-synon,intron	20:10393629	1
rs397507558	SGBS2 (OFD1)	1	NA	NA	NA	NA	NA	NA	ClinVar	NA	NA	NA	NA	NA	NA	NA	NA	NA	NA:NA	NA
rs121913565	MC4R	1	NA	NA	NA	NA	NA	1	Expert_ExtremeObesity	NA	NA	NA	NA	NA	ClinVar	chr18	58039293	missense	18:58039294	1
rs63751076	HBB	NA	NA	NA	1	NA	NA	NA	NA	NA	NA	OMIM	NA	NA	NA	chr11	5248132	intron	11:5248133	NA
rs6659176	NR0B2	NA	NA	NA	NA	NA	1	NA	NA	NA	NA	NA	NA	GWASannotation_Myriam	NA	chr1	27239919	missense	1:27239920	1
rs1800961	HNF4A	NA	NA	NA	1	NA	1	1	NA	NA	NA	Expert_Reiner	NA	Johansen_2014_JLR_SuppTable6	ClinVar	chr20	43042363	missense	20:43042364	1
rs28934604	CYP27B1	NA	NA	NA	NA	1	NA	NA	NA	NA	NA	NA	OMIM_ClinVar	NA	NA	chr12	58159855	missense	12:58159856	1
rs121908036	LDLR	NA	NA	NA	NA	NA	1	NA	NA	NA	NA	NA	NA	OMIM_dyslipidemia	NA	chr19	11224063	missense	19:11224064	1
rs139570786	PYGM	NA	NA	NA	NA	NA	1	NA	NA	NA	NA	NA	NA	Johansen_2014_JLR_SuppTable6	NA	chr11	64519957	missense	11:64519958	1
rs2901822	CYP2C9	NA	NA	NA	NA	1	NA	NA	NA	NA	NA	NA	ClinVar	NA	NA	chr10	96684435	unknown	10:96684436	NA
rs139229417	POMC	1	NA	NA	NA	NA	NA	NA	Expert_ExtremeObesity	NA	NA	NA	NA	NA	NA	chr2	25391498	untranslated-5	2:25391499	1
rs1051740	EPHX1	NA	1	NA	NA	1	1	NA	NA	Expert_NoraFranceschini	NA	NA	OMIM	OMIM_hypercholesterolemia	NA	chr1	226019632	missense	1:226019633	1
rs12691202	APOB	NA	NA	NA	NA	NA	1	NA	NA	NA	NA	NA	NA	Johansen_2014_JLR_SuppTable6	NA	chr2	21249715	missense	2:21249716	NA
rs3737136	WNT2B	NA	1	NA	NA	NA	NA	NA	NA	Expert_NoraFranceschini	NA	NA	NA	NA	NA	chr1	113060431	intron	1:113060432	1
rs113994127	AGL	NA	NA	NA	NA	NA	1	NA	NA	NA	NA	NA	NA	OMIM_hyperlipidemia	NA	chr1	100316614	frameshift,untranslated-5	1:100316615	1
rs7537765	CLCN6	NA	1	NA	NA	NA	NA	NA	NA	Expert_NoraFranceschini	NA	NA	NA	NA	NA	chr1	11887302	intron	1:11887303	1
rs193922685	MC4R	1	NA	NA	NA	NA	NA	1	Expert_ExtremeObesity	NA	NA	NA	NA	NA	ClinVar	chr18	58039044	missense	18:58039045	1
rs199473461	KCNQ1	NA	NA	NA	NA	NA	NA	1	NA	NA	NA	NA	NA	NA	ClinVar	chr11	2594123	ncRNA,missense	11:2594124	NA
rs199473482	KCNQ1	NA	NA	NA	NA	NA	NA	1	NA	NA	NA	NA	NA	NA	ClinVar	chr11	2799220	ncRNA,missense	11:2799221	1
rs141467203	CYP2C9	NA	NA	NA	NA	1	NA	NA	NA	NA	NA	NA	ClinVar	NA	NA	chr10	96657483	unknown	10:96657484	NA
rs10954174	LEP	1	NA	NA	NA	NA	NA	NA	Expert_ExtremeObesity	NA	NA	NA	NA	NA	NA	chr7	127896535	untranslated-3	7:127896536	NA
rs121965086	LIPA	NA	NA	NA	NA	NA	1	NA	NA	NA	NA	NA	NA	OMIM_hyperlipidemia	NA	chr10	90984924	missense	10:90984925	1
rs35492035	HBB	NA	NA	NA	1	NA	NA	NA	NA	NA	NA	OMIM	NA	NA	NA	chr11	5246865	missense	11:5246866	1
rs193922587	HNF1A	NA	NA	NA	NA	NA	NA	1	NA	NA	NA	NA	NA	NA	SIGMA	chr12	121437324	missense	12:121437325	1
rs34305195	HBB	NA	NA	NA	1	NA	NA	NA	NA	NA	NA	OMIM	NA	NA	NA	chr11	5248300	untranslated-5	11:5248301	1
rs12772672	CYP2C19	NA	NA	NA	NA	1	NA	NA	NA	NA	NA	NA	ClinVar	NA	NA	chr10	96566888	intron	10:96566889	NA
rs2053767	MAP4	NA	1	NA	NA	NA	NA	NA	NA	Expert_NoraFranceschini	NA	NA	NA	NA	NA	chr3	47999673	intron	3:47999674	1
rs1926712	CYP2C19	NA	NA	NA	NA	1	NA	NA	NA	NA	NA	NA	ClinVar	NA	NA	chr10	96477853	intron	10:96477854	NA
rs121909745	SLC2A2	NA	NA	NA	NA	NA	NA	1	NA	NA	NA	NA	NA	NA	ClinVar	chr3	170716096	nonsense	3:170716097	1
rs121909746	SLC2A2	NA	NA	NA	NA	NA	NA	1	NA	NA	NA	NA	NA	NA	ClinVar	chr3	170723177	nonsense	3:170723178	NA
rs121909747	SLC2A2	NA	NA	NA	NA	NA	NA	1	NA	NA	NA	NA	NA	NA	ClinVar	chr3	170716857	missense	3:170716858	1
rs28928874	SLC2A2	NA	NA	NA	NA	NA	NA	1	NA	NA	NA	NA	NA	NA	ClinVar	chr3	170716087	missense	3:170716088	1
rs104893879	WFS1	NA	NA	NA	NA	NA	NA	1	NA	NA	NA	NA	NA	NA	ClinVar	chr4	6303465	nonsense	4:6303466	1
rs33969727	HBB	NA	NA	NA	1	NA	NA	NA	NA	NA	NA	OMIM	NA	NA	NA	chr11	5247966	missense	11:5247967	NA
rs33969853	HBB	NA	NA	NA	1	NA	NA	NA	NA	NA	NA	OMIM	NA	NA	NA	chr11	5247905	frameshift	11:5247906	NA
rs33971048	HBB	NA	NA	NA	1	NA	NA	NA	NA	NA	NA	OMIM	NA	NA	NA	chr11	5247822	missense	11:5247823	NA
rs33973589	HBB	NA	NA	NA	1	NA	NA	NA	NA	NA	NA	OMIM	NA	NA	NA	chr11	5246902	missense	11:5246903	NA
rs33974936	HBB	NA	NA	NA	1	NA	NA	NA	NA	NA	NA	OMIM	NA	NA	NA	chr11	5248007	nonsense,missense	11:5248008	NA
rs33978907	HBB	NA	NA	NA	1	NA	NA	NA	NA	NA	NA	OMIM	NA	NA	NA	chr11	5246717	untranslated-3	11:5246718	NA
rs33980484	HBB	NA	NA	NA	1	NA	NA	NA	NA	NA	NA	OMIM	NA	NA	NA	chr11	5247978	missense	11:5247979	NA
rs34451549	HBB	NA	NA	NA	1	NA	NA	NA	NA	NA	NA	OMIM	NA	NA	NA	chr11	5247152	intron	11:5247153	NA
rs193922569	LDLR	NA	NA	NA	NA	NA	1	NA	NA	NA	NA	NA	NA	ClinVar_hypercholesterolemia	NA	chr19	11230899	nonsense	19:11230900	1
rs319686	MAP4	NA	1	NA	NA	NA	NA	NA	NA	Expert_NoraFranceschini	NA	NA	NA	NA	NA	chr3	47930419	intron	3:47930420	NA
rs199473472	KCNQ1	NA	NA	NA	NA	NA	NA	1	NA	NA	NA	NA	NA	NA	ClinVar	chr11	2606523	ncRNA,missense	11:2606524	1
rs199473476	KCNQ1	NA	NA	NA	NA	NA	NA	1	NA	NA	NA	NA	NA	NA	ClinVar	chr11	2610053	ncRNA,missense	11:2610054	1
rs1072752	CYP2C9	NA	NA	NA	NA	1	NA	NA	NA	NA	NA	NA	ClinVar	NA	NA	chr10	96678695	unknown	10:96678696	NA
rs104894006	GCK	NA	NA	NA	NA	NA	NA	1	NA	NA	NA	NA	NA	NA	ClinVar	chr7	44189590	nonsense	7:44189591	1
rs74315283	AGT	NA	1	NA	NA	NA	NA	NA	NA	Expert_NoraFranceschini	NA	NA	NA	NA	NA	chr1	230841678	missense	1:230841679	1
rs1537514	MTHFR	NA	1	NA	NA	NA	NA	NA	NA	Expert_NoraFranceschini	NA	NA	NA	NA	NA	chr1	11848067	missense,untranslated-3	1:11848068	1
rs137852835	CEP290	1	NA	NA	NA	NA	NA	NA	ClinVar	NA	NA	NA	NA	NA	NA	chr12	88524100	nonsense	12:88524101	1
rs144863251	RFX6	NA	NA	NA	NA	NA	NA	1	NA	NA	NA	NA	NA	NA	ClinVar	chr6	117244278	missense	6:117244279	1
rs121918672	HNF1B	NA	NA	NA	NA	NA	NA	1	NA	NA	NA	NA	NA	NA	ClinVar	chr17	36091804	nonsense	17:36091805	1
rs12756815	CAPZA1	NA	1	NA	NA	NA	NA	NA	NA	Expert_NoraFranceschini	NA	NA	NA	NA	NA	chr1	113207242	intron	1:113207243	1
rs193922264	GCK	NA	NA	NA	NA	NA	NA	1	NA	NA	NA	NA	NA	NA	ClinVar	chr7	44185218	missense	7:44185219	NA
rs76917243	ALDOB	NA	NA	NA	NA	1	NA	NA	NA	NA	NA	NA	OMIM	NA	NA	chr9	104189779	missense	9:104189780	1
rs76212747	PAH	NA	NA	NA	NA	1	NA	NA	NA	NA	NA	NA	OMIM	NA	NA	chr12	103246700	missense	12:103246701	1
rs267606719	CEP290	1	NA	NA	NA	NA	NA	NA	ClinVar	NA	NA	NA	NA	NA	NA	chr12	88471003	nonsense	12:88471004	1
rs121909805	HBB	NA	NA	NA	1	NA	NA	NA	NA	NA	NA	OMIM	NA	NA	NA	NA	NA	NA	NA:NA	NA
rs104893883	WFS1	NA	NA	NA	NA	NA	NA	1	NA	NA	NA	NA	NA	NA	ClinVar	chr4	6304007	missense	4:6304008	1
rs121912618	WFS1	NA	NA	NA	NA	NA	NA	1	NA	NA	NA	NA	NA	NA	ClinVar	chr4	6304097	missense	4:6304098	1
rs146354103	LDLR	NA	NA	NA	NA	NA	1	NA	NA	NA	NA	NA	NA	ClinVar_hypercholesterolemia	NA	chr19	11216088	coding-synon,intron	19:11216089	1
rs121908028	LDLR	NA	NA	NA	NA	NA	1	NA	NA	NA	NA	NA	NA	ClinVar_hypercholesterolemia	NA	chr19	11216262	intron,missense	19:11216263	NA
rs12572085	CYP2C19	NA	NA	NA	NA	1	NA	NA	NA	NA	NA	NA	ClinVar	NA	NA	chr10	96571930	intron	10:96571931	NA
rs112577588	CYP2C9	NA	NA	NA	NA	1	NA	NA	NA	NA	NA	NA	ClinVar	NA	NA	chr10	96657399	unknown	10:96657400	NA
rs7088784	CYP2C9	NA	NA	NA	NA	1	NA	NA	NA	NA	NA	NA	ClinVar	NA	NA	chr10	96541372	intron	10:96541373	NA
rs74154119	CYP2C9	NA	NA	NA	NA	1	NA	NA	NA	NA	NA	NA	ClinVar	NA	NA	chr10	96632870	unknown	10:96632871	NA
rs80356662	PDX1	NA	NA	NA	NA	NA	NA	1	NA	NA	NA	NA	NA	NA	ClinVar	chr13	28498517	missense	13:28498518	1
rs121918671	HNF1B	NA	NA	NA	NA	NA	NA	1	NA	NA	NA	NA	NA	NA	ClinVar	chr17	36104574	nonsense	17:36104575	1
rs199473457	KCNQ1	NA	NA	NA	NA	NA	NA	1	NA	NA	NA	NA	NA	NA	ClinVar	chr11	2593249	ncRNA,missense	11:2593250	1
rs121913157	INSR	NA	NA	NA	NA	NA	NA	1	NA	NA	NA	NA	NA	NA	ClinVar	chr19	7120749	missense	19:7120750	1
rs63751218	HBB	NA	NA	NA	1	NA	NA	NA	NA	NA	NA	OMIM	NA	NA	NA	chr11	5247900	frameshift	11:5247901	NA
rs267606623	ABCC8	NA	NA	NA	NA	NA	NA	1	NA	NA	NA	NA	NA	NA	ClinVar	chr11	17498189	missense	11:17498190	1
rs199473468	KCNQ1	NA	NA	NA	NA	NA	NA	1	NA	NA	NA	NA	NA	NA	ClinVar	chr11	2604667	ncRNA,missense	11:2604668	1
rs35198910	HBB	NA	NA	NA	1	NA	NA	NA	NA	NA	NA	OMIM	NA	NA	NA	chr11	5248224	missense	11:5248225	NA
rs121434616	CUL4B	NA	NA	NA	NA	1	NA	NA	NA	NA	NA	NA	OMIM	NA	NA	chrX	119678033	nonsense	X:119678034	1
rs199473462	KCNQ1	NA	NA	NA	NA	NA	NA	1	NA	NA	NA	NA	NA	NA	ClinVar	chr11	2594133	ncRNA,missense	11:2594134	NA
rs1799904	PCSK1	1	NA	NA	NA	NA	NA	NA	Expert_ExtremeObesity	NA	NA	NA	NA	NA	NA	chr5	95764962	missense	5:95764963	1
rs111033585	HBB	NA	NA	NA	1	NA	NA	NA	NA	NA	NA	OMIM	NA	NA	NA	NA	NA	NA	NA:NA	NA
rs121918282	SCN3B	NA	NA	1	NA	NA	NA	NA	NA	NA	OMIM_LQTS_Brugada syndrome_SCD	NA	NA	NA	NA	chr11	123524480	missense	11:123524481	1
rs1799945	NA	NA	1	NA	NA	NA	NA	NA	NA	Expert_NoraFranceschini	NA	NA	NA	NA	NA	chr6	26091178	intron,missense	6:26091179	1
rs104894539	VKORC1	NA	NA	NA	NA	1	NA	NA	NA	NA	NA	NA	OMIM	NA	NA	chr16	31105965	missense	16:31105966	NA
rs62644499	PAH	NA	NA	NA	NA	1	NA	NA	NA	NA	NA	NA	OMIM	NA	NA	chr12	103234249	missense	12:103234250	NA
rs2073658	USF1	NA	NA	NA	NA	NA	1	NA	NA	NA	NA	NA	NA	OMIM_dyslipidemia	NA	chr1	161010761	intron,near-gene-5	1:161010762	1
rs33991472	HBB	NA	NA	NA	1	NA	NA	NA	NA	NA	NA	OMIM	NA	NA	NA	chr11	5247945	missense	11:5247946	NA
rs1045216	PLEKHA1	NA	1	NA	NA	NA	NA	NA	NA	Expert_NoraFranceschini	NA	NA	NA	NA	NA	chr10	124189196	missense,untranslated-3	10:124189197	1
rs121909224	PTEN	1	NA	NA	NA	NA	NA	NA	ClinVar	NA	NA	NA	NA	NA	NA	chr10	89692903	nonsense,missense	10:89692904	1
rs1142345	TPMT	NA	NA	NA	NA	1	NA	NA	NA	NA	NA	NA	OMIM	NA	NA	chr6	18130917	missense	6:18130918	1
rs121908181	BBS2	1	NA	NA	NA	NA	NA	NA	Unknown	NA	NA	NA	NA	NA	NA	chr16	56545125	missense	16:56545126	1
rs35802118	HBB	NA	NA	NA	1	NA	NA	NA	NA	NA	NA	OMIM	NA	NA	NA	chr11	5248196	missense	11:5248197	NA
rs28934904	MECP2	1	NA	NA	NA	NA	NA	NA	Unknown	NA	NA	NA	NA	NA	NA	chrX	153296881	missense	X:153296882	1
rs193922606	HNF1A	NA	NA	NA	NA	NA	NA	1	NA	NA	NA	NA	NA	NA	ClinVar	chr12	121432124	missense	12:121432125	NA
rs190853081	APOE	NA	NA	NA	NA	NA	1	NA	NA	NA	NA	NA	NA	ClinVar_hyperlipoproteinemia	NA	chr19	45412339	missense	19:45412340	1
rs1048218	BDNF	1	NA	NA	NA	NA	NA	NA	Unknown	NA	NA	NA	NA	NA	NA	chr11	27679886	ncRNA,missense	11:27679887	1
rs34114122	MC4R	1	NA	NA	NA	NA	NA	NA	Expert_ExtremeObesity	NA	NA	NA	NA	NA	NA	chr18	58039759	untranslated-5	18:58039760	1
rs2303790	CETP	NA	NA	NA	NA	NA	1	NA	NA	NA	NA	NA	NA	OMIM_hypercholesterolemia	NA	chr16	57017291	missense	16:57017292	1
rs183130	CETP	NA	NA	NA	NA	NA	1	NA	NA	NA	NA	NA	NA	OMIM_hypercholesterolemia	NA	chr16	56991362	unknown	16:56991363	1
rs76353203	APOC3	NA	NA	NA	NA	NA	1	NA	NA	NA	NA	NA	NA	OMIM_hyperlipidemia	NA	chr11	116701352	nonsense	11:116701353	1
rs34359964	HBB	NA	NA	NA	1	NA	NA	NA	NA	NA	NA	OMIM	NA	NA	NA	chr11	5246854	cds-indel	11:5246855	1
rs2071345	POMC	1	NA	NA	NA	NA	NA	NA	Expert_ExtremeObesity	NA	NA	NA	NA	NA	NA	chr2	25384168	coding-synon	2:25384169	1
rs80356621	KCNJ11	NA	NA	NA	NA	NA	NA	1	NA	NA	NA	NA	NA	NA	ClinVar	chr11	17409129	missense	11:17409130	1
rs80356651	ABCC8	NA	NA	NA	NA	NA	NA	1	NA	NA	NA	NA	NA	NA	ClinVar	chr11	17474697	missense	11:17474698	1
rs10193972	ALMS1	1	1	NA	NA	NA	NA	NA	PMID19737746_PMID19279085_PMID16255080	Expert_NoraFranceschini	NA	NA	NA	NA	NA	chr2	73717655	missense	2:73717656	1
rs62507347	PAH	NA	NA	NA	NA	1	NA	NA	NA	NA	NA	NA	OMIM	NA	NA	chr12	103288637	missense	12:103288638	NA
rs104894917	PHF6	1	NA	NA	NA	NA	NA	NA	ClinVar	NA	NA	NA	NA	NA	NA	chrX	133547966	missense	X:133547967	1
rs5882	CETP	NA	NA	NA	NA	NA	1	NA	NA	NA	NA	NA	NA	OMIM_hypercholesterolemia	NA	chr16	57016091	missense	16:57016092	1
rs185957513	MECP2	1	NA	NA	NA	NA	NA	NA	Unknown	NA	NA	NA	NA	NA	NA	chrX	153295905	missense	X:153295906	1
rs121913144	INSR	NA	NA	NA	NA	NA	NA	1	NA	NA	NA	NA	NA	NA	ClinVar	chr19	7125472	nonsense	19:7125473	1
rs193922255	GCK	NA	NA	NA	NA	NA	NA	1	NA	NA	NA	NA	NA	NA	ClinVar	chr7	44186062	missense	7:44186063	NA
rs8192605	POMC	1	NA	NA	NA	NA	NA	NA	Expert_ExtremeObesity	NA	NA	NA	NA	NA	NA	chr2	25387623	coding-synon	2:25387624	1
rs80338717	SLC25A13	NA	NA	NA	NA	NA	1	NA	NA	NA	NA	NA	NA	ClinVar_dyslipidemia	NA	chr7	95822343	intron	7:95822344	1
rs121918054	POLG	NA	NA	NA	NA	1	NA	NA	NA	NA	NA	NA	OMIM	NA	NA	chr15	89866690	missense	15:89866691	1
rs137853921	BBS5	1	NA	NA	NA	NA	NA	NA	Unknown	NA	NA	NA	NA	NA	NA	chr2	170350278	missense	2:170350279	1
rs372587951	LEPR	1	NA	NA	NA	NA	NA	NA	Expert_ExtremeObesity	NA	NA	NA	NA	NA	NA	chr1	66064469	missense	1:66064470	1
rs662	PON1	NA	NA	1	NA	1	1	NA	NA	NA	ClinVar_Coronary_Heart_Disease	NA	OMIM	ClinVar_hypertriglyceridemia	NA	chr7	94937445	missense	7:94937446	1
rs11887534	ABCG8	NA	NA	NA	NA	NA	1	NA	NA	NA	NA	NA	NA	OMIM_hypercholesterolemia	NA	chr2	44066246	near-gene-5,missense	2:44066247	1
rs3748656	MOV10	NA	1	NA	NA	NA	NA	NA	NA	Expert_NoraFranceschini	NA	NA	NA	NA	NA	chr1	113236680	coding-synon	1:113236681	1
rs132630299	PHF6	1	NA	NA	NA	NA	NA	NA	ClinVar	NA	NA	NA	NA	NA	NA	chrX	133511780	missense	X:133511781	1
rs121913289	PTEN	1	NA	NA	NA	NA	NA	NA	Unknown	NA	NA	NA	NA	NA	NA	chr10	89717774	frameshift	10:89717775	NA
rs11554273	GNAS	1	NA	NA	NA	NA	NA	NA	Unknown	NA	NA	NA	NA	NA	NA	chr20	57484419	ncRNA,missense,untranslated-3	20:57484420	NA
rs34948328	HBB	NA	NA	NA	1	NA	NA	NA	NA	NA	NA	OMIM	NA	NA	NA	chr11	5248229	missense	11:5248230	NA
rs104886308	COL4A5	NA	1	NA	NA	NA	NA	NA	NA	Expert_Kopp_CKD_Alport	NA	NA	NA	NA	NA	chrX	107939579	missense	X:107939580	1
rs61495246	CYP2R1	NA	NA	NA	NA	1	NA	NA	NA	NA	NA	NA	OMIM	NA	NA	chr11	14907392	missense	11:14907393	1
rs3745635	FUT3	NA	NA	NA	NA	1	NA	NA	NA	NA	NA	NA	OMIM	NA	NA	chr19	5844342	missense	19:5844343	NA
rs28933091	LMNA	1	NA	NA	NA	NA	1	NA	Expert_Lipodystrophy	NA	NA	NA	NA	OMIM_dyslipidemia	NA	chr1	156104264	ncRNA,missense	1:156104265	1
rs193922289	GCK	NA	NA	NA	NA	NA	NA	1	NA	NA	NA	NA	NA	NA	ClinVar	chr7	44192018	missense	7:44192019	1
rs121918482	F2	NA	NA	NA	NA	NA	1	NA	NA	NA	NA	NA	NA	OMIM_hypercholesterolemia	NA	chr11	46749706	missense	11:46749707	1
rs33994623	HBB	NA	NA	NA	1	NA	NA	NA	NA	NA	NA	OMIM	NA	NA	NA	chr11	5248009	missense	11:5248010	NA
rs121434295	MTHFR	NA	NA	NA	NA	1	NA	NA	NA	NA	NA	NA	OMIM	NA	NA	chr1	11861222	missense	1:11861223	NA
rs477181	MC4R	1	NA	NA	NA	NA	NA	NA	Expert_ExtremeObesity	NA	NA	NA	NA	NA	NA	chr18	57896037	unknown	18:57896038	1
rs1051740	EPHX1	NA	1	NA	NA	1	1	NA	NA	Expert_NoraFranceschini	NA	NA	OMIM	OMIM_hypercholesterolemia	NA	chr1	226019632	missense	1:226019633	1
rs80356618	KCNJ11	NA	NA	NA	NA	NA	NA	1	NA	NA	NA	NA	NA	NA	ClinVar	chr11	17409141	missense	11:17409142	NA
rs121909817	HBB	NA	NA	NA	1	NA	NA	NA	NA	NA	NA	OMIM	NA	NA	NA	NA	NA	NA	NA:NA	NA
rs104894541	VKORC1	NA	NA	NA	NA	1	NA	NA	NA	NA	NA	NA	OMIM	NA	NA	chr16	31105878	missense	16:31105879	NA
rs121909790	VDR	NA	NA	NA	NA	1	NA	NA	NA	NA	NA	NA	OMIM	NA	NA	chr12	48272798	missense	12:48272799	1
rs199473466	KCNQ1	NA	NA	NA	NA	NA	NA	1	NA	NA	NA	NA	NA	NA	ClinVar	chr11	2594204	ncRNA,missense	11:2594205	1
rs12569873	CYP2C19	NA	NA	NA	NA	1	NA	NA	NA	NA	NA	NA	ClinVar	NA	NA	chr10	96453903	intron	10:96453904	NA
rs34831026	HBB	NA	NA	NA	1	NA	NA	NA	NA	NA	NA	OMIM	NA	NA	NA	chr11	5247999	missense	11:5248000	1
rs33985544	HBB	NA	NA	NA	1	NA	NA	NA	NA	NA	NA	OMIM	NA	NA	NA	chr11	5247930	missense	11:5247931	NA
rs63750532	HBB	NA	NA	NA	1	NA	NA	NA	NA	NA	NA	OMIM	NA	NA	NA	chr11	5248009	frameshift	11:5248010	NA
rs187152753	MC4R	1	NA	NA	NA	NA	NA	NA	Expert_ExtremeObesity	NA	NA	NA	NA	NA	NA	chr18	58038825	missense	18:58038826	1
rs62508646	PAH	NA	NA	NA	NA	1	NA	NA	NA	NA	NA	NA	OMIM	NA	NA	chr12	103238133	missense	12:103238134	1
rs717238	CYP2C19	NA	NA	NA	NA	1	NA	NA	NA	NA	NA	NA	ClinVar	NA	NA	chr10	96441299	near-gene-5	10:96441300	NA
rs104894067	CYP11B1	NA	1	NA	NA	NA	NA	NA	NA	Expert_NoraFranceschini	NA	NA	NA	NA	NA	chr8	143958636	missense	8:143958637	1
rs199473463	KCNQ1	NA	NA	NA	NA	NA	NA	1	NA	NA	NA	NA	NA	NA	ClinVar	chr11	2594142	ncRNA,missense	11:2594143	NA
rs121907924	PAX6	NA	NA	NA	NA	NA	NA	1	NA	NA	NA	NA	NA	NA	ClinVar	chr11	31816246	nonsense	11:31816247	NA
rs121913058	CFH	NA	1	NA	NA	NA	NA	NA	NA	Expert_Kopp_CKD	NA	NA	NA	NA	NA	chr1	196645147	missense	1:196645148	1
rs104894919	PHF6	1	NA	NA	NA	NA	NA	NA	ClinVar	NA	NA	NA	NA	NA	NA	chrX	133549084	missense	X:133549085	1
rs1050828	G6PD	NA	NA	NA	1	NA	NA	NA	NA	NA	NA	Expert_Reiner	NA	NA	NA	chrX	153764216	missense	X:153764217	1
rs4450508	MC4R	1	NA	NA	NA	NA	NA	NA	Expert_ExtremeObesity	NA	NA	NA	NA	NA	NA	chr18	57913433	unknown	18:57913434	1
rs34974709	HBB	NA	NA	NA	1	NA	NA	NA	NA	NA	NA	OMIM	NA	NA	NA	chr11	5247936	missense	11:5247937	1
rs121964916	CFI	NA	1	NA	NA	NA	NA	NA	NA	Expert_Kopp_CKD	NA	NA	NA	NA	NA	chr4	110681722	missense	4:110681723	1
rs5480	HSD11B2	NA	1	NA	NA	NA	NA	NA	NA	Expert_NoraFranceschini	NA	NA	NA	NA	NA	chr16	67469968	coding-synon	16:67469969	1
rs319694	DHX30	NA	1	NA	NA	NA	NA	NA	NA	Expert_NoraFranceschini	NA	NA	NA	NA	NA	chr3	47884952	intron	3:47884953	1
rs28934907	MECP2	1	NA	NA	NA	NA	NA	NA	Unknown	NA	NA	NA	NA	NA	NA	chrX	153297718	missense	X:153297719	1
rs7541095	TMEM57	NA	NA	NA	NA	NA	1	NA	NA	NA	NA	NA	NA	GWASannotation_Myriam	NA	chr1	25761290	intron	1:25761291	1
rs9332214	CYP2C9	NA	NA	NA	NA	1	NA	NA	NA	NA	NA	NA	ClinVar	NA	NA	chr10	96743107	intron	10:96743108	NA
rs193922301	GCK	NA	NA	NA	NA	NA	NA	1	NA	NA	NA	NA	NA	NA	ClinVar	chr7	44190574	missense	7:44190575	1
rs199473478	KCNQ1	NA	NA	NA	NA	NA	NA	1	NA	NA	NA	NA	NA	NA	ClinVar	chr11	2790108	ncRNA,missense	11:2790109	1
rs61604699	CYP2C9	NA	NA	NA	NA	1	NA	NA	NA	NA	NA	NA	ClinVar	NA	NA	chr10	96696902	near-gene-5	10:96696903	NA
rs121913153	INSR	NA	NA	NA	NA	NA	NA	1	NA	NA	NA	NA	NA	NA	ClinVar	chr19	7267669	missense	19:7267670	1
rs34883338	HBB	NA	NA	NA	1	NA	NA	NA	NA	NA	NA	OMIM	NA	NA	NA	chr11	5248392	near-gene-5	11:5248393	1
rs34889882	HBB	NA	NA	NA	1	NA	NA	NA	NA	NA	NA	OMIM	NA	NA	NA	chr11	5248233	frameshift	11:5248234	NA
rs5030872	G6PD	NA	NA	NA	1	NA	NA	NA	NA	NA	NA	OMIM	NA	NA	NA	chrX	153762654	missense	X:153762655	1
rs121909220	PTEN	1	NA	NA	NA	NA	NA	NA	ClinVar	NA	NA	NA	NA	NA	NA	chr10	89692984	nonsense	10:89692985	1
rs193922599	HNF1A	NA	NA	NA	NA	NA	NA	1	NA	NA	NA	NA	NA	NA	SIGMA	chr12	121431461	cds-indel	12:121431462	NA
rs199473464	KCNQ1	NA	NA	NA	NA	NA	NA	1	NA	NA	NA	NA	NA	NA	ClinVar	chr11	2594162	ncRNA,missense	11:2594163	1
rs1853207	CYP2C9	NA	NA	NA	NA	1	NA	NA	NA	NA	NA	NA	ClinVar	NA	NA	chr10	96665936	unknown	10:96665937	NA
rs34945623	HBB	NA	NA	NA	1	NA	NA	NA	NA	NA	NA	OMIM	NA	NA	NA	chr11	5246925	missense	11:5246926	1
rs199473474	KCNQ1	NA	NA	NA	NA	NA	NA	1	NA	NA	NA	NA	NA	NA	ClinVar	chr11	2608842	ncRNA,missense	11:2608843	1
rs121434633	NTRK2	1	NA	NA	NA	NA	NA	NA	Expert_ExtremeObesity	NA	NA	NA	NA	NA	NA	chr9	87570424	missense	9:87570425	1
rs2864986	CYP2E1	NA	NA	NA	NA	1	NA	NA	NA	NA	NA	NA	ClinVar	NA	NA	chr10	135348672	intron	10:135348673	NA
rs7374482	CDC25A	NA	1	NA	NA	NA	NA	NA	NA	Expert_NoraFranceschini	NA	NA	NA	NA	NA	chr3	48168389	unknown	3:48168390	1
rs319685	MAP4	NA	1	NA	NA	NA	NA	NA	NA	Expert_NoraFranceschini	NA	NA	NA	NA	NA	chr3	47931983	intron	3:47931984	1
rs6546838	ALMS1	1	1	NA	NA	NA	NA	NA	PMID19279085	Expert_NoraFranceschini	NA	NA	NA	NA	NA	chr2	73679279	missense	2:73679280	1
rs121912546	MNX1	NA	NA	NA	NA	NA	NA	1	NA	NA	NA	NA	NA	NA	ClinVar	chr7	156799249	nonsense	7:156799250	1
rs281865418	UGT1A1	NA	NA	NA	NA	1	NA	NA	NA	NA	NA	NA	ClinVar	NA	NA	chr2	234669772	intron,nonsense,missense	2:234669773	NA
rs7952602	ST3GAL4	NA	NA	NA	NA	NA	1	NA	NA	NA	NA	NA	NA	GWASannotation_Myriam	NA	chr11	126233668	intron	11:126233669	1
rs33942582	HBB	NA	NA	NA	1	NA	NA	NA	NA	NA	NA	OMIM	NA	NA	NA	NA	NA	NA	NA:NA	NA
rs35520756	BBS1	1	NA	NA	NA	NA	NA	NA	Unknown	NA	NA	NA	NA	NA	NA	chr11	66287195	missense	11:66287196	1
rs11593165	CYP2E1	NA	NA	NA	NA	1	NA	NA	NA	NA	NA	NA	ClinVar	NA	NA	chr10	135365077	unknown	10:135365078	NA
rs6119625	FER1L4	NA	NA	NA	NA	NA	1	NA	NA	NA	NA	NA	NA	GWASannotation_Myriam	NA	chr20	34160454	unknown	20:34160455	1
rs4144945	CYP2E1	NA	NA	NA	NA	1	NA	NA	NA	NA	NA	NA	ClinVar	NA	NA	chr10	135366755	unknown	10:135366756	NA
rs386834052	MKS1	1	NA	NA	NA	NA	NA	NA	ClinVar	NA	NA	NA	NA	NA	NA	chr17	56296509	intron,splice-5	17:56296510	1
rs121918452	ITGB3	NA	NA	NA	1	NA	NA	NA	NA	NA	NA	OMIM	NA	NA	NA	chr17	45361874	missense	17:45361875	1
rs80356661	PDX1	NA	NA	NA	NA	NA	NA	1	NA	NA	NA	NA	NA	NA	ClinVar	chr13	28498477	missense	13:28498478	1
rs3812316	MLXIPL	NA	NA	NA	NA	NA	1	NA	NA	NA	NA	NA	NA	GWASannotation_Myriam	NA	chr7	73020336	missense	7:73020337	1
rs77850210	CYP2C9	NA	NA	NA	NA	1	NA	NA	NA	NA	NA	NA	ClinVar	NA	NA	chr10	96519742	unknown	10:96519743	NA
rs267607297	HBB	NA	NA	NA	1	NA	NA	NA	NA	NA	NA	OMIM	NA	NA	NA	chr11	5248013	frameshift	11:5248014	NA
rs193922326	GCK	NA	NA	NA	NA	NA	NA	1	NA	NA	NA	NA	NA	NA	ClinVar	chr7	44187359	missense	7:44187360	1
rs28939668	JAG1	NA	NA	NA	NA	NA	1	NA	NA	NA	NA	NA	NA	OMIM_hypercholesterolemia	NA	chr20	10633180	missense	20:10633181	1
rs2792751	GPAM	NA	NA	NA	NA	NA	1	NA	NA	NA	NA	NA	NA	GWASannotation_Myriam	NA	chr10	113940328	missense	10:113940329	1
rs1799983	NOS3	NA	1	1	NA	NA	1	NA	NA	Expert_NoraFranceschini	ClinVar_Coronary_Heart_Disease	NA	NA	OMIM_hypercholesterolemia	NA	chr7	150696110	missense	7:150696111	1
rs5029271	CYP2E1	NA	NA	NA	NA	1	NA	NA	NA	NA	NA	NA	ClinVar	NA	NA	chr10	135367058	near-gene-3	10:135367059	NA
rs207470395	GABBR2	NA	NA	NA	NA	1	NA	NA	NA	NA	NA	NA	ClinVar	NA	NA	chr9	101204522	intron	9:101204523	NA
rs121434469	U6	NA	NA	NA	NA	NA	1	NA	NA	NA	NA	NA	NA	ClinVar_hyperlipidemia	NA	chrM	4290	unknown	M:4291	NA
rs35278874	HBB	NA	NA	NA	1	NA	NA	NA	NA	NA	NA	OMIM	NA	NA	NA	chr11	5247947	missense	11:5247948	NA
rs35303218	HBB	NA	NA	NA	1	NA	NA	NA	NA	NA	NA	OMIM	NA	NA	NA	chr11	5247981	missense	11:5247982	NA
rs121908003	ACADS	NA	NA	NA	NA	1	NA	NA	NA	NA	NA	NA	OMIM	NA	NA	chr12	121164917	missense	12:121164918	1
rs5030854	PAH	NA	NA	NA	NA	1	NA	NA	NA	NA	NA	NA	OMIM	NA	NA	chr12	103237546	nonsense	12:103237547	NA
rs16947	CYP2D6	NA	NA	NA	NA	1	NA	NA	NA	NA	NA	NA	OMIM_Expert	NA	NA	chr22	42523942	unknown	22:42523943	1
rs11101828	CYP2E1	NA	NA	NA	NA	1	NA	NA	NA	NA	NA	NA	ClinVar	NA	NA	chr10	135374156	intron	10:135374157	NA
rs5030856	PAH	NA	NA	NA	NA	1	NA	NA	NA	NA	NA	NA	OMIM	NA	NA	chr12	103237453	missense	12:103237454	NA
rs121909812	HBB	NA	NA	NA	1	NA	NA	NA	NA	NA	NA	OMIM	NA	NA	NA	NA	NA	NA	NA:NA	NA
rs121909810	HBB	NA	NA	NA	1	NA	NA	NA	NA	NA	NA	OMIM	NA	NA	NA	NA	NA	NA	NA:NA	NA
rs80338899	FAH	NA	NA	NA	NA	1	NA	NA	NA	NA	NA	NA	OMIM	NA	NA	chr15	80465434	nonsense	15:80465435	1
rs179363889	AIRE	NA	NA	NA	NA	NA	NA	1	NA	NA	NA	NA	NA	NA	ClinVar	chr21	45717587	missense	21:45717588	1
rs12763230	CYP2C19	NA	NA	NA	NA	1	NA	NA	NA	NA	NA	NA	ClinVar	NA	NA	chr10	96629340	unknown	10:96629341	NA
rs121908581	BBS5	1	NA	NA	NA	NA	NA	NA	ClinVar	NA	NA	NA	NA	NA	NA	chr2	170344320	missense	2:170344321	1
rs121909304	ABCC9	NA	NA	NA	NA	NA	1	NA	NA	NA	NA	NA	NA	OMIM_hypercholesterolemia	NA	chr12	21954090	missense	12:21954091	1
rs203462	AKAP10	NA	NA	1	NA	NA	NA	NA	NA	NA	ClinVar_Coronary_Heart_Disease	NA	NA	NA	NA	chr17	19812540	missense	17:19812541	1
rs201813179	MC4R	1	NA	NA	NA	NA	NA	NA	Expert_ExtremeObesity	NA	NA	NA	NA	NA	NA	chr18	58038759	missense	18:58038760	1
rs41303899	TUBB1	NA	NA	NA	1	NA	NA	NA	NA	NA	NA	Expert_Reiner	NA	NA	NA	chr20	57598807	missense	20:57598808	1
rs28507107	BBS12	1	NA	NA	NA	NA	NA	NA	Unknown	NA	NA	NA	NA	NA	NA	chr4	123664893	missense	4:123664894	1
rs2642438	MOSC1	NA	NA	NA	NA	NA	1	NA	NA	NA	NA	NA	NA	GWASannotation_Myriam	NA	chr1	220970027	missense	1:220970028	1
rs193922360	PDX1	NA	NA	NA	NA	NA	NA	1	NA	NA	NA	NA	NA	NA	ClinVar	chr13	28498758	missense	13:28498759	1
rs61214927	LMNA	NA	NA	NA	NA	NA	1	NA	NA	NA	NA	NA	NA	OMIM_dyslipidemia	NA	chr1	156104643	ncRNA,missense	1:156104644	1
rs267606850	GPC3	1	NA	NA	NA	NA	NA	NA	ClinVar	NA	NA	NA	NA	NA	NA	chrX	132670228	missense	X:132670229	1
rs137853241	HNF1A	NA	NA	NA	1	NA	NA	1	NA	NA	NA	OMIM	NA	NA	ClinVar	chr12	121438957	missense	12:121438958	1
rs104894342	FGF23	NA	NA	NA	NA	1	NA	NA	NA	NA	NA	NA	OMIM	NA	NA	chr12	4488537	missense	12:4488538	1
rs179363882	AIRE	NA	NA	NA	NA	NA	NA	1	NA	NA	NA	NA	NA	NA	ClinVar	chr21	45706560	missense	21:45706561	1
rs192057022	MYL2	NA	NA	1	NA	NA	NA	NA	NA	NA	ClinVar_SCD	NA	NA	NA	NA	chr12	111350942	missense	12:111350943	NA
rs201781365	SIM1	1	NA	NA	NA	NA	NA	NA	Expert_ExtremeObesity	NA	NA	NA	NA	NA	NA	chr6	100896385	coding-synon	6:100896386	1
rs1260326	GCKR	NA	1	NA	1	NA	1	1	NA	Expert_NoraFranceschini	NA	OMIM	NA	GWASannotation_Myriam	ClinVar	chr2	27730939	missense	2:27730940	1
rs2234953	GSTT1	NA	NA	NA	NA	1	NA	NA	NA	NA	NA	NA	Literature	NA	NA	chr22	24376832	missense	22:24376833	1
rs121912473	JAK2	NA	NA	NA	1	NA	NA	NA	NA	NA	NA	OMIM	NA	NA	NA	chr9	5070025	missense	9:5070026	NA
rs137854535	GNAS	1	NA	NA	NA	NA	NA	NA	ClinVar	NA	NA	NA	NA	NA	NA	chr20	57484791	ncRNA,missense,untranslated-3	20:57484792	1
rs699	AGT	NA	1	1	NA	NA	NA	NA	NA	Expert_NoraFranceschini	ClinVar_HeartRate	NA	NA	NA	NA	chr1	230845793	missense	1:230845794	1
rs28936374	CPT1A	NA	NA	NA	NA	NA	1	NA	NA	NA	NA	NA	NA	OMIM_hyperlipidemia	NA	chr11	68527708	missense	11:68527709	1
rs312262895	SGBS2 (OFD1)	1	NA	NA	NA	NA	NA	NA	ClinVar	NA	NA	NA	NA	NA	NA	chrX	13786255	frameshift	X:13786256	NA
rs1799883	FABP2	NA	NA	NA	NA	NA	1	NA	NA	NA	NA	NA	NA	OMIM_dyslipidemia	NA	chr4	120241901	missense	4:120241902	1
rs118204011	CYP27B1	NA	NA	NA	NA	1	NA	NA	NA	NA	NA	NA	OMIM_ClinVar	NA	NA	chr12	58158269	missense	12:58158270	1
rs3211371	CYP2B6	NA	NA	NA	NA	1	NA	NA	NA	NA	NA	NA	OMIM_Expert	NA	NA	chr19	41522714	missense	19:41522715	NA
rs599839	PSRC1	NA	NA	1	NA	NA	1	NA	NA	NA	Lodder_2014_PMID23956259	NA	NA	GWASannotation_Myriam	NA	chr1	109822165	near-gene-3	1:109822166	1
rs35537181	HBB	NA	NA	NA	1	NA	NA	NA	NA	NA	NA	OMIM	NA	NA	NA	chr11	5247942	missense	11:5247943	1
rs149669639	CYP2C19	NA	NA	NA	NA	1	NA	NA	NA	NA	NA	NA	ClinVar	NA	NA	chr10	96652753	unknown	10:96652754	NA
rs699	AGT	NA	1	1	NA	NA	NA	NA	NA	Expert_NoraFranceschini	ClinVar_HeartRate	NA	NA	NA	NA	chr1	230845793	missense	1:230845794	1
rs121917725	PEPD	NA	NA	NA	NA	NA	NA	1	NA	NA	NA	NA	NA	NA	ClinVar	chr19	33902602	nonsense	19:33902603	1
rs75645849	CYP2C9	NA	NA	NA	NA	1	NA	NA	NA	NA	NA	NA	ClinVar	NA	NA	chr10	96698969	intron	10:96698970	NA
rs200038418	TRPM4	NA	NA	1	NA	NA	NA	NA	NA	NA	ClinVar_HeartRate	NA	NA	NA	NA	chr19	49700016	intron,missense	19:49700017	1
rs200184852	GSTM1	NA	NA	NA	NA	1	NA	NA	NA	NA	NA	NA	Literature	NA	NA	chr1	110230519	missense	1:110230520	1
rs132630300	PHF6	1	NA	NA	NA	NA	NA	NA	ClinVar	NA	NA	NA	NA	NA	NA	chrX	133511648	missense	X:133511649	1
rs56268439	MECP2	1	NA	NA	NA	NA	NA	NA	Unknown	NA	NA	NA	NA	NA	NA	chrX	153296089	nonsense,missense	X:153296090	1
rs193922688	PROP1	1	NA	NA	NA	NA	NA	NA	ClinVar	NA	NA	NA	NA	NA	NA	chr5	177421146	frameshift	5:177421147	1
rs9469089	AGER	NA	NA	NA	1	NA	NA	NA	NA	NA	NA	Expert_Reiner	NA	NA	NA	chr6	32146656	intron,near-gene-5	6:32146657	1
rs34029985	CYP2C19	NA	NA	NA	NA	1	NA	NA	NA	NA	NA	NA	ClinVar	NA	NA	chr10	96648853	unknown	10:96648854	NA
rs397514484	TBX3	1	NA	NA	NA	NA	NA	NA	ClinVar	NA	NA	NA	NA	NA	NA	NA	NA	NA	NA:NA	NA
rs35390752	CYP2C19	NA	NA	NA	NA	1	NA	NA	NA	NA	NA	NA	ClinVar	NA	NA	chr10	96543822	intron	10:96543823	NA
rs846664	TAS2R16	NA	NA	NA	NA	1	NA	NA	NA	NA	NA	NA	OMIM	NA	NA	chr7	122635172	missense	7:122635173	1
rs35094013	HBB	NA	NA	NA	1	NA	NA	NA	NA	NA	NA	OMIM	NA	NA	NA	chr11	5247954	missense	11:5247955	1
rs662	PON1	NA	NA	1	NA	1	1	NA	NA	NA	ClinVar_Coronary_Heart_Disease	NA	OMIM	ClinVar_hypertriglyceridemia	NA	chr7	94937445	missense	7:94937446	1
rs3820071	CELA2B	NA	1	NA	NA	NA	NA	NA	NA	Expert_NoraFranceschini	NA	NA	NA	NA	NA	chr1	15808766	unknown	1:15808767	1
rs121912645	KLF11	NA	NA	NA	NA	NA	NA	1	NA	NA	NA	NA	NA	NA	ClinVar	chr2	10188502	missense	2:10188503	NA
rs121908039	LDLR	NA	NA	NA	NA	NA	1	NA	NA	NA	NA	NA	NA	OMIM_dyslipidemia	NA	chr19	11216132	intron,missense	19:11216133	1
rs12778026	CYP2C19	NA	NA	NA	NA	1	NA	NA	NA	NA	NA	NA	ClinVar	NA	NA	chr10	96536226	intron	10:96536227	NA
rs267603246	MTNR1B	NA	NA	NA	NA	1	NA	NA	NA	NA	NA	NA	ClinVar	NA	NA	NA	NA	NA	NA:NA	NA
rs121917851	TTPA	NA	NA	NA	NA	1	NA	NA	NA	NA	NA	NA	ClinVar	NA	NA	chr8	63978614	nonsense	8:63978615	NA
rs193922339	GCK	NA	NA	NA	NA	NA	NA	1	NA	NA	NA	NA	NA	NA	ClinVar	chr7	44186133	missense	7:44186134	NA
rs33952850	HBB	NA	NA	NA	1	NA	NA	NA	NA	NA	NA	OMIM	NA	NA	NA	chr11	5247975	missense	11:5247976	NA
rs133378	CYP2D6	NA	NA	NA	NA	1	NA	NA	NA	NA	NA	NA	ClinVar	NA	NA	chr22	42467694	near-gene-5	22:42467695	NA
rs114180731	CYP2C19	NA	NA	NA	NA	1	NA	NA	NA	NA	NA	NA	ClinVar	NA	NA	chr10	96460222	intron	10:96460223	NA
rs4417205	CYP2C19	NA	NA	NA	NA	1	NA	NA	NA	NA	NA	NA	ClinVar	NA	NA	chr10	96580201	intron	10:96580202	NA
rs12775283	CYP2C19	NA	NA	NA	NA	1	NA	NA	NA	NA	NA	NA	ClinVar	NA	NA	chr10	96600654	intron	10:96600655	NA
rs12572917	CYP2C19	NA	NA	NA	NA	1	NA	NA	NA	NA	NA	NA	ClinVar	NA	NA	chr10	96528683	intron	10:96528684	NA
rs2181097	CYP2C19	NA	NA	NA	NA	1	NA	NA	NA	NA	NA	NA	ClinVar	NA	NA	chr10	96680999	unknown	10:96681000	NA
rs34607361	CYP2C19	NA	NA	NA	NA	1	NA	NA	NA	NA	NA	NA	ClinVar	NA	NA	chr10	96662837	unknown	10:96662838	NA
rs6583954	CYP2C19	NA	NA	NA	NA	1	NA	NA	NA	NA	NA	NA	ClinVar	NA	NA	chr10	96534262	intron	10:96534263	NA
rs12569735	CYP2C19	NA	NA	NA	NA	1	NA	NA	NA	NA	NA	NA	ClinVar	NA	NA	chr10	96621102	unknown	10:96621103	NA
rs2296680	CYP2C19	NA	NA	NA	NA	1	NA	NA	NA	NA	NA	NA	ClinVar	NA	NA	chr10	96466937	intron	10:96466938	NA
rs138737109	CYP2C19	NA	NA	NA	NA	1	NA	NA	NA	NA	NA	NA	ClinVar	NA	NA	chr10	96523884	intron	10:96523885	NA
rs9386126	SIM1	1	NA	NA	NA	NA	NA	NA	Expert_ExtremeObesity	NA	NA	NA	NA	NA	NA	chr6	100836021	unknown	6:100836022	1
rs5030850	PAH	NA	NA	NA	NA	1	NA	NA	NA	NA	NA	NA	OMIM	NA	NA	chr12	103246653	nonsense,missense	12:103246654	1
rs118204063	LPL	NA	NA	NA	NA	NA	1	NA	NA	NA	NA	NA	NA	OMIM_dyslipidemia	NA	chr8	19810896	missense	8:19810897	1
rs118204064	LPL	NA	NA	NA	NA	NA	1	NA	NA	NA	NA	NA	NA	OMIM_dyslipidemia	NA	chr8	19811636	missense	8:19811637	1
rs143010236	TTPA	NA	NA	NA	NA	1	NA	NA	NA	NA	NA	NA	ClinVar	NA	NA	chr8	63985493	missense	8:63985494	1
rs121912978	CYP11B2	NA	NA	NA	NA	1	NA	NA	NA	NA	NA	NA	ClinVar	NA	NA	chr8	143996502	missense	8:143996503	NA
rs267599273	UGT1A1	NA	NA	NA	NA	1	NA	NA	NA	NA	NA	NA	ClinVar	NA	NA	NA	NA	NA	NA:NA	NA
rs267601842	NAT2	NA	NA	NA	NA	1	NA	NA	NA	NA	NA	NA	ClinVar	NA	NA	NA	NA	NA	NA:NA	NA
rs267602049	GABBR2	NA	NA	NA	NA	1	NA	NA	NA	NA	NA	NA	ClinVar	NA	NA	NA	NA	NA	NA:NA	NA
rs267603247	MTNR1B	NA	NA	NA	NA	1	NA	NA	NA	NA	NA	NA	ClinVar	NA	NA	NA	NA	NA	NA:NA	NA
rs80338715	SLC25A13	NA	NA	NA	NA	NA	1	NA	NA	NA	NA	NA	NA	ClinVar_dyslipidemia	NA	chr7	95951253	coding-synon,ncRNA	7:95951254	1
rs80338716	SLC25A13	NA	NA	NA	NA	NA	1	NA	NA	NA	NA	NA	NA	ClinVar_dyslipidemia	NA	chr7	95822413	ncRNA,nonsense	7:95822414	1
rs80338718	SLC25A13	NA	NA	NA	NA	NA	1	NA	NA	NA	NA	NA	NA	ClinVar_dyslipidemia	NA	chr7	95822347	splice-5	7:95822348	1
rs80338719	SLC25A13	NA	NA	NA	NA	NA	1	NA	NA	NA	NA	NA	NA	ClinVar_dyslipidemia	NA	chr7	95820500	ncRNA,nonsense	7:95820501	1
rs80338720	SLC25A13	NA	NA	NA	NA	NA	1	NA	NA	NA	NA	NA	NA	ClinVar_dyslipidemia	NA	chr7	95818684	ncRNA,frameshift	7:95818685	1
rs80338721	SLC25A13	NA	NA	NA	NA	NA	1	NA	NA	NA	NA	NA	NA	ClinVar_dyslipidemia	NA	chr7	95813687	ncRNA,nonsense	7:95813688	1
rs80338723	SLC25A13	NA	NA	NA	NA	NA	1	NA	NA	NA	NA	NA	NA	ClinVar_dyslipidemia	NA	chr7	95799355	splice-5	7:95799356	1
rs80338724	SLC25A13	NA	NA	NA	NA	NA	1	NA	NA	NA	NA	NA	NA	ClinVar_dyslipidemia	NA	chr7	95751308	ncRNA,missense	7:95751309	1
rs3021079	CYP2D6	NA	NA	NA	NA	1	NA	NA	NA	NA	NA	NA	ClinVar	NA	NA	chr22	42540862	near-gene-5	22:42540863	NA
rs5996110	CYP2D6	NA	NA	NA	NA	1	NA	NA	NA	NA	NA	NA	ClinVar	NA	NA	chr22	42493766	intron	22:42493767	NA
rs7089349	CYP2C19	NA	NA	NA	NA	1	NA	NA	NA	NA	NA	NA	ClinVar	NA	NA	chr10	96407351	unknown	10:96407352	NA
rs121965008	CYB5R3	NA	NA	NA	NA	1	NA	NA	NA	NA	NA	NA	OMIM	NA	NA	chr22	43024174	missense	22:43024175	NA
rs121965010	CYB5R3	NA	NA	NA	NA	1	NA	NA	NA	NA	NA	NA	OMIM	NA	NA	chr22	43019872	nonsense	22:43019873	NA
rs8135801	CYP2D6	NA	NA	NA	NA	1	NA	NA	NA	NA	NA	NA	ClinVar	NA	NA	chr22	42475567	near-gene-3,near-gene-5	22:42475568	NA
rs121965006	CYB5R3	NA	NA	NA	NA	1	NA	NA	NA	NA	NA	NA	OMIM	NA	NA	chr22	43024238	missense	22:43024239	NA
rs121918039	PKD2	NA	NA	NA	NA	1	NA	NA	NA	NA	NA	NA	OMIM	NA	NA	chr4	88964428	nonsense	4:88964429	1
rs62642937	PAH	NA	NA	NA	NA	1	NA	NA	NA	NA	NA	NA	OMIM	NA	NA	chr12	103237483	missense	12:103237484	1
rs121918421	GYS2	NA	NA	NA	NA	NA	1	NA	NA	NA	NA	NA	NA	OMIM_hyperlipidemia	NA	chr12	21715898	missense	12:21715899	1
rs1435252	GABBR2	NA	NA	NA	NA	1	NA	NA	NA	NA	NA	NA	OMIM	NA	NA	chr9	101103590	intron	9:101103591	NA
rs7598901	ALMS1	1	NA	NA	NA	NA	NA	NA	PMID19279085	NA	NA	NA	NA	NA	NA	chr2	73675843	coding-synon	2:73675844	1
rs121908030	LDLR	NA	NA	NA	NA	NA	1	NA	NA	NA	NA	NA	NA	OMIM_dyslipidemia	NA	chr19	11218159	missense	19:11218160	1
rs201115059	MC4R	1	NA	NA	NA	NA	NA	NA	Expert_ExtremeObesity	NA	NA	NA	NA	NA	NA	chr18	58039246	coding-synon	18:58039247	1
rs63751201	HBB	NA	NA	NA	1	NA	NA	NA	NA	NA	NA	OMIM	NA	NA	NA	chr11	5246943	frameshift	11:5246944	NA
rs72549369	XDH (XO)	NA	NA	NA	NA	1	NA	NA	NA	NA	NA	NA	OMIM	NA	NA	chr2	31620583	missense	2:31620584	1
rs63751171	HBB	NA	NA	NA	1	NA	NA	NA	NA	NA	NA	OMIM	NA	NA	NA	chr11	5247857	cds-indel	11:5247858	NA
rs63750860	HBB	NA	NA	NA	1	NA	NA	NA	NA	NA	NA	OMIM	NA	NA	NA	chr11	5246883	frameshift	11:5246884	1
rs33957286	HBB	NA	NA	NA	1	NA	NA	NA	NA	NA	NA	OMIM	NA	NA	NA	chr11	5246885	missense	11:5246886	NA
rs398122986	NA	NA	NA	NA	NA	NA	1	NA	NA	NA	NA	NA	NA	ClinVar_hypolipidemia	NA	NA	NA	NA	NA:NA	NA
rs145361258	SIM1	1	NA	NA	NA	NA	NA	NA	Expert_ExtremeObesity	NA	NA	NA	NA	NA	NA	chr6	100898211	coding-synon	6:100898212	1
rs662	PON1	NA	NA	1	NA	1	1	NA	NA	NA	ClinVar_Coronary_Heart_Disease	NA	OMIM	ClinVar_hypertriglyceridemia	NA	chr7	94937445	missense	7:94937446	1
rs387906346	ADAMTS13	NA	NA	NA	1	NA	NA	NA	NA	NA	NA	OMIM	NA	NA	NA	NA	NA	NA	NA:NA	NA
rs1800624	AGER	NA	NA	NA	1	NA	NA	NA	NA	NA	NA	Expert_Reiner	NA	NA	NA	chr6	32152386	near-gene-3,near-gene-5	6:32152387	1
rs8181436	CYP2E1	NA	NA	NA	NA	1	NA	NA	NA	NA	NA	NA	ClinVar	NA	NA	chr10	135371104	intron	10:135371105	NA
rs10857763	CYP2E1	NA	NA	NA	NA	1	NA	NA	NA	NA	NA	NA	ClinVar	NA	NA	chr10	135378449	intron	10:135378450	NA
rs8181432	CYP2E1	NA	NA	NA	NA	1	NA	NA	NA	NA	NA	NA	ClinVar	NA	NA	chr10	135370866	intron	10:135370867	NA
rs63751901	HBB	NA	NA	NA	1	NA	NA	NA	NA	NA	NA	OMIM	NA	NA	NA	NA	NA	NA	NA:NA	NA
rs193922474	HNF4A	NA	NA	NA	NA	NA	NA	1	NA	NA	NA	NA	NA	NA	ClinVar	chr20	43043272	missense	20:43043273	1
rs137853337	HNF4A	NA	NA	NA	1	NA	NA	1	NA	NA	NA	OMIM	NA	NA	ClinVar	chr20	43057048	missense	20:43057049	1
rs72816679	CYP2C19	NA	NA	NA	NA	1	NA	NA	NA	NA	NA	NA	ClinVar	NA	NA	chr10	96565650	intron	10:96565651	NA
rs137853240	HNF1A	NA	NA	NA	1	NA	NA	1	NA	NA	NA	OMIM	NA	NA	ClinVar	chr12	121432207	missense	12:121432208	NA
rs104894153	CYP17A1	NA	NA	NA	NA	1	NA	NA	NA	NA	NA	NA	OMIM	NA	NA	chr10	104596831	missense	10:104596832	NA
rs121917821	APOA5	NA	NA	NA	NA	NA	1	NA	NA	NA	NA	NA	NA	ClinVar_dyslipidemia	NA	chr11	116661529	nonsense	11:116661530	NA
rs121908569	EIF2AK3	NA	NA	NA	NA	NA	NA	1	NA	NA	NA	NA	NA	NA	ClinVar	chr2	88882947	missense	2:88882948	1
rs121909791	VDR	NA	NA	NA	NA	1	NA	NA	NA	NA	NA	NA	OMIM	NA	NA	chr12	48258888	missense	12:48258889	NA
rs199473479	KCNQ1	NA	NA	NA	NA	NA	NA	1	NA	NA	NA	NA	NA	NA	ClinVar	chr11	2790117	ncRNA,missense	11:2790118	1
rs34502690	HBB	NA	NA	NA	1	NA	NA	NA	NA	NA	NA	OMIM	NA	NA	NA	chr11	5246886	cds-indel	11:5246887	1
rs61753012	MECP2	1	NA	NA	NA	NA	NA	NA	Unknown	NA	NA	NA	NA	NA	NA	chrX	153296081	coding-synon	X:153296082	1
rs386834041	MKS1	1	NA	NA	NA	NA	NA	NA	ClinVar	NA	NA	NA	NA	NA	NA	chr17	56285920	nonsense,missense	17:56285921	NA
rs28928872	GGCX	NA	NA	NA	NA	1	NA	NA	NA	NA	NA	NA	OMIM	NA	NA	chr2	85779041	missense	2:85779042	NA
rs147017239	MECP2	1	NA	NA	NA	NA	NA	NA	Unknown	NA	NA	NA	NA	NA	NA	chrX	153296206	missense	X:153296207	1
rs146107517	MECP2	1	NA	NA	NA	NA	NA	NA	Unknown	NA	NA	NA	NA	NA	NA	chrX	153297659	coding-synon	X:153297660	1
rs8179070	PLIN	1	NA	NA	NA	NA	NA	NA	Unknown	NA	NA	NA	NA	NA	NA	chr15	90210975	missense	15:90210976	1
rs193922328	GCK	NA	NA	NA	NA	NA	NA	1	NA	NA	NA	NA	NA	NA	ClinVar	chr7	44187343	missense	7:44187344	1
rs1801177	LPL	NA	NA	NA	NA	NA	1	NA	NA	NA	NA	NA	NA	OMIM_dyslipidemia	NA	chr8	19805707	missense	8:19805708	1
rs35699671	HBB	NA	NA	NA	1	NA	NA	NA	NA	NA	NA	OMIM	NA	NA	NA	chr11	5248019	cds-indel	11:5248020	NA
rs118203921	PAH	NA	NA	NA	NA	1	NA	NA	NA	NA	NA	NA	OMIM	NA	NA	chr12	103246658	missense	12:103246659	1
rs45490292	TNNT2	NA	NA	1	NA	NA	NA	NA	NA	NA	ClinVar_SCD	NA	NA	NA	NA	chr1	201334730	intron	1:201334731	1
rs671	ALDH2	NA	1	NA	NA	1	NA	NA	NA	Expert_NoraFranceschini	NA	NA	OMIM_Expert	NA	NA	chr12	112241765	missense	12:112241766	1
rs104894347	FGF23	NA	NA	NA	NA	1	NA	NA	NA	NA	NA	NA	OMIM	NA	NA	chr12	4479737	missense	12:4479738	1
rs56106137	GSTT1	NA	NA	NA	NA	1	NA	NA	NA	NA	NA	NA	Literature	NA	NA	chr22	24384218	coding-synon	22:24384219	1
rs57521499	LMNB2	NA	NA	NA	NA	NA	1	NA	NA	NA	NA	NA	NA	ClinVar_dyslipidemia	NA	chr19	2434026	missense	19:2434027	1
rs104894146	CYP17A1	NA	NA	NA	NA	1	NA	NA	NA	NA	NA	NA	OMIM	NA	NA	chr10	104596840	missense	10:104596841	NA
rs662	PON1	NA	NA	1	NA	1	1	NA	NA	NA	ClinVar_Coronary_Heart_Disease	NA	OMIM	ClinVar_hypertriglyceridemia	NA	chr7	94937445	missense	7:94937446	1
rs119479066	ABCG5	NA	NA	NA	NA	NA	1	NA	NA	NA	NA	NA	NA	OMIM_hypercholesterolemia	NA	chr2	44053567	nonsense	2:44053568	1
rs121912716	APOA1	NA	NA	NA	NA	NA	1	NA	NA	NA	NA	NA	NA	ClinVar_hypertriglyceridemia	NA	chr11	116706936	nonsense	11:116706937	1
rs7743702	C6orf204	NA	1	NA	NA	NA	NA	NA	NA	Expert_NoraFranceschini	NA	NA	NA	NA	NA	chr6	118791803	missense	6:118791804	1
rs74576531	HBB	NA	NA	NA	1	NA	NA	NA	NA	NA	NA	OMIM	NA	NA	NA	NA	NA	NA	NA:NA	NA
rs33959340	HBB	NA	NA	NA	1	NA	NA	NA	NA	NA	NA	OMIM	NA	NA	NA	chr11	5247838	missense	11:5247839	NA
rs137854538	GNAS	1	NA	NA	NA	NA	NA	NA	ClinVar	NA	NA	NA	NA	NA	NA	chr20	57484607	ncRNA,missense,untranslated-3	20:57484608	1
rs80356622	KCNJ11	NA	NA	NA	NA	NA	NA	1	NA	NA	NA	NA	NA	NA	ClinVar	chr11	17409128	missense	11:17409129	1
rs121918425	GYS2	NA	NA	NA	NA	NA	1	NA	NA	NA	NA	NA	NA	OMIM_hyperlipidemia	NA	chr12	21711219	missense	12:21711220	1
rs137853913	BBS1	1	NA	NA	NA	NA	NA	NA	Unknown	NA	NA	NA	NA	NA	NA	chr11	66282032	missense	11:66282033	1
rs1799853	CYP2C9	NA	NA	NA	NA	1	NA	NA	NA	NA	NA	NA	OMIM_Expert	NA	NA	chr10	96702046	missense	10:96702047	NA
rs121908177	BBS2	1	NA	NA	NA	NA	NA	NA	Unknown	NA	NA	NA	NA	NA	NA	chr16	56536701	nonsense	16:56536702	1
rs72653706	ABCC6	NA	NA	1	NA	NA	NA	NA	NA	NA	ClinVar_Coronary_Heart_Disease	NA	NA	NA	NA	chr16	16256934	nonsense	16:16256935	1
rs113993974	PYGL	NA	NA	NA	NA	NA	1	NA	NA	NA	NA	NA	NA	OMIM_hyperlipidemia	NA	chr14	51390818	splice-3	14:51390819	NA
rs121918260	PNPLA2	NA	NA	NA	NA	NA	1	NA	NA	NA	NA	NA	NA	OMIM_hyperlipidemia	NA	chr11	823800	nonsense	11:823801	1
rs111033647	GALT	NA	NA	NA	NA	1	NA	NA	NA	NA	NA	NA	OMIM	NA	NA	chr9	34647132	missense,untranslated-5	9:34647133	NA
rs104894918	PHF6	1	NA	NA	NA	NA	NA	NA	ClinVar	NA	NA	NA	NA	NA	NA	chrX	133547952	missense	X:133547953	1
rs11136343	PARP10	NA	NA	NA	NA	NA	1	NA	NA	NA	NA	NA	NA	GWASannotation_Myriam	NA	chr8	145058985	missense	8:145058986	1
rs918106	KCTD10	NA	NA	NA	NA	NA	1	NA	NA	NA	NA	NA	NA	GWASannotation_Myriam	NA	chr12	109904317	intron	12:109904318	1
rs2241215	UBE3B	NA	NA	NA	NA	NA	1	NA	NA	NA	NA	NA	NA	GWASannotation_Myriam	NA	chr12	109925488	intron	12:109925489	1
rs137854536	GNAS	1	NA	NA	NA	NA	NA	NA	ClinVar	NA	NA	NA	NA	NA	NA	chr20	57484791	ncRNA,missense,untranslated-3	20:57484792	1
rs121909829	HBB	NA	NA	NA	1	NA	NA	NA	NA	NA	NA	OMIM	NA	NA	NA	NA	NA	NA	NA:NA	NA
rs121908570	EIF2AK3	NA	NA	NA	NA	NA	NA	1	NA	NA	NA	NA	NA	NA	ClinVar	chr2	88890343	nonsense	2:88890344	1
rs35532010	HBB	NA	NA	NA	1	NA	NA	NA	NA	NA	NA	OMIM	NA	NA	NA	chr11	5248167	frameshift	11:5248168	NA
rs397514253	APOE	NA	NA	NA	1	NA	NA	NA	NA	NA	NA	OMIM	NA	NA	NA	NA	NA	NA	NA:NA	NA
rs5030865	CYP2D6	NA	NA	NA	NA	1	NA	NA	NA	NA	NA	NA	OMIM_ClinVar	NA	NA	chr22	42525034	intron,nonsense	22:42525035	NA
rs397514253	NA	NA	NA	NA	NA	NA	1	NA	NA	NA	NA	NA	NA	ClinVar_hyperlipoproteinemia	NA	NA	NA	NA	NA:NA	NA
rs386834157	CEP290	1	NA	NA	NA	NA	NA	NA	ClinVar	NA	NA	NA	NA	NA	NA	chr12	88530473	frameshift	12:88530474	1
rs104894015	GCK	NA	NA	NA	NA	NA	NA	1	NA	NA	NA	NA	NA	NA	ClinVar	chr7	44189396	missense	7:44189397	1
rs4630	GSTT1	NA	NA	NA	NA	1	NA	NA	NA	NA	NA	NA	Literature	NA	NA	chr22	24376321	untranslated-3	22:24376322	1
rs2025804	LEPR	1	NA	NA	NA	NA	NA	NA	Expert_ExtremeObesity	NA	NA	NA	NA	NA	NA	chr1	65946120	intron	1:65946121	1
rs33988732	HBB	NA	NA	NA	1	NA	NA	NA	NA	NA	NA	OMIM	NA	NA	NA	chr11	5247949	missense	11:5247950	NA
rs63750840	HBB	NA	NA	NA	1	NA	NA	NA	NA	NA	NA	OMIM	NA	NA	NA	chr11	5248191	missense	11:5248192	NA
rs63751208	HBB	NA	NA	NA	1	NA	NA	NA	NA	NA	NA	OMIM	NA	NA	NA	chr11	5248401	near-gene-5	11:5248402	1
rs200120450	CYP2C9	NA	NA	NA	NA	1	NA	NA	NA	NA	NA	NA	ClinVar	NA	NA	chr10	96680954	unknown	10:96680955	NA
rs72551348	UGT1A1	NA	NA	NA	NA	1	NA	NA	NA	NA	NA	NA	OMIM	NA	NA	chr2	234675806	missense	2:234675807	1
rs28932470	POMC	1	NA	NA	NA	NA	NA	NA	Expert_ExtremeObesity	NA	NA	NA	NA	NA	NA	chr2	25384595	missense	2:25384596	1
rs6742078	UGT1A1	NA	NA	NA	NA	1	NA	NA	NA	NA	NA	NA	OMIM	NA	NA	chr2	234672638	intron	2:234672639	1
rs1799958	ACADS	NA	NA	NA	NA	1	NA	NA	NA	NA	NA	NA	OMIM	NA	NA	chr12	121176082	missense	12:121176083	1
rs80356774	CPT1A	NA	NA	NA	NA	NA	1	NA	NA	NA	NA	NA	NA	OMIM_hyperlipidemia	NA	chr11	68575089	nonsense	11:68575090	NA
rs118150848	CYP2C9	NA	NA	NA	NA	1	NA	NA	NA	NA	NA	NA	ClinVar	NA	NA	chr10	96653492	unknown	10:96653493	NA
rs3813873	CYP2E1	NA	NA	NA	NA	1	NA	NA	NA	NA	NA	NA	ClinVar	NA	NA	chr10	135373590	intron	10:135373591	NA
rs4746	GLO1	NA	NA	NA	NA	1	NA	NA	NA	NA	NA	NA	OMIM	NA	NA	chr6	38650627	missense	6:38650628	1
rs121918040	PKD2	NA	NA	NA	NA	1	NA	NA	NA	NA	NA	NA	OMIM	NA	NA	chr4	88986630	nonsense	4:88986631	1
rs121965007	CYB5R3	NA	NA	NA	NA	1	NA	NA	NA	NA	NA	NA	OMIM	NA	NA	chr22	43027436	missense	22:43027437	NA
rs121918041	PKD2	NA	NA	NA	NA	1	NA	NA	NA	NA	NA	NA	OMIM	NA	NA	chr4	88964502	nonsense	4:88964503	1
rs138315511	LDLR	NA	NA	NA	NA	NA	1	NA	NA	NA	NA	NA	NA	ClinVar_hypercholesterolemia	NA	chr19	11222213	missense	19:11222214	1
rs3795819	MOV10	NA	1	NA	NA	NA	NA	NA	NA	Expert_NoraFranceschini	NA	NA	NA	NA	NA	chr1	113234178	intron	1:113234179	1
rs104894152	CYP17A1	NA	NA	NA	NA	1	NA	NA	NA	NA	NA	NA	OMIM	NA	NA	chr10	104597037	nonsense	10:104597038	NA
rs121908357	AIP	NA	NA	NA	NA	1	NA	NA	NA	NA	NA	NA	OMIM	NA	NA	chr11	67250692	nonsense	11:67250693	1
rs80356624	KCNJ11	NA	NA	NA	NA	NA	NA	1	NA	NA	NA	NA	NA	NA	ClinVar	chr11	17409036	missense	11:17409037	NA
rs104894151	CYP17A1	NA	NA	NA	NA	1	NA	NA	NA	NA	NA	NA	OMIM	NA	NA	chr10	104590627	near-gene-5,missense	10:104590628	NA
rs121912497	LMNB2	NA	1	NA	NA	NA	1	NA	NA	Expert_NoraFranceschini	NA	NA	NA	ClinVar_dyslipidemia	NA	chr19	2435149	missense	19:2435150	1
rs137853244	HNF1A	NA	NA	NA	1	NA	NA	1	NA	NA	NA	OMIM	NA	NA	ClinVar	chr12	121426699	missense	12:121426700	1
rs121909228	PTEN	1	NA	NA	NA	NA	NA	NA	ClinVar	NA	NA	NA	NA	NA	NA	chr10	89717740	nonsense	10:89717741	NA
rs61752786	CYP11B1	NA	1	NA	NA	NA	NA	NA	NA	Expert_NoraFranceschini	NA	NA	NA	NA	NA	chr8	143957128	coding-synon,missense	8:143957129	NA
rs55967531	MTHFR	NA	1	NA	NA	NA	NA	NA	NA	Expert_NoraFranceschini	NA	NA	NA	NA	NA	chr1	11839033	missense	1:11839034	1
rs140016178	PROP1	1	NA	NA	NA	NA	NA	NA	ClinVar	NA	NA	NA	NA	NA	NA	chr5	177422888	nonsense	5:177422889	NA
rs319684	MAP4	NA	1	NA	NA	NA	NA	NA	NA	Expert_NoraFranceschini	NA	NA	NA	NA	NA	chr3	47932273	intron	3:47932274	1
rs52820871	MC4R	1	NA	NA	NA	NA	NA	1	Expert_ExtremeObesity	NA	NA	NA	NA	NA	ClinVar	chr18	58038831	missense	18:58038832	1
rs386834159	CEP290	1	NA	NA	NA	NA	NA	NA	ClinVar	NA	NA	NA	NA	NA	NA	chr12	88465562	frameshift	12:88465563	1
rs62640570	CEP290	1	NA	NA	NA	NA	NA	NA	ClinVar	NA	NA	NA	NA	NA	NA	chr12	88487680	frameshift	12:88487681	1
rs1561288	POMC	1	NA	NA	NA	NA	NA	NA	Expert_ExtremeObesity	NA	NA	NA	NA	NA	NA	chr2	25369001	intron	2:25369002	1
rs104894149	CYP17A1	NA	NA	NA	NA	1	NA	NA	NA	NA	NA	NA	OMIM	NA	NA	chr10	104592367	intron,missense	10:104592368	NA
rs33930476	HBB	NA	NA	NA	1	NA	NA	NA	NA	NA	NA	OMIM	NA	NA	NA	NA	NA	NA	NA:NA	NA
rs118203905	F5	NA	NA	NA	NA	NA	1	NA	NA	NA	NA	NA	NA	OMIM_hypercholesterolemia	NA	chr1	169524537	missense	1:169524538	1
rs199473465	KCNQ1	NA	NA	NA	NA	NA	NA	1	NA	NA	NA	NA	NA	NA	ClinVar	chr11	2594172	ncRNA,missense	11:2594173	1
rs33959855	HBB	NA	NA	NA	1	NA	NA	NA	NA	NA	NA	OMIM	NA	NA	NA	chr11	5248184	nonsense,missense	11:5248185	NA
rs33960931	HBB	NA	NA	NA	1	NA	NA	NA	NA	NA	NA	OMIM	NA	NA	NA	chr11	5247972	missense	11:5247973	NA
rs33966487	HBB	NA	NA	NA	1	NA	NA	NA	NA	NA	NA	OMIM	NA	NA	NA	chr11	5247817	missense	11:5247818	NA
rs5122	APOC2	NA	NA	NA	NA	NA	1	NA	NA	NA	NA	NA	NA	ClinVar_hyperlipidemia	NA	chr19	45452079	ncRNA,missense	19:45452080	NA
rs5996116	CYP2D6	NA	NA	NA	NA	1	NA	NA	NA	NA	NA	NA	ClinVar	NA	NA	chr22	42517491	intron	22:42517492	NA
rs6002614	CYP2D6	NA	NA	NA	NA	1	NA	NA	NA	NA	NA	NA	ClinVar	NA	NA	chr22	42501801	intron	22:42501802	NA
rs6519306	CYP2D6	NA	NA	NA	NA	1	NA	NA	NA	NA	NA	NA	ClinVar	NA	NA	chr22	42501216	intron	22:42501217	NA
rs2839710	CYP2D6	NA	NA	NA	NA	1	NA	NA	NA	NA	NA	NA	ClinVar	NA	NA	chr22	42511549	intron	22:42511550	NA
rs133369	CYP2D6	NA	NA	NA	NA	1	NA	NA	NA	NA	NA	NA	ClinVar	NA	NA	chr22	42463813	coding-synon	22:42463814	NA
rs5751231	CYP2D6	NA	NA	NA	NA	1	NA	NA	NA	NA	NA	NA	ClinVar	NA	NA	chr22	42555860	near-gene-3	22:42555861	NA
rs764481	CYP2D6	NA	NA	NA	NA	1	NA	NA	NA	NA	NA	NA	ClinVar	NA	NA	chr22	42518425	intron	22:42518426	1
rs133382	CYP2D6	NA	NA	NA	NA	1	NA	NA	NA	NA	NA	NA	ClinVar	NA	NA	chr22	42471773	intron	22:42471774	NA
rs4147641	CYP2D6	NA	NA	NA	NA	1	NA	NA	NA	NA	NA	NA	ClinVar	NA	NA	chr22	42482501	intron	22:42482502	NA
rs6002623	CYP2D6	NA	NA	NA	NA	1	NA	NA	NA	NA	NA	NA	ClinVar	NA	NA	chr22	42513760	intron	22:42513761	NA
rs11090076	CYP2D6	NA	NA	NA	NA	1	NA	NA	NA	NA	NA	NA	ClinVar	NA	NA	chr22	42514189	intron	22:42514190	NA
rs4124874	UGT1A1	NA	NA	NA	NA	1	NA	NA	NA	NA	NA	NA	ClinVar	NA	NA	chr2	234665658	intron,near-gene-5	2:234665659	1
rs3755319	UGT1A1	NA	NA	NA	NA	1	NA	NA	NA	NA	NA	NA	ClinVar	NA	NA	chr2	234667581	intron,near-gene-5	2:234667582	1
rs133380	CYP2D6	NA	NA	NA	NA	1	NA	NA	NA	NA	NA	NA	ClinVar	NA	NA	chr22	42468909	near-gene-5	22:42468910	1
rs2071303	HFE	NA	NA	NA	NA	1	NA	NA	NA	NA	NA	NA	ClinVar	NA	NA	chr6	26091335	intron	6:26091336	1
rs1058167	CYP2D6	NA	NA	NA	NA	1	NA	NA	NA	NA	NA	NA	ClinVar	NA	NA	chr22	42538028	ncRNA	22:42538029	NA
rs1997659	CYP2D6	NA	NA	NA	NA	1	NA	NA	NA	NA	NA	NA	ClinVar	NA	NA	chr22	42550286	unknown	22:42550287	NA
rs1801311	CYP2D6	NA	NA	NA	NA	1	NA	NA	NA	NA	NA	NA	ClinVar	NA	NA	chr22	42486722	near-gene-5,missense	22:42486723	1
rs2413669	CYP2D6	NA	NA	NA	NA	1	NA	NA	NA	NA	NA	NA	ClinVar	NA	NA	chr22	42507747	intron	22:42507748	NA
rs5758566	CYP2D6	NA	NA	NA	NA	1	NA	NA	NA	NA	NA	NA	ClinVar	NA	NA	chr22	42454353	untranslated-3	22:42454354	NA
rs5996109	CYP2D6	NA	NA	NA	NA	1	NA	NA	NA	NA	NA	NA	ClinVar	NA	NA	chr22	42493097	intron	22:42493098	NA
rs113284703	CYP2C9	NA	NA	NA	NA	1	NA	NA	NA	NA	NA	NA	ClinVar	NA	NA	chr10	96718608	intron	10:96718609	NA
rs67941743	CYP2C19	NA	NA	NA	NA	1	NA	NA	NA	NA	NA	NA	ClinVar	NA	NA	chr10	96389771	unknown	10:96389772	NA
rs1042870	MECP2	1	NA	NA	NA	NA	NA	NA	PMID20833795	NA	NA	NA	NA	NA	NA	chrX	153296501	coding-synon	X:153296502	1
rs149604804	MCHR1	1	NA	NA	NA	NA	NA	NA	PMID20833795	NA	NA	NA	NA	NA	NA	NA	NA	NA	NA:NA	NA
rs121908979	SLC37A4	NA	NA	NA	NA	NA	1	NA	NA	NA	NA	NA	NA	ClinVar_hyperlipidemia	NA	chr11	118895666	nonsense	11:118895667	NA
rs6725887	WDR12	NA	NA	1	NA	NA	NA	NA	NA	NA	Lodder_2014_PMID23956259	NA	NA	NA	NA	chr2	203745884	intron	2:203745885	1
rs2306374	MRAS	NA	NA	1	NA	NA	NA	NA	NA	NA	Lodder_2014_PMID23956259	NA	NA	NA	NA	chr3	138119951	intron	3:138119952	1
rs1362212	TBX20	NA	NA	1	NA	NA	NA	NA	NA	NA	Lodder_2014_PMID23956259	NA	NA	NA	NA	chr7	35305305	unknown	7:35305306	1
rs28937894	WFS1	NA	NA	NA	NA	NA	NA	1	NA	NA	NA	NA	NA	NA	ClinVar	chr4	6303617	missense	4:6303618	1
rs33924146	HBB	NA	NA	NA	1	NA	NA	NA	NA	NA	NA	OMIM	NA	NA	NA	chr11	5247994	missense	11:5247995	NA
rs33924775	HBB	NA	NA	NA	1	NA	NA	NA	NA	NA	NA	OMIM	NA	NA	NA	chr11	5247844	missense	11:5247845	NA
rs33926796	HBB	NA	NA	NA	1	NA	NA	NA	NA	NA	NA	OMIM	NA	NA	NA	chr11	5247996	missense	11:5247997	NA
rs33928092	HBB	NA	NA	NA	1	NA	NA	NA	NA	NA	NA	OMIM	NA	NA	NA	chr11	5246915	missense	11:5246916	NA
rs33929415	HBB	NA	NA	NA	1	NA	NA	NA	NA	NA	NA	OMIM	NA	NA	NA	chr11	5246841	missense	11:5246842	NA
rs33930702	HBB	NA	NA	NA	1	NA	NA	NA	NA	NA	NA	OMIM	NA	NA	NA	chr11	5248248	missense	11:5248249	NA
rs33931746	HBB	NA	NA	NA	1	NA	NA	NA	NA	NA	NA	OMIM	NA	NA	NA	chr11	5248328	near-gene-5	11:5248329	1
rs33931806	HBB	NA	NA	NA	1	NA	NA	NA	NA	NA	NA	OMIM	NA	NA	NA	chr11	5246844	missense	11:5246845	NA
rs33932070	HBB	NA	NA	NA	1	NA	NA	NA	NA	NA	NA	OMIM	NA	NA	NA	chr11	5247979	missense	11:5247980	NA
rs33932548	HBB	NA	NA	NA	1	NA	NA	NA	NA	NA	NA	OMIM	NA	NA	NA	chr11	5247924	missense	11:5247925	NA
rs33932981	HBB	NA	NA	NA	1	NA	NA	NA	NA	NA	NA	OMIM	NA	NA	NA	chr11	5248225	missense	11:5248226	NA
rs28941773	ACADS	NA	NA	NA	NA	1	NA	NA	NA	NA	NA	NA	OMIM	NA	NA	chr12	121176970	missense	12:121176971	1
rs33915217	HBB	NA	NA	NA	1	NA	NA	NA	NA	NA	NA	OMIM	NA	NA	NA	chr11	5248154	intron	11:5248155	1
rs33916412	HBB	NA	NA	NA	1	NA	NA	NA	NA	NA	NA	OMIM	NA	NA	NA	chr11	5248165	missense	11:5248166	1
rs33917394	HBB	NA	NA	NA	1	NA	NA	NA	NA	NA	NA	OMIM	NA	NA	NA	chr11	5246928	missense	11:5246929	1
rs33918343	HBB	NA	NA	NA	1	NA	NA	NA	NA	NA	NA	OMIM	NA	NA	NA	chr11	5247918	missense	11:5247919	NA
rs33919924	HBB	NA	NA	NA	1	NA	NA	NA	NA	NA	NA	OMIM	NA	NA	NA	chr11	5247963	missense	11:5247964	NA
rs33921821	HBB	NA	NA	NA	1	NA	NA	NA	NA	NA	NA	OMIM	NA	NA	NA	chr11	5246843	missense	11:5246844	NA
rs33922842	HBB	NA	NA	NA	1	NA	NA	NA	NA	NA	NA	OMIM	NA	NA	NA	chr11	5247991	nonsense,missense	11:5247992	NA
rs33924134	HBB	NA	NA	NA	1	NA	NA	NA	NA	NA	NA	OMIM	NA	NA	NA	chr11	5246910	missense	11:5246911	NA
rs5758606	CYP2D6	NA	NA	NA	NA	1	NA	NA	NA	NA	NA	NA	ClinVar	NA	NA	chr22	42541655	near-gene-5	22:42541656	NA
rs12161070	CYP2D6	NA	NA	NA	NA	1	NA	NA	NA	NA	NA	NA	ClinVar	NA	NA	chr22	42515739	intron	22:42515740	NA
rs148321771	CYP2C9	NA	NA	NA	NA	1	NA	NA	NA	NA	NA	NA	ClinVar	NA	NA	chr10	96655207	unknown	10:96655208	NA
rs122909585	C3	NA	1	NA	NA	NA	NA	NA	NA	Expert_Kopp_CKD	NA	NA	NA	NA	NA	NA	NA	NA	NA:NA	NA
rs28929497	CFH	NA	1	NA	NA	NA	NA	NA	NA	Expert_Kopp_CKD	NA	NA	NA	NA	NA	NA	NA	NA	NA:NA	NA
rs387906550	CFH	NA	1	NA	NA	NA	NA	NA	NA	Expert_Kopp_CKD	NA	NA	NA	NA	NA	NA	NA	NA	NA:NA	NA
rs121909589	MCP	NA	1	NA	NA	NA	NA	NA	NA	Expert_Kopp_CKD	NA	NA	NA	NA	NA	chr1	207940401	missense	1:207940402	1
rs121913051	CFH	NA	1	NA	NA	NA	NA	NA	NA	Expert_Kopp_CKD	NA	NA	NA	NA	NA	chr1	196716389	missense	1:196716390	NA
rs121913052	CFH	NA	1	NA	NA	NA	NA	NA	NA	Expert_Kopp_CKD	NA	NA	NA	NA	NA	chr1	196684808	missense	1:196684809	NA
rs121913053	CFH	NA	1	NA	NA	NA	NA	NA	NA	Expert_Kopp_CKD	NA	NA	NA	NA	NA	chr1	196709841	missense	1:196709842	1
rs121913056	CFH	NA	1	NA	NA	NA	NA	NA	NA	Expert_Kopp_CKD	NA	NA	NA	NA	NA	chr1	196659323	missense	1:196659324	1
rs121913057	CFH	NA	1	NA	NA	NA	NA	NA	NA	Expert_Kopp_CKD	NA	NA	NA	NA	NA	chr1	196706704	nonsense	1:196706705	NA
rs80338727	SLC25A13	NA	NA	NA	NA	NA	1	NA	NA	NA	NA	NA	NA	ClinVar_dyslipidemia	NA	chr7	95751006	ncRNA,nonsense,missense	7:95751007	NA
rs122467173	FOXP3	NA	NA	NA	NA	NA	NA	1	NA	NA	NA	NA	NA	NA	ClinVar	chrX	49109660	missense	X:49109661	NA
rs8181356	CYP2E1	NA	NA	NA	NA	1	NA	NA	NA	NA	NA	NA	ClinVar	NA	NA	chr10	135370632	coding-synon	10:135370633	NA
rs112557615	CYP2C9	NA	NA	NA	NA	1	NA	NA	NA	NA	NA	NA	ClinVar	NA	NA	chr10	96672193	unknown	10:96672194	NA
rs10757274	CDKN2B-AS1	NA	NA	1	NA	NA	NA	NA	NA	NA	Lodder_2014_PMID23956259	NA	NA	NA	NA	chr9	22096054	intron	9:22096055	1
rs104894186	PTF1A	NA	NA	NA	NA	NA	NA	1	NA	NA	NA	NA	NA	NA	ClinVar	chr10	23482733	nonsense	10:23482734	1
rs80356483	G6PC	NA	NA	NA	NA	NA	1	NA	NA	NA	NA	NA	NA	ClinVar_hyperlipidemia	NA	chr17	41063177	missense,untranslated-3	17:41063178	1
rs80356484	G6PC	NA	NA	NA	NA	NA	1	NA	NA	NA	NA	NA	NA	ClinVar_hyperlipidemia	NA	chr17	41063016	coding-synon,untranslated-3	17:41063017	1
rs80356486	G6PC	NA	NA	NA	NA	NA	1	NA	NA	NA	NA	NA	NA	ClinVar_hyperlipidemia	NA	chr17	41063347	cds-indel	17:41063348	1
rs80356488	G6PC	NA	NA	NA	NA	NA	1	NA	NA	NA	NA	NA	NA	ClinVar_hyperlipidemia	NA	chr17	41059579	intron,frameshift	17:41059580	NA
rs28931577	APOE	NA	NA	NA	NA	NA	1	NA	NA	NA	NA	NA	NA	ClinVar_hyperlipidemia	NA	chr19	45411901	missense	19:45411902	1
rs150911685	CYP2D6	NA	NA	NA	NA	1	NA	NA	NA	NA	NA	NA	ClinVar	NA	NA	chr22	42526640	coding-synon	22:42526641	NA
rs121912705	ANK2	NA	NA	1	NA	NA	NA	NA	NA	NA	ClinVar_HeartRate	NA	NA	NA	NA	chr4	114288919	missense	4:114288920	1
rs45454496	ANK2	NA	NA	1	NA	NA	NA	NA	NA	NA	ClinVar_HeartRate	NA	NA	NA	NA	chr4	114294536	missense	4:114294537	1
rs35530544	ANK2	NA	NA	1	NA	NA	NA	NA	NA	NA	ClinVar_HeartRate	NA	NA	NA	NA	chr4	114288906	missense	4:114288907	1
rs5219	KCNJ11	NA	NA	1	NA	NA	NA	NA	NA	NA	ClinVar_HeartRate	NA	NA	NA	NA	chr11	17409571	intron,missense	11:17409572	1
rs1801252	ADRB1	NA	NA	1	NA	NA	NA	NA	NA	NA	ClinVar_HeartRate	NA	NA	NA	NA	chr10	115804035	missense	10:115804036	1
rs142389026	ANKRD55	NA	NA	NA	NA	NA	NA	1	NA	NA	NA	NA	NA	NA	ClinVar	chr5	55466570	missense	5:55466571	1
rs10027479	BBS12	1	NA	NA	NA	NA	NA	NA	Unknown	NA	NA	NA	NA	NA	NA	chr4	123664427	missense	4:123664428	1
rs8179071	PLIN	1	NA	NA	NA	NA	NA	NA	Unknown	NA	NA	NA	NA	NA	NA	chr15	90210332	missense	15:90210333	1
rs8179072	PLIN	1	NA	NA	NA	NA	NA	NA	Unknown	NA	NA	NA	NA	NA	NA	chr15	90210218	missense	15:90210219	1
rs3027927	MECP2	1	NA	NA	NA	NA	NA	NA	Unknown	NA	NA	NA	NA	NA	NA	chrX	153295943	coding-synon	X:153295944	1
rs74315348	NPHS2	NA	1	NA	NA	NA	NA	NA	NA	Expert_NoraFranceschini	NA	NA	NA	NA	NA	chr1	179521739	intron,missense	1:179521740	1
rs12122980	ST7L	NA	1	NA	NA	NA	NA	NA	NA	Expert_NoraFranceschini	NA	NA	NA	NA	NA	chr1	113157180	intron	1:113157181	1
rs45490796	MYH7	NA	NA	1	NA	NA	NA	NA	NA	NA	ClinVar_SCD	NA	NA	NA	NA	chr14	23897920	intron	14:23897921	1
rs121908033	LDLR	NA	NA	NA	NA	NA	1	NA	NA	NA	NA	NA	NA	OMIM_dyslipidemia	NA	chr19	11216104	intron,missense	19:11216105	1
rs28941779	WT1	1	NA	NA	NA	NA	NA	NA	ClinVar	NA	NA	NA	NA	NA	NA	chr11	32413571	missense	11:32413572	1
rs199473663	KCNQ1	NA	NA	NA	NA	NA	NA	1	NA	NA	NA	NA	NA	NA	ClinVar	chr11	2606509	ncRNA,missense	11:2606510	1
rs147015659	LMNA	1	NA	NA	NA	NA	NA	NA	ClinVar	NA	NA	NA	NA	NA	NA	chr1	156105801	coding-synon,ncRNA	1:156105802	1
rs11739136	KCNMB1	NA	1	NA	NA	NA	NA	NA	NA	Expert_NoraFranceschini	NA	NA	NA	NA	NA	chr5	169810795	intron,missense	5:169810796	1
rs80356813	LMNA	1	NA	NA	NA	NA	NA	NA	Expert_Lipodystrophy	NA	NA	NA	NA	NA	NA	chr1	156108340	coding-synon	1:156108341	1
rs2522018	KCNQ1	NA	NA	NA	NA	NA	NA	1	NA	NA	NA	NA	NA	NA	ClinVar	chr11	2466518	missense	11:2466519	1
rs11101831	CYP2E1	NA	NA	NA	NA	1	NA	NA	NA	NA	NA	NA	ClinVar	NA	NA	chr10	135376105	intron	10:135376106	NA
rs121909229	PTEN	1	NA	NA	NA	NA	NA	NA	ClinVar	NA	NA	NA	NA	NA	NA	chr10	89692904	missense	10:89692905	1
rs63750783	HBB	NA	NA	NA	1	NA	NA	NA	NA	NA	NA	OMIM	NA	NA	NA	chr11	5248204	nonsense	11:5248205	1
rs261967	PCSK1	1	NA	NA	NA	NA	NA	NA	Expert_ExtremeObesity	NA	NA	NA	NA	NA	NA	chr5	95850249	unknown	5:95850250	1
rs199473485	KCNQ1	NA	NA	NA	NA	NA	NA	1	NA	NA	NA	NA	NA	NA	ClinVar	chr11	2466329	missense	11:2466330	1
rs1154510	HPD	NA	NA	NA	NA	1	NA	NA	NA	NA	NA	NA	OMIM	NA	NA	chr12	122295334	missense,untranslated-5	12:122295335	1
rs74315288	BSND	NA	1	NA	NA	NA	NA	NA	NA	Expert_NoraFranceschini	NA	NA	NA	NA	NA	chr1	55464881	missense	1:55464882	1
rs33994806	HBB	NA	NA	NA	1	NA	NA	NA	NA	NA	NA	OMIM	NA	NA	NA	chr11	5248386	near-gene-5	11:5248387	1
rs121913147	INSR	NA	NA	NA	NA	NA	NA	1	NA	NA	NA	NA	NA	NA	ClinVar	chr19	7170564	missense	19:7170565	NA
rs104894855	GPC3	1	NA	NA	NA	NA	NA	NA	ClinVar	NA	NA	NA	NA	NA	NA	chrX	132887945	nonsense	X:132887946	NA
rs267606655	NA	NA	NA	NA	NA	NA	1	NA	NA	NA	NA	NA	NA	ClinVar_hypolipidemia	NA	chr1	63063286	intron,nonsense	1:63063287	NA
rs7951028	ST3GAL4	NA	NA	NA	NA	NA	1	NA	NA	NA	NA	NA	NA	GWASannotation_Myriam	NA	chr11	126238393	intron	11:126238394	1
rs137854537	GNAS	1	NA	NA	NA	NA	NA	NA	ClinVar	NA	NA	NA	NA	NA	NA	chr20	57485794	ncRNA,missense,untranslated-3	20:57485795	1
rs3827688	CYP2E1	NA	NA	NA	NA	1	NA	NA	NA	NA	NA	NA	ClinVar	NA	NA	chr10	135369257	intron	10:135369258	NA
rs137853238	HNF1A	NA	NA	NA	1	NA	NA	1	NA	NA	NA	OMIM	NA	NA	ClinVar	chr12	121432067	missense	12:121432068	1
rs121909820	HBB	NA	NA	NA	1	NA	NA	NA	NA	NA	NA	OMIM	NA	NA	NA	NA	NA	NA	NA:NA	NA
rs121918259	PNPLA2	NA	NA	NA	NA	NA	1	NA	NA	NA	NA	NA	NA	OMIM_hyperlipidemia	NA	chr11	822493	missense	11:822494	1
rs1801232	CUBN	NA	1	NA	NA	NA	NA	NA	NA	Expert_NoraFranceschini	NA	NA	NA	NA	NA	chr10	16870911	coding-synon,missense	10:16870912	1
rs1800461	GALT	NA	NA	NA	NA	1	NA	NA	NA	NA	NA	NA	OMIM	NA	NA	chr9	34647186	missense,untranslated-5	9:34647187	NA
rs1799963	F2	NA	NA	1	NA	NA	NA	NA	NA	NA	ClinVar_Coronary_Heart_Disease	NA	NA	NA	NA	chr11	46761054	untranslated-3	11:46761055	NA
rs9289231	KALRN	NA	NA	1	NA	NA	NA	NA	NA	NA	ClinVar_Coronary_Heart_Disease	NA	NA	NA	NA	chr3	123774077	unknown	3:123774078	1
rs147094247	SH2B1	1	NA	NA	NA	NA	NA	NA	Expert_ExtremeObesity	NA	NA	NA	NA	NA	NA	chr16	28877938	missense	16:28877939	1
rs104894154	CYP17A1	NA	NA	NA	NA	1	NA	NA	NA	NA	NA	NA	OMIM	NA	NA	chr10	104595072	missense	10:104595073	NA
rs9390322	SIM1	1	NA	NA	NA	NA	NA	NA	Expert_ExtremeObesity	NA	NA	NA	NA	NA	NA	NA	NA	NA	NA:NA	NA
rs121913563	MC4R	1	NA	NA	NA	NA	NA	1	Expert_ExtremeObesity	NA	NA	NA	NA	NA	ClinVar	chr18	58039059	missense	18:58039060	1
rs35461710	HBB	NA	NA	NA	1	NA	NA	NA	NA	NA	NA	OMIM	NA	NA	NA	chr11	5246898	missense	11:5246899	1
rs1047781	FUT2	NA	NA	NA	NA	1	NA	NA	NA	NA	NA	NA	OMIM	NA	NA	chr19	49206630	missense	19:49206631	1
rs61064130	LMNA	NA	NA	NA	NA	NA	1	NA	NA	NA	NA	NA	NA	OMIM_dyslipidemia	NA	chr1	156108401	missense	1:156108402	NA
rs34621955	HBB	NA	NA	NA	1	NA	NA	NA	NA	NA	NA	OMIM	NA	NA	NA	chr11	5247941	missense	11:5247942	NA
rs121918381	APOC3	NA	NA	NA	NA	NA	1	NA	NA	NA	NA	NA	NA	OMIM_hyperlipidemia	NA	chr11	116703579	missense	11:116703580	1
rs1799983	NOS3	NA	1	1	NA	NA	1	NA	NA	Expert_NoraFranceschini	ClinVar_Coronary_Heart_Disease	NA	NA	OMIM_hypercholesterolemia	NA	chr7	150696110	missense	7:150696111	1
rs35825479	HBB	NA	NA	NA	1	NA	NA	NA	NA	NA	NA	OMIM	NA	NA	NA	chr11	5246870	missense	11:5246871	1
rs121913136	INSR	NA	NA	NA	NA	NA	NA	1	NA	NA	NA	NA	NA	NA	ClinVar	chr19	7170571	missense	19:7170572	1
rs1800206	PPARA	NA	NA	NA	NA	NA	1	NA	NA	NA	NA	NA	NA	OMIM_dyslipidemia	NA	chr22	46614273	missense	22:46614274	1
rs121909743	SLC2A2	NA	NA	NA	NA	NA	NA	1	NA	NA	NA	NA	NA	NA	ClinVar	chr3	170723135	nonsense	3:170723136	1
rs1260326	GCKR	NA	1	NA	1	NA	1	1	NA	Expert_NoraFranceschini	NA	OMIM	NA	GWASannotation_Myriam	ClinVar	chr2	27730939	missense	2:27730940	1
rs121913557	MC4R	1	NA	NA	NA	NA	NA	1	Expert_ExtremeObesity	NA	NA	NA	NA	NA	ClinVar	chr18	58039434	missense	18:58039435	1
rs72559723	ABCC8	NA	NA	NA	NA	NA	NA	1	NA	NA	NA	NA	NA	NA	ClinVar	chr11	17448670	missense	11:17448671	1
rs121908025	LDLR	NA	NA	NA	NA	NA	1	NA	NA	NA	NA	NA	NA	OMIM_dyslipidemia	NA	chr19	11213407	intron,missense	19:11213408	1
rs35353749	HBB	NA	NA	NA	1	NA	NA	NA	NA	NA	NA	OMIM	NA	NA	NA	chr11	5247925	missense	11:5247926	NA
rs121909819	HBB	NA	NA	NA	1	NA	NA	NA	NA	NA	NA	OMIM	NA	NA	NA	NA	NA	NA	NA:NA	NA
rs62508588	PAH	NA	NA	NA	NA	1	NA	NA	NA	NA	NA	NA	OMIM	NA	NA	chr12	103246706	missense	12:103246707	1
rs386834046	MKS1	1	NA	NA	NA	NA	NA	NA	ClinVar	NA	NA	NA	NA	NA	NA	chr17	56295980	frameshift	17:56295981	1
rs111033557	HFE	NA	NA	NA	1	1	NA	NA	NA	NA	NA	OMIM	OMIM	NA	NA	chr6	26091166	intron,missense	6:26091167	1
rs28934906	MECP2	1	NA	NA	NA	NA	NA	NA	Unknown	NA	NA	NA	NA	NA	NA	chrX	153296805	missense	X:153296806	1
rs35452098	HBB	NA	NA	NA	1	NA	NA	NA	NA	NA	NA	OMIM	NA	NA	NA	chr11	5247893	cds-indel	11:5247894	NA
rs2070074	GALT	NA	NA	NA	NA	1	NA	NA	NA	NA	NA	NA	OMIM	NA	NA	chr9	34649441	missense	9:34649442	1
rs28937579	BAAT	NA	NA	NA	NA	NA	1	NA	NA	NA	NA	NA	NA	OMIM_hypercholesterolemia	NA	chr9	104133460	missense	9:104133461	1
rs8181437	CYP2E1	NA	NA	NA	NA	1	NA	NA	NA	NA	NA	NA	ClinVar	NA	NA	chr10	135371193	intron	10:135371194	NA
rs8017377	NYNRIN	NA	NA	NA	NA	NA	1	NA	NA	NA	NA	NA	NA	GWASannotation_Myriam	NA	chr14	24883886	missense	14:24883887	1
rs119460972	XDH (XO)	NA	NA	NA	NA	1	NA	NA	NA	NA	NA	NA	OMIM	NA	NA	chr2	31609390	nonsense	2:31609391	1
rs121912497	LMNB2	NA	1	NA	NA	NA	1	NA	NA	Expert_NoraFranceschini	NA	NA	NA	ClinVar_dyslipidemia	NA	chr19	2435149	missense	19:2435150	1
rs121909821	HBB	NA	NA	NA	1	NA	NA	NA	NA	NA	NA	OMIM	NA	NA	NA	NA	NA	NA	NA:NA	NA
rs137853237	HNF1A	NA	NA	NA	1	NA	NA	1	NA	NA	NA	OMIM	NA	NA	ClinVar	chr12	121426673	missense	12:121426674	1
rs33945777	HBB	NA	NA	NA	1	NA	NA	NA	NA	NA	NA	OMIM	NA	NA	NA	chr11	5247805	splice-5	11:5247806	1
rs193922340	GCK	NA	NA	NA	NA	NA	NA	1	NA	NA	NA	NA	NA	NA	ClinVar	chr7	44186128	missense	7:44186129	1
rs193922356	PDX1	NA	NA	NA	NA	NA	NA	1	NA	NA	NA	NA	NA	NA	ClinVar	chr13	28498556	missense	13:28498557	1
rs137852313	G6PD	NA	NA	NA	1	NA	NA	NA	NA	NA	NA	OMIM	NA	NA	NA	chrX	153763401	missense	X:153763402	1
rs2031920	CYP2E1	NA	NA	NA	NA	1	NA	NA	NA	NA	NA	NA	OMIM	NA	NA	chr10	135339844	near-gene-5	10:135339845	1
rs121908005	ACADS	NA	NA	NA	NA	1	NA	NA	NA	NA	NA	NA	OMIM	NA	NA	chr12	121174845	missense	12:121174846	NA
rs33921589	HBB	NA	NA	NA	1	NA	NA	NA	NA	NA	NA	OMIM	NA	NA	NA	chr11	5247811	missense	11:5247812	NA
rs121918484	F2	NA	NA	NA	NA	NA	1	NA	NA	NA	NA	NA	NA	OMIM_hypercholesterolemia	NA	chr11	46748310	missense	11:46748311	1
rs33912272	HBB	NA	NA	NA	1	NA	NA	NA	NA	NA	NA	OMIM	NA	NA	NA	chr11	5248235	missense	11:5248236	NA
rs144142208	TLE1	NA	NA	NA	NA	NA	NA	1	NA	NA	NA	NA	NA	NA	ClinVar	chr9	84199379	missense	9:84199380	1
rs28942079	LDLR	NA	NA	NA	NA	NA	1	NA	NA	NA	NA	NA	NA	OMIM_dyslipidemia	NA	chr19	11224057	missense	19:11224058	NA
rs193213449	MC4R	1	NA	NA	NA	NA	NA	NA	Expert_ExtremeObesity	NA	NA	NA	NA	NA	NA	chr18	58039478	missense	18:58039479	NA
rs6546839	ALMS1	NA	1	NA	NA	NA	NA	NA	NA	Expert_NoraFranceschini	NA	NA	NA	NA	NA	chr2	73680507	missense	2:73680508	1
rs28935490	GLA	NA	NA	1	NA	NA	NA	NA	NA	NA	ClinVar_SCD	NA	NA	NA	NA	chrX	100653419	intron,missense	X:100653420	1
rs700233	C9	NA	1	NA	NA	NA	NA	NA	NA	Expert_NoraFranceschini	NA	NA	NA	NA	NA	chr5	39364553	missense	5:39364554	1
rs199473480	KCNQ1	NA	NA	NA	NA	NA	NA	1	NA	NA	NA	NA	NA	NA	ClinVar	chr11	2797235	ncRNA,missense	11:2797236	1
rs56298569	GATA4	NA	NA	NA	NA	NA	NA	1	NA	NA	NA	NA	NA	NA	ClinVar	chr8	11612590	missense	8:11612591	1
rs121918112	POMC	1	NA	NA	NA	NA	NA	NA	Expert_ExtremeObesity	NA	NA	NA	NA	NA	NA	chr2	25384602	nonsense	2:25384603	1
rs121909227	PTEN	1	NA	NA	NA	NA	NA	NA	ClinVar	NA	NA	NA	NA	NA	NA	chr10	89717614	nonsense	10:89717615	NA
rs12767560	CYP2E1	NA	NA	NA	NA	1	NA	NA	NA	NA	NA	NA	ClinVar	NA	NA	chr10	135375954	intron	10:135375955	NA
rs121964915	CFI	NA	1	NA	NA	NA	NA	NA	NA	Expert_Kopp_CKD	NA	NA	NA	NA	NA	chr4	110662163	nonsense	4:110662164	1
rs121917829	MC4R	1	NA	NA	NA	NA	NA	1	Expert_ExtremeObesity	NA	NA	NA	NA	NA	ClinVar	chr18	58038721	nonsense	18:58038722	1
rs121918189	FBP1	NA	NA	NA	NA	1	NA	NA	NA	NA	NA	NA	OMIM	NA	NA	chr9	97372239	missense	9:97372240	1
rs34598192	MYH7	NA	NA	1	NA	NA	NA	NA	NA	NA	ClinVar_SCD	NA	NA	NA	NA	chr14	23888323	intron	14:23888324	NA
rs9332141	CYP2C9	NA	NA	NA	NA	1	NA	NA	NA	NA	NA	NA	ClinVar	NA	NA	chr10	96721661	intron	10:96721662	NA
rs1401454	SOX6	NA	1	NA	NA	NA	NA	NA	NA	Expert_NoraFranceschini	NA	NA	NA	NA	NA	chr11	16250182	intron	11:16250183	1
rs121913062	CFH	NA	1	NA	NA	NA	NA	NA	NA	Expert_Kopp_CKD	NA	NA	NA	NA	NA	chr1	196712681	missense	1:196712682	1
rs63750729	HBB	NA	NA	NA	1	NA	NA	NA	NA	NA	NA	OMIM	NA	NA	NA	chr11	5248235	frameshift	11:5248236	NA
rs319689	MAP4	NA	1	NA	NA	NA	NA	NA	NA	Expert_NoraFranceschini	NA	NA	NA	NA	NA	chr3	47928166	intron	3:47928167	1
rs148433308	ACTC1	NA	NA	1	NA	NA	NA	NA	NA	NA	ClinVar_SCD	NA	NA	NA	NA	chr15	35086857	intron	15:35086858	NA
rs199865688	MYBPC3	NA	NA	1	NA	NA	NA	NA	NA	NA	ClinVar_SCD	NA	NA	NA	NA	chr11	47359046	missense	11:47359047	1
rs115522476	MYL2	NA	NA	1	NA	NA	NA	NA	NA	NA	ClinVar_SCD	NA	NA	NA	NA	chr12	111352112	intron	12:111352113	1
rs11101838	CYP2E1	NA	NA	NA	NA	1	NA	NA	NA	NA	NA	NA	ClinVar	NA	NA	chr10	135377037	intron	10:135377038	NA
rs2149617	CYP2E1	NA	NA	NA	NA	1	NA	NA	NA	NA	NA	NA	ClinVar	NA	NA	chr10	135368324	intron,near-gene-3	10:135368325	NA
rs12767545	CYP2E1	NA	NA	NA	NA	1	NA	NA	NA	NA	NA	NA	ClinVar	NA	NA	chr10	135375926	intron	10:135375927	NA
rs121918382	APOC3	NA	NA	NA	NA	NA	1	NA	NA	NA	NA	NA	NA	OMIM_hyperlipidemia	NA	chr11	116703531	missense	11:116703532	1
rs11101846	CYP2E1	NA	NA	NA	NA	1	NA	NA	NA	NA	NA	NA	ClinVar	NA	NA	chr10	135381442	intron,ncRNA	10:135381443	NA
rs9630002	CYP2E1	NA	NA	NA	NA	1	NA	NA	NA	NA	NA	NA	ClinVar	NA	NA	chr10	135378543	intron	10:135378544	NA
rs10857749	CYP2E1	NA	NA	NA	NA	1	NA	NA	NA	NA	NA	NA	ClinVar	NA	NA	chr10	135372596	intron	10:135372597	NA
rs2864983	CYP2E1	NA	NA	NA	NA	1	NA	NA	NA	NA	NA	NA	ClinVar	NA	NA	chr10	135362691	unknown	10:135362692	NA
rs8181359	CYP2E1	NA	NA	NA	NA	1	NA	NA	NA	NA	NA	NA	ClinVar	NA	NA	chr10	135370759	intron	10:135370760	NA
rs11101840	CYP2E1	NA	NA	NA	NA	1	NA	NA	NA	NA	NA	NA	ClinVar	NA	NA	chr10	135377902	intron	10:135377903	NA
rs10857750	CYP2E1	NA	NA	NA	NA	1	NA	NA	NA	NA	NA	NA	ClinVar	NA	NA	chr10	135372658	intron	10:135372659	NA
rs74315373	SLC19A2	NA	NA	NA	NA	NA	NA	1	NA	NA	NA	NA	NA	NA	ClinVar	chr1	169446715	nonsense	1:169446716	1
rs121909813	HBB	NA	NA	NA	1	NA	NA	NA	NA	NA	NA	OMIM	NA	NA	NA	NA	NA	NA	NA:NA	NA
rs45511396	MYH7	NA	NA	1	NA	NA	NA	NA	NA	NA	ClinVar_SCD	NA	NA	NA	NA	chr14	23902892	missense	14:23902893	1
rs74315375	SLC19A2	NA	NA	NA	NA	NA	NA	1	NA	NA	NA	NA	NA	NA	ClinVar	chr1	169438030	nonsense	1:169438031	1
rs121909807	HBB	NA	NA	NA	1	NA	NA	NA	NA	NA	NA	OMIM	NA	NA	NA	NA	NA	NA	NA:NA	NA
rs121909811	HBB	NA	NA	NA	1	NA	NA	NA	NA	NA	NA	OMIM	NA	NA	NA	NA	NA	NA	NA:NA	NA
rs121909815	HBB	NA	NA	NA	1	NA	NA	NA	NA	NA	NA	OMIM	NA	NA	NA	NA	NA	NA	NA:NA	NA
rs63751900	HBB	NA	NA	NA	1	NA	NA	NA	NA	NA	NA	OMIM	NA	NA	NA	NA	NA	NA	NA:NA	NA
rs146936435	CYP2C9	NA	NA	NA	NA	1	NA	NA	NA	NA	NA	NA	ClinVar	NA	NA	chr10	96531597	intron	10:96531598	NA
rs148801468	CYP2C9	NA	NA	NA	NA	1	NA	NA	NA	NA	NA	NA	ClinVar	NA	NA	chr10	96555446	intron	10:96555447	NA
rs121909824	HBB	NA	NA	NA	1	NA	NA	NA	NA	NA	NA	OMIM	NA	NA	NA	NA	NA	NA	NA:NA	NA
rs2074238	KCNQ1	NA	NA	1	NA	NA	NA	NA	NA	NA	Expert_ChristyAvery_Published_Qtvariants	NA	NA	NA	NA	chr11	2484802	intron	11:2484803	1
rs79163067	OLFML2B	NA	NA	1	NA	NA	NA	NA	NA	NA	Expert_ChristyAvery_Published_Qtvariants	NA	NA	NA	NA	chr1	161959609	intron	1:161959610	1
rs17391905	C1orf185	NA	NA	1	NA	NA	NA	NA	NA	NA	Lodder_2014_PMID23956259	NA	NA	NA	NA	chr1	51546139	unknown	1:51546140	1
rs121909804	HBB	NA	NA	NA	1	NA	NA	NA	NA	NA	NA	OMIM	NA	NA	NA	NA	NA	NA	NA:NA	NA
rs387906468	G6PD	NA	NA	NA	1	NA	NA	NA	NA	NA	NA	OMIM	NA	NA	NA	NA	NA	NA	NA:NA	NA
rs58335703	CYP2C19	NA	NA	NA	NA	1	NA	NA	NA	NA	NA	NA	ClinVar	NA	NA	chr10	96507999	unknown	10:96508000	NA
rs1799983	NOS3	NA	1	1	NA	NA	1	NA	NA	Expert_NoraFranceschini	ClinVar_Coronary_Heart_Disease	NA	NA	OMIM_hypercholesterolemia	NA	chr7	150696110	missense	7:150696111	1
rs141212743	LRP6	NA	1	NA	NA	NA	NA	NA	NA	Expert_NoraFranceschini	NA	NA	NA	NA	NA	chr12	12334270	missense	12:12334271	1
rs121918674	HNF1B	NA	NA	NA	NA	NA	NA	1	NA	NA	NA	NA	NA	NA	ClinVar	chr17	36099531	missense	17:36099532	1
rs179363878	AIRE	NA	NA	NA	NA	NA	NA	1	NA	NA	NA	NA	NA	NA	ClinVar	chr21	45705971	missense	21:45705972	1
rs267606661	NA	NA	NA	NA	NA	NA	1	NA	NA	NA	NA	NA	NA	ClinVar_hypertriglyceridemia	NA	chr19	45412357	missense	19:45412358	1
rs121918353	JAG1	NA	NA	NA	NA	NA	1	NA	NA	NA	NA	NA	NA	OMIM_hypercholesterolemia	NA	chr20	10637099	missense	20:10637100	1
rs179363879	AIRE	NA	NA	NA	NA	NA	NA	1	NA	NA	NA	NA	NA	NA	ClinVar	chr21	45705974	missense	21:45705975	1
rs193922480	HNF4A	NA	NA	NA	NA	NA	NA	1	NA	NA	NA	NA	NA	NA	ClinVar	chr20	43052761	missense	20:43052762	1
rs179363880	AIRE	NA	NA	NA	NA	NA	NA	1	NA	NA	NA	NA	NA	NA	ClinVar	chr21	45706538	missense	21:45706539	NA
rs35204496	HBB	NA	NA	NA	1	NA	NA	NA	NA	NA	NA	OMIM	NA	NA	NA	chr11	5247834	missense	11:5247835	1
rs115104988	MRAP2	1	NA	NA	NA	NA	NA	NA	Expert_ExtremeObesity	NA	NA	NA	NA	NA	NA	chr6	84765107	missense	6:84765108	1
rs7498665	SH2B1	1	NA	NA	NA	NA	NA	NA	Expert_ExtremeObesity	NA	NA	NA	NA	NA	NA	chr16	28883240	missense	16:28883241	1
rs199472677	KCNQ1	NA	NA	1	NA	NA	NA	1	NA	NA	ClinVar_LQTS	NA	NA	NA	ClinVar	chr11	2466655	missense	11:2466656	1
rs386834047	MKS1	1	NA	NA	NA	NA	NA	NA	ClinVar	NA	NA	NA	NA	NA	NA	chr17	56293472	frameshift	17:56293473	NA
rs67608943	PCSK9	NA	NA	NA	NA	NA	1	NA	NA	NA	NA	NA	NA	OMIM_hypercholesterolemia	NA	chr1	55512221	nonsense	1:55512222	1
rs118203907	F5	NA	NA	NA	NA	NA	1	NA	NA	NA	NA	NA	NA	OMIM_hypercholesterolemia	NA	chr1	169500042	missense	1:169500043	1
rs147403316	CYP2C9	NA	NA	NA	NA	1	NA	NA	NA	NA	NA	NA	ClinVar	NA	NA	chr10	96684066	unknown	10:96684067	NA
rs3790437	LEPR	1	NA	NA	NA	NA	NA	NA	Expert_ExtremeObesity	NA	NA	NA	NA	NA	NA	chr1	66085432	intron	1:66085433	1
rs121913561	MC4R	1	NA	NA	NA	NA	NA	1	Expert_ExtremeObesity	NA	NA	NA	NA	NA	ClinVar	chr18	58038761	missense	18:58038762	1
rs33947020	HBB	NA	NA	NA	1	NA	NA	NA	NA	NA	NA	OMIM	NA	NA	NA	chr11	5246912	missense	11:5246913	NA
rs33948578	HBB	NA	NA	NA	1	NA	NA	NA	NA	NA	NA	OMIM	NA	NA	NA	chr11	5248023	missense	11:5248024	NA
rs33954264	HBB	NA	NA	NA	1	NA	NA	NA	NA	NA	NA	OMIM	NA	NA	NA	chr11	5246831	missense	11:5246832	NA
rs33985472	HBB	NA	NA	NA	1	NA	NA	NA	NA	NA	NA	OMIM	NA	NA	NA	chr11	5246714	untranslated-3	11:5246715	1
rs133368	CYP2D6	NA	NA	NA	NA	1	NA	NA	NA	NA	NA	NA	ClinVar	NA	NA	chr22	42463688	intron	22:42463689	NA
rs5758612	CYP2D6	NA	NA	NA	NA	1	NA	NA	NA	NA	NA	NA	ClinVar	NA	NA	chr22	42548177	unknown	22:42548178	NA
rs193922604	HNF1A	NA	NA	NA	NA	NA	NA	1	NA	NA	NA	NA	NA	NA	SIGMA	chr12	121432042	missense	12:121432043	1
rs121913061	CFH	NA	1	NA	NA	NA	NA	NA	NA	Expert_Kopp_CKD	NA	NA	NA	NA	NA	chr1	196659254	nonsense	1:196659255	1
rs199473454	KCNQ1	NA	NA	NA	NA	NA	NA	1	NA	NA	NA	NA	NA	NA	ClinVar	chr11	2591958	ncRNA,missense	11:2591959	NA
rs193922265	GCK	NA	NA	NA	NA	NA	NA	1	NA	NA	NA	NA	NA	NA	ClinVar	chr7	44185212	missense	7:44185213	1
rs193922266	GCK	NA	NA	NA	NA	NA	NA	1	NA	NA	NA	NA	NA	NA	ClinVar	chr7	44185206	missense	7:44185207	1
rs193922267	GCK	NA	NA	NA	NA	NA	NA	1	NA	NA	NA	NA	NA	NA	ClinVar	chr7	44185195	missense	7:44185196	1
rs193922268	GCK	NA	NA	NA	NA	NA	NA	1	NA	NA	NA	NA	NA	NA	ClinVar	chr7	44185191	missense	7:44185192	1
rs17465637	MIA3	NA	NA	1	NA	NA	NA	NA	NA	NA	Lodder_2014_PMID23956259	NA	NA	NA	NA	chr1	222823528	intron	1:222823529	1
rs7784776	IGFBP3	NA	NA	1	NA	NA	NA	NA	NA	NA	Lodder_2014_PMID23956259	NA	NA	NA	NA	chr7	46620144	unknown	7:46620145	1
rs7562790	CRIM1	NA	NA	1	NA	NA	NA	NA	NA	NA	Lodder_2014_PMID23956259	NA	NA	NA	NA	chr2	36673554	intron	2:36673555	1
rs7660702	ARHGAP24	NA	NA	1	NA	NA	NA	NA	NA	NA	Lodder_2014_PMID23956259	NA	NA	NA	NA	chr4	86651463	intron	4:86651464	1
rs2294901	MKKS	1	NA	NA	NA	NA	NA	NA	PMID19247371	NA	NA	NA	NA	NA	NA	chr20	10385502	ncRNA,untranslated-3	20:10385503	1
rs113994196	MKKS	1	NA	NA	NA	NA	NA	NA	PMID19247371	NA	NA	NA	NA	NA	NA	chr20	10393286	intron,frameshift	20:10393287	NA
rs1052700	PLIN1	1	NA	NA	NA	NA	NA	NA	Expert_Lipodystrophy	NA	NA	NA	NA	NA	NA	chr15	90208309	untranslated-3	15:90208310	1
rs35553496	HBB	NA	NA	NA	1	NA	NA	NA	NA	NA	NA	OMIM	NA	NA	NA	chr11	5247859	missense	11:5247860	NA
rs2882668	MAP4	NA	1	NA	NA	NA	NA	NA	NA	Expert_NoraFranceschini	NA	NA	NA	NA	NA	chr3	47980305	intron	3:47980306	1
rs41275456	MTHFR	NA	1	NA	NA	NA	NA	NA	NA	Expert_NoraFranceschini	NA	NA	NA	NA	NA	chr1	11835555	near-gene-3,untranslated-5	1:11835556	1
rs104886303	COL4A5	NA	1	NA	NA	NA	NA	NA	NA	Expert_Kopp_CKD_Alport	NA	NA	NA	NA	NA	chrX	107938638	missense	X:107938639	1
rs17730281	NA	NA	1	NA	NA	NA	NA	NA	NA	Expert_NoraFranceschini	NA	NA	NA	NA	NA	chr15	53907947	ncRNA,missense	15:53907948	1
rs6496589	PLIN1	1	NA	NA	NA	NA	NA	NA	ClinVar	NA	NA	NA	NA	NA	NA	chr15	90213228	missense	15:90213229	1
rs121964913	CFI	NA	1	NA	NA	NA	NA	NA	NA	Expert_Kopp_CKD	NA	NA	NA	NA	NA	chr4	110667386	nonsense	4:110667387	1
rs34599082	DARC	NA	NA	NA	1	NA	NA	NA	NA	NA	NA	OMIM	NA	NA	NA	chr1	159175493	missense	1:159175494	1
rs17030613	CAPZA1	NA	1	NA	NA	NA	NA	NA	NA	Expert_NoraFranceschini	NA	NA	NA	NA	NA	chr1	113190806	intron	1:113190807	1
rs199472772	KCNQ1	NA	NA	NA	NA	NA	NA	1	NA	NA	NA	NA	NA	NA	ClinVar	chr11	2608835	ncRNA,missense	11:2608836	1
rs17079785	SMARCC1	NA	1	NA	NA	NA	NA	NA	NA	Expert_NoraFranceschini	NA	NA	NA	NA	NA	chr3	47784649	intron	3:47784650	1
rs104886229	COL4A5	NA	1	NA	NA	NA	NA	NA	NA	Expert_Kopp_CKD_Alport	NA	NA	NA	NA	NA	chrX	107908790	missense	X:107908791	1
rs12495204	SMARCC1	NA	1	NA	NA	NA	NA	NA	NA	Expert_NoraFranceschini	NA	NA	NA	NA	NA	chr3	47762029	intron	3:47762030	1
rs72658867	LDLR	NA	NA	NA	NA	NA	1	NA	NA	NA	NA	NA	NA	ClinVar_hypercholesterolemia	NA	chr19	11231202	intron	19:11231203	1
rs121909232	PTEN	1	NA	NA	NA	NA	NA	NA	ClinVar	NA	NA	NA	NA	NA	NA	chr10	89712014	nonsense	10:89712015	1
rs199472745	KCNQ1	NA	NA	NA	NA	NA	NA	1	NA	NA	NA	NA	NA	NA	ClinVar	chr11	2604670	ncRNA,missense	11:2604671	1
rs121434536	CYP19A1	NA	NA	NA	NA	1	NA	NA	NA	NA	NA	NA	OMIM_ClinVar	NA	NA	chr15	51504656	missense	15:51504657	1
rs28934605	CYP27B1	NA	NA	NA	NA	1	NA	NA	NA	NA	NA	NA	OMIM_ClinVar	NA	NA	chr12	58159801	missense	12:58159802	NA
rs121913152	INSR	NA	NA	NA	NA	NA	NA	1	NA	NA	NA	NA	NA	NA	ClinVar	chr19	7267843	missense	19:7267844	1
rs121909237	PTEN	1	NA	NA	NA	NA	NA	NA	ClinVar	NA	NA	NA	NA	NA	NA	chr10	89692877	missense	10:89692878	1
rs80356820	HBB	NA	NA	NA	1	NA	NA	NA	NA	NA	NA	OMIM	NA	NA	NA	chr11	5247986	frameshift	11:5247987	1
rs10509305	STOX1	NA	1	NA	NA	NA	NA	NA	NA	Expert_NoraFranceschini	NA	NA	NA	NA	NA	chr10	70645375	intron,missense	10:70645376	1
rs74575103	G6PD	NA	NA	NA	1	NA	NA	NA	NA	NA	NA	OMIM	NA	NA	NA	chrX	153761800	missense	X:153761801	1
rs502933	MC4R	1	NA	NA	NA	NA	NA	NA	Expert_ExtremeObesity	NA	NA	NA	NA	NA	NA	chr18	57896473	unknown	18:57896474	1
rs121913146	INSR	NA	NA	NA	NA	NA	NA	1	NA	NA	NA	NA	NA	NA	ClinVar	chr19	7267528	nonsense	19:7267529	1
rs193919340	ALMS1	NA	NA	NA	NA	NA	1	NA	NA	NA	NA	NA	NA	ClinVar_dyslipidemia	NA	chr2	73717246	nonsense	2:73717247	1
rs33990253	HBB	NA	NA	NA	1	NA	NA	NA	NA	NA	NA	OMIM	NA	NA	NA	chr11	5247940	missense	11:5247941	1
rs138546433	SIM1	1	NA	NA	NA	NA	NA	NA	Expert_ExtremeObesity	NA	NA	NA	NA	NA	NA	chr6	100897540	missense	6:100897541	1
rs56392308	ABO	NA	NA	NA	1	NA	NA	NA	NA	NA	NA	OMIM	NA	NA	NA	chr9	136131056	frameshift	9:136131057	1
rs3213541	SIM1	1	NA	NA	NA	NA	NA	NA	Expert_ExtremeObesity	NA	NA	NA	NA	NA	NA	chr6	100896242	intron	6:100896243	1
rs33974277	HBB	NA	NA	NA	1	NA	NA	NA	NA	NA	NA	OMIM	NA	NA	NA	chr11	5248163	missense	11:5248164	1
rs121908582	BBS5	1	NA	NA	NA	NA	NA	NA	ClinVar	NA	NA	NA	NA	NA	NA	chr2	170350274	missense	2:170350275	1
rs140908824	SIM1	1	NA	NA	NA	NA	NA	NA	Expert_ExtremeObesity	NA	NA	NA	NA	NA	NA	chr6	100897469	missense	6:100897470	1
rs141415931	SIM1	1	NA	NA	NA	NA	NA	NA	Expert_ExtremeObesity	NA	NA	NA	NA	NA	NA	chr6	100838673	missense	6:100838674	1
rs183487509	KSR2	1	NA	NA	NA	NA	NA	NA	Expert_ExtremeObesity	NA	NA	NA	NA	NA	NA	chr12	117914382	missense	12:117914383	1
rs121913148	INSR	NA	NA	NA	NA	NA	NA	1	NA	NA	NA	NA	NA	NA	ClinVar	chr19	7125492	missense	19:7125493	1
rs6234	PCSK1	1	NA	NA	NA	NA	NA	NA	Expert_ExtremeObesity	NA	NA	NA	NA	NA	NA	chr5	95728973	missense	5:95728974	1
rs119480069	ABCG5	NA	NA	NA	NA	NA	1	NA	NA	NA	NA	NA	NA	OMIM_hypercholesterolemia	NA	chr2	44051209	missense	2:44051210	1
rs63750475	HBB	NA	NA	NA	1	NA	NA	NA	NA	NA	NA	OMIM	NA	NA	NA	chr11	5248247	frameshift	11:5248248	NA
rs148904867	MRAP2	1	NA	NA	NA	NA	NA	NA	Expert_ExtremeObesity	NA	NA	NA	NA	NA	NA	chr6	84798954	missense	6:84798955	1
rs140808909	APOE	NA	NA	NA	1	NA	1	NA	NA	NA	NA	OMIM	NA	ClinVar_hyperlipoproteinemia	NA	chr19	45412336	missense	19:45412337	1
rs111033541	UGT1A1	NA	NA	NA	NA	1	NA	NA	NA	NA	NA	NA	OMIM	NA	NA	chr2	234668976	intron,missense	2:234668977	1
rs13447324	MC4R	1	NA	NA	NA	NA	NA	1	Expert_ExtremeObesity	NA	NA	NA	NA	NA	ClinVar	chr18	58039477	nonsense	18:58039478	1
rs63750915	HBB	NA	NA	NA	1	NA	NA	NA	NA	NA	NA	OMIM	NA	NA	NA	NA	NA	NA	NA:NA	NA
rs193922418	AIRE	NA	NA	NA	NA	NA	NA	1	NA	NA	NA	NA	NA	NA	ClinVar	chr21	45707015	missense	21:45707016	1
rs72544141	ANK2	NA	NA	1	NA	NA	NA	NA	NA	NA	ClinVar_HeartRate	NA	NA	NA	NA	chr4	114269432	missense	4:114269433	1
rs75220808	CEP290	1	NA	NA	NA	NA	NA	NA	Unknown	NA	NA	NA	NA	NA	NA	chr12	88496778	missense	12:88496779	1
rs121909816	HBB	NA	NA	NA	1	NA	NA	NA	NA	NA	NA	OMIM	NA	NA	NA	NA	NA	NA	NA:NA	NA
rs8087522	MC4R	1	NA	NA	NA	NA	NA	NA	Expert_ExtremeObesity	NA	NA	NA	NA	NA	NA	chr18	58040477	near-gene-5	18:58040478	1
rs8176749	ABO	NA	NA	NA	1	NA	NA	NA	NA	NA	NA	Expert_Reiner	NA	NA	NA	chr9	136131187	coding-synon	9:136131188	1
rs121913140	INSR	NA	NA	NA	NA	NA	NA	1	NA	NA	NA	NA	NA	NA	ClinVar	chr19	7119573	missense	19:7119574	1
rs193922322	GCK	NA	NA	NA	NA	NA	NA	1	NA	NA	NA	NA	NA	NA	ClinVar	chr7	44187417	missense	7:44187418	1
rs104894540	VKORC1	NA	NA	NA	NA	1	NA	NA	NA	NA	NA	NA	OMIM	NA	NA	chr16	31105916	missense	16:31105917	NA
rs34515413	HBB	NA	NA	NA	1	NA	NA	NA	NA	NA	NA	OMIM	NA	NA	NA	chr11	5247827	missense	11:5247828	NA
rs1141387	HBB	NA	NA	NA	1	NA	NA	NA	NA	NA	NA	OMIM	NA	NA	NA	chr11	5248018	missense	11:5248019	NA
rs3134943	AGER	NA	NA	NA	1	NA	NA	NA	NA	NA	NA	Expert_Reiner	NA	NA	NA	chr6	32147760	intron,near-gene-5	6:32147761	1
rs936428	CDC25A	NA	1	NA	NA	NA	NA	NA	NA	Expert_NoraFranceschini	NA	NA	NA	NA	NA	chr3	48167280	unknown	3:48167281	1
rs145974930	KCNQ1	NA	NA	1	NA	NA	NA	1	NA	NA	ClinVar_LQTS	NA	NA	NA	ClinVar	chr11	2790111	ncRNA,missense	11:2790112	1
rs111033583	HBB	NA	NA	NA	1	NA	NA	NA	NA	NA	NA	OMIM	NA	NA	NA	NA	NA	NA	NA:NA	NA
rs1064039	CST3	NA	1	NA	NA	NA	NA	NA	NA	Expert_NoraFranceschini	NA	NA	NA	NA	NA	chr20	23618426	missense	20:23618427	1
rs111033663	GALT	NA	NA	NA	NA	1	NA	NA	NA	NA	NA	NA	OMIM	NA	NA	chr9	34647223	missense	9:34647224	NA
rs36210419	KCNQ1	NA	NA	NA	NA	NA	NA	1	NA	NA	NA	NA	NA	NA	ClinVar	chr11	2592601	ncRNA,missense	11:2592602	1
rs193929372	GCK	NA	NA	NA	NA	NA	NA	1	NA	NA	NA	NA	NA	NA	ClinVar	NA	NA	NA	NA:NA	NA
rs199874059	MKS1	1	NA	NA	NA	NA	NA	NA	ClinVar	NA	NA	NA	NA	NA	NA	chr17	56288018	splice-5	17:56288019	1
rs1052486	BAG6	NA	1	NA	NA	NA	NA	NA	NA	Expert_NoraFranceschini	NA	NA	NA	NA	NA	chr6	31610685	intron,missense	6:31610686	1
rs2272007	ULK4	NA	1	NA	NA	NA	NA	NA	NA	Expert_NoraFranceschini	NA	NA	NA	NA	NA	chr3	41996135	missense	3:41996136	1
rs121909221	PTEN	1	NA	NA	NA	NA	NA	NA	ClinVar	NA	NA	NA	NA	NA	NA	chr10	89711891	missense	10:89711892	1
rs104894376	TBX3	1	NA	NA	NA	NA	NA	NA	ClinVar	NA	NA	NA	NA	NA	NA	chr12	115115448	nonsense	12:115115449	1
rs121918394	APOE	NA	NA	NA	1	NA	1	NA	NA	NA	NA	OMIM	NA	OMIM_dyslipidemia	NA	chr19	45412042	missense	19:45412043	NA
rs104894376	TBX3	1	NA	NA	NA	NA	NA	NA	ClinVar	NA	NA	NA	NA	NA	NA	chr12	115115448	nonsense	12:115115449	1
rs1800625	AGER	NA	NA	NA	1	NA	NA	NA	NA	NA	NA	Expert_Reiner	NA	NA	NA	chr6	32152441	near-gene-3,near-gene-5	6:32152442	1
rs28930368	POMC	1	NA	NA	NA	NA	NA	NA	Expert_ExtremeObesity	NA	NA	NA	NA	NA	NA	chr2	25384471	coding-synon	2:25384472	1
rs33932908	HBB	NA	NA	NA	1	NA	NA	NA	NA	NA	NA	OMIM	NA	NA	NA	chr11	5246933	missense	11:5246934	NA
rs63750837	HBB	NA	NA	NA	1	NA	NA	NA	NA	NA	NA	OMIM	NA	NA	NA	chr11	5247826	cds-indel	11:5247827	NA
rs4788102	SH2B1	1	NA	NA	NA	NA	NA	NA	Expert_ExtremeObesity	NA	NA	NA	NA	NA	NA	chr16	28873397	near-gene-5	16:28873398	1
rs121909733	GLUD1	NA	NA	NA	NA	NA	NA	1	NA	NA	NA	NA	NA	NA	ClinVar	chr10	88813160	missense	10:88813161	1
rs121909734	GLUD1	NA	NA	NA	NA	NA	NA	1	NA	NA	NA	NA	NA	NA	ClinVar	chr10	88813159	missense	10:88813160	1
rs121909735	GLUD1	NA	NA	NA	NA	NA	NA	1	NA	NA	NA	NA	NA	NA	ClinVar	chr10	88820684	missense	10:88820685	1
rs121909736	GLUD1	NA	NA	NA	NA	NA	NA	1	NA	NA	NA	NA	NA	NA	ClinVar	chr10	88820777	missense	10:88820778	NA
rs144291757	PTF1A	NA	NA	NA	NA	NA	NA	1	NA	NA	NA	NA	NA	NA	ClinVar	chr10	23481600	missense	10:23481601	1
rs56275071	GLUD1	NA	NA	NA	NA	NA	NA	1	NA	NA	NA	NA	NA	NA	ClinVar	chr10	88822513	missense	10:88822514	1
rs104894237	KCNJ11	NA	NA	NA	NA	NA	NA	1	NA	NA	NA	NA	NA	NA	ClinVar	chr11	17408877	missense	11:17408878	1
rs120074180	KCNQ1	NA	NA	NA	NA	NA	NA	1	NA	NA	NA	NA	NA	NA	ClinVar	chr11	2594111	ncRNA,missense	11:2594112	1
rs120074182	KCNQ1	NA	NA	NA	NA	NA	NA	1	NA	NA	NA	NA	NA	NA	ClinVar	chr11	2604677	ncRNA,missense	11:2604678	1
rs120074183	KCNQ1	NA	NA	NA	NA	NA	NA	1	NA	NA	NA	NA	NA	NA	ClinVar	chr11	2606442	ncRNA,missense	11:2606443	NA
rs120074184	KCNQ1	NA	NA	NA	NA	NA	NA	1	NA	NA	NA	NA	NA	NA	ClinVar	chr11	2604682	ncRNA,missense	11:2604683	1
rs120074186	KCNQ1	NA	NA	NA	NA	NA	NA	1	NA	NA	NA	NA	NA	NA	ClinVar	chr11	2594208	ncRNA,missense	11:2594209	1
rs120074188	KCNQ1	NA	NA	NA	NA	NA	NA	1	NA	NA	NA	NA	NA	NA	ClinVar	chr11	2790131	ncRNA,missense	11:2790132	1
rs120074189	KCNQ1	NA	NA	NA	NA	NA	NA	1	NA	NA	NA	NA	NA	NA	ClinVar	chr11	2799232	ncRNA,missense	11:2799233	1
rs120074191	KCNQ1	NA	NA	NA	NA	NA	NA	1	NA	NA	NA	NA	NA	NA	ClinVar	chr11	2466677	missense	11:2466678	1
rs120074192	KCNQ1	NA	NA	NA	NA	NA	NA	1	NA	NA	NA	NA	NA	NA	ClinVar	chr11	2549188	ncRNA,missense	11:2549189	NA
rs120074193	KCNQ1	NA	NA	NA	NA	NA	NA	1	NA	NA	NA	NA	NA	NA	ClinVar	chr11	2594099	ncRNA,missense	11:2594100	1
rs121907915	PAX6	NA	NA	NA	NA	NA	NA	1	NA	NA	NA	NA	NA	NA	ClinVar	chr11	31812382	nonsense	11:31812383	1
rs121907916	PAX6	NA	NA	NA	NA	NA	NA	1	NA	NA	NA	NA	NA	NA	ClinVar	chr11	31816252	nonsense	11:31816253	1
rs33954595	HBB	NA	NA	NA	1	NA	NA	NA	NA	NA	NA	OMIM	NA	NA	NA	chr11	5247823	missense	11:5247824	NA
rs4650993	C1orf220	NA	NA	NA	NA	NA	1	NA	NA	NA	NA	NA	NA	GWASannotation_Myriam	NA	chr1	178515186	intron	1:178515187	1
rs133375	CYP2D6	NA	NA	NA	NA	1	NA	NA	NA	NA	NA	NA	ClinVar	NA	NA	chr22	42466508	untranslated-5	22:42466509	1
rs104886121	COL4A5	NA	1	NA	NA	NA	NA	NA	NA	Expert_Kopp_CKD_Alport	NA	NA	NA	NA	NA	chrX	107840271	missense	X:107840272	1
rs61752766	CYP11B1	NA	1	NA	NA	NA	NA	NA	NA	Expert_NoraFranceschini	NA	NA	NA	NA	NA	chr8	143957245	missense	8:143957246	1
rs193922489	HNF1B	NA	NA	NA	NA	NA	NA	1	NA	NA	NA	NA	NA	NA	SIGMA	chr17	36099497	frameshift	17:36099498	1
rs3827103	MC3R	1	NA	NA	NA	NA	NA	NA	Unknown	NA	NA	NA	NA	NA	NA	chr20	54824028	missense	20:54824029	1
rs2304795	PLIN	1	NA	NA	NA	NA	NA	NA	Unknown	NA	NA	NA	NA	NA	NA	chr15	90210262	coding-synon	15:90210263	1
rs7178130	BBS4	1	NA	NA	NA	NA	NA	NA	Unknown	NA	NA	NA	NA	NA	NA	chr15	72978201	near-gene-5,ncRNA	15:72978202	1
rs16416	IPW	1	NA	NA	NA	NA	NA	NA	Unknown	NA	NA	NA	NA	NA	NA	chr15	25365169	ncRNA	15:25365170	1
rs309370	BBS12	1	NA	NA	NA	NA	NA	NA	Unknown	NA	NA	NA	NA	NA	NA	chr4	123664203	missense	4:123664204	1
rs2277598	BBS4	1	NA	NA	NA	NA	NA	NA	Unknown	NA	NA	NA	NA	NA	NA	chr15	73027477	ncRNA,missense	15:73027478	1
rs16754	WT1	1	NA	NA	NA	NA	NA	NA	Unknown	NA	NA	NA	NA	NA	NA	chr11	32417944	coding-synon	11:32417945	1
rs1040461	RAB23	1	NA	NA	NA	NA	NA	NA	Unknown	NA	NA	NA	NA	NA	NA	chr6	57055353	missense	6:57055354	1
rs2234590	WT1	1	NA	NA	NA	NA	NA	NA	Unknown	NA	NA	NA	NA	NA	NA	chr11	32421532	coding-synon	11:32421533	1
rs121918043	PKD2	NA	NA	NA	NA	1	NA	NA	NA	NA	NA	NA	OMIM	NA	NA	chr4	88968005	missense	4:88968006	1
rs104893956	ESR1	NA	NA	NA	NA	1	NA	NA	NA	NA	NA	NA	OMIM	NA	NA	chr6	152163747	nonsense	6:152163748	1
rs121907946	GCLC	NA	NA	NA	NA	1	NA	NA	NA	NA	NA	NA	OMIM	NA	NA	chr6	53371798	missense	6:53371799	NA
rs328	LPL	NA	NA	NA	NA	NA	1	NA	NA	NA	NA	NA	NA	ClinVar_hyperlipidemia	NA	chr8	19819723	nonsense	8:19819724	1
rs6002616	CYP2D6	NA	NA	NA	NA	1	NA	NA	NA	NA	NA	NA	ClinVar	NA	NA	chr22	42504678	intron	22:42504679	1
rs7364289	CYP2D6	NA	NA	NA	NA	1	NA	NA	NA	NA	NA	NA	ClinVar	NA	NA	chr22	42506192	intron	22:42506193	NA
rs6002598	CYP2D6	NA	NA	NA	NA	1	NA	NA	NA	NA	NA	NA	ClinVar	NA	NA	chr22	42488344	intron,near-gene-5	22:42488345	NA
rs6002615	CYP2D6	NA	NA	NA	NA	1	NA	NA	NA	NA	NA	NA	ClinVar	NA	NA	chr22	42503607	intron	22:42503608	NA
rs12161096	CYP2D6	NA	NA	NA	NA	1	NA	NA	NA	NA	NA	NA	ClinVar	NA	NA	chr22	42515748	intron	22:42515749	NA
rs4822088	CYP2D6	NA	NA	NA	NA	1	NA	NA	NA	NA	NA	NA	ClinVar	NA	NA	chr22	42470588	intron	22:42470589	NA
rs6002621	CYP2D6	NA	NA	NA	NA	1	NA	NA	NA	NA	NA	NA	ClinVar	NA	NA	chr22	42511001	intron	22:42511002	NA
rs5758618	CYP2D6	NA	NA	NA	NA	1	NA	NA	NA	NA	NA	NA	ClinVar	NA	NA	chr22	42554838	unknown	22:42554839	NA
rs2273368	WNT2B	NA	1	NA	NA	NA	NA	NA	NA	Expert_NoraFranceschini	NA	NA	NA	NA	NA	chr1	113063770	untranslated-3	1:113063771	1
rs121918444	ITGB3	NA	NA	NA	1	NA	NA	NA	NA	NA	NA	OMIM	NA	NA	NA	chr17	45363729	missense	17:45363730	1
rs387906505	NA	NA	NA	NA	NA	NA	1	NA	NA	NA	NA	NA	NA	ClinVar_hyperlipidemia	NA	NA	NA	NA	NA:NA	NA
rs113994130	AGL	NA	NA	NA	NA	NA	1	NA	NA	NA	NA	NA	NA	ClinVar_hyperlipidemia	NA	chr1	100350167	nonsense	1:100350168	1
rs113994131	AGL	NA	NA	NA	NA	NA	1	NA	NA	NA	NA	NA	NA	ClinVar_hyperlipidemia	NA	chr1	100368331	nonsense	1:100368332	1
rs113994132	AGL	NA	NA	NA	NA	NA	1	NA	NA	NA	NA	NA	NA	ClinVar_hyperlipidemia	NA	chr1	100379097	frameshift	1:100379098	1
rs10857744	CYP2E1	NA	NA	NA	NA	1	NA	NA	NA	NA	NA	NA	ClinVar	NA	NA	chr10	135365984	unknown	10:135365985	NA
rs10857745	CYP2E1	NA	NA	NA	NA	1	NA	NA	NA	NA	NA	NA	ClinVar	NA	NA	chr10	135365990	unknown	10:135365991	NA
rs67106646	CYP2E1	NA	NA	NA	NA	1	NA	NA	NA	NA	NA	NA	ClinVar	NA	NA	chr10	135371919	intron	10:135371920	NA
rs8181456	CYP2E1	NA	NA	NA	NA	1	NA	NA	NA	NA	NA	NA	ClinVar	NA	NA	chr10	135371466	intron	10:135371467	NA
rs10857756	CYP2E1	NA	NA	NA	NA	1	NA	NA	NA	NA	NA	NA	ClinVar	NA	NA	chr10	135374846	intron	10:135374847	NA
rs11592461	CYP2E1	NA	NA	NA	NA	1	NA	NA	NA	NA	NA	NA	ClinVar	NA	NA	chr10	135368966	intron	10:135368967	NA
rs11101843	CYP2E1	NA	NA	NA	NA	1	NA	NA	NA	NA	NA	NA	ClinVar	NA	NA	chr10	135379585	intron,near-gene-5	10:135379586	NA
rs12764209	CYP2E1	NA	NA	NA	NA	1	NA	NA	NA	NA	NA	NA	ClinVar	NA	NA	chr10	135364099	unknown	10:135364100	NA
rs4144944	CYP2E1	NA	NA	NA	NA	1	NA	NA	NA	NA	NA	NA	ClinVar	NA	NA	chr10	135366539	unknown	10:135366540	NA
rs11101834	CYP2E1	NA	NA	NA	NA	1	NA	NA	NA	NA	NA	NA	ClinVar	NA	NA	chr10	135376348	intron	10:135376349	NA
rs12766748	CYP2E1	NA	NA	NA	NA	1	NA	NA	NA	NA	NA	NA	ClinVar	NA	NA	chr10	135380162	intron,near-gene-3,near-gene-5	10:135380163	NA
rs11101832	CYP2E1	NA	NA	NA	NA	1	NA	NA	NA	NA	NA	NA	ClinVar	NA	NA	chr10	135376150	intron	10:135376151	NA
rs3827687	CYP2E1	NA	NA	NA	NA	1	NA	NA	NA	NA	NA	NA	ClinVar	NA	NA	chr10	135369862	intron	10:135369863	NA
rs35059536	CYP2C19	NA	NA	NA	NA	1	NA	NA	NA	NA	NA	NA	ClinVar	NA	NA	chr10	96687119	unknown	10:96687120	NA
rs11101835	CYP2E1	NA	NA	NA	NA	1	NA	NA	NA	NA	NA	NA	ClinVar	NA	NA	chr10	135376782	intron	10:135376783	NA
rs11101815	CYP2E1	NA	NA	NA	NA	1	NA	NA	NA	NA	NA	NA	ClinVar	NA	NA	chr10	135355926	unknown	10:135355927	NA
rs10857741	CYP2E1	NA	NA	NA	NA	1	NA	NA	NA	NA	NA	NA	ClinVar	NA	NA	chr10	135358567	unknown	10:135358568	NA
rs10857755	CYP2E1	NA	NA	NA	NA	1	NA	NA	NA	NA	NA	NA	ClinVar	NA	NA	chr10	135374831	intron	10:135374832	NA
rs8181309	CYP2E1	NA	NA	NA	NA	1	NA	NA	NA	NA	NA	NA	ClinVar	NA	NA	chr10	135371565	intron	10:135371566	NA
rs11101839	CYP2E1	NA	NA	NA	NA	1	NA	NA	NA	NA	NA	NA	ClinVar	NA	NA	chr10	135377597	intron	10:135377598	NA
rs67120915	CYP2C19	NA	NA	NA	NA	1	NA	NA	NA	NA	NA	NA	ClinVar	NA	NA	chr10	96548315	intron	10:96548316	NA
rs7919524	CYP2C19	NA	NA	NA	NA	1	NA	NA	NA	NA	NA	NA	ClinVar	NA	NA	chr10	96538713	intron	10:96538714	NA
rs10857760	CYP2E1	NA	NA	NA	NA	1	NA	NA	NA	NA	NA	NA	ClinVar	NA	NA	chr10	135375199	intron	10:135375200	NA
rs147528722	CYP2C19	NA	NA	NA	NA	1	NA	NA	NA	NA	NA	NA	ClinVar	NA	NA	chr10	96589429	intron	10:96589430	NA
rs144889313	CYP2C19	NA	NA	NA	NA	1	NA	NA	NA	NA	NA	NA	ClinVar	NA	NA	chr10	96496700	unknown	10:96496701	NA
rs12573074	CYP2C19	NA	NA	NA	NA	1	NA	NA	NA	NA	NA	NA	ClinVar	NA	NA	chr10	96626201	unknown	10:96626202	NA
rs12783988	CYP2C19	NA	NA	NA	NA	1	NA	NA	NA	NA	NA	NA	ClinVar	NA	NA	chr10	96477077	intron	10:96477078	NA
rs12762370	CYP2C19	NA	NA	NA	NA	1	NA	NA	NA	NA	NA	NA	ClinVar	NA	NA	chr10	96486297	intron	10:96486298	NA
rs16857031	NOS1AP	NA	NA	1	NA	NA	NA	NA	NA	NA	Expert_ChristyAvery_Published_Qtvariants	NA	NA	NA	NA	chr1	162112909	intron	1:162112910	1
rs846111	RNF207	NA	NA	1	NA	NA	NA	NA	NA	NA	Expert_ChristyAvery_Published_Qtvariants	NA	NA	NA	NA	chr1	6279369	missense	1:6279370	1
rs13017846	SLC8A1	NA	NA	1	NA	NA	NA	NA	NA	NA	Expert_ChristyAvery_Published_Qtvariants	NA	NA	NA	NA	chr2	40757790	unknown	2:40757791	1
rs17779747	KCNJ2	NA	NA	1	NA	NA	NA	NA	NA	NA	Expert_ChristyAvery_Published_Qtvariants	NA	NA	NA	NA	chr17	68494991	unknown	17:68494992	1
rs12576239	KCNQ1	NA	NA	1	NA	NA	NA	NA	NA	NA	Expert_ChristyAvery_Published_Qtvariants	NA	NA	NA	NA	chr11	2502318	intron	11:2502319	1
rs104886091	COL4A5	NA	1	NA	NA	NA	NA	NA	NA	Expert_Kopp_CKD_Alport	NA	NA	NA	NA	NA	chrX	107826150	missense	X:107826151	1
rs386834154	CEP290	1	NA	NA	NA	NA	NA	NA	ClinVar	NA	NA	NA	NA	NA	NA	chr12	88487680	frameshift	12:88487681	1
rs386834156	CEP290	1	NA	NA	NA	NA	NA	NA	ClinVar	NA	NA	NA	NA	NA	NA	chr12	88530478	frameshift	12:88530479	1
rs193922687	MC4R	1	NA	NA	NA	NA	NA	NA	Expert_ExtremeObesity	NA	NA	NA	NA	NA	NA	chr18	58038746	frameshift	18:58038747	NA
rs2963	INSR	NA	NA	NA	NA	NA	NA	1	NA	NA	NA	NA	NA	NA	ClinVar	chr19	7163153	coding-synon	19:7163154	1
rs3729856	GATA4	NA	NA	NA	NA	NA	NA	1	NA	NA	NA	NA	NA	NA	ClinVar	chr8	11614574	missense	8:11614575	1
rs1799815	INSR	NA	NA	NA	NA	NA	NA	1	NA	NA	NA	NA	NA	NA	ClinVar	chr19	7125518	coding-synon	19:7125519	NA
rs12720459	KCNQ1	NA	NA	NA	NA	NA	NA	1	NA	NA	NA	NA	NA	NA	ClinVar	chr11	2604764	ncRNA,missense	11:2604765	NA
rs2162771	INSR	NA	NA	NA	NA	NA	NA	1	NA	NA	NA	NA	NA	NA	ClinVar	chr19	7142879	missense	19:7142880	1
rs28730756	KCNQ1	NA	NA	NA	NA	NA	NA	1	NA	NA	NA	NA	NA	NA	ClinVar	chr11	2608892	ncRNA,missense	11:2608893	1
rs72650677	AIRE	NA	NA	NA	NA	NA	NA	1	NA	NA	NA	NA	NA	NA	ClinVar	chr21	45713714	missense	21:45713715	1
rs34516117	KCNQ1	NA	NA	NA	NA	NA	NA	1	NA	NA	NA	NA	NA	NA	ClinVar	chr11	2869000	ncRNA,missense	11:2869001	1
rs34762805	KLF11	NA	NA	NA	NA	NA	NA	1	NA	NA	NA	NA	NA	NA	ClinVar	chr2	10188668	missense	2:10188669	1
rs12720457	KCNQ1	NA	NA	NA	NA	NA	NA	1	NA	NA	NA	NA	NA	NA	ClinVar	chr11	2608849	ncRNA,missense	11:2608850	1
rs143709408	KCNQ1	NA	NA	NA	NA	NA	NA	1	NA	NA	NA	NA	NA	NA	ClinVar	chr11	2549228	ncRNA,missense	11:2549229	1
rs13306449	INSR	NA	NA	NA	NA	NA	NA	1	NA	NA	NA	NA	NA	NA	ClinVar	chr19	7117133	missense	19:7117134	NA
rs121909737	GLUD1	NA	NA	NA	NA	NA	NA	1	NA	NA	NA	NA	NA	NA	ClinVar	chr10	88820765	missense	10:88820766	1
rs104894248	KCNJ11	NA	NA	NA	NA	NA	NA	1	NA	NA	NA	NA	NA	NA	ClinVar	chr11	17408862	missense	11:17408863	1
rs104894252	KCNQ1	NA	NA	NA	NA	NA	NA	1	NA	NA	NA	NA	NA	NA	ClinVar	chr11	2591944	ncRNA,missense	11:2591945	1
rs104894255	KCNQ1	NA	NA	NA	NA	NA	NA	1	NA	NA	NA	NA	NA	NA	ClinVar	chr11	2604688	ncRNA,missense	11:2604689	NA
rs120074177	KCNQ1	NA	NA	NA	NA	NA	NA	1	NA	NA	NA	NA	NA	NA	ClinVar	chr11	2591911	ncRNA,missense	11:2591912	1
rs120074178	KCNQ1	NA	NA	NA	NA	NA	NA	1	NA	NA	NA	NA	NA	NA	ClinVar	chr11	2591948	ncRNA,missense	11:2591949	1
rs120074179	KCNQ1	NA	NA	NA	NA	NA	NA	1	NA	NA	NA	NA	NA	NA	ClinVar	chr11	2593318	ncRNA,missense	11:2593319	NA
rs120074181	KCNQ1	NA	NA	NA	NA	NA	NA	1	NA	NA	NA	NA	NA	NA	ClinVar	chr11	2594210	ncRNA,missense	11:2594211	NA
rs120074185	KCNQ1	NA	NA	NA	NA	NA	NA	1	NA	NA	NA	NA	NA	NA	ClinVar	chr11	2797261	ncRNA,missense	11:2797262	1
rs120074187	KCNQ1	NA	NA	NA	NA	NA	NA	1	NA	NA	NA	NA	NA	NA	ClinVar	chr11	2594192	ncRNA,missense	11:2594193	1
rs120074190	KCNQ1	NA	NA	NA	NA	NA	NA	1	NA	NA	NA	NA	NA	NA	ClinVar	chr11	2799238	ncRNA,missense	11:2799239	1
rs121907917	PAX6	NA	NA	NA	NA	NA	NA	1	NA	NA	NA	NA	NA	NA	ClinVar	chr11	31815626	nonsense	11:31815627	1
rs121907925	PAX6	NA	NA	NA	NA	NA	NA	1	NA	NA	NA	NA	NA	NA	ClinVar	chr11	31815342	missense	11:31815343	1
rs121907926	PAX6	NA	NA	NA	NA	NA	NA	1	NA	NA	NA	NA	NA	NA	ClinVar	chr11	31812269	missense	11:31812270	1
rs121907927	PAX6	NA	NA	NA	NA	NA	NA	1	NA	NA	NA	NA	NA	NA	ClinVar	chr11	31815619	missense	11:31815620	1
rs121907929	PAX6	NA	NA	NA	NA	NA	NA	1	NA	NA	NA	NA	NA	NA	ClinVar	chr11	31815344	nonsense	11:31815345	1
rs137852671	ABCC8	NA	NA	NA	NA	NA	NA	1	NA	NA	NA	NA	NA	NA	ClinVar	chr11	17415841	missense	11:17415842	1
rs137852672	ABCC8	NA	NA	NA	NA	NA	NA	1	NA	NA	NA	NA	NA	NA	ClinVar	chr11	17485003	missense	11:17485004	NA
rs137852673	ABCC8	NA	NA	NA	NA	NA	NA	1	NA	NA	NA	NA	NA	NA	ClinVar	chr11	17417461	missense	11:17417462	1
rs137852674	ABCC8	NA	NA	NA	NA	NA	NA	1	NA	NA	NA	NA	NA	NA	ClinVar	chr11	17452433	missense	11:17452434	1
rs137852676	ABCC8	NA	NA	NA	NA	NA	NA	1	NA	NA	NA	NA	NA	NA	ClinVar	chr11	17417398	missense	11:17417399	1
rs138803897	PAX6	NA	NA	NA	NA	NA	NA	1	NA	NA	NA	NA	NA	NA	ClinVar	chr11	31816318	missense	11:31816319	1
rs151344624	ABCC8	NA	NA	NA	NA	NA	NA	1	NA	NA	NA	NA	NA	NA	ClinVar	chr11	17417435	cds-indel	11:17417436	1
rs151344631	KCNQ1	NA	NA	NA	NA	NA	NA	1	NA	NA	NA	NA	NA	NA	ClinVar	chr11	2592562	ncRNA,missense	11:2592563	NA
rs184917682	MTNR1B	NA	NA	NA	NA	NA	NA	1	NA	NA	NA	NA	NA	NA	ClinVar	chr11	92715311	missense	11:92715312	1
rs184917682	MTNR1B	NA	NA	NA	NA	NA	NA	1	NA	NA	NA	NA	NA	NA	ClinVar	chr11	92715311	missense	11:92715312	1
rs193922365	KCNQ1	NA	NA	NA	NA	NA	NA	1	NA	NA	NA	NA	NA	NA	ClinVar	chr11	2594199	ncRNA,missense	11:2594200	NA
rs193922396	ABCC8	NA	NA	NA	NA	NA	NA	1	NA	NA	NA	NA	NA	NA	ClinVar	chr11	17464290	missense	11:17464291	1
rs193922397	ABCC8	NA	NA	NA	NA	NA	NA	1	NA	NA	NA	NA	NA	NA	ClinVar	chr11	17464280	missense	11:17464281	1
rs193922399	ABCC8	NA	NA	NA	NA	NA	NA	1	NA	NA	NA	NA	NA	NA	ClinVar	chr11	17426073	missense	11:17426074	1
rs193922400	ABCC8	NA	NA	NA	NA	NA	NA	1	NA	NA	NA	NA	NA	NA	ClinVar	chr11	17426070	missense	11:17426071	1
rs193922401	ABCC8	NA	NA	NA	NA	NA	NA	1	NA	NA	NA	NA	NA	NA	ClinVar	chr11	17417460	missense	11:17417461	1
rs193922402	ABCC8	NA	NA	NA	NA	NA	NA	1	NA	NA	NA	NA	NA	NA	ClinVar	chr11	17417157	nonsense	11:17417158	1
rs193922403	ABCC8	NA	NA	NA	NA	NA	NA	1	NA	NA	NA	NA	NA	NA	ClinVar	chr11	17416761	missense	11:17416762	1
rs193922405	ABCC8	NA	NA	NA	NA	NA	NA	1	NA	NA	NA	NA	NA	NA	ClinVar	chr11	17415906	missense	11:17415907	1
rs193922406	ABCC8	NA	NA	NA	NA	NA	NA	1	NA	NA	NA	NA	NA	NA	ClinVar	chr11	17415298	missense	11:17415299	1
rs193922407	ABCC8	NA	NA	NA	NA	NA	NA	1	NA	NA	NA	NA	NA	NA	ClinVar	chr11	17415287	missense	11:17415288	1
rs193922408	ABCC8	NA	NA	NA	NA	NA	NA	1	NA	NA	NA	NA	NA	NA	ClinVar	chr11	17414668	missense	11:17414669	1
rs193929348	KCNJ11	NA	NA	NA	NA	NA	NA	1	NA	NA	NA	NA	NA	NA	ClinVar	chr11	17409094	missense	11:17409095	1
rs193929352	KCNJ11	NA	NA	NA	NA	NA	NA	1	NA	NA	NA	NA	NA	NA	ClinVar	chr11	17408883	missense	11:17408884	1
rs193929353	KCNJ11	NA	NA	NA	NA	NA	NA	1	NA	NA	NA	NA	NA	NA	ClinVar	chr11	17408752	missense	11:17408753	NA
rs193929355	KCNJ11	NA	NA	NA	NA	NA	NA	1	NA	NA	NA	NA	NA	NA	ClinVar	chr11	17408674	missense	11:17408675	1
rs193929356	KCNJ11	NA	NA	NA	NA	NA	NA	1	NA	NA	NA	NA	NA	NA	ClinVar	chr11	17408649	missense	11:17408650	1
rs193929357	KCNJ11	NA	NA	NA	NA	NA	NA	1	NA	NA	NA	NA	NA	NA	ClinVar	chr11	17408641	missense	11:17408642	1
rs193929358	KCNJ11	NA	NA	NA	NA	NA	NA	1	NA	NA	NA	NA	NA	NA	ClinVar	chr11	17408637	missense	11:17408638	1
rs193929360	ABCC8	NA	NA	NA	NA	NA	NA	1	NA	NA	NA	NA	NA	NA	ClinVar	chr11	17496465	missense	11:17496466	NA
rs193929364	ABCC8	NA	NA	NA	NA	NA	NA	1	NA	NA	NA	NA	NA	NA	ClinVar	chr11	17491655	missense	11:17491656	1
rs193929366	ABCC8	NA	NA	NA	NA	NA	NA	1	NA	NA	NA	NA	NA	NA	ClinVar	chr11	17483320	missense	11:17483321	1
rs193929369	ABCC8	NA	NA	NA	NA	NA	NA	1	NA	NA	NA	NA	NA	NA	ClinVar	chr11	17426061	missense	11:17426062	1
rs199472676	KCNQ1	NA	NA	NA	NA	NA	NA	1	NA	NA	NA	NA	NA	NA	ClinVar	chr11	2466544	missense	11:2466545	NA
rs199472678	KCNQ1	NA	NA	NA	NA	NA	NA	1	NA	NA	NA	NA	NA	NA	ClinVar	chr11	2466659	missense	11:2466660	1
rs199472679	KCNQ1	NA	NA	NA	NA	NA	NA	1	NA	NA	NA	NA	NA	NA	ClinVar	chr11	2466671	missense	11:2466672	1
rs199472680	KCNQ1	NA	NA	NA	NA	NA	NA	1	NA	NA	NA	NA	NA	NA	ClinVar	chr11	2466683	missense	11:2466684	1
rs199472681	KCNQ1	NA	NA	NA	NA	NA	NA	1	NA	NA	NA	NA	NA	NA	ClinVar	chr11	2466692	missense	11:2466693	1
rs199472682	KCNQ1	NA	NA	NA	NA	NA	NA	1	NA	NA	NA	NA	NA	NA	ClinVar	chr11	2466708	missense	11:2466709	1
rs199472683	KCNQ1	NA	NA	NA	NA	NA	NA	1	NA	NA	NA	NA	NA	NA	ClinVar	chr11	2466712	missense	11:2466713	1
rs199472684	KCNQ1	NA	NA	NA	NA	NA	NA	1	NA	NA	NA	NA	NA	NA	ClinVar	chr11	2549164	ncRNA,missense	11:2549165	1
rs199472685	KCNQ1	NA	NA	NA	NA	NA	NA	1	NA	NA	NA	NA	NA	NA	ClinVar	chr11	2549171	ncRNA,missense	11:2549172	1
rs199472686	KCNQ1	NA	NA	NA	NA	NA	NA	1	NA	NA	NA	NA	NA	NA	ClinVar	chr11	2549177	ncRNA,missense	11:2549178	NA
rs199472687	KCNQ1	NA	NA	NA	NA	NA	NA	1	NA	NA	NA	NA	NA	NA	ClinVar	chr11	2549191	ncRNA,missense	11:2549192	NA
rs199472688	KCNQ1	NA	NA	NA	NA	NA	NA	1	NA	NA	NA	NA	NA	NA	ClinVar	chr11	2549206	ncRNA,missense	11:2549207	1
rs199472689	KCNQ1	NA	NA	NA	NA	NA	NA	1	NA	NA	NA	NA	NA	NA	ClinVar	chr11	2549210	ncRNA,missense	11:2549211	NA
rs199472690	KCNQ1	NA	NA	NA	NA	NA	NA	1	NA	NA	NA	NA	NA	NA	ClinVar	chr11	2549240	ncRNA,missense	11:2549241	1
rs199472691	KCNQ1	NA	NA	NA	NA	NA	NA	1	NA	NA	NA	NA	NA	NA	ClinVar	chr11	2591858	ncRNA,missense	11:2591859	1
rs199472692	KCNQ1	NA	NA	NA	NA	NA	NA	1	NA	NA	NA	NA	NA	NA	ClinVar	chr11	2591863	ncRNA,missense	11:2591864	1
rs199472693	KCNQ1	NA	NA	NA	NA	NA	NA	1	NA	NA	NA	NA	NA	NA	ClinVar	chr11	2591885	ncRNA,missense	11:2591886	1
rs199472694	KCNQ1	NA	NA	NA	NA	NA	NA	1	NA	NA	NA	NA	NA	NA	ClinVar	chr11	2591893	ncRNA,missense	11:2591894	1
rs199472695	KCNQ1	NA	NA	NA	NA	NA	NA	1	NA	NA	NA	NA	NA	NA	ClinVar	chr11	2591897	ncRNA,missense	11:2591898	NA
rs199472696	KCNQ1	NA	NA	NA	NA	NA	NA	1	NA	NA	NA	NA	NA	NA	ClinVar	chr11	2591899	ncRNA,missense	11:2591900	1
rs199472697	KCNQ1	NA	NA	NA	NA	NA	NA	1	NA	NA	NA	NA	NA	NA	ClinVar	chr11	2591900	ncRNA,missense	11:2591901	NA
rs199472698	KCNQ1	NA	NA	NA	NA	NA	NA	1	NA	NA	NA	NA	NA	NA	ClinVar	chr11	2591954	ncRNA,missense	11:2591955	NA
rs199472699	KCNQ1	NA	NA	NA	NA	NA	NA	1	NA	NA	NA	NA	NA	NA	ClinVar	chr11	2591959	ncRNA,missense	11:2591960	1
rs199472700	KCNQ1	NA	NA	NA	NA	NA	NA	1	NA	NA	NA	NA	NA	NA	ClinVar	chr11	2591971	ncRNA,missense	11:2591972	1
rs199472701	KCNQ1	NA	NA	NA	NA	NA	NA	1	NA	NA	NA	NA	NA	NA	ClinVar	chr11	2591974	ncRNA,missense	11:2591975	1
rs199472702	KCNQ1	NA	NA	NA	NA	NA	NA	1	NA	NA	NA	NA	NA	NA	ClinVar	chr11	2591983	ncRNA,missense	11:2591984	NA
rs199472703	KCNQ1	NA	NA	NA	NA	NA	NA	1	NA	NA	NA	NA	NA	NA	ClinVar	chr11	2592559	ncRNA,missense	11:2592560	NA
rs199472704	KCNQ1	NA	NA	NA	NA	NA	NA	1	NA	NA	NA	NA	NA	NA	ClinVar	chr11	2592575	ncRNA,missense	11:2592576	1
rs199472705	KCNQ1	NA	NA	NA	NA	NA	NA	1	NA	NA	NA	NA	NA	NA	ClinVar	chr11	2592574	ncRNA,missense	11:2592575	NA
rs199472706	KCNQ1	NA	NA	NA	NA	NA	NA	1	NA	NA	NA	NA	NA	NA	ClinVar	chr11	2592620	ncRNA,missense	11:2592621	1
rs199472707	KCNQ1	NA	NA	NA	NA	NA	NA	1	NA	NA	NA	NA	NA	NA	ClinVar	chr11	2592626	ncRNA,missense	11:2592627	1
rs199472708	KCNQ1	NA	NA	NA	NA	NA	NA	1	NA	NA	NA	NA	NA	NA	ClinVar	chr11	2593244	ncRNA,missense	11:2593245	1
rs199472709	KCNQ1	NA	NA	NA	NA	NA	NA	1	NA	NA	NA	NA	NA	NA	ClinVar	chr11	2593250	ncRNA,missense	11:2593251	1
rs199472710	KCNQ1	NA	NA	NA	NA	NA	NA	1	NA	NA	NA	NA	NA	NA	ClinVar	chr11	2593262	ncRNA,missense	11:2593263	NA
rs199472711	KCNQ1	NA	NA	NA	NA	NA	NA	1	NA	NA	NA	NA	NA	NA	ClinVar	chr11	2593280	ncRNA,missense	11:2593281	1
rs199472712	KCNQ1	NA	NA	NA	NA	NA	NA	1	NA	NA	NA	NA	NA	NA	ClinVar	chr11	2593282	ncRNA,missense	11:2593283	NA
rs199472713	KCNQ1	NA	NA	NA	NA	NA	NA	1	NA	NA	NA	NA	NA	NA	ClinVar	chr11	2593285	ncRNA,missense	11:2593286	NA
rs199472714	KCNQ1	NA	NA	NA	NA	NA	NA	1	NA	NA	NA	NA	NA	NA	ClinVar	chr11	2593302	ncRNA,missense	11:2593303	NA
rs199472715	KCNQ1	NA	NA	NA	NA	NA	NA	1	NA	NA	NA	NA	NA	NA	ClinVar	chr11	2593307	ncRNA,missense	11:2593308	NA
rs199472716	KCNQ1	NA	NA	NA	NA	NA	NA	1	NA	NA	NA	NA	NA	NA	ClinVar	chr11	2593310	ncRNA,missense	11:2593311	1
rs199472717	KCNQ1	NA	NA	NA	NA	NA	NA	1	NA	NA	NA	NA	NA	NA	ClinVar	chr11	2593330	ncRNA,missense	11:2593331	1
rs199472718	KCNQ1	NA	NA	NA	NA	NA	NA	1	NA	NA	NA	NA	NA	NA	ClinVar	chr11	2593331	ncRNA,missense	11:2593332	NA
rs199472719	KCNQ1	NA	NA	NA	NA	NA	NA	1	NA	NA	NA	NA	NA	NA	ClinVar	chr11	2593333	ncRNA,missense	11:2593334	1
rs199472720	KCNQ1	NA	NA	NA	NA	NA	NA	1	NA	NA	NA	NA	NA	NA	ClinVar	chr11	2593334	ncRNA,missense	11:2593335	NA
rs199472721	KCNQ1	NA	NA	NA	NA	NA	NA	1	NA	NA	NA	NA	NA	NA	ClinVar	chr11	2594077	ncRNA,missense	11:2594078	1
rs199472722	KCNQ1	NA	NA	NA	NA	NA	NA	1	NA	NA	NA	NA	NA	NA	ClinVar	chr11	2594075	ncRNA,missense	11:2594076	NA
rs199472723	KCNQ1	NA	NA	NA	NA	NA	NA	1	NA	NA	NA	NA	NA	NA	ClinVar	chr11	2594078	ncRNA,missense	11:2594079	1
rs199472724	KCNQ1	NA	NA	NA	NA	NA	NA	1	NA	NA	NA	NA	NA	NA	ClinVar	chr11	2594088	ncRNA,missense	11:2594089	1
rs199472725	KCNQ1	NA	NA	NA	NA	NA	NA	1	NA	NA	NA	NA	NA	NA	ClinVar	chr11	2594097	ncRNA,missense	11:2594098	1
rs199472726	KCNQ1	NA	NA	NA	NA	NA	NA	1	NA	NA	NA	NA	NA	NA	ClinVar	chr11	2594109	ncRNA,missense	11:2594110	NA
rs199472727	KCNQ1	NA	NA	NA	NA	NA	NA	1	NA	NA	NA	NA	NA	NA	ClinVar	chr11	2594112	ncRNA,missense	11:2594113	1
rs199472728	KCNQ1	NA	NA	NA	NA	NA	NA	1	NA	NA	NA	NA	NA	NA	ClinVar	chr11	2594114	ncRNA,missense	11:2594115	1
rs199472729	KCNQ1	NA	NA	NA	NA	NA	NA	1	NA	NA	NA	NA	NA	NA	ClinVar	chr11	2594118	ncRNA,missense	11:2594119	1
rs199472730	KCNQ1	NA	NA	NA	NA	NA	NA	1	NA	NA	NA	NA	NA	NA	ClinVar	chr11	2594124	ncRNA,missense	11:2594125	NA
rs199472731	KCNQ1	NA	NA	NA	NA	NA	NA	1	NA	NA	NA	NA	NA	NA	ClinVar	chr11	2594126	ncRNA,missense	11:2594127	NA
rs199472732	KCNQ1	NA	NA	NA	NA	NA	NA	1	NA	NA	NA	NA	NA	NA	ClinVar	chr11	2594136	ncRNA,missense	11:2594137	NA
rs199472733	KCNQ1	NA	NA	NA	NA	NA	NA	1	NA	NA	NA	NA	NA	NA	ClinVar	chr11	2594139	ncRNA,missense	11:2594140	NA
rs199472734	KCNQ1	NA	NA	NA	NA	NA	NA	1	NA	NA	NA	NA	NA	NA	ClinVar	chr11	2594144	ncRNA,missense	11:2594145	NA
rs199472735	KCNQ1	NA	NA	NA	NA	NA	NA	1	NA	NA	NA	NA	NA	NA	ClinVar	chr11	2594154	ncRNA,missense	11:2594155	1
rs199472736	KCNQ1	NA	NA	NA	NA	NA	NA	1	NA	NA	NA	NA	NA	NA	ClinVar	chr11	2594169	ncRNA,missense	11:2594170	1
rs199472737	KCNQ1	NA	NA	NA	NA	NA	NA	1	NA	NA	NA	NA	NA	NA	ClinVar	chr11	2594171	ncRNA,missense	11:2594172	1
rs199472738	KCNQ1	NA	NA	NA	NA	NA	NA	1	NA	NA	NA	NA	NA	NA	ClinVar	chr11	2594181	ncRNA,missense	11:2594182	1
rs199472739	KCNQ1	NA	NA	NA	NA	NA	NA	1	NA	NA	NA	NA	NA	NA	ClinVar	chr11	2594198	ncRNA,missense	11:2594199	1
rs199472740	KCNQ1	NA	NA	NA	NA	NA	NA	1	NA	NA	NA	NA	NA	NA	ClinVar	chr11	2594202	ncRNA,missense	11:2594203	1
rs199472741	KCNQ1	NA	NA	NA	NA	NA	NA	1	NA	NA	NA	NA	NA	NA	ClinVar	chr11	2594207	ncRNA,missense	11:2594208	1
rs199472742	KCNQ1	NA	NA	NA	NA	NA	NA	1	NA	NA	NA	NA	NA	NA	ClinVar	chr11	2594211	ncRNA,missense	11:2594212	1
rs199472743	KCNQ1	NA	NA	NA	NA	NA	NA	1	NA	NA	NA	NA	NA	NA	ClinVar	chr11	2604668	ncRNA,missense	11:2604669	NA
rs199472744	KCNQ1	NA	NA	NA	NA	NA	NA	1	NA	NA	NA	NA	NA	NA	ClinVar	chr11	2604671	ncRNA,missense	11:2604672	NA
rs199472746	KCNQ1	NA	NA	NA	NA	NA	NA	1	NA	NA	NA	NA	NA	NA	ClinVar	chr11	2604674	ncRNA,missense	11:2604675	1
rs199472747	KCNQ1	NA	NA	NA	NA	NA	NA	1	NA	NA	NA	NA	NA	NA	ClinVar	chr11	2604681	ncRNA,missense	11:2604682	NA
rs199472748	KCNQ1	NA	NA	NA	NA	NA	NA	1	NA	NA	NA	NA	NA	NA	ClinVar	chr11	2604683	ncRNA,missense	11:2604684	NA
rs199472749	KCNQ1	NA	NA	NA	NA	NA	NA	1	NA	NA	NA	NA	NA	NA	ClinVar	chr11	2604689	ncRNA,missense	11:2604690	NA
rs199472750	KCNQ1	NA	NA	NA	NA	NA	NA	1	NA	NA	NA	NA	NA	NA	ClinVar	chr11	2604692	ncRNA,missense	11:2604693	1
rs199472751	KCNQ1	NA	NA	NA	NA	NA	NA	1	NA	NA	NA	NA	NA	NA	ClinVar	chr11	2604691	ncRNA,missense	11:2604692	NA
rs199472752	KCNQ1	NA	NA	NA	NA	NA	NA	1	NA	NA	NA	NA	NA	NA	ClinVar	chr11	2604696	ncRNA,missense	11:2604697	NA
rs199472753	KCNQ1	NA	NA	NA	NA	NA	NA	1	NA	NA	NA	NA	NA	NA	ClinVar	chr11	2604700	ncRNA,missense	11:2604701	NA
rs199472754	KCNQ1	NA	NA	NA	NA	NA	NA	1	NA	NA	NA	NA	NA	NA	ClinVar	chr11	2604706	ncRNA,missense	11:2604707	1
rs199472755	KCNQ1	NA	NA	NA	NA	NA	NA	1	NA	NA	NA	NA	NA	NA	ClinVar	chr11	2604707	ncRNA,missense	11:2604708	NA
rs199472756	KCNQ1	NA	NA	NA	NA	NA	NA	1	NA	NA	NA	NA	NA	NA	ClinVar	chr11	2604715	ncRNA,missense	11:2604716	1
rs199472757	KCNQ1	NA	NA	NA	NA	NA	NA	1	NA	NA	NA	NA	NA	NA	ClinVar	chr11	2604745	ncRNA,missense	11:2604746	1
rs199472758	KCNQ1	NA	NA	NA	NA	NA	NA	1	NA	NA	NA	NA	NA	NA	ClinVar	chr11	2604755	ncRNA,missense	11:2604756	1
rs199472759	KCNQ1	NA	NA	NA	NA	NA	NA	1	NA	NA	NA	NA	NA	NA	ClinVar	chr11	2604758	ncRNA,missense	11:2604759	NA
rs199472760	KCNQ1	NA	NA	NA	NA	NA	NA	1	NA	NA	NA	NA	NA	NA	ClinVar	chr11	2604766	ncRNA,missense	11:2604767	1
rs199472761	KCNQ1	NA	NA	NA	NA	NA	NA	1	NA	NA	NA	NA	NA	NA	ClinVar	chr11	2604770	ncRNA,missense	11:2604771	NA
rs199472762	KCNQ1	NA	NA	NA	NA	NA	NA	1	NA	NA	NA	NA	NA	NA	ClinVar	chr11	2604769	ncRNA,missense	11:2604770	1
rs199472763	KCNQ1	NA	NA	NA	NA	NA	NA	1	NA	NA	NA	NA	NA	NA	ClinVar	chr11	2604773	ncRNA,missense	11:2604774	NA
rs199472764	KCNQ1	NA	NA	NA	NA	NA	NA	1	NA	NA	NA	NA	NA	NA	ClinVar	chr11	2606453	ncRNA,missense	11:2606454	1
rs199472765	KCNQ1	NA	NA	NA	NA	NA	NA	1	NA	NA	NA	NA	NA	NA	ClinVar	chr11	2606454	ncRNA,missense	11:2606455	NA
rs199472766	KCNQ1	NA	NA	NA	NA	NA	NA	1	NA	NA	NA	NA	NA	NA	ClinVar	chr11	2606525	ncRNA,missense	11:2606526	1
rs199472767	KCNQ1	NA	NA	NA	NA	NA	NA	1	NA	NA	NA	NA	NA	NA	ClinVar	chr11	2606529	ncRNA,missense	11:2606530	1
rs199472768	KCNQ1	NA	NA	NA	NA	NA	NA	1	NA	NA	NA	NA	NA	NA	ClinVar	chr11	2608805	ncRNA,missense	11:2608806	1
rs199472769	KCNQ1	NA	NA	NA	NA	NA	NA	1	NA	NA	NA	NA	NA	NA	ClinVar	chr11	2608806	ncRNA,missense	11:2608807	NA
rs199472770	KCNQ1	NA	NA	NA	NA	NA	NA	1	NA	NA	NA	NA	NA	NA	ClinVar	chr11	2608808	ncRNA,missense	11:2608809	1
rs199472771	KCNQ1	NA	NA	NA	NA	NA	NA	1	NA	NA	NA	NA	NA	NA	ClinVar	chr11	2608810	ncRNA,missense	11:2608811	1
rs199472773	KCNQ1	NA	NA	NA	NA	NA	NA	1	NA	NA	NA	NA	NA	NA	ClinVar	chr11	2608836	ncRNA,missense	11:2608837	NA
rs199472774	KCNQ1	NA	NA	NA	NA	NA	NA	1	NA	NA	NA	NA	NA	NA	ClinVar	chr11	2608844	ncRNA,missense	11:2608845	1
rs199472775	KCNQ1	NA	NA	NA	NA	NA	NA	1	NA	NA	NA	NA	NA	NA	ClinVar	chr11	2608848	ncRNA,missense	11:2608849	NA
rs199472776	KCNQ1	NA	NA	NA	NA	NA	NA	1	NA	NA	NA	NA	NA	NA	ClinVar	chr11	2608859	ncRNA,missense	11:2608860	1
rs199472777	KCNQ1	NA	NA	NA	NA	NA	NA	1	NA	NA	NA	NA	NA	NA	ClinVar	chr11	2608863	ncRNA,missense	11:2608864	1
rs199472778	KCNQ1	NA	NA	NA	NA	NA	NA	1	NA	NA	NA	NA	NA	NA	ClinVar	chr11	2609955	ncRNA,missense	11:2609956	1
rs199472779	KCNQ1	NA	NA	NA	NA	NA	NA	1	NA	NA	NA	NA	NA	NA	ClinVar	chr11	2609973	ncRNA,missense	11:2609974	1
rs199472780	KCNQ1	NA	NA	NA	NA	NA	NA	1	NA	NA	NA	NA	NA	NA	ClinVar	chr11	2610028	ncRNA,missense	11:2610029	1
rs199472781	KCNQ1	NA	NA	NA	NA	NA	NA	1	NA	NA	NA	NA	NA	NA	ClinVar	chr11	2610042	ncRNA,missense	11:2610043	NA
rs199472782	KCNQ1	NA	NA	NA	NA	NA	NA	1	NA	NA	NA	NA	NA	NA	ClinVar	chr11	2610041	ncRNA,missense	11:2610042	NA
rs199472785	KCNQ1	NA	NA	NA	NA	NA	NA	1	NA	NA	NA	NA	NA	NA	ClinVar	chr11	2790089	ncRNA,missense	11:2790090	1
rs199472786	KCNQ1	NA	NA	NA	NA	NA	NA	1	NA	NA	NA	NA	NA	NA	ClinVar	chr11	2790099	ncRNA,missense	11:2790100	1
rs199472787	KCNQ1	NA	NA	NA	NA	NA	NA	1	NA	NA	NA	NA	NA	NA	ClinVar	chr11	2790113	ncRNA,missense	11:2790114	1
rs199472788	KCNQ1	NA	NA	NA	NA	NA	NA	1	NA	NA	NA	NA	NA	NA	ClinVar	chr11	2790114	ncRNA,missense	11:2790115	1
rs199472789	KCNQ1	NA	NA	NA	NA	NA	NA	1	NA	NA	NA	NA	NA	NA	ClinVar	chr11	2790123	ncRNA,missense	11:2790124	1
rs199472790	KCNQ1	NA	NA	NA	NA	NA	NA	1	NA	NA	NA	NA	NA	NA	ClinVar	chr11	2790129	ncRNA,missense	11:2790130	1
rs199472791	KCNQ1	NA	NA	NA	NA	NA	NA	1	NA	NA	NA	NA	NA	NA	ClinVar	chr11	2790132	ncRNA,missense	11:2790133	NA
rs199472792	KCNQ1	NA	NA	NA	NA	NA	NA	1	NA	NA	NA	NA	NA	NA	ClinVar	chr11	2790134	ncRNA,missense	11:2790135	1
rs199472793	KCNQ1	NA	NA	NA	NA	NA	NA	1	NA	NA	NA	NA	NA	NA	ClinVar	chr11	2797195	ncRNA,missense	11:2797196	NA
rs199472794	KCNQ1	NA	NA	NA	NA	NA	NA	1	NA	NA	NA	NA	NA	NA	ClinVar	chr11	2797214	ncRNA,missense	11:2797215	NA
rs199472795	KCNQ1	NA	NA	NA	NA	NA	NA	1	NA	NA	NA	NA	NA	NA	ClinVar	chr11	2797213	ncRNA,missense	11:2797214	1
rs199472796	KCNQ1	NA	NA	NA	NA	NA	NA	1	NA	NA	NA	NA	NA	NA	ClinVar	chr11	2797219	ncRNA,missense	11:2797220	1
rs199472797	KCNQ1	NA	NA	NA	NA	NA	NA	1	NA	NA	NA	NA	NA	NA	ClinVar	chr11	2797225	ncRNA,missense	11:2797226	1
rs199472798	KCNQ1	NA	NA	NA	NA	NA	NA	1	NA	NA	NA	NA	NA	NA	ClinVar	chr11	2797238	ncRNA,missense	11:2797239	NA
rs199472799	KCNQ1	NA	NA	NA	NA	NA	NA	1	NA	NA	NA	NA	NA	NA	ClinVar	chr11	2797241	ncRNA,missense	11:2797242	1
rs199472800	KCNQ1	NA	NA	NA	NA	NA	NA	1	NA	NA	NA	NA	NA	NA	ClinVar	chr11	2797262	ncRNA,missense	11:2797263	1
rs199472801	KCNQ1	NA	NA	NA	NA	NA	NA	1	NA	NA	NA	NA	NA	NA	ClinVar	chr11	2797267	ncRNA,missense	11:2797268	1
rs199472802	KCNQ1	NA	NA	NA	NA	NA	NA	1	NA	NA	NA	NA	NA	NA	ClinVar	chr11	2797283	ncRNA,missense	11:2797284	1
rs199472803	KCNQ1	NA	NA	NA	NA	NA	NA	1	NA	NA	NA	NA	NA	NA	ClinVar	chr11	2798225	ncRNA,missense	11:2798226	1
rs199472804	KCNQ1	NA	NA	NA	NA	NA	NA	1	NA	NA	NA	NA	NA	NA	ClinVar	chr11	2798226	ncRNA,missense	11:2798227	NA
rs199472805	KCNQ1	NA	NA	NA	NA	NA	NA	1	NA	NA	NA	NA	NA	NA	ClinVar	chr11	2798229	ncRNA,missense	11:2798230	NA
rs199472806	KCNQ1	NA	NA	NA	NA	NA	NA	1	NA	NA	NA	NA	NA	NA	ClinVar	chr11	2798232	ncRNA,missense	11:2798233	NA
rs199472807	KCNQ1	NA	NA	NA	NA	NA	NA	1	NA	NA	NA	NA	NA	NA	ClinVar	chr11	2798231	ncRNA,missense	11:2798232	1
rs199472808	KCNQ1	NA	NA	NA	NA	NA	NA	1	NA	NA	NA	NA	NA	NA	ClinVar	chr11	2798234	ncRNA,missense	11:2798235	1
rs199472809	KCNQ1	NA	NA	NA	NA	NA	NA	1	NA	NA	NA	NA	NA	NA	ClinVar	chr11	2798241	ncRNA,missense	11:2798242	1
rs199472810	KCNQ1	NA	NA	NA	NA	NA	NA	1	NA	NA	NA	NA	NA	NA	ClinVar	chr11	2798248	ncRNA,missense	11:2798249	1
rs199472812	KCNQ1	NA	NA	NA	NA	NA	NA	1	NA	NA	NA	NA	NA	NA	ClinVar	chr11	2799228	ncRNA,missense	11:2799229	1
rs199472813	KCNQ1	NA	NA	NA	NA	NA	NA	1	NA	NA	NA	NA	NA	NA	ClinVar	chr11	2799240	ncRNA,missense	11:2799241	NA
rs199472814	KCNQ1	NA	NA	NA	NA	NA	NA	1	NA	NA	NA	NA	NA	NA	ClinVar	chr11	2799244	ncRNA,missense	11:2799245	1
rs199472815	KCNQ1	NA	NA	NA	NA	NA	NA	1	NA	NA	NA	NA	NA	NA	ClinVar	chr11	2799253	ncRNA,missense	11:2799254	NA
rs199472816	KCNQ1	NA	NA	NA	NA	NA	NA	1	NA	NA	NA	NA	NA	NA	ClinVar	chr11	2799258	ncRNA,missense	11:2799259	1
rs199472817	KCNQ1	NA	NA	NA	NA	NA	NA	1	NA	NA	NA	NA	NA	NA	ClinVar	chr11	2799265	ncRNA,missense	11:2799266	1
rs199472818	KCNQ1	NA	NA	NA	NA	NA	NA	1	NA	NA	NA	NA	NA	NA	ClinVar	chr11	2869006	ncRNA,missense	11:2869007	1
rs199472819	KCNQ1	NA	NA	NA	NA	NA	NA	1	NA	NA	NA	NA	NA	NA	ClinVar	chr11	2869056	ncRNA,missense	11:2869057	1
rs199472820	KCNQ1	NA	NA	NA	NA	NA	NA	1	NA	NA	NA	NA	NA	NA	ClinVar	chr11	2869062	ncRNA,missense	11:2869063	1
rs199472821	KCNQ1	NA	NA	NA	NA	NA	NA	1	NA	NA	NA	NA	NA	NA	ClinVar	chr11	2869077	ncRNA,missense	11:2869078	1
rs199472822	KCNQ1	NA	NA	NA	NA	NA	NA	1	NA	NA	NA	NA	NA	NA	ClinVar	chr11	2869089	ncRNA,missense	11:2869090	1
rs199472823	KCNQ1	NA	NA	NA	NA	NA	NA	1	NA	NA	NA	NA	NA	NA	ClinVar	chr11	2592557	ncRNA,missense	11:2592558	1
rs199472824	KCNQ1	NA	NA	NA	NA	NA	NA	1	NA	NA	NA	NA	NA	NA	ClinVar	chr11	2606456	ncRNA,missense	11:2606457	NA
rs199473394	KCNQ1	NA	NA	NA	NA	NA	NA	1	NA	NA	NA	NA	NA	NA	ClinVar	chr11	2591914	ncRNA,missense	11:2591915	1
rs199473395	KCNQ1	NA	NA	NA	NA	NA	NA	1	NA	NA	NA	NA	NA	NA	ClinVar	chr11	2591920	ncRNA,missense	11:2591921	1
rs199473396	KCNQ1	NA	NA	NA	NA	NA	NA	1	NA	NA	NA	NA	NA	NA	ClinVar	chr11	2591927	ncRNA,missense	11:2591928	1
rs199473397	KCNQ1	NA	NA	NA	NA	NA	NA	1	NA	NA	NA	NA	NA	NA	ClinVar	chr11	2591930	ncRNA,missense	11:2591931	1
rs199473398	KCNQ1	NA	NA	NA	NA	NA	NA	1	NA	NA	NA	NA	NA	NA	ClinVar	chr11	2591935	ncRNA,missense	11:2591936	NA
rs199473399	KCNQ1	NA	NA	NA	NA	NA	NA	1	NA	NA	NA	NA	NA	NA	ClinVar	chr11	2591939	ncRNA,missense	11:2591940	1
rs199473400	KCNQ1	NA	NA	NA	NA	NA	NA	1	NA	NA	NA	NA	NA	NA	ClinVar	chr11	2591945	ncRNA,missense	11:2591946	1
rs199473401	KCNQ1	NA	NA	NA	NA	NA	NA	1	NA	NA	NA	NA	NA	NA	ClinVar	chr11	2591951	ncRNA,missense	11:2591952	1
rs199473402	KCNQ1	NA	NA	NA	NA	NA	NA	1	NA	NA	NA	NA	NA	NA	ClinVar	chr11	2606460	ncRNA,missense	11:2606461	1
rs199473403	KCNQ1	NA	NA	NA	NA	NA	NA	1	NA	NA	NA	NA	NA	NA	ClinVar	chr11	2606466	ncRNA,missense	11:2606467	1
rs199473404	KCNQ1	NA	NA	NA	NA	NA	NA	1	NA	NA	NA	NA	NA	NA	ClinVar	chr11	2606469	ncRNA,missense	11:2606470	1
rs199473405	KCNQ1	NA	NA	NA	NA	NA	NA	1	NA	NA	NA	NA	NA	NA	ClinVar	chr11	2606478	ncRNA,missense	11:2606479	1
rs199473406	KCNQ1	NA	NA	NA	NA	NA	NA	1	NA	NA	NA	NA	NA	NA	ClinVar	chr11	2606486	ncRNA,missense	11:2606487	1
rs199473407	KCNQ1	NA	NA	NA	NA	NA	NA	1	NA	NA	NA	NA	NA	NA	ClinVar	chr11	2606487	ncRNA,missense	11:2606488	NA
rs199473408	KCNQ1	NA	NA	NA	NA	NA	NA	1	NA	NA	NA	NA	NA	NA	ClinVar	chr11	2606495	ncRNA,missense	11:2606496	1
rs199473409	KCNQ1	NA	NA	NA	NA	NA	NA	1	NA	NA	NA	NA	NA	NA	ClinVar	chr11	2606501	ncRNA,missense	11:2606502	1
rs199473410	KCNQ1	NA	NA	NA	NA	NA	NA	1	NA	NA	NA	NA	NA	NA	ClinVar	chr11	2606505	ncRNA,missense	11:2606506	NA
rs199473411	KCNQ1	NA	NA	NA	NA	NA	NA	1	NA	NA	NA	NA	NA	NA	ClinVar	chr11	2606504	ncRNA,missense	11:2606505	1
rs199473412	KCNQ1	NA	NA	NA	NA	NA	NA	1	NA	NA	NA	NA	NA	NA	ClinVar	chr11	2606519	ncRNA,missense	11:2606520	1
rs199473441	KCNQ1	NA	NA	NA	NA	NA	NA	1	NA	NA	NA	NA	NA	NA	ClinVar	chr11	2466328	missense	11:2466329	1
rs199473442	KCNQ1	NA	NA	NA	NA	NA	NA	1	NA	NA	NA	NA	NA	NA	ClinVar	chr11	2466332	missense	11:2466333	1
rs199473443	KCNQ1	NA	NA	NA	NA	NA	NA	1	NA	NA	NA	NA	NA	NA	ClinVar	chr11	2466346	missense	11:2466347	1
rs199473444	KCNQ1	NA	NA	NA	NA	NA	NA	1	NA	NA	NA	NA	NA	NA	ClinVar	chr11	2466367	missense	11:2466368	1
rs199473445	KCNQ1	NA	NA	NA	NA	NA	NA	1	NA	NA	NA	NA	NA	NA	ClinVar	chr11	2466497	missense	11:2466498	1
rs199473446	KCNQ1	NA	NA	NA	NA	NA	NA	1	NA	NA	NA	NA	NA	NA	ClinVar	chr11	2466524	missense	11:2466525	1
rs199473447	KCNQ1	NA	NA	NA	NA	NA	NA	1	NA	NA	NA	NA	NA	NA	ClinVar	chr11	2466641	missense	11:2466642	NA
rs199473448	KCNQ1	NA	NA	NA	NA	NA	NA	1	NA	NA	NA	NA	NA	NA	ClinVar	chr11	2466668	missense	11:2466669	1
rs199473449	KCNQ1	NA	NA	NA	NA	NA	NA	1	NA	NA	NA	NA	NA	NA	ClinVar	chr11	2549167	ncRNA,missense	11:2549168	1
rs199473450	KCNQ1	NA	NA	NA	NA	NA	NA	1	NA	NA	NA	NA	NA	NA	ClinVar	chr11	2549179	ncRNA,missense	11:2549180	1
rs199473451	KCNQ1	NA	NA	NA	NA	NA	NA	1	NA	NA	NA	NA	NA	NA	ClinVar	chr11	2549200	ncRNA,missense	11:2549201	1
rs199473452	KCNQ1	NA	NA	NA	NA	NA	NA	1	NA	NA	NA	NA	NA	NA	ClinVar	chr11	2549219	ncRNA,missense	11:2549220	1
rs121909741	SLC2A2	NA	NA	NA	NA	NA	NA	1	NA	NA	NA	NA	NA	NA	ClinVar	chr3	170724959	missense	3:170724960	1
rs104893881	WFS1	NA	NA	NA	NA	NA	NA	1	NA	NA	NA	NA	NA	NA	ClinVar	chr4	6303976	nonsense	4:6303977	1
rs104894009	GCK	NA	NA	NA	NA	NA	NA	1	NA	NA	NA	NA	NA	NA	ClinVar	chr7	44186185	missense	7:44186186	NA
rs104894010	GCK	NA	NA	NA	NA	NA	NA	1	NA	NA	NA	NA	NA	NA	ClinVar	chr7	44190646	missense	7:44190647	1
rs193922483	HNF1B	NA	NA	NA	NA	NA	NA	1	NA	NA	NA	NA	NA	NA	SIGMA	chr17	36104735	missense	17:36104736	1
rs142863601	BBS10	1	NA	NA	NA	NA	NA	NA	PMID17101080	NA	NA	NA	NA	NA	NA	chr12	76741340	missense	12:76741341	1
rs121918056	POLG	NA	NA	NA	NA	1	NA	NA	NA	NA	NA	NA	OMIM	NA	NA	chr15	89873487	missense	15:89873488	1
rs118204428	ALDOB	NA	NA	NA	NA	1	NA	NA	NA	NA	NA	NA	OMIM	NA	NA	chr9	104193159	nonsense	9:104193160	1
rs28937313	ABCA1	NA	NA	NA	NA	NA	1	NA	NA	NA	NA	NA	NA	OMIM_dyslipidemia	NA	chr9	107584800	missense	9:107584801	1
rs28937314	ABCA1	NA	NA	NA	NA	NA	1	NA	NA	NA	NA	NA	NA	OMIM_dyslipidemia	NA	chr9	107584801	missense	9:107584802	1
rs121918392	APOE	NA	NA	NA	1	NA	1	NA	NA	NA	NA	OMIM	NA	OMIM_dyslipidemia	NA	chr19	45411033	missense	19:45411034	1
rs769452	APOE	NA	NA	NA	1	NA	1	NA	NA	NA	NA	OMIM	NA	OMIM_dyslipidemia	NA	chr19	45411109	missense	19:45411110	1
rs7412	APOE	NA	NA	NA	1	NA	1	NA	NA	NA	NA	OMIM	NA	OMIM_dyslipidemia	NA	chr19	45412078	missense	19:45412079	1
rs769455	APOE	NA	NA	NA	1	NA	1	NA	NA	NA	NA	OMIM	NA	OMIM_dyslipidemia	NA	chr19	45412039	missense	19:45412040	1
rs75326924	CD36	NA	NA	NA	1	NA	1	NA	NA	NA	NA	OMIM	NA	OMIM_dyslipidemia	NA	chr7	80286002	missense	7:80286003	1
rs121918393	APOE	NA	NA	NA	1	NA	1	NA	NA	NA	NA	OMIM	NA	OMIM_dyslipidemia	NA	chr19	45412012	missense	19:45412013	1
rs121918395	APOE	NA	NA	NA	1	NA	1	NA	NA	NA	NA	OMIM	NA	OMIM_dyslipidemia	NA	chr19	45412288	missense	19:45412289	1
rs121918396	APOE	NA	NA	NA	1	NA	1	NA	NA	NA	NA	OMIM	NA	OMIM_dyslipidemia	NA	chr19	45412235	nonsense	19:45412236	1
rs121918397	APOE	NA	NA	NA	1	NA	1	NA	NA	NA	NA	OMIM	NA	OMIM_dyslipidemia	NA	chr19	45412040	missense	19:45412041	1
rs386834153	CEP290	1	NA	NA	NA	NA	NA	NA	ClinVar	NA	NA	NA	NA	NA	NA	chr12	88532929	nonsense	12:88532930	1
rs312262796	NOTCH2	NA	NA	NA	NA	NA	NA	1	NA	NA	NA	NA	NA	NA	ClinVar	chr1	120461100	missense	1:120461101	1
rs1051334	TSPAN8	NA	NA	NA	NA	NA	NA	1	NA	NA	NA	NA	NA	NA	ClinVar	chr12	71523133	missense	12:71523134	1
rs734312	WFS1	NA	NA	NA	NA	NA	NA	1	NA	NA	NA	NA	NA	NA	ClinVar	chr4	6303353	missense	4:6303354	1
rs17570	PEPD	NA	NA	NA	NA	NA	NA	1	NA	NA	NA	NA	NA	NA	ClinVar	chr19	33878836	missense	19:33878837	1
rs3763978	TSPAN8	NA	NA	NA	NA	NA	NA	1	NA	NA	NA	NA	NA	NA	ClinVar	chr12	71533533	missense	12:71533534	1
rs2464196	HNF1A	NA	NA	NA	NA	NA	NA	1	NA	NA	NA	NA	NA	NA	ClinVar	chr12	121435426	missense	12:121435427	1
rs13266634	SLC30A8	NA	NA	NA	NA	NA	NA	1	NA	NA	NA	NA	NA	NA	ClinVar	chr8	118184782	missense	8:118184783	1
rs28931576	APOE	NA	NA	NA	1	NA	1	NA	NA	NA	NA	OMIM	NA	OMIM_dyslipidemia	NA	chr19	45411150	missense	19:45411151	1
[truncated: 1,753 more rows]
