# Supplementary material for: Strategies for Enriching Variant Coverage in Candidate Disease Loci on a Multiethnic Genotyping Array
Source: PLoS One. 2016 Dec 14;11(12):e0167758. doi: 10.1371/journal.pone.0167758 (PMC5156387; doi:10.1371/journal.pone.0167758)
Supplement: S6 Table — (TXT) [file pone.0167758.s006.txt]

SNP	Trait	PMID	P.value	Population	Array	chr	hg19_pos	class	avHet	func	alleles	alleleFreqs	markername	MegaChip.PassedQC
rs1019503	2hGlu	22885924	8.87E-09	European	MetaboChip	chr5	96254816	single	0.499484	untranslated-3	A,G,	0.486309,0.513691,	5:96254817	1
rs10195252	FI-adjBMI	22885924	1.26E-16	European	MetaboChip	chr2	165513090	single	0.479779	unknown	C,T,	0.430392,0.569608,	2:165513091	1
rs10195252	FI	22885924	4.87E-10	European	MetaboChip	chr2	165513090	single	0.479779	unknown	C,T,	0.430392,0.569608,	2:165513091	1
rs10401969	T2D	22885922	7.00E-09	European	MetaboChip	chr19	19407717	single	0.190347	intron	C,T,	0.115569,0.884431,	19:19407718	1
rs10468017	Lipids	23555291	2.99E-06	European	MetaboChip	chr15	58678511	single	0.331064	unknown	C,T,	0.804734,0.195266,	15:58678512	1
rs10747083	FG	22885924	7.57E-09	European	MetaboChip	chr12	133041617	single	0.371067	unknown	A,G,	0.764023,0.235977,	12:133041618	1
rs10811661	T2D	24013783	5.00E-08	TaiChi	MetaboChip	chr9	22134093	single	0.327307	unknown	C,T,	0.204724,0.795276,	9:22134094	1
rs10811661	T2D	22885922	3.70E-27	European	MetaboChip	chr9	22134093	single	0.327307	unknown	C,T,	0.204724,0.795276,	9:22134094	1
rs10811661	FG	22885924	5.65E-18	European	MetaboChip	chr9	22134093	single	0.327307	unknown	C,T,	0.204724,0.795276,	9:22134094	1
rs10842994	T2D	22885922	6.10E-10	European	MetaboChip	chr12	27965149	single	0.272854	unknown	C,T,	0.855401,0.144599,	12:27965150	1
rs10938397	BMI	24094743	1.70E-07	AA	MetaboChip	chr4	45182526	single	0.452118	unknown	A,G,	0.656777,0.343223,	4:45182527	1
rs11063069	T2D	22885922	1.10E-09	European	MetaboChip	chr12	4374372	single	0.255193	unknown	A,G,	0.850400,0.149600,	12:4374373	1
rs11257655	T2D	24013783	2.30E-06	TaiChi	MetaboChip	chr10	12307893	single	0.434882	unknown	C,T,	0.679756,0.320244,	10:12307894	1
rs113459440	hsCRP	22291609	1.54E-08	European	MetaboChip & ImmunoChip	chr21	45610580	single	0.019998	unknown	C,T,	0.989899,0.010101,	21:45610581	1
rs11603334	FG	22885924	1.12E-11	European	MetaboChip	chr11	72432984	single	0.177202	intron,untranslated-5	A,G,	0.089337,0.910663,	11:72432985	1
rs11619319	FG	22885924	1.33E-15	European	MetaboChip	chr13	28487598	single	0.415758	unknown	A,G,N,	0.708420,0.291163,0.000417,	13:28487599	1
rs116612809	BMI	24094743	3.60E-08	AA	MetaboChip	chr2	28301170	single	0.04661	intron	A,G,	0.971254,0.028746,	2:28301171	1
rs1167800	FI	22885924	2.61E-09	European	MetaboChip	chr7	75176195	single	0.429127	intron	C,N,T,	0.289129,0.000624,0.710247,	7:75176196	1
rs11715915	FG	22885924	0.000000049	European	MetaboChip	chr3	49455329	single	0.358658	coding-synon,ncRNA	C,T,	0.735943,0.264057,	3:49455330	1
rs11782386	2hGlu	22885924	2.15E-09	European	MetaboChip	chr8	9201786	single	0.136131	unknown	C,T,	0.934799,0.065201,	8:9201787	1
rs11829037	IL6	22291609	8.91E-10	European	MetaboChip & ImmunoChip	chr12	121151092	single	0.216508	coding-synon	C,T,	0.894137,0.105863,	12:121151093	1
rs11829037	hsCRP	22291609	1.50E-14	European	MetaboChip & ImmunoChip	chr12	121151092	single	0.216508	coding-synon	C,T,	0.894137,0.105863,	12:121151093	1
rs11873305	T2D	22885922	3.80E-07	European	MetaboChip	chr18	58049191	single	0.161521	unknown	A,C,	0.886484,0.113516,	18:58049192	1
rs12571751	T2D	22885922	1.00E-10	European	MetaboChip	chr10	80942630	single	0.497691	intron	A,G,	0.548317,0.451683,	10:80942631	1
rs1260326	Lipids	23555291	2.20E-08	AA	MetaboChip	chr2	27730939	single	0.473438	missense	A,C,G,T,	0.003157,0.648894,0.004781,0.343168,	2:27730940	1
rs1260326	Lipids	23555291	4.40E-24	European	MetaboChip	chr2	27730939	single	0.473438	missense	A,C,G,T,	0.003157,0.648894,0.004781,0.343168,	2:27730940	1
rs12721054	Lipids	23555291	3.57E-19	AA	MetaboChip	chr19	45422586	single	0.060492	untranslated-3	A,G,	0.952870,0.047130,	19:45422587	1
rs12970134	T2D	22885922	1.20E-08	European	MetaboChip	chr18	57884749	single	0.32132	unknown	A,G,	0.204796,0.795204,	18:57884750	1
rs12970134	T2D	22885922	1.20E-08	European	MetaboChip	chr18	57884749	single	0.32132	unknown	A,G,	0.204796,0.795204,	18:57884750	1
rs13389219	T2D	22885922	1.00E-08	European	MetaboChip & ImmunoChip	chr2	165528875	single	0.478466	unknown	C,T,	0.595088,0.404912,	2:165528876	1
rs1421085	macronutrient intake	23636237	3.15E-07	European	MetaboChip	chr16	53800953	single	0.372925	intron	C,T,	0.227315,0.772685,	16:53800954	1
rs1421085	FI	22885924	1.87E-15	European	MetaboChip	chr16	53800953	single	0.372925	intron	C,T,	0.227315,0.772685,	16:53800954	1
rs1519480	BMI	24094743	7.80E-07	AA	MetaboChip	chr11	27675711	single	0.491971	intron	C,T,	0.452500,0.547500,	11:27675712	1
rs15285	Lipids	23555291	1.08E-16	European	MetaboChip	chr8	19824666	single	0.441655	untranslated-3	A,G,	0.342453,0.657547,	8:19824667	1
rs1530559	FI	22885924	3.37E-08	European	MetaboChip	chr2	135755628	single	0.392052	intron	A,G,	0.225791,0.774209,	2:135755629	NA
rs1537373	coronary artery calcification	23394302	4.05x10-11	European	MetaboChip	chr9	22103340	NA	NA	NA	NA	NA	9:22103341	1
rs163184	T2D	22885922	8.50E-15	European	MetaboChip	chr11	2847068	single	0.478083	intron	G,T,	0.372054,0.627946,	11:2847069	1
rs163184	T2D	22885922	1.20E-11	European	MetaboChip	chr11	2847068	single	0.478083	intron	G,T,	0.372054,0.627946,	11:2847069	1
rs16913693	FG	22885924	3.51E-11	European	MetaboChip	chr9	111680358	single	0.133776	intron	G,T,	0.065044,0.934956,	9:111680359	1
rs17036328	FI-adjBMI	22885924	3.59E-12	European	MetaboChip	chr3	12390483	single	0.191069	intron	C,T,	0.113173,0.886827,	3:12390484	1
rs17141006	IL6	22291609	7.53E-13	European	MetaboChip & ImmunoChip	chr3	46391787	single	0.292227	unknown	G,T,	0.178725,0.821275,	3:46391788	NA
rs17168486	T2D	22885922	5.90E-11	European	MetaboChip	chr7	14898281	single	0.3706	unknown	C,T,	0.753181,0.246819,	7:14898282	1
rs17168486	T2D	22885922	6.50E-13	European	MetaboChip	chr7	14898281	single	0.3706	unknown	C,T,	0.753181,0.246819,	7:14898282	1
rs1748199	Lipids	23555291	9.87E-12	European	MetaboChip	chr1	63057135	single	0.464542	intron	C,T,	0.401493,0.598507,	1:63057136	1
rs1748199	Lipids	23555291	2.86E-05	East Asian	MetaboChip	chr1	63057135	single	0.464542	intron	C,T,	0.401493,0.598507,	1:63057136	1
rs17762454	FG-adj	22885924	0.000000188	European	MetaboChip	chr6	7213199	single	0.411174	intron	C,T,	0.707571,0.292429,	6:7213200	1
rs1803924	Lipids	23555291	1.11E-11	East Asian	MetaboChip	chr8	19823673	single	0.174245	untranslated-3	C,G,T,	0.903167,0.000459,0.096374,	8:19823674	NA
rs181686584	menopause	23424626	2.9�10-07	AA	MetaboChip	chr5	74725807	single	0.004581	intron	C,T,	0.997704,0.002296,	5:74725808	1
rs189596789	menopause	23424626	5.7e-08	AA	MetaboChip	chr19	11189619	NA	NA	NA	NA	NA	19:11189620	1
rs2074314	T2D	24013783	3.50E-06	TaiChi	MetaboChip	chr11	17411820	single	0.394597	near-gene-5	A,G,	0.745813,0.254187,	11:17411821	1
rs2077316	SCD	23593153	3.64E-08	European	MetaboChip	chr10	64225447	single	0.051842	intron	G,T,	0.028502,0.971498,	10:64225448	1
rs2126259	FI-adjBMI	22885924	3.30E-13	European	MetaboChip	chr8	9185145	single	0.188899	intron	A,G,	0.102849,0.897151,	8:9185146	1
rs2237897	T2D	24013783	5.70E-12	TaiChi	MetaboChip	chr11	2858545	single	0.267248	intron	C,T,	0.846690,0.153310,	11:2858546	1
rs2302593	FG	22885924	9.26E-10	European	MetaboChip	chr19	46196633	single	0.493412	intron,near-gene-5	C,G,	0.549422,0.450578,	19:46196634	NA
rs231361	T2D	22885922	1.20E-09	European	MetaboChip	chr11	2691499	single	0.489341	intron,ncRNA	C,T,	0.554375,0.445625,	11:2691500	1
rs243088	T2D	22885922	6.50E-10	European	MetaboChip	chr2	60568744	single	0.491971	unknown	A,N,T,	0.559630,0.000616,0.439753,	2:60568745	1
rs2657879	FG-adj	22885924	0.00000569	European	MetaboChip	chr12	56865337	single	0.236871	missense	C,T,	0.135847,0.864153,	12:56865338	1
rs2678379	Lipids	23555291	1.50E-10	European	MetaboChip	chr2	21226559	single	0.456014	intron	A,G,	0.357645,0.642355,	2:21226560	1
rs2744475	BMI	24094743	2.80E-06	AA	MetaboChip	chr6	50784879	single	0.447165	near-gene-5	C,G,	0.337615,0.662385,	6:50784880	1
rs2745353	FI	22885924	5.48E-09	European	MetaboChip	chr6	127452934	single	0.493827	intron	A,G,	0.559069,0.440931,	6:127452935	1
rs2796441	T2D	22885922	5.40E-09	European	MetaboChip	chr9	84308947	single	0.487088	unknown	C,T,	0.598991,0.401009,	9:84308948	1
rs2820436	FI	22885924	4.36E-09	European	MetaboChip	chr1	219640679	single	0.449234	unknown	G,T,	0.664231,0.335769,	1:219640680	1
rs2943645	FI-adjBMI	22885924	2.26E-19	European	MetaboChip	chr2	227099179	single	0.408051	unknown	C,T,	0.291010,0.708990,	2:227099180	1
rs2954018	Lipids	23555291	1.70E-05	East Asian	MetaboChip	chr8	126477152	single	0.361088	unknown	C,T,	0.223092,0.776908,	8:126477153	1
rs2954029	Lipids	24922540	5.10E-04	European	MetaboChip	chr8	126490971	single	0.493092	unknown	A,T,	0.560199,0.439801,	8:126490972	1
rs2972143	FI	22885924	3.15E-08	European	MetaboChip	chr2	227116364	single	0.389477	unknown	A,G,	0.264733,0.735267,	2:227116365	1
rs2980858	Lipids	23555291	3.12E-06	AA	MetaboChip	chr8	126501176	single	0.360119	unknown	A,G,	0.234624,0.765376,	8:126501177	NA
rs3026968	IL6	22291609	7.63E-13	European	MetaboChip & ImmunoChip	chr1	159147451	single	0.406071	intron	C,N,T,	0.704978,0.000307,0.294714,	1:159147452	1
rs3093077	hsCRP	22291609	5.79E-21	European	MetaboChip & ImmunoChip	chr1	159679635	single	0.271613	unknown	G,T,	0.155522,0.844478,	1:159679636	1
rs3135506	Lipids	23555291	8.36E-15	AA	MetaboChip	chr11	116662406	single	0.087612	missense	C,G,	0.109055,0.890945,	11:116662407	1
rs3741298	Lipids	23555291	9.68E-44	European	MetaboChip	chr11	116657560	single	0.439119	intron	A,G,	0.672410,0.327590,	11:116657561	1
rs3768445	ICCAD	23246012	8.2�נ10-08	European	MetaboChip	chr1	172362948	single	0.407262	intron,ncRNA	A,C,	0.681785,0.318215,	1:172362949	1
rs3783347	FG	22885924	1.32E-10	European	MetaboChip	chr14	100839260	single	0.219266	intron	G,T,	0.868873,0.131127,	14:100839261	1
rs3822072	FI-adjBMI	22885924	0.000000018	European	MetaboChip	chr4	89741268	single	0.495527	intron	C,T,	0.445352,0.554648,	4:89741269	1
rs3829109	FG	22885924	1.13E-10	European	MetaboChip	chr9	139256765	single	0.322416	intron	A,G,	0.198991,0.801009,	9:139256766	1
rs3845624	hsCRP	22291609	1.43E-10	European	MetaboChip & ImmunoChip	chr1	159218265	single	0.488798	unknown	G,T,	0.611868,0.388132,	1:159218266	1
rs4148941	GLP-1�induced insulin secretion	23674605	4.90E-05	European	MetaboChip	chr10	73768991	single	0.474692	untranslated-3	A,C,	0.618844,0.381156,	10:73768992	1
rs4420638	Lipids	24922540	2.00E-05	European	MetaboChip	chr19	45422945	single	0.273472	near-gene-3	A,G,	0.850013,0.149987,	19:45422946	1
rs459193	T2D	22885922	6.00E-09	European	MetaboChip	chr5	55806750	single	0.471936	unknown	C,T,	0.619449,0.380551,	5:55806751	1
rs459193	FI-adjBMI	22885924	1.15E-10	European	MetaboChip	chr5	55806750	single	0.471936	unknown	C,T,	0.619449,0.380551,	5:55806751	1
rs4802349	BMI	24094743	1.20E-07	AA	MetaboChip	chr19	47874509	single	0.422406	intron	G,T,	0.677308,0.322692,	19:47874510	1
rs4846565	FI-adjBMI	22885924	1.76E-09	European	MetaboChip	chr1	219722103	single	0.387307	unknown	A,G,	0.239425,0.760575,	1:219722104	1
rs4865796	FI	22885924	2.09E-08	European	MetaboChip	chr5	53272663	single	0.358658	intron	A,G,	0.775894,0.224106,	5:53272664	NA
rs4865796	FI-adjBMI	22885924	2.16E-12	European	MetaboChip	chr5	53272663	single	0.358658	intron	A,G,	0.775894,0.224106,	5:53272664	NA
rs4869272	FG	22885924	1.02E-15	European	MetaboChip	chr5	95539447	single	0.420587	unknown	C,T,	0.286673,0.713327,	5:95539448	1
rs4910472	IL6	22291609	2.31E-11	European	MetaboChip & ImmunoChip	chr11	9543118	single	0.456014	intron	G,T,	0.353156,0.646844,	11:9543119	NA
rs516946	T2D	22885922	2.50E-10	European	MetaboChip	chr8	41519247	single	0.31523	intron,near-gene-5	A,C,G,T,	0.198547,0.010419,0.788787,0.002247,	8:41519248	1
rs543874	BMI	24094743	2.40E-09	AA	MetaboChip	chr1	177889479	single	0.326767	unknown	A,G,N,	0.781387,0.218405,0.000208,	1:177889480	1
rs576674	FG	22885924	2.26E-08	European	MetaboChip	chr13	33554301	single	0.420952	unknown	A,G,N,	0.664651,0.335141,0.000209,	13:33554302	1
rs6072275	FG	22885924	1.66E-08	European	MetaboChip	chr20	39743904	single	0.158494	intron	A,G,	0.084005,0.915995,	20:39743905	1
rs6113722	FG	22885924	2.49E-11	European	MetaboChip	chr20	22557098	single	0.183077	intron	A,G,	0.115711,0.884288,	20:22557099	1
rs62048402	BMI	24094743	5.10E-06	AA	MetaboChip	chr16	53803222	single	0.372925	intron	A,G,	0.248626,0.751374,	16:53803223	1
rs651821	Lipids	23555291	7.21E-68	East Asian	MetaboChip	chr11	116662578	single	0.267248	untranslated-5	C,T,	0.152004,0.847996,	11:116662579	1
rs6548240	BMI	24094743	1.10E-07	AA	MetaboChip	chr2	636928	single	0.227462	unknown	A,C,	0.869264,0.130736,	2:636929	1
rs6567160	BMI	24094743	4.70E-06	AA	MetaboChip	chr18	57829134	single	0.334251	unknown	C,T,	0.213610,0.786390,	18:57829135	1
rs657152	IL6	22291609	2.13E-29	European	MetaboChip & ImmunoChip	chr9	136139264	single	0.47873	unknown	G,N,T,	0.605007,0.000993,0.394000,	9:136139265	1
rs6589564	Lipids	24922540	1.40E-08	European	MetaboChip	chr11	116624152	single	0.201092	intron	C,G,	0.112241,0.887759,	11:116624153	1
rs6730157	SCD	23593153	4.93E-12	European	MetaboChip	chr2	135907087	single	0.352738	intron	A,G,	0.230181,0.769819,	2:135907088	1
rs67566641	Lipids	23555291	7.75E-11	East Asian	MetaboChip	chr7	73022934	in-del	0	intron			7:73022935	NA
rs676210	Lipids	23555291	3.97E-06	AA	MetaboChip	chr2	21231523	single	0.447463	missense	A,G,	0.268683,0.731317,	2:21231524	1
rs6769511	T2D	24013783	5.00E-06	TaiChi	MetaboChip	chr3	185530289	single	0.48478	intron	C,T,	0.467466,0.532534,	3:185530290	1
rs6822892	FI-adjBMI	22885924	2.58E-10	European	MetaboChip	chr4	157734674	single	0.492202	intron	A,G,	0.520893,0.479107,	4:157734675	1
rs6912327	FI-adjBMI	22885924	2.26E-08	European	MetaboChip	chr6	34764921	single	0.485414	intron	C,N,T,	0.442083,0.000208,0.557708,	6:34764922	1
rs6943153	FG	22885924	1.63E-12	European	MetaboChip	chr7	50791578	single	0.488521	intron	C,T,	0.558618,0.441382,	7:50791579	1
rs6960043	T2D	22885922	3.40E-07	European	MetaboChip	chr7	15052859	single	0.476118	unknown	C,T,	0.368948,0.631052,	7:15052860	1
rs6975024	2hGlu	22885924	5.25E-11	European	MetaboChip	chr7	44231885	single	0.269748	unknown	C,T,	0.161443,0.838557,	7:44231886	1
rs7177055	T2D	22885922	4.60E-09	European	MetaboChip	chr15	77832761	single	0.499069	unknown	A,G,	0.493765,0.506235,	15:77832762	1
rs7202633	GLP-1�induced insulin secretion	23674605	2.00E-07	European	MetaboChip	chr16	8538432	single	0.487672	unknown	A,T,	0.571318,0.428682,	16:8538433	1
rs7202877	GLP-1�induced insulin secretion	23674605	8.80E-07	European	MetaboChip	chr16	75247244	single	0.244805	unknown	G,T,	0.149064,0.850936,	16:75247245	1
rs7202877	T2D	22885922	3.50E-08	European	MetaboChip	chr16	75247244	single	0.244805	unknown	G,T,	0.149064,0.850936,	16:75247245	1
rs731839	FI-adjBMI	22885924	5.13E-12	European	MetaboChip	chr19	33899064	single	0.483471	intron	C,T,	0.409377,0.590623,	19:33899065	1
rs731839	FI	22885924	1.72E-08	European	MetaboChip	chr19	33899064	single	0.483471	intron	C,T,	0.409377,0.590623,	19:33899065	1
rs75551077	Lipids	23555291	1.31E-09	AA	MetaboChip	chr8	19840407	single	0.20955	unknown	C,G,	0.121451,0.878549,	8:19840408	1
rs7647305	BMI	24094743	3.20E-05	AA	MetaboChip	chr3	185834289	single	0.347713	unknown	C,T,	0.762475,0.237525,	3:185834290	1
rs7651090	2hGlu-adjBMI	22885924	0.00000105	European	MetaboChip	chr3	185513391	single	0.458166	intron	A,G,	0.615684,0.384316,	3:185513392	1
rs7651090	FG	22885924	1.75E-08	European	MetaboChip	chr3	185513391	single	0.458166	intron	A,G,	0.615684,0.384316,	3:185513392	1
rs7708285	FG-adj	22885924	0.00000489	European	MetaboChip	chr5	76425866	single	0.316346	intron	A,G,	0.827385,0.172615,	5:76425867	NA
rs7808877	Lipids	23555291	2.55E-08	European	MetaboChip	chr7	73027449	single	0.366362	intron	C,G,	0.756757,0.243243,	7:73027450	1
rs7903146	FI	22885924	6.13E-11	European	MetaboChip	chr10	114758348	single	0.341054	intron	C,T,	0.774496,0.225504,	10:114758349	1
rs79972789	menopause	23424626	1.9�10-07	AA	MetaboChip	chr11	2824572	single	0.036941	intron	C,G,	0.979547,0.020453,	11:2824573	1
rs814295	Lipids	23555291	1.52E-13	East Asian	MetaboChip	chr2	27743214	single	0.355713	intron	C,T,	0.227410,0.772590,	2:27743215	1
rs838145	macronutrient intake	23636237	1.57E-09	European	MetaboChip	chr19	49248729	single	0.315789	intron	C,T,	0.183937,0.816063,	19:49248730	1
rs9349379	coronary artery calcification	23394302	4.67x10-11	European	MetaboChip	chr6	12903956	single	0.482796	intron	A,G,	0.609639,0.390361,	6:12903957	1
rs9368222	FG	22885924	0.000000001	European	MetaboChip	chr6	20686995	single	0.401642	intron	A,C,	0.282395,0.717605,	6:20686996	1
rs944801	T2D	22885922	2.40E-09	European	MetaboChip	chr9	22051669	single	0.328385	intron	C,G,	0.838690,0.161310,	9:22051670	1
rs974801	FI-adjBMI	22885924	3.27E-11	European	MetaboChip	chr4	106071063	single	0.488242	intron	C,T,	0.409309,0.590691,	4:106071064	1
rs983309	FG	22885924	6.29E-15	European	MetaboChip	chr8	9177731	single	0.240853	unknown	A,C,	0.145417,0.854583,	8:9177732	1
rs983309	FI	22885924	3.81E-14	European	MetaboChip	chr8	9177731	single	0.240853	unknown	A,C,	0.145417,0.854583,	8:9177732	1
rs9884482	FI	22885924	1.40E-11	European	MetaboChip	chr4	106081635	single	0.474692	intron	C,T,	0.392285,0.607715,	4:106081636	1
