# Supplementary material for: Strategies for Enriching Variant Coverage in Candidate Disease Loci on a Multiethnic Genotyping Array
Source: PLoS One. 2016 Dec 14;11(12):e0167758. doi: 10.1371/journal.pone.0167758 (PMC5156387; doi:10.1371/journal.pone.0167758)
Supplement: S7 Table — (TXT) [file pone.0167758.s007.txt]

Target.Gene	Number.Enriched.Tags
ABCG2	42
ABO	41
ACP2	16
ACVR2B	33
ADAMTS13	18
ADH1B	28
ADH1C	28
AGER	11
AGPAT2	34
AKT3	62
ALDH2	6
ANKH	62
APOE	50
APOL1	41
APOL2	38
ARAP1	41
ARID5B	80
AS3MT_CNNM2	42
ASH2L	19
BAAT	30
C1GALT1	37
CAPN3	13
CAV1_CAV2	65
CD36	84
CENPW	21
CHRM2	54
CHRNA3	31
CHRNA4	46
CHRNA5	28
CHRNA6	23
CHRNB3	23
CHRNB4	32
COBLL1	33
CPT1A	42
CPT2	22
CRP	33
CTNNAL1	25
CUBN†	73
CYB5A	48
CYP19A1	53
CYP27A1	16
DARC	31
DLGAP2	104
DNLZ	17
DYRK1B	15
EPO	21
F7	53
FABP2	13
FAM206A	24
FGB	42
FGG	40
FLRT2	36
FTO	133
G6PC2	43
GABRA2	34
GALNT10	74
GALNT14	108
GALNT2	73
GLP1R	45
GPR51	124
GPSM1	17
GRB14	40
HBB	41
HECW1	121
HELQ	37
HFE	19
HMGA1	22
HMGCR	33
HNF1A	33
HNF4A	50
HOXA3	28
IKBKAP	28
IL6R	36
INHBA	31
IRX3	42
ITGB3	35
JAK2	46
KANK1	93
KCNH2	49
KCNJ6	99
KCNK3	39
LCT	13
LEPR	56
LIMK2	21
LIN28B	45
LIPA	57
LMF1	72
MADD	20
MEIS1	52
MPL	20
MRAP2	37
MTCH2	10
MYH9	46
NEGR1	34
NFAT5	21
NKX2-5	29
NLRP11	49
NPC1L1	20
NUDT3	31
OLFM2	41
OPRM1	78
OR2AK2	28
PAM	49
PCSK1	51
PCSK7	28
PCSK9	58
PDZK1	17
PIK3R1	53
PNPLA2	21
POLG	26
PPARA	65
PPARG	42
PRKCH	117
PRRC2A	7
RAPH1	23
RHBDL2	22
RMST	67
RNF10	17
RPGRIP1L	37
RREB1	55
SCN5A_SCN10A	79
SEC16B	46
SGK1	59
SGSM2	27
SH2B3	13
SHBG	36
SIM1	37
SLC16A9	42
SLC17A1	22
SLC22A11	25
SLC22A12	32
SLC2A2	22
SLC2A9	52
SLC30A8	82
SLCO1B1	25
SORT1	27
SSR1	36
ST6GALNAC2	31
TAS2R16	21
TAS2R38	25
TBC1D30	33
TBX5	61
TET2	26
TFAP2B	35
TLK1	44
TM6SF2	13
TMEM171	25
TRF2	21
TUB	69
TUBB1	29
UGT2B10	18
UIMC1	25
UMODL1	67
WNT11	52
ZFP36L1	18
ZFPM2	105
ZNF483	22
