# Supplementary material for: Strategies for Enriching Variant Coverage in Candidate Disease Loci on a Multiethnic Genotyping Array
Source: PLoS One. 2016 Dec 14;11(12):e0167758. doi: 10.1371/journal.pone.0167758 (PMC5156387; doi:10.1371/journal.pone.0167758)
Supplement: S8 Table — (TXT) [file pone.0167758.s008.txt]

Index.SNP	Number.Enriched.Tags
rs10032549	47
rs10033464	43
rs10098310	50
rs10147992	45
rs10199768	15
rs10206899	25
rs102275	38
rs10255299	57
rs10404486	61
rs1042725	64
rs1043879	32
rs10455872	20
rs10468017	76
rs1049296	64
rs10494366	48
rs10501320	19
rs10503669	38
rs10513137	34
rs1063856	61
rs1074683	35
rs10748128	47
rs10757274	34
rs10758658	51
rs10765792	56
rs10769780	63
rs10778213	39
rs1077989	61
rs10821415	29
rs10830962	54
rs10830963	57
rs10838681	19
rs10838687	16
rs10849915	37
rs10852344	27
rs10859871	29
rs10885997	55
rs10889353	18
rs10892151	57
rs10903129	20
rs10914144	35
rs10919071	50
rs10937329	63
rs10938397	38
rs10946808	22
rs10965235	45
rs10980800	52
rs11018874	18
rs11021504	50
rs11066015	7
rs11066280	5
rs11066301	5
rs11071720	54
rs11082304	51
rs11082671	59
rs11088859	36
rs1109748	53
rs11109072	66
rs11118316	39
rs11129795	40
rs11144688	65
rs11153730	29
rs11191548	19
rs11205303	25
rs11206510	60
rs11208659	29
rs11216126	30
rs1122608	48
rs11230874	39
rs11259933	29
rs1152591	37
rs11558471	40
rs1158167	48
rs1158867	38
rs11602954	25
rs11603334	37
rs11624704	58
rs11662721	30
rs11668344	35
rs1169310	30
rs11708996	39
rs1172822	35
rs11748327	56
rs11756438	24
rs1183910	30
rs11895026	35
rs11970286	31
rs11970772	40
rs11984041	63
rs12029080	61
rs12029454	45
rs12034383	23
rs12053903	40
rs12075	31
rs1209523	63
rs1211375	50
rs12130333	26
rs12143842	49
rs12149832	41
rs12150660	33
rs12189362	45
rs12210810	28
rs12229654	25
rs12296050	83
rs12429889	55
rs12463617	63
rs12485738	52
rs12526453	48
rs12566888	52
rs12576239	80
rs1260326	30
rs12612930	23
rs12619285	33
rs12654264	33
rs12686004	45
rs12700667	46
rs12708980	57
rs12748961	40
rs12917707	58
rs12940923	26
rs12970134	36
rs12988934	51
rs13017846	51
rs1321535	35
rs13226650	25
rs13273123	41
rs1333042	38
rs1333049	51
rs13376333	55
rs13394619	66
rs1354034	52
rs1367117	13
rs1387153	55
rs1408272	21
rs1412444	47
rs1415701	51
rs1420101	30
rs1424233	86
rs1424760	36
rs1449263	54
rs1490384	20
rs1514175	42
rs1532085	74
rs1532624	59
rs1534166	58
rs1535	41
rs1537377	55
rs1549318	35
rs1558324	50
rs1558861	30
rs1559040	44
rs157580	52
rs157582	51
rs1593	60
rs1635852	42
rs1668873	44
rs1671152	43
rs16866933	51
rs16896068	30
rs1692120	37
rs16933812	61
rs16940212	74
rs16996148	21
rs17145713	26
rs17145738	28
rs17148090	41
rs17249754	25
rs17319721	41
rs17321515	75
rs17342717	20
rs174448	42
rs174468	43
rs174548	38
rs174574	42
rs1746048	40
rs17465637	29
rs1748195	23
rs1751492	25
rs17606561	35
rs17609240	35
rs17655730	53
rs17718586	41
rs17718828	56
rs17782313	34
rs17817449	35
rs1799884	40
rs1799899	54
rs1800562	18
rs1800588	87
rs1800788	40
rs1803274	35
rs1805126	40
rs1842896	49
rs1864163	64
rs1878528	43
rs1883025	46
rs1885486	52
rs1892534	20
rs1957894	65
rs197770	47
rs198426	32
rs1991431	35
rs1994016	30
rs2015599	43
rs2072134	35
rs2072910	68
rs2074356	12
rs2074518	32
rs2075292	14
rs2075650	52
rs2079795	61
rs2097677	52
rs2106261	56
rs2116830	56
rs2123536	71
rs2124440	52
rs2138852	23
rs2145270	74
rs2156552	63
rs218237	66
rs2187668	23
rs219780	63
rs2200733	40
rs2207790	58
rs2217560	64
rs2226284	31
rs2227831	46
rs2236496	51
rs2239785	40
rs2242420	46
rs224333	14
rs2279434	40
rs2280470	71
rs2282978	29
rs2284746	21
rs2286276	27
rs2289252	54
rs2295888	18
rs2338104	28
rs2340727	47
rs236114	47
rs2393791	30
rs2393967	13
rs2420371	33
rs2467853	32
rs247616	70
rs2478333	50
rs2507838	42
rs2545801	40
rs255049	15
rs261334	89
rs268	46
rs2712381	28
rs2722425	66
rs2731672	40
rs2749097	55
rs2820464	33
rs2877716	56
rs2880058	44
rs28927680	30
rs2896019	62
rs2896526	17
rs2903492	64
rs2954029	73
rs2968864	47
rs2982694	43
rs3091242	24
rs3093059	33
rs3096277	55
rs3099844	16
rs3101336	34
rs3118906	34
rs3120139	23
rs314276	27
rs314280	29
rs3184504	13
rs3218097	41
rs326	42
rs328	42
rs342293	59
rs365132	25
rs365990	37
rs37062	41
rs3734398	35
rs3751599	46
rs3757840	41
rs3764261	67
rs3764419	21
rs3775948	23
rs3791675	39
rs3791679	37
rs3807375	38
rs3807989	38
rs3811647	56
rs3812316	25
rs3813948	40
rs3814333	53
rs3816804	28
rs3825214	61
rs3890182	43
rs3903239	46
rs4065321	38
rs409801	56
rs4129267	36
rs4143832	28
rs4149268	43
rs42235	30
rs424971	102
rs4328821	26
rs4343	45
rs4353250	22
rs4420638	50
rs445	33
rs445925	50
rs4500751	16
rs4502156	53
rs4549631	13
rs4561508	48
rs4621553	43
rs4638289	26
rs4657175	48
rs4657178	50
rs4657616	38
rs4664308	27
rs4666002	18
rs4698036	26
rs4713103	36
rs4725982	46
rs4790333	27
rs4794822	41
rs4846914	45
rs4857855	45
rs4896582	23
rs4938303	37
rs4950928	46
rs495828	35
rs4971516	50
rs4977574	36
rs504915	33
rs508487	28
rs519113	51
rs556621	57
rs560887	43
rs561241	53
rs562338	13
rs564343	30
rs5756506	68
rs597503	73
rs599839	33
rs6028	43
rs603446	25
rs6056	40
rs6060369	21
rs6065	18
rs6088813	19
rs6120849	18
rs6136489	78
rs6235	51
rs643381	44
rs643507	74
rs6440003	42
rs646776	34
rs647316	55
rs6503905	20
rs6511720	44
rs651821	23
rs6544713	47
rs6569992	40
rs6570507	27
rs660240	34
rs671	3
rs6711016	26
rs6717918	39
rs6725887	10
rs676210	15
rs6795970	36
rs6800541	42
rs6843082	43
rs6846071	31
rs687289	41
rs6906287	17
rs6919346	16
rs6922269	55
rs693	15
rs6947830	74
rs6968865	48
rs6975557	48
rs7075195	18
rs710446	44
rs7164883	44
rs7188697	32
rs7219669	35
rs7234864	45
rs727428	34
rs7275212	48
rs727957	50
rs72829446	37
rs7307780	50
rs7310409	30
rs7333181	62
rs734597	36
rs7350481	36
rs7385804	31
rs739496	13
rs7412	50
rs7521902	46
rs7527798	30
rs7534091	49
rs7553007	36
rs7628864	29
rs7638110	37
rs7660702	47
rs7671266	27
rs7681423	35
rs7689420	38
rs769449	49
rs7739264	55
rs7741741	32
rs7745274	38
rs780092	28
rs782590	19
rs783147	22
rs7832552	53
rs7865618	31
rs7903146	65
rs7950726	47
rs7961894	25
rs798554	64
rs800292	31
rs8049607	67
rs8060686	23
rs806794	19
rs8114671	23
rs8176704	41
rs837763	59
rs846111	64
rs849141	45
rs855791	69
rs867186	19
rs869244	54
rs870288	107
rs8756	65
rs911119	41
rs9292468	45
rs9348440	41
rs9349205	40
rs9349379	54
rs9390459	32
rs9402686	41
rs9437689	28
rs9494145	41
rs960246	38
rs9609565	58
rs964184	27
rs9832740	56
rs988712	24
rs9898	49
rs9932186	39
rs9982601	58
rs9989419	66
